# Supplementary material for: A chromosome-scale reference genome and integrative transcriptome provide insight into tissue- and stress-specific responses in tetraploid sainfoin (Onobrychis viciifolia)
Source: Planta. 2026 May 14;263(6):155. doi: 10.1007/s00425-026-05021-y (PMC13176080; doi:10.1007/s00425-026-05021-y)
Supplement: Supplementary file 1 — Supplementary file1 (XLSX 1982 KB) [file 425_2026_5021_MOESM1_ESM.xlsx]

## Sheet: Data_S1
Data S1. Expressed and stable reference gene candidates across sainfoin tissues
A chromosome-scale reference genome and integrative transcriptome provide insight into tissue- and stress-specific responses in tetraploid sainfoin (Onobrychis viciifolia)
Cuong V. Nguyen, Dustin Cram, Halim Song, Rodrigo Ortega Polo, Hari Poudel, Bill Biligetu, Kimberley Burton Hughes, Surya Acharya, David Konkin*, Stacy D. Singer*
Corresponding authors
* Stacy D. Singer
Agriculture and Agri-Food Canada, Lethbridge Research and Development Centre, Lethbridge, AB, T1J 4B1, Canada
Email: stacy.singer@agr.gc.ca
ORCID: https://orcid.org/0000-0002-6973-3881
* David Konkin
National Research Council of Canada, Aquatic Crop Resource Development, Saskatoon, SK, S7N 0W9, Canada
Email: david.konkin@nrc-cnrc.gc.ca
ORCID: https://orcid.org/0000-0001-5410-8357
List of genes expressed in all tissues and genes showing stable expression across all tissues and developmental stages, identified from the normalized Count per million (CPM) matrix. Genes were considered stable if they were expressed (CPM ≥ 1 in ≥ 2 samples) with a coefficient of variation (CV) ≤ 0.20. Columns report mean CPM, standard deviation (SD), coefficient of variation (CV), whether expre…

## Sheet: Data_S1_Genes_expressed_all
GeneID	Mean_CPM	SD	CV
Onovi1aG0000100	20.494	3.75763	0.183353
Onovi1aG0000200	4.25663	1.91729	0.450424
Onovi1aG0000300	14.6643	9.86161	0.672491
Onovi1aG0000500	16.2147	13.416	0.827399
Onovi1aG0000600	26.7845	20.6511	0.771009
Onovi1aG0000700	18.6402	4.71507	0.252952
Onovi1aG0000900	28.9304	16.0286	0.55404
Onovi1aG0001000	20.1395	6.49966	0.322731
Onovi1aG0001400	10.2536	3.76461	0.367151
Onovi1aG0001500	16.129	5.03178	0.31197
Onovi1aG0001600	34.2677	9.07578	0.264849
Onovi1aG0002000	4.44127	1.46578	0.330035
Onovi1aG0001700	9.53587	3.0727	0.322226
Onovi1aG0002100	21.9646	9.04023	0.411582
Onovi1aG0002400	19.7112	5.50486	0.279275
Onovi1aG0002500	4.78173	2.65665	0.555583
Onovi1aG0002800	7.42273	2.93924	0.395978
Onovi1aG0002900	42.3155	61.5738	1.45511
Onovi1aG0003200	18.4987	6.10673	0.330117
Onovi1aG0003400	49.8934	14.8065	0.296761
Onovi1aG0003800	4.88591	1.58296	0.323984
Onovi1aG0003600	11.5984	5.27178	0.454525
Onovi1aG0004200	18.4891	6.21063	0.335907
Onovi1aG0004600	8.48495	4.48167	0.52819
Onovi1aG0004700	31.8517	9.80871	0.307949
Onovi1aG0005200	23.7843	14.0776	0.591889
Onovi1aG0005900	7.25571	2.73993	0.377624
Onovi1aG0006300	20.3747	14.5237	0.712831
Onovi1aG0006800	6.36765	6.15931	0.967281
Onovi1aG0006900	5.8469	2.26123	0.38674
Onovi1aG0007000	9.74674	3.73874	0.383589
Onovi1aG0007200	11.7383	4.57215	0.389507
Onovi1aG0007500	4.52898	1.0478	0.231354
Onovi1aG0007800	7.48009	1.52273	0.203571
Onovi1aG0008100	13.0353	5.83246	0.447434
Onovi1aG0008200	6.72066	2.30187	0.342507
Onovi1aG0008300	10.2655	5.17667	0.50428
Onovi1aG0008500	25.0464	13.1479	0.524942
Onovi1aG0009000	4.69226	1.29576	0.276149
Onovi1aG0008900	25.1984	6.86503	0.272439
Onovi1aG0009200	4.79032	2.60894	0.544627
Onovi1aG0009100	41.2575	14.7852	0.358365
Onovi1aG0009300	24.5735	24.9203	1.01411
Onovi1aG0009800	49.0688	24.2038	0.493262
Onovi1aG0010400	5.85081	2.70921	0.463048
Onovi1aG0010200	136.772	177.756	1.29965
Onovi1aG0010600	4.42381	2.36939	0.535599
Onovi1aG0011300	11.0077	3.27006	0.297071
Onovi1aG0011000	152.464	94.2207	0.617985
Onovi1aG0011600	13.3025	5.78231	0.434678
Onovi1aG0011400	459.78	419.451	0.912287
Onovi1aG0012000	43.643	9.10864	0.208708
Onovi1aG0012100	7.01793	6.88721	0.981373
Onovi1aG0012200	7.10787	2.72762	0.383746
Onovi1aG0012500	10.8309	3.68314	0.340058
Onovi1aG0012800	7.29642	4.15496	0.569452
Onovi1aG0013200	3.73142	1.42492	0.381871
Onovi1aG0013400	21.9046	6.75222	0.308256
Onovi1aG0014200	4.84191	1.53976	0.318007
Onovi1aG0014300	3.8546	1.68809	0.437941
Onovi1aG0014500	9.36225	3.09686	0.330782
Onovi1aG0014700	26.1127	10.4189	0.398996
Onovi1aG0014900	17.3678	11.4922	0.661698
Onovi1aG0015000	20.7451	6.29314	0.303355
Onovi1aG0015200	14.6805	6.74149	0.459215
Onovi1aG0015700	21.4737	7.30475	0.340172
Onovi1aG0016100	10.7041	1.72857	0.161487
Onovi1aG0016300	5.56629	1.66219	0.298617
Onovi1aG0016700	3.2712	1.39179	0.425467
Onovi1aG0016900	25.6599	18.6625	0.727301
Onovi1aG0017000	10.5947	4.42345	0.417517
Onovi1aG0017100	10.616	5.59898	0.527411
Onovi1aG0017300	10.8481	3.30103	0.304296
Onovi1aG0017600	4.93141	1.99446	0.404439
Onovi1aG0017400	76.3055	46.2406	0.605993
Onovi1aG0018700	14.524	4.07775	0.28076
Onovi1aG0017800	112.608	30.7442	0.27302
Onovi1aG0018900	9.02028	3.12333	0.346256
Onovi1aG0018800	14.8688	9.1329	0.61423
Onovi1aG0019100	10.4025	4.81108	0.462491
Onovi1aG0019200	11.3911	3.13312	0.275048
Onovi1aG0019500	16.8438	3.87525	0.230069
Onovi1aG0019600	11.2093	2.70839	0.241619
Onovi1aG0019900	34.6803	12.8013	0.369124
Onovi1aG0020000	16.2581	9.06645	0.557656
Onovi1aG0020600	4.50298	3.55522	0.789525
Onovi1aG0020800	6.01889	2.73617	0.454598
Onovi1aG0021000	6.55994	4.40586	0.671631
Onovi1aG0021200	10.3238	12.6324	1.22362
Onovi1aG0021300	18.2144	8.90717	0.489018
Onovi1aG0021700	16.0384	9.46985	0.590447
Onovi1aG0021800	17.6321	12.9398	0.733878
Onovi1aG0022100	54.503	24.0084	0.440498
Onovi1aG0022200	10.9994	3.56832	0.32441
Onovi1aG0022400	34.236	19.8501	0.579802
Onovi1aG0023400	39.7423	40.3451	1.01517
Onovi1aG0023500	4.96279	3.04291	0.613146
Onovi1aG0023700	23.6445	24.0057	1.01528
Onovi1aG0023800	14.7387	5.36295	0.363868
Onovi1aG0024300	10.3912	4.19949	0.40414
Onovi1aG0024400	10.3659	3.51791	0.339373
Onovi1aG0024500	6.3821	3.746	0.586955
Onovi1aG0024900	9.54074	5.20436	0.545488
Onovi1aG0025000	44.9314	12.0948	0.269185
Onovi1aG0025200	8.08439	3.26885	0.40434
Onovi1aG0025600	9.96301	3.80566	0.381979
Onovi1aG0025900	5.28365	3.38879	0.641373
Onovi1aG0026100	8.08121	3.88927	0.481274
Onovi1aG0026200	5.35435	1.94746	0.363715
Onovi1aG0026400	13.4456	5.71154	0.424789
Onovi1aG0026500	11.5534	5.64666	0.488743
Onovi1aG0026600	12.2168	6.6807	0.546847
Onovi1aG0026700	6.71808	4.87391	0.725492
Onovi1aG0026800	34.7566	19.6608	0.565672
Onovi1aG0026900	15.3366	8.45506	0.551298
Onovi1aG0027000	18.6889	5.21966	0.279293
Onovi1aG0027200	7.75008	3.19673	0.412477
Onovi1aG0027600	8.65719	3.05926	0.353378
Onovi1aG0027700	16.1199	4.56336	0.283089
Onovi1aG0028200	15.9183	3.22136	0.202368
Onovi1aG0028700	13.6436	11.8438	0.868085
Onovi1aG0028800	15.4155	6.2784	0.407278
Onovi1aG0029100	7.30176	3.0563	0.41857
Onovi1aG0029500	10.9629	3.34456	0.30508
Onovi1aG0029700	15.2173	5.265	0.345989
Onovi1aG0029800	18.7828	13.0485	0.694706
Onovi1aG0030300	12.3841	6.22743	0.502856
Onovi1aG0030400	8.31233	3.73612	0.449468
Onovi1aG0030500	7.7945	3.72942	0.478468
Onovi1aG0030900	13.2475	9.07694	0.685182
Onovi1aG0031000	27.5444	33.4329	1.21378
Onovi1aG0031400	3.65385	1.48194	0.405584
Onovi1aG0031600	3.26775	0.930375	0.284714
Onovi1aG0031500	66.6835	39.9955	0.599781
Onovi1aG0031800	63.6577	20.0683	0.315254
Onovi1aG0031900	9.22648	2.87241	0.311322
Onovi1aG0032000	17.3941	6.6435	0.38194
Onovi1aG0032100	8.44917	4.55579	0.5392
Onovi1aG0032400	5.11001	1.67122	0.327049
Onovi1aG0032500	5.50863	2.82937	0.513624
Onovi1aG0032700	112.261	107.167	0.954623
Onovi1aG0032800	40.0219	36.861	0.921022
Onovi1aG0033100	20.3113	7.92139	0.389999
Onovi1aG0033200	12.6641	8.30435	0.65574
Onovi1aG0033300	9.99664	12.2177	1.22218
Onovi1aG0033500	8.26383	3.72781	0.4511
Onovi1aG0033600	11.0777	7.61654	0.687554
Onovi1aG0033700	5.80892	2.22802	0.383551
Onovi1aG0033900	6.29312	1.58793	0.252328
Onovi1aG0034100	12.456	5.28673	0.424434
Onovi1aG0034700	13.2991	6.66147	0.500897
Onovi1aG0034800	15.7876	9.7221	0.615805
Onovi1aG0035000	4.03173	2.49725	0.6194
Onovi1aG0035400	4.93345	1.57944	0.320149
Onovi1aG0035700	5.59527	1.97918	0.353724
Onovi1aG0036100	6.47774	1.92041	0.296463
Onovi1aG0036500	9.62077	4.9461	0.514106
Onovi1aG0036600	11.7983	8.80341	0.746156
Onovi1aG0036700	8.61434	3.28765	0.381649
Onovi1aG0037100	4.37133	1.60711	0.367647
Onovi1aG0036900	43.5426	13.1018	0.300895
Onovi1aG0037800	13.0346	4.90211	0.376085
Onovi1aG0037900	51.1649	23.317	0.455722
Onovi1aG0038000	16.7822	4.84253	0.288552
Onovi1aG0038100	29.8314	7.27106	0.243739
Onovi1aG0038200	13.5887	7.01218	0.516032
Onovi1aG0038400	114.67	210.507	1.83576
Onovi1aG0038500	19.8295	7.52295	0.379381
Onovi1aG0039300	24.84	8.86954	0.357066
Onovi1aG0039400	11.4397	6.34406	0.554565
Onovi1aG0039500	16.645	8.19115	0.492108
Onovi1aG0039700	12.3783	8.08859	0.65345
Onovi1aG0040100	7.27827	7.49212	1.02938
Onovi1aG0039900	51.4896	16.5952	0.322303
Onovi1aG0040300	10.0431	5.1342	0.511215
Onovi1aG0040500	9.27255	5.43798	0.58646
Onovi1aG0040600	8.3918	3.29527	0.392678
Onovi1aG0040700	6.7029	3.65899	0.545881
Onovi1aG0041100	14.0732	14.5276	1.03229
Onovi1aG0041300	6.56284	3.37441	0.51417
Onovi1aG0041800	6.84843	1.91974	0.280318
Onovi1aG0041200	243.048	172.484	0.709668
Onovi1aG0041900	16.468	8.47256	0.514485
Onovi1aG0042000	8.06575	7.43742	0.922099
Onovi1aG0042200	5.07924	1.43044	0.281626
Onovi1aG0042300	20.3113	6.47173	0.318628
Onovi1aG0042600	13.2286	4.50428	0.340496
Onovi1aG0042700	6.71553	4.52585	0.673937
Onovi1aG0043400	5.44484	1.76203	0.323615
Onovi1aG0043600	11.5724	6.12601	0.529364
Onovi1aG0043700	50.3385	20.4583	0.406415
Onovi1aG0043800	7.43059	2.5871	0.348169
Onovi1aG0044100	18.3895	9.61415	0.522805
Onovi1aG0044200	32.307	18.4727	0.571787
Onovi1aG0044300	13.3336	3.6282	0.27211
Onovi1aG0044800	10.5869	5.46904	0.516586
Onovi1aG0044600	8.08615	2.46809	0.305224
Onovi1aG0044500	23.574	17.0677	0.724006
Onovi1aG0044900	30.2774	16.5328	0.546045
Onovi1aG0045000	4.58746	2.16298	0.471499
Onovi1aG0045100	4.7906	2.04738	0.427374
Onovi1aG0045200	18.0472	3.29287	0.182458
Onovi1aG0045900	7.44738	4.09925	0.550429
Onovi1aG0046100	22.0355	18.2652	0.828898
Onovi1aG0046200	5.5541	1.95516	0.352021
Onovi1aG0046400	7.01576	3.07767	0.43868
Onovi1aG0048400	11.3725	7.36811	0.647891
Onovi1aG0048800	6.69371	3.79583	0.567074
Onovi1aG0049000	10.2084	4.26389	0.417685
Onovi1aG0049200	16.2259	6.06567	0.373827
Onovi1aG0049300	13.2937	17.6178	1.32527
Onovi1aG0049600	11.1848	3.44777	0.308255
Onovi1aG0049800	7.11779	1.8944	0.266151
Onovi1aG0050100	9.04992	3.41965	0.377866
Onovi1aG0050300	19.2612	16.2521	0.843776
Onovi1aG0050600	9.42344	3.26075	0.346026
Onovi1aG0051100	19.8192	19.4703	0.982397
Onovi1aG0051400	56.4334	20.489	0.363065
Onovi1aG0052000	114.856	104.181	0.907058
Onovi1aG0052100	13.0816	12.4572	0.952263
Onovi1aG0052300	10.4702	4.17807	0.399045
Onovi1aG0052500	5.99889	2.00979	0.335026
Onovi1aG0052600	31.0303	12.876	0.414949
Onovi1aG0053200	51.5084	29.2518	0.567904
Onovi1aG0053300	6.0712	2.76509	0.455444
Onovi1aG0053600	2.7605	1.0476	0.379498
Onovi1aG0053700	17.2437	22.8612	1.32577
Onovi1aG0053900	12.2151	3.50542	0.286974
Onovi1aG0054000	20.8577	13.3835	0.641659
Onovi1aG0054300	11.0594	4.09275	0.37007
Onovi1aG0054400	4.51426	1.28276	0.284158
Onovi1aG0054800	19.6167	24.3095	1.23922
Onovi1aG0055500	26.2138	8.66667	0.330615
Onovi1aG0055600	8.26938	6.75395	0.816742
Onovi1aG0055700	20.0862	13.406	0.667424
Onovi1aG0055800	28.2784	8.39209	0.296767
Onovi1aG0056300	4.23907	0.859991	0.202873
Onovi1aG0056500	102.155	185.431	1.8152
Onovi1aG0056600	11.0271	3.99154	0.361974
Onovi1aG0056900	22.5931	11.912	0.527238
Onovi1aG0057400	35.7597	20.3475	0.569008
Onovi1aG0057700	19.7637	6.20647	0.314034
Onovi1aG0058000	3.15508	1.32579	0.420207
Onovi1aG0058300	9.7979	14.2502	1.45441
Onovi1aG0058400	5.80627	2.47013	0.425425
Onovi1aG0058500	9.54608	2.67974	0.280716
Onovi1aG0059400	8.02554	4.94353	0.615974
Onovi1aG0059600	5.62243	4.8406	0.860945
Onovi1aG0059800	17.0822	22.7594	1.33235
Onovi1aG0060000	57.8317	20.8176	0.359969
Onovi1aG0060200	20.9689	23.8932	1.13946
Onovi1aG0060500	11.0271	5.66333	0.513581
Onovi1aG0060600	4.70714	1.38262	0.293728
Onovi1aG0060700	4.29978	1.74968	0.406922
Onovi1aG0061100	3.47774	1.56181	0.449088
Onovi1aG0061400	11.8295	5.12619	0.433338
Onovi1aG0061300	22.67	28.0818	1.23872
Onovi1aG0061500	12.945	7.0796	0.546899
Onovi1aG0061800	7.0614	3.35745	0.475465
Onovi1aG0062100	17.1583	12.4475	0.725449
Onovi1aG0062600	3.43889	1.22423	0.355996
Onovi1aG0062300	39.1887	8.98743	0.229337
Onovi1aG0062700	4.55905	1.08294	0.237537
Onovi1aG0062900	17.0496	5.07467	0.297642
Onovi1aG0063000	13.1322	4.3091	0.328133
Onovi1aG0063100	50.4284	20.037	0.397337
Onovi1aG0063500	4.99007	3.11857	0.624954
Onovi1aG0063300	22.4954	7.43066	0.330319
Onovi1aG0063800	8.68455	3.60021	0.414553
Onovi1aG0063600	121.802	68.8127	0.564953
Onovi1aG0064000	17.7566	5.57898	0.314191
Onovi1aG0064200	12.1406	8.65138	0.712601
Onovi1aG0064300	11.4473	9.71582	0.84874
Onovi1aG0064400	3.82465	1.11078	0.290426
Onovi1aG0064600	3.2127	1.36185	0.423897
Onovi1aG0064500	115.416	73.5785	0.637508
Onovi1aG0064900	10.0937	2.13731	0.211747
Onovi1aG0065300	45.6093	32.2755	0.707651
Onovi1aG0065600	5.07626	2.03706	0.401292
Onovi1aG0066400	23.3342	8.12001	0.347987
Onovi1aG0066600	11.2878	4.97212	0.440484
Onovi1aG0066500	12.8337	4.48857	0.349749
Onovi1aG0066700	19.0805	13.6427	0.715006
Onovi1aG0067000	27.9011	19.2262	0.689083
Onovi1aG0067200	3.84965	1.79904	0.467326
Onovi1aG0067100	20.1064	5.62987	0.280005
Onovi1aG0067400	18.4594	21.3203	1.15498
Onovi1aG0067900	10.907	5.40342	0.495409
Onovi1aG0068000	19.041	9.3972	0.493526
Onovi1aG0068100	10.5294	4.70542	0.446885
Onovi1aG0068200	25.0196	17.7657	0.710073
Onovi1aG0068300	18.534	3.97981	0.21473
Onovi1aG0069000	17.2754	14.4935	0.838967
Onovi1aG0069400	4.37982	1.57913	0.360547
Onovi1aG0069600	45.2345	36.1958	0.800181
Onovi1aG0069800	22.957	10.9211	0.475721
Onovi1aG0069900	8.24832	2.35026	0.284938
Onovi1aG0070400	6.37312	3.80702	0.597356
Onovi1aG0071100	6.9184	3.05036	0.440905
Onovi1aG0070700	113.892	122.695	1.07729
Onovi1aG0071400	8.00051	5.16668	0.645793
Onovi1aG0071500	4.04963	1.54165	0.380688
Onovi1aG0071700	4.64503	1.35854	0.292471
Onovi1aG0071800	6.83927	2.89194	0.422844
Onovi1aG0071900	10.816	9.68339	0.89528
Onovi1aG0072000	43.0639	39.4486	0.916048
Onovi1aG0072200	2.89169	0.725708	0.250964
Onovi1aG0072300	10.8944	4.76635	0.437504
Onovi1aG0072100	42.1374	11.4296	0.271247
Onovi1aG0072400	7.24528	5.06971	0.699725
Onovi1aG0072500	38.9251	13.4964	0.346726
Onovi1aG0072600	11.6116	9.30765	0.801579
Onovi1aG0073000	5.57241	2.34871	0.42149
Onovi1aG0073200	8.57287	5.18036	0.604274
Onovi1aG0073100	21.7308	11.3768	0.523533
Onovi1aG0073500	14.6305	3.71942	0.254224
Onovi1aG0073600	7.16266	2.63494	0.367871
Onovi1aG0073700	28.9312	25.4219	0.8787
Onovi1aG0073800	5.75099	1.84258	0.320394
Onovi1aG0074100	8.32412	5.17003	0.62109
Onovi1aG0074300	21.5189	7.3491	0.341519
Onovi1aG0075000	3.72481	1.50497	0.40404
Onovi1aG0074800	44.7758	17.8895	0.399535
Onovi1aG0075100	4.7071	2.69421	0.572372
Onovi1aG0075200	13.8807	5.08539	0.366364
Onovi1aG0075500	5.27114	2.1552	0.408868
Onovi1aG0076000	43.7193	40.1687	0.918787
Onovi1aG0076100	11.1238	3.90605	0.351142
Onovi1aG0075700	33.2733	12.0786	0.363012
Onovi1aG0076300	13.7058	12.4807	0.910611
Onovi1aG0076500	6.15831	1.94446	0.315745
Onovi1aG0077800	9.25379	2.74495	0.296629
Onovi1aG0078000	20.8157	6.01255	0.288847
Onovi1aG0078100	18.479	12.7279	0.688775
Onovi1aG0078200	7.03716	3.62704	0.515413
Onovi1aG0078400	4.68946	1.99779	0.426016
Onovi1aG0078600	7.8231	2.12539	0.271682
Onovi1aG0079000	22.9418	8.46555	0.369001
Onovi1aG0080100	15.1624	6.73898	0.444452
Onovi1aG0080200	16.025	4.4679	0.278807
Onovi1aG0080700	3.18363	1.4394	0.452125
Onovi1aG0080900	7.71174	3.4791	0.451143
Onovi1aG0081100	5.48913	2.81881	0.513526
Onovi1aG0081200	13.9234	4.44428	0.319196
Onovi1aG0081300	7.12926	2.94898	0.413644
Onovi1aG0081500	8.33604	2.46462	0.295658
Onovi1aG0081800	44.4688	25.8501	0.581308
Onovi1aG0082100	3.97079	1.79683	0.452511
Onovi1aG0082300	16.4067	7.06595	0.430674
Onovi1aG0082500	10.9299	6.45495	0.590576
Onovi1aG0082600	52.7415	15.4356	0.292665
Onovi1aG0082700	16.9149	4.95126	0.292716
Onovi1aG0083000	6.94606	2.75312	0.396358
Onovi1aG0083200	10.5136	5.49282	0.522451
Onovi1aG0083500	17.4411	5.89735	0.338129
Onovi1aG0083600	17.5126	6.10087	0.348371
Onovi1aG0083900	5.68599	1.76754	0.310858
Onovi1aG0084500	4.9907	2.16899	0.434607
Onovi1aG0084300	6.10278	1.57911	0.258752
Onovi1aG0084800	6.23087	2.76351	0.443519
Onovi1aG0084900	9.49807	2.62493	0.276365
Onovi1aG0085000	25.7366	27.3069	1.06102
Onovi1aG0085900	12.042	6.92004	0.57466
Onovi1aG0085400	24.5382	9.72468	0.396309
Onovi1aG0086000	7.70427	3.676	0.477138
Onovi1aG0086100	40.8589	27.4844	0.672666
Onovi1aG0086200	14.4375	9.66037	0.669114
Onovi1aG0086500	5.39926	2.96694	0.54951
Onovi1aG0086700	8.05173	2.13932	0.265697
Onovi1aG0086900	4.23682	1.26214	0.297897
Onovi1aG0087000	9.69056	5.12914	0.529293
Onovi1aG0087100	8.42726	6.44474	0.764749
Onovi1aG0087200	12.4873	6.18798	0.495543
Onovi1aG0087300	6.09562	1.71234	0.280913
Onovi1aG0087500	26.5406	17.8614	0.672984
Onovi1aG0087600	4.23751	1.36074	0.321118
Onovi1aG0087800	13.1448	8.79489	0.669076
Onovi1aG0088000	7.25807	5.369	0.739729
Onovi1aG0088100	42.7727	26.7478	0.625347
Onovi1aG0088200	6.69728	2.23051	0.333047
Onovi1aG0088400	12.3295	3.15705	0.256056
Onovi1aG0088500	5.91724	2.45615	0.415084
Onovi1aG0088700	7.19507	4.31839	0.600188
Onovi1aG0089000	4.97972	1.58963	0.319221
Onovi1aG0089100	37.1705	14.483	0.389636
Onovi1aG0089400	8.47144	1.93597	0.228529
Onovi1aG0089500	18.9792	6.72725	0.354453
Onovi1aG0090100	4.77587	1.72196	0.360553
Onovi1aG0090000	17.1135	4.66543	0.272616
Onovi1aG0090200	10.473	3.29372	0.314496
Onovi1aG0090400	9.46938	12.1033	1.27815
Onovi1aG0091000	3.28081	1.48384	0.452278
Onovi1aG0092400	21.3616	6.9759	0.326562
Onovi1aG0091100	9.74285	3.12838	0.321095
Onovi1aG0091200	16.0322	17.4613	1.08914
Onovi1aG0091300	9.40863	3.27059	0.347616
Onovi1aG0092000	74.8198	22.0829	0.295148
Onovi1aG0093000	37.2014	31.7288	0.852892
Onovi1aG0093100	5.76742	5.45597	0.945999
Onovi1aG0093500	110.277	90.5891	0.821471
Onovi1aG0093600	4.74343	1.46562	0.308978
Onovi1aG0094400	19.5817	14.4873	0.739837
Onovi1aG0095100	13.0434	5.65812	0.433791
Onovi1aG0094200	155.534	172.537	1.10932
Onovi1aG0095700	44.1259	34.7141	0.786705
Onovi1aG0095800	7.3108	5.08393	0.695401
Onovi1aG0095900	9.82394	4.52212	0.460316
Onovi1aG0096100	52.7611	30.8095	0.583944
Onovi1aG0096700	41.0275	14.7024	0.358356
Onovi1aG0097100	6.30161	2.32679	0.369238
Onovi1aG0097000	15.8511	14.78	0.932424
Onovi1aG0097200	9.28142	2.96922	0.31991
Onovi1aG0097900	42.1765	33.4808	0.793826
Onovi1aG0097600	23.6926	10.6128	0.447936
Onovi1aG0098400	9.1005	6.63559	0.729146
Onovi1aG0098600	10.6271	7.17927	0.675563
Onovi1aG0098500	116.675	40.6731	0.3486
Onovi1aG0098700	32.7623	6.0969	0.186095
Onovi1aG0099100	11.6985	2.97994	0.254727
Onovi1aG0099300	15.7398	4.26284	0.270832
Onovi1aG0099800	10.1832	15.1553	1.48826
Onovi1aG0100100	13.1931	4.33118	0.328292
Onovi1aG0100200	6.4723	3.97575	0.614271
Onovi1aG0100400	36.5167	26.2258	0.718186
Onovi1aG0100600	3.71641	1.26707	0.34094
Onovi1aG0100500	22.8509	19.1887	0.839735
Onovi1aG0100900	9.54703	3.6341	0.380652
Onovi1aG0101100	9.08941	3.15555	0.347167
Onovi1aG0101400	15.9166	6.45247	0.405393
Onovi1aG0102000	8.32679	2.3498	0.282198
Onovi1aG0102200	9.17347	3.56405	0.388517
Onovi1aG0102500	16.0088	5.30722	0.331518
Onovi1aG0102900	4.66191	1.95668	0.419717
Onovi1aG0103100	6.13086	2.2424	0.365755
Onovi1aG0103300	14.0136	4.05968	0.289696
Onovi1aG0103400	10.1849	7.08924	0.696051
Onovi1aG0103500	3.85715	1.4885	0.385907
Onovi1aG0103700	31.2245	24.1631	0.773851
Onovi1aG0104300	24.6367	13.3649	0.542478
Onovi1aG0104600	29.0009	11.3067	0.389874
Onovi1aG0104700	6.53313	2.87396	0.439905
Onovi1aG0105200	35.3645	8.61988	0.243744
Onovi1aG0105300	30.3439	21.7206	0.715814
Onovi1aG0105700	12.7876	10.447	0.816959
Onovi1aG0106000	28.2584	25.2341	0.892977
Onovi1aG0106700	2.93603	1.39567	0.475359
Onovi1aG0106900	1.87241	0.450143	0.240408
Onovi1aG0106800	34.157	11.7542	0.344123
Onovi1aG0107800	3.39882	1.32785	0.39068
Onovi1aG0109000	5.85077	1.83105	0.312958
Onovi1aG0109100	6.1296	3.15105	0.51407
Onovi1aG0109200	24.2771	6.0057	0.247382
Onovi1aG0109500	8.54153	5.13021	0.600619
Onovi1aG0109900	52.5541	30.2717	0.57601
Onovi1aG0110700	10.4166	4.85993	0.466558
Onovi1aG0110800	6.15057	2.52725	0.410896
Onovi1aG0111000	9.12759	2.6393	0.289157
Onovi1aG0111600	44.5272	39.2456	0.881385
Onovi1aG0112100	3.59754	1.50037	0.417053
Onovi1aG0111700	93.2433	85.3465	0.91531
Onovi1aG0113000	31.9577	11.5858	0.362536
Onovi1aG0113300	13.0599	3.94873	0.302356
Onovi1aG0113700	24.4702	7.41889	0.303181
Onovi1aG0114200	5.80578	2.21911	0.382224
Onovi1aG0113900	16.1337	14.6487	0.907955
Onovi1aG0114400	9.64469	2.90645	0.301352
Onovi1aG0114700	28.1705	9.59511	0.340609
Onovi1aG0114300	162.393	65.2554	0.401836
Onovi1aG0114800	10.0359	6.16394	0.614188
Onovi1aG0114900	25.2177	13.079	0.518643
Onovi1aG0115000	30.6849	12.9975	0.42358
Onovi1aG0115400	13.4656	3.74478	0.278099
Onovi1aG0115500	4.04644	1.10608	0.273347
Onovi1aG0115700	20.8048	17.7864	0.85492
Onovi1aG0115800	16.8517	8.13164	0.482541
Onovi1aG0116400	12.5756	4.87657	0.38778
Onovi1aG0116900	8.56514	5.00792	0.584686
Onovi1aG0117000	15.2406	5.98993	0.393023
Onovi1aG0117700	13.4759	8.61348	0.639175
Onovi1aG0117800	32.2802	30.7837	0.953641
Onovi1aG0118100	6.26689	2.98982	0.477082
Onovi1aG0118400	12.3459	4.10574	0.332557
Onovi1aG0118600	31.2037	19.4214	0.622407
Onovi1aG0118800	8.11709	2.96194	0.364901
Onovi1aG0119000	7.26363	2.55371	0.351575
Onovi1aG0118900	17.0797	9.77376	0.572245
Onovi1aG0119100	40.7786	22.5302	0.552501
Onovi1aG0119300	8.4353	4.43757	0.526072
Onovi1aG0119400	24.4167	8.18447	0.335199
Onovi1aG0119600	15.426	5.89374	0.382065
Onovi1aG0119700	13.2166	20.4299	1.54578
Onovi1aG0120100	8.87256	8.19923	0.924111
Onovi1aG0120300	4.83213	2.09055	0.432635
Onovi1aG0120000	27.29	14.4783	0.530534
Onovi1aG0120600	7.49674	2.60928	0.348055
Onovi1aG0120800	10.4078	6.83583	0.656796
Onovi1aG0120700	41.9742	17.1251	0.40799
Onovi1aG0121000	14.7637	13.4996	0.914376
Onovi1aG0121200	75.0894	64.1449	0.854248
Onovi1aG0121800	22.6595	7.18906	0.317265
Onovi1aG0122200	3.34888	1.2876	0.384487
Onovi1aG0122500	11.5427	4.83409	0.4188
Onovi1aG0123300	4.33995	1.71941	0.396181
Onovi1aG0126800	8.52096	3.79522	0.445398
Onovi1aG0127000	7.2039	2.78102	0.386044
Onovi1aG0127200	34.5126	56.334	1.63227
Onovi1aG0127300	12.4202	9.38295	0.755462
Onovi1aG0127600	5.46278	1.89371	0.346656
Onovi1aG0123700	16.0229	5.23604	0.326784
Onovi1aG0124000	17.4453	7.68678	0.440622
Onovi1aG0124200	3.67484	1.29101	0.35131
Onovi1aG0124300	3.33282	0.885799	0.265781
Onovi1aG0124500	9.45596	5.52688	0.584486
Onovi1aG0125000	29.127	8.17332	0.280609
Onovi1aG0125200	11.6477	3.99421	0.342917
Onovi1aG0125300	7.96318	4.46058	0.560151
Onovi1aG0125400	11.6329	9.41072	0.808971
Onovi1aG0125600	7.81973	6.6385	0.848942
Onovi1aG0126000	6.71114	2.09996	0.312907
Onovi1aG0126100	85.7184	27.0307	0.315343
Onovi1aG0126500	14.4103	5.38761	0.373873
Onovi1aG0126600	8.73951	2.35724	0.269723
Onovi1aG0126700	6.83585	2.95026	0.431587
Onovi1aG0127900	8.09231	2.63448	0.325554
Onovi1aG0128300	14.38	10.9393	0.760727
Onovi1aG0128400	27.8795	27.3436	0.980777
Onovi1aG0128700	14.6794	4.71417	0.321142
Onovi1aG0128800	5.32704	1.66205	0.312002
Onovi1aG0128900	16.2558	5.50976	0.338941
Onovi1aG0129200	24.4336	14.7292	0.602825
Onovi1aG0129500	5.23016	2.40533	0.459897
Onovi1aG0129600	5.51297	3.96717	0.719608
Onovi1aG0130100	30.1281	17.2774	0.573465
Onovi1aG0130600	24.6126	15.4427	0.627431
Onovi1aG0130700	5.33877	2.88379	0.540161
Onovi1aG0130800	7.5262	3.65242	0.485295
Onovi1aG0130200	39.3417	31.4108	0.798408
Onovi1aG0130900	6.6472	5.1564	0.775725
Onovi1aG0131000	19.7156	6.33884	0.321514
Onovi1aG0131200	18.5745	12.1056	0.65173
Onovi1aG0131600	6.36294	2.77771	0.436545
Onovi1aG0131700	16.3447	11.9772	0.732789
Onovi1aG0131800	4.16741	1.15753	0.277757
Onovi1aG0131900	6.05994	4.65783	0.768627
Onovi1aG0132100	16.4238	13.3603	0.813473
Onovi1aG0132200	31.822	16.6783	0.524112
Onovi1aG0132600	4.89561	3.34143	0.682537
Onovi1aG0133200	16.0988	12.1356	0.753821
Onovi1aG0133600	10.6332	5.06384	0.47623
Onovi1aG0133800	2.91592	1.04003	0.356675
Onovi1aG0133900	3.26719	1.84964	0.566126
Onovi1aG0134200	6.56259	2.70882	0.412768
Onovi1aG0137200	46.63	31.4702	0.674893
Onovi1aG0134600	6.95774	2.07843	0.298722
Onovi1aG0135100	15.3953	3.01441	0.195801
Onovi1aG0135700	4.50317	2.08654	0.46335
Onovi1aG0136000	4.42465	1.09433	0.247326
Onovi1aG0136600	25.4945	7.51146	0.294631
Onovi1aG0137000	22.5234	15.7852	0.700834
Onovi1aG0137100	7.06299	2.60719	0.369134
Onovi1aG0137300	26.9644	8.27445	0.306866
Onovi1aG0138200	19.5874	10.229	0.522222
Onovi1aG0138900	10.0123	6.67228	0.666409
Onovi1aG0139000	6.48034	2.80911	0.433482
Onovi1aG0139100	3.86562	1.06784	0.276241
Onovi1aG0139200	14.9217	7.94896	0.532713
Onovi1aG0139600	9.39093	5.36521	0.571318
Onovi1aG0140000	13.5457	5.51654	0.407255
Onovi1aG0140100	27.1524	18.1834	0.669679
Onovi1aG0140500	22.672	22.9311	1.01143
Onovi1aG0140800	21.2117	5.69092	0.268292
Onovi1aG0140900	18.891	8.93243	0.472841
Onovi1aG0141000	6.5923	1.86261	0.282543
Onovi1aG0141100	40.8793	37.3438	0.913513
Onovi1aG0141200	12.5086	10.6126	0.848422
Onovi1aG0141400	21.612	6.965	0.322275
Onovi1aG0142200	12.3985	3.30203	0.266324
Onovi1aG0142300	9.54819	3.75678	0.393455
Onovi1aG0142500	11.7619	8.71484	0.74094
Onovi1aG0143300	18.3915	19.0575	1.03621
Onovi1aG0143200	17.7041	6.28057	0.354753
Onovi1aG0143900	7.97491	3.84964	0.482718
Onovi1aG0144000	4.11005	1.23794	0.301197
Onovi1aG0144200	3.74443	1.5953	0.426046
Onovi1aG0144300	10.2915	8.00939	0.77825
Onovi1aG0144500	6.73202	4.72879	0.702433
Onovi1aG0144600	5.07978	3.58765	0.706261
Onovi1aG0144900	11.8205	5.34022	0.451775
Onovi1aG0145300	12.649	5.93257	0.469017
Onovi1aG0145100	41.8734	9.72337	0.232209
Onovi1aG0145900	22.4499	10.9235	0.486572
Onovi1aG0146500	3.45637	1.12907	0.326663
Onovi1aG0146600	170.66	147.675	0.865318
Onovi1aG0147700	7.86688	2.65771	0.337836
Onovi1aG0147200	79.666	20.2249	0.253871
Onovi1aG0148600	7.90812	2.33731	0.295558
Onovi1aG0149000	8.29476	2.36381	0.284976
Onovi1aG0148800	48.6586	16.462	0.338317
Onovi1aG0149400	6.22426	2.74371	0.440809
Onovi1aG0149600	7.0863	3.8682	0.54587
Onovi1aG0149900	31.4098	13.2998	0.423429
Onovi1aG0150000	15.7644	7.6128	0.482911
Onovi1aG0150200	51.4942	46.3682	0.900454
Onovi1aG0150400	7.29895	3.65887	0.501287
Onovi1aG0150800	5.3079	2.41577	0.455128
Onovi1aG0151200	3.70234	1.62496	0.438901
Onovi1aG0151700	21.9674	6.20161	0.282309
Onovi1aG0152000	19.1422	6.40651	0.334681
Onovi1aG0153000	10.2936	7.57593	0.735984
Onovi1aG0153100	14.0957	6.63957	0.471036
Onovi1aG0153200	6.178	3.54438	0.57371
Onovi1aG0153300	6.70342	1.97652	0.294852
Onovi1aG0153400	13.7665	5.05059	0.366876
Onovi1aG0154200	5.77453	4.4619	0.772686
Onovi1aG0154300	7.64116	2.5974	0.339923
Onovi1aG0154400	18.1886	11.8089	0.649244
Onovi1aG0154500	5.61528	1.99594	0.355447
Onovi1aG0154800	17.3003	7.53743	0.435683
Onovi1aG0154900	20.4573	13.3319	0.651692
Onovi1aG0155000	7.67704	4.10897	0.535229
Onovi1aG0155200	18.3121	4.75788	0.259822
Onovi1aG0155500	55.6616	15.4831	0.278164
Onovi1aG0155900	11.3475	6.07682	0.535519
Onovi1aG0156000	5.77183	2.64488	0.458239
Onovi1aG0157300	22.3744	8.61023	0.384825
Onovi1aG0157800	7.92491	4.76739	0.60157
Onovi1aG0158000	14.2877	5.12293	0.358555
Onovi1aG0158100	20.4323	16.0106	0.783592
Onovi1aG0158300	17.0061	22.614	1.32976
Onovi1aG0158500	17.1989	9.63314	0.560101
Onovi1aG0158600	9.21238	4.66725	0.506628
Onovi1aG0159700	13.2109	7.48461	0.566547
Onovi1aG0160500	3.54971	2.25789	0.636076
Onovi1aG0160700	5.00259	1.5723	0.314297
Onovi1aG0160800	68.6884	35.5841	0.518051
Onovi1aG0161100	3.88361	1.05729	0.272243
Onovi1aG0160900	11.8595	8.34002	0.703238
Onovi1aG0161500	9.3018	3.65216	0.392629
Onovi1aG0161800	6.09081	2.08276	0.341951
Onovi1aG0162000	6.15469	2.32918	0.37844
Onovi1aG0162400	3.95104	1.2313	0.311638
Onovi1aG0162500	7.79735	3.79207	0.486328
Onovi1aG0162600	7.47306	4.46429	0.597384
Onovi1aG0162700	24.5245	17.7043	0.721903
Onovi1aG0162900	29.0443	11.688	0.40242
Onovi1aG0163000	12.1188	3.39646	0.280264
Onovi1aG0163100	3.2655	2.10286	0.643962
Onovi1aG0163400	5.50044	2.66341	0.484217
Onovi1aG0163700	5.30283	1.6378	0.308854
Onovi1aG0164200	8.85398	2.84362	0.321168
Onovi1aG0164300	5.52367	3.23866	0.586324
Onovi1aG0164500	4.45451	2.50694	0.562787
Onovi1aG0165000	13.7625	9.32355	0.677459
Onovi1aG0165100	18.5552	5.06554	0.272998
Onovi1aG0165300	19.8127	10.5318	0.531567
Onovi1aG0165400	30.4132	7.72203	0.253904
Onovi1aG0165600	5.37877	1.85555	0.344976
Onovi1aG0165900	10.4709	8.8213	0.842458
Onovi1aG0166700	13.5621	7.58046	0.558942
Onovi1aG0166900	6.85685	4.80475	0.700723
Onovi1aG0167300	29.3112	8.96208	0.305757
Onovi1aG0167900	9.48609	4.07633	0.429716
Onovi1aG0168300	7.76313	4.25198	0.547714
Onovi1aG0168700	9.71343	3.29631	0.339356
Onovi1aG0170000	28.1066	11.6715	0.415257
Onovi1aG0170100	19.4018	15.0385	0.775108
Onovi1aG0170300	34.2954	10.5127	0.306534
Onovi1aG0170700	3.51104	1.61862	0.461009
Onovi1aG0171000	6.44081	2.88257	0.447549
Onovi1aG0171100	3.65165	1.46292	0.400618
Onovi1aG0171200	8.11234	2.45224	0.302286
Onovi1aG0171400	20.9344	21.2439	1.01479
Onovi1aG0171500	10.9723	6.29459	0.573678
Onovi1aG0171800	5.31323	4.97	0.935401
Onovi1aG0172000	12.2974	5.02551	0.408663
Onovi1aG0172100	4.04369	1.82889	0.452282
Onovi1aG0172200	12.5917	4.72757	0.37545
Onovi1aG0172600	10.1733	3.12397	0.307076
Onovi1aG0172900	11.5971	2.95755	0.255025
Onovi1aG0173000	10.8645	12.4397	1.14499
Onovi1aG0173300	7.80099	2.42224	0.310504
Onovi1aG0173600	15.0522	9.76833	0.648962
Onovi1aG0174100	11.4081	10.0314	0.879323
Onovi1aG0174700	6.76578	2.44908	0.36198
Onovi1aG0174500	12.562	10.7726	0.85755
Onovi1aG0174900	74.3549	52.844	0.7107
Onovi1aG0175000	8.02383	3.92653	0.489359
Onovi1aG0175200	14.6958	4.30391	0.292866
Onovi1aG0175500	5.55944	1.79652	0.323147
Onovi1aG0176400	27.0558	44.8977	1.65945
Onovi1aG0176700	2.69415	0.832885	0.309146
Onovi1aG0177500	5.02653	2.34479	0.466483
Onovi1aG0177700	23.4448	16.1279	0.687909
Onovi1aG0178300	7.7633	5.61783	0.72364
Onovi1aG0178400	4.96273	1.43695	0.289548
Onovi1aG0178700	22.6859	16.3853	0.722267
Onovi1aG0178800	31.0194	5.56035	0.179254
Onovi1aG0178900	3.01871	0.820899	0.271937
Onovi1aG0180000	10.6805	3.8065	0.356399
Onovi1aG0180200	32.3331	9.3026	0.287711
Onovi1aG0180300	35.3079	11.2096	0.317481
Onovi1aG0180500	12.0914	4.98825	0.412544
Onovi1aG0180700	22.4261	18.9223	0.843764
Onovi1aG0181000	16.9388	5.021	0.296419
Onovi1aG0181300	201.994	227.417	1.12586
Onovi1aG0181600	15.6404	4.08838	0.261399
Onovi1aG0181800	10.1962	2.8873	0.283173
Onovi1aG0182000	6.85265	9.15825	1.33645
Onovi1aG0182100	6.78114	5.88108	0.86727
Onovi1aG0182200	40.4549	13.8539	0.342453
Onovi1aG0182500	15.7888	11.2873	0.714892
Onovi1aG0182900	3.45757	1.83451	0.530577
Onovi1aG0183800	7.78821	8.16202	1.048
Onovi1aG0183900	5.69065	1.66741	0.293008
Onovi1aG0184200	3.68472	1.49293	0.405166
Onovi1aG0184300	9.58888	3.38183	0.352683
Onovi1aG0184600	3.69874	1.246	0.336871
Onovi1aG0185100	3.48638	1.20959	0.346947
Onovi1aG0185400	5.61486	1.46934	0.261688
Onovi1aG0185600	11.4552	3.33824	0.291416
Onovi1aG0186200	3.40217	1.45951	0.428994
Onovi1aG0186400	4.27799	1.66023	0.388087
Onovi1aG0187000	5.47099	3.08096	0.563145
Onovi1aG0187400	7.31685	1.94822	0.266265
Onovi1aG0187500	7.50045	3.05408	0.407186
Onovi1aG0187700	14.0182	4.84039	0.345294
Onovi1aG0187800	33.2766	10.9116	0.327905
Onovi1aG0189300	3.92126	1.34267	0.342408
Onovi1aG0189600	29.8184	13.2843	0.445508
Onovi1aG0189700	5.8511	1.75174	0.299386
Onovi1aG0190100	3.53717	1.01755	0.287673
Onovi1aG0190200	3.58539	1.17252	0.327028
Onovi1aG0190300	15.7411	5.13593	0.326276
Onovi1aG0190400	25.2013	9.72486	0.385887
Onovi1aG0190500	16.9835	7.55988	0.445132
Onovi1aG0190600	15.1749	6.38296	0.420625
Onovi1aG0190700	6.16296	2.5632	0.415905
Onovi1aG0190800	15.3045	4.58367	0.299498
Onovi1aG0190900	9.38194	7.12238	0.759159
Onovi1aG0191100	4.39555	1.57826	0.359059
Onovi1aG0191400	12.5669	3.64554	0.290091
Onovi1aG0192000	5.98835	2.55659	0.426928
Onovi1aG0192700	5.98471	1.93613	0.323513
Onovi1aG0192800	10.1048	3.47615	0.344009
Onovi1aG0193100	5.71971	4.21332	0.736631
Onovi1aG0192900	17.156	11.8707	0.691929
Onovi1aG0193500	7.635	2.95952	0.387625
Onovi1aG0193600	10.2502	5.45304	0.531991
Onovi1aG0194900	3.48595	1.87488	0.53784
Onovi1aG0195200	19.6591	7.44371	0.37864
Onovi1aG0195400	9.44789	9.41206	0.996208
Onovi1aG0195600	13.3906	3.68129	0.274915
Onovi1aG0195700	5.59698	2.48651	0.444259
Onovi1aG0195800	12.8541	4.27255	0.332388
Onovi1aG0195900	3.6484	1.6431	0.450362
Onovi1aG0196100	47.3905	32.7262	0.690564
Onovi1aG0196500	17.7249	9.79044	0.552355
Onovi1aG0196400	61.8002	28.8261	0.46644
Onovi1aG0197600	2.90232	0.842643	0.290334
Onovi1aG0197700	27.3354	22.3543	0.817778
Onovi1aG0198200	3.94462	1.02883	0.260817
Onovi1aG0198400	29.7629	8.50974	0.285918
Onovi1aG0198700	10.2903	4.01004	0.389691
Onovi1aG0199200	11.0068	6.06752	0.551253
Onovi1aG0199400	8.3251	3.33523	0.400624
Onovi1aG0199700	16.9706	4.8949	0.288434
Onovi1aG0200300	3.44401	1.0971	0.318553
Onovi1aG0200600	12.224	6.49098	0.531002
Onovi1aG0201100	4.72838	8.01981	1.6961
Onovi1aG0201200	6.07556	1.32312	0.217777
Onovi1aG0201300	3.91179	2.07925	0.531534
Onovi1aG0201400	29.3259	6.06593	0.206845
Onovi1aG0201500	7.99134	5.0805	0.635751
Onovi1aG0201900	23.4883	11.0235	0.469319
Onovi1aG0202500	6.62274	3.6637	0.5532
Onovi1aG0202600	13.7988	5.60173	0.405957
Onovi1aG0203100	11.1032	4.68725	0.422153
Onovi1aG0203600	26.2097	14.4462	0.551178
Onovi1aG0203700	5.41003	3.74363	0.691979
Onovi1aG0203800	3.26046	0.958038	0.293835
Onovi1aG0204000	16.3348	6.18063	0.378371
Onovi1aG0204800	12.3009	3.44809	0.280312
Onovi1aG0205600	9.0865	5.56594	0.612551
Onovi1aG0205800	12.9853	4.43818	0.341784
Onovi1aG0205900	11.3966	4.57237	0.401204
Onovi1aG0206600	10.952	5.93395	0.541816
Onovi1aG0206800	6.54444	3.33635	0.509799
Onovi1aG0206700	12.7283	7.2078	0.566283
Onovi1aG0207300	14.3108	6.53362	0.45655
Onovi1aG0207400	3.96821	1.1751	0.296129
Onovi1aG0207600	13.1572	4.43586	0.337144
Onovi1aG0208500	2.84663	1.07323	0.377018
Onovi1aG0208600	3.78161	1.91291	0.505845
Onovi1aG0207700	17.792	7.71699	0.433734
Onovi1aG0208700	11.7388	6.13082	0.522268
Onovi1aG0208900	78.2669	62.5294	0.798926
Onovi1aG0209300	17.2328	6.13198	0.355833
Onovi1aG0209500	20.4961	4.43352	0.21631
Onovi1aG0209900	24.0857	7.77301	0.322723
Onovi1aG0210400	4.0626	1.70795	0.420407
Onovi1aG0210500	10.7709	6.00378	0.557409
Onovi1aG0210900	2.77078	0.853057	0.307876
Onovi1aG0211000	4.88857	2.33302	0.47724
Onovi1aG0211100	6.16957	1.75561	0.28456
Onovi1aG0211300	28.9717	21.2791	0.73448
Onovi1aG0211600	7.16045	1.70927	0.238709
Onovi1aG0212000	18.8742	5.37602	0.284834
Onovi1aG0212100	7.69266	4.52867	0.588699
Onovi1aG0212300	10.1875	7.79647	0.765298
Onovi1aG0212400	5.64544	3.48465	0.617251
Onovi1aG0212500	8.88583	7.95527	0.895276
Onovi1aG0212800	24.2439	5.24688	0.21642
Onovi1aG0212900	27.834	15.072	0.541496
Onovi1aG0213100	6.44592	2.99355	0.46441
Onovi1aG0214600	4.82354	1.92638	0.399371
Onovi1aG0214900	10.0452	3.59429	0.35781
Onovi1aG0215100	10.1641	6.25411	0.615314
Onovi1aG0215300	5.3849	1.7525	0.325448
Onovi1aG0215200	88.627	38.107	0.42997
Onovi1aG0215400	21.9686	5.97323	0.271898
Onovi1aG0215500	14.5139	4.52034	0.311448
Onovi1aG0217300	25.9985	8.59654	0.330656
Onovi1aG0217400	5.39492	2.2687	0.420526
Onovi1aG0217500	10.5655	6.0369	0.571378
Onovi1aG0217600	5.44643	3.77899	0.693847
Onovi1aG0217700	24.2748	6.44296	0.265418
Onovi1aG0217800	20.4565	13.6861	0.669034
Onovi1aG0218400	9.04547	2.80916	0.310559
Onovi1aG0218600	4.34801	1.89957	0.436883
Onovi1aG0219000	26.9364	9.49905	0.352648
Onovi1aG0219100	20.7028	5.10581	0.246625
Onovi1aG0219200	4.08435	2.36242	0.578409
Onovi1aG0219500	16.3596	8.62508	0.527217
Onovi1aG0219700	10.1827	10.3544	1.01686
Onovi1aG0220000	106.529	65.3662	0.613598
Onovi1aG0220100	19.3761	8.74305	0.451229
Onovi1aG0220500	2.92073	1.38937	0.475691
Onovi1aG0221000	12.039	4.70228	0.390588
Onovi1aG0221100	15.8353	5.11268	0.322866
Onovi1aG0221200	7.34098	2.74522	0.373958
Onovi1aG0221300	18.0389	11.4878	0.636838
Onovi1aG0221600	35.1753	8.35042	0.237395
Onovi1aG0221700	24.5047	19.3582	0.789978
Onovi1aG0221900	7.30977	4.55253	0.622801
Onovi1aG0223500	15.2802	6.20147	0.40585
Onovi1aG0223700	11.5916	9.5729	0.825846
Onovi1aG0223600	30.183	7.14629	0.236766
Onovi1aG0224100	15.9478	7.51686	0.471342
Onovi1aG0224200	18.3389	18.9093	1.0311
Onovi1aG0224300	13.9818	10.3647	0.741304
Onovi1aG0225200	5.89901	1.92272	0.325939
Onovi1aG0225900	23.4896	8.36648	0.356177
Onovi1aG0225500	94.9752	70.1498	0.738611
Onovi1aG0226200	21.8389	10.3672	0.474714
Onovi1aG0226300	8.17727	3.87357	0.4737
Onovi1aG0227000	6.21568	5.06161	0.81433
Onovi1aG0226800	21.2655	5.49273	0.258293
Onovi1aG0227300	33.5752	25.2826	0.753016
Onovi1aG0227800	16.15	9.29315	0.575427
Onovi1aG0228200	11.1753	11.6006	1.03805
Onovi1aG0228300	22.1253	6.96311	0.314712
Onovi1aG0228600	7.17165	4.6746	0.651817
Onovi1aG0229800	13.7012	7.18312	0.524269
Onovi1aG0229900	15.1142	13.6818	0.905228
Onovi1aG0230700	9.87987	3.38932	0.343053
Onovi1aG0231100	16.4691	9.3542	0.567986
Onovi1aG0232700	17.3985	7.04287	0.404798
Onovi1aG0232800	42.4934	12.771	0.300541
Onovi1aG0232900	22.9168	12.9291	0.564175
Onovi1aG0233100	14.1321	5.31265	0.375928
Onovi1aG0234000	5.73499	1.70013	0.296448
Onovi1aG0234700	8.74684	4.27088	0.488277
Onovi1aG0234800	7.37844	3.84243	0.520764
Onovi1aG0235200	8.70931	2.15586	0.247536
Onovi1aG0235300	13.6998	10.5017	0.766556
Onovi1aG0235400	6.72902	3.08365	0.458261
Onovi1aG0236700	14.998	10.9029	0.726958
Onovi1aG0236800	31.1888	7.95105	0.254933
Onovi1aG0237300	7.6876	4.49186	0.5843
Onovi1aG0235000	15.37	16.2992	1.06046
Onovi1aG0237700	12.4335	3.75561	0.302055
Onovi1aG0237800	30.8365	8.26676	0.268083
Onovi1aG0237900	42.1288	52.3899	1.24357
Onovi1aG0238100	33.1461	22.7759	0.687136
Onovi1aG0238400	23.2695	14.4102	0.619273
Onovi1aG0239100	3.5687	1.97233	0.552675
Onovi1aG0239200	6.04968	1.85255	0.306222
Onovi1aG0239300	12.5092	2.40477	0.192241
Onovi1aG0240600	19.2748	11.838	0.61417
Onovi1aG0241300	125.072	89.398	0.714775
Onovi1aG0242200	3.0452	1.0944	0.359386
Onovi1aG0242400	10.5356	4.22586	0.401104
Onovi1aG0242500	27.2622	19.6684	0.721455
Onovi1aG0242600	11.5822	5.11027	0.441217
Onovi1aG0243500	11.2352	4.08568	0.363649
Onovi1aG0243300	43.3141	37.6271	0.868704
Onovi1aG0243600	21.3872	19.9465	0.932637
Onovi1aG0243900	4.97154	1.47786	0.297264
Onovi1aG0244700	6.52278	2.86657	0.439472
Onovi1aG0244900	22.5758	7.54007	0.333989
Onovi1aG0245000	6.88057	3.37528	0.490552
Onovi1aG0245100	4.12593	2.29331	0.555828
Onovi1aG0245200	23.355	19.6259	0.84033
Onovi1aG0245500	12.7488	9.62186	0.754727
Onovi1aG0245600	26.2981	10.9084	0.414798
Onovi1aG0245900	9.51244	5.04303	0.530151
Onovi1aG0246000	7.71016	3.31221	0.429589
Onovi1aG0246500	13.3425	7.71953	0.578567
Onovi1aG0246600	17.7672	9.52455	0.536076
Onovi1aG0247400	4.28996	1.46502	0.341499
Onovi1aG0248300	6.57619	1.34395	0.204366
Onovi1aG0248500	36.3891	12.933	0.355409
Onovi1aG0249300	15.0715	12.2042	0.809753
Onovi1aG0249800	60.7924	47.1107	0.774944
Onovi1aG0250000	11.7973	3.92796	0.332954
Onovi1aG0250100	6.89436	2.32078	0.33662
Onovi1aG0250400	3.79237	2.22786	0.587458
Onovi1aG0252000	7.03726	3.65012	0.518685
Onovi1aG0252100	11.0174	5.04718	0.458109
Onovi1aG0252400	14.7804	4.71594	0.319067
Onovi1aG0252500	10.8996	3.77878	0.346689
Onovi1aG0252700	14.055	4.44205	0.316047
Onovi1aG0252900	7.02219	2.90474	0.413652
Onovi1aG0253100	18.4053	4.61919	0.250971
Onovi1aG0253900	13.9283	4.20081	0.301603
Onovi1aG0254100	27.251	8.24365	0.302508
Onovi1aG0254300	11.3953	3.12281	0.274043
Onovi1aG0256800	15.363	8.48065	0.552019
Onovi1aG0257600	3.64658	1.1562	0.317065
Onovi1aG0257800	6.9662	4.21294	0.604768
Onovi1aG0257900	33.5122	12.6446	0.377313
Onovi1aG0258700	11.1532	3.62552	0.325066
Onovi1aG0258800	21.9389	15.9033	0.724892
Onovi1aG0259000	11.9954	5.88363	0.49049
Onovi1aG0259900	11.0863	5.12115	0.461936
Onovi1aG0260200	4.3669	1.58452	0.362847
Onovi1aG0260700	4.70843	1.66168	0.352916
Onovi1aG0261100	16.1548	11.3323	0.70148
Onovi1aG0261700	12.0371	4.70237	0.390657
Onovi1aG0261800	3.98957	1.19379	0.299226
Onovi1aG0262000	6.94154	3.54756	0.511062
Onovi1aG0262500	5.62189	1.83772	0.326887
Onovi1aG0263300	26.8914	7.46281	0.277517
Onovi1aG0263900	4.67361	1.65645	0.354426
Onovi1aG0264100	5.63154	2.29715	0.407907
Onovi1aG0265300	5.18511	1.23358	0.237909
Onovi1aG0265600	13.4724	4.09854	0.304217
Onovi1aG0265800	9.97983	3.03551	0.304165
Onovi1aG0267200	6.52187	3.13302	0.480387
Onovi1aG0267500	12.7534	3.89454	0.305373
Onovi1aG0267900	9.63263	3.67631	0.381652
Onovi1aG0267700	27.462	9.72457	0.35411
Onovi1aG0268200	6.91006	2.72337	0.394116
Onovi1aG0269100	4.88644	1.64313	0.336262
Onovi1aG0269000	34.335	19.3488	0.563531
Onovi1aG0269500	5.15906	1.71428	0.332286
Onovi1aG0269800	2.87692	1.24048	0.431183
Onovi1aG0269700	26.662	7.60809	0.285353
Onovi1aG0270300	18.1003	3.75856	0.207652
Onovi1aG0271000	3.20061	0.935061	0.292151
Onovi1aG0272100	8.6958	5.55333	0.638622
Onovi1aG0272300	10.6173	6.65358	0.626676
Onovi1aG0272700	7.03286	1.73955	0.247346
Onovi1aG0272900	6.08015	4.22853	0.695464
Onovi1aG0273000	4.89829	1.78477	0.364365
Onovi1aG0274200	6.64652	4.04812	0.609059
Onovi1aG0274900	6.11376	1.65621	0.270898
Onovi1aG0279400	19.7585	13.9296	0.704992
Onovi1aG0281900	7.5274	4.37059	0.580624
Onovi1aG0282600	10.5544	7.12787	0.675344
Onovi1aG0283500	8.23153	2.62036	0.318332
Onovi1aG0284000	15.4775	4.1863	0.270478
Onovi1aG0284100	52.0976	30.5477	0.586355
Onovi1aG0284500	25.7956	29.6362	1.14889
Onovi1aG0284700	5.22865	1.73413	0.331658
Onovi1aG0285000	3.54591	1.88841	0.532561
Onovi1aG0285300	8.71316	5.07397	0.582334
Onovi1aG0288000	28.9893	18.4489	0.636401
Onovi1aG0289000	35.0769	32.6143	0.929795
Onovi1aG0289100	32.0113	31.891	0.99624
Onovi1aG0289600	17.8841	5.32712	0.297869
Onovi1aG0289900	4.58	3.64795	0.796495
Onovi1aG0289800	43.2627	39.467	0.912262
Onovi1aG0290500	7.61641	2.46929	0.324207
Onovi1aG0290800	3.90057	1.15653	0.296502
Onovi1aG0291400	6.31823	2.36261	0.373935
Onovi1aG0291600	14.8862	4.58756	0.308175
Onovi1aG0292400	24.636	13.9717	0.567124
Onovi1aG0292900	7.58065	2.38182	0.314197
Onovi1aG0292500	14.1881	14.219	1.00218
Onovi1aG0293300	3.97043	1.36413	0.343573
Onovi1aG0293600	9.21447	4.67299	0.507136
Onovi1aG0295200	18.963	11.787	0.62158
Onovi1aG0297500	4.83027	2.05604	0.425658
Onovi1aG0297600	19.2051	7.44389	0.3876
Onovi1aG0298800	5.21047	1.46295	0.280772
Onovi1aG0299600	10.0047	10.8853	1.08802
Onovi1aG0301500	12.5466	3.40935	0.271735
Onovi1aG0301600	3.66656	0.882597	0.240716
Onovi1aG0302400	3.31643	2.95147	0.889953
Onovi1aG0303100	14.9427	10.6377	0.711898
Onovi1aG0304200	2.03361	0.709199	0.348738
Onovi1aG0304700	5.0891	2.59807	0.510516
Onovi1aG0305400	3.84932	1.07367	0.278924
Onovi1aG0307000	19.2813	15.5218	0.805022
Onovi1aG0305900	34.9015	19.5552	0.560297
Onovi1aG0307800	4.35345	1.24876	0.286844
Onovi1aG0308000	3.48383	1.30236	0.373832
Onovi1aG0308800	11.617	21.7474	1.87203
Onovi1aG0309700	13.7308	21.036	1.53203
Onovi1aG0309900	9.32869	8.98082	0.96271
Onovi1aG0310800	40.9054	26.0322	0.636399
Onovi1aG0312600	8.91021	2.50867	0.28155
Onovi1aG0313200	8.09701	2.55823	0.315948
Onovi1aG0313100	31.4766	28.4746	0.904628
Onovi1aG0315200	16.9643	7.49652	0.441899
Onovi1aG0317300	4.66035	2.7158	0.582747
Onovi1aG0317400	11.1797	3.77012	0.337228
Onovi1aG0318200	18.4486	5.6725	0.307477
Onovi1aG0318500	11.675	4.97904	0.426472
Onovi1aG0318600	6.18245	2.84537	0.460233
Onovi1aG0324300	11.6188	6.2824	0.54071
Onovi1aG0325000	10.3186	4.18924	0.40599
Onovi1aG0326400	9.80945	2.50562	0.25543
Onovi1aG0328300	2.47317	0.711792	0.287805
Onovi1aG0328500	16.4266	11.1248	0.677241
Onovi1aG0329900	7.37107	2.9852	0.404988
Onovi1aG0330000	29.8424	23.3413	0.782152
Onovi1aG0331200	6.20004	2.70874	0.436891
Onovi1aG0331300	12.0455	13.4834	1.11937
Onovi1aG0331700	19.7632	8.27953	0.418937
Onovi1aG0332200	10.2698	7.40649	0.721191
Onovi1aG0332600	80.015	44.0551	0.550586
Onovi1aG0333000	22.535	23.5986	1.0472
Onovi1aG0333700	17.7124	13.3852	0.755696
Onovi1aG0333900	82.1423	33.8887	0.412561
Onovi1aG0335100	6.54379	2.64041	0.403499
Onovi1aG0334500	37.0635	24.0698	0.649421
Onovi1aG0335300	5.01186	1.97573	0.39421
Onovi1aG0335400	4.3532	2.30354	0.529161
Onovi1aG0335900	14.2983	10.5787	0.739857
Onovi1aG0337500	11.7717	3.25578	0.276576
Onovi1aG0338100	8.79154	2.29191	0.260695
Onovi1aG0338400	19.6261	7.27727	0.370796
Onovi1aG0338500	2.51585	0.80196	0.318763
Onovi1aG0338800	4.72194	1.59396	0.337564
Onovi1aG0339200	8.37898	2.13203	0.254449
Onovi1aG0339400	19.5712	6.96549	0.355904
Onovi1aG0339500	5.65067	1.54312	0.273087
Onovi1aG0341600	72.0685	35.4494	0.491885
Onovi1aG0342200	68.2872	55.9132	0.818795
Onovi1aG0341500	13.0508	5.57358	0.427069
Onovi1aG0342300	33.4411	11.8533	0.354452
Onovi1aG0342500	17.813	6.90859	0.387839
Onovi1aG0343200	5.62142	2.25538	0.401211
Onovi1aG0343300	4.16833	2.44373	0.58626
Onovi1aG0345100	5.46899	2.91936	0.533802
Onovi1aG0345800	8.61292	3.95185	0.458828
Onovi1aG0348400	2.10793	0.668984	0.317366
Onovi1aG0348700	4.08573	3.01236	0.737288
Onovi1aG0350400	10.6825	8.96802	0.83951
Onovi1aG0351000	28.2738	17.075	0.603915
Onovi1aG0351200	6.46183	2.12002	0.328084
Onovi1aG0351900	16.592	4.78945	0.288661
Onovi1aG0352200	42.8529	73.1601	1.70724
Onovi1aG0353100	8.34441	6.41232	0.768457
Onovi1aG0354100	11.0809	5.8824	0.530859
Onovi1aG0355000	12.2197	11.665	0.954606
Onovi1aG0355100	12.5388	3.79646	0.302776
Onovi1aG0355300	10.9603	8.30983	0.758173
Onovi1aG0355600	9.04522	4.5226	0.499999
Onovi1aG0356300	4.30957	1.5686	0.363981
Onovi1aG0356400	50.7428	38.5395	0.759506
Onovi1aG0356700	23.2353	12.5654	0.540789
Onovi1aG0357300	3.83482	1.9564	0.510166
Onovi1aG0357400	9.05794	2.76263	0.304995
Onovi1aG0358100	12.3492	7.14742	0.578778
Onovi1aG0359200	6.7169	3.38002	0.503212
Onovi1aG0359700	4.62882	2.3714	0.512312
Onovi1aG0359900	5.46966	1.36819	0.250141
Onovi1aG0360200	4.40176	1.18263	0.268671
Onovi1aG0363300	9.70245	7.42964	0.765749
Onovi1aG0364100	4.52229	1.27615	0.28219
Onovi1aG0366600	3.7747	1.7518	0.464091
Onovi1aG0367900	4.69688	1.57106	0.334489
Onovi1aG0369900	3.87362	1.30079	0.335809
Onovi1aG0368500	4.98265	1.78497	0.358237
Onovi1aG0371100	28.2952	9.97199	0.352426
Onovi1aG0371300	9.25869	2.66824	0.288188
Onovi1aG0373000	51.9625	18.5365	0.356729
Onovi1aG0373100	15.7279	3.58901	0.228193
Onovi1aG0373300	11.755	7.28551	0.619778
Onovi1aG0373800	17.3908	10.7117	0.615939
Onovi1aG0374300	8.50497	6.59137	0.775003
Onovi1aG0374500	5.85475	3.18385	0.543807
Onovi1aG0375100	3.42246	1.63822	0.478667
Onovi1aG0377000	21.3804	6.45902	0.3021
Onovi1aG0377400	10.969	4.2786	0.390063
Onovi1aG0377600	10.7005	2.57863	0.240983
Onovi1aG0377700	9.98098	2.31599	0.23204
Onovi1aG0378400	16.3795	6.41522	0.391663
Onovi1aG0378600	13.4523	7.55897	0.56191
Onovi1aG0379200	5.47442	2.42237	0.442488
Onovi1aG0379300	5.82197	1.91619	0.329131
Onovi1aG0379400	6.03053	2.52024	0.417914
Onovi1aG0379500	6.17941	2.28419	0.369646
Onovi1aG0380200	9.55735	9.52258	0.996362
Onovi1aG0380500	6.34906	1.79295	0.282396
Onovi1aG0382000	12.6835	7.95719	0.627363
Onovi1aG0382400	3.1406	2.08938	0.66528
Onovi1aG0383100	21.9689	8.14182	0.370606
Onovi1aG0384200	14.3929	9.19546	0.638887
Onovi1aG0384300	15.4853	4.62514	0.29868
Onovi1aG0384400	13.0393	5.13477	0.39379
Onovi1aG0384600	9.82046	5.48521	0.558549
Onovi1aG0385100	56.4408	35.4294	0.627727
Onovi1aG0385500	4.84148	1.50139	0.310109
Onovi1aG0385600	6.68031	4.00039	0.598833
Onovi1aG0386000	8.24077	6.13388	0.744333
Onovi1aG0386300	15.6189	5.07697	0.325053
Onovi1aG0387400	42.5849	43.1469	1.0132
Onovi1aG0387700	5.97794	1.94274	0.324985
Onovi1aG0387800	15.0705	9.80503	0.650612
Onovi1aG0387900	5.11456	3.48539	0.681465
Onovi1aG0390300	13.5372	8.10646	0.598828
Onovi1aG0391100	6.58288	3.66745	0.55712
Onovi1aG0391400	41.746	26.5213	0.635302
Onovi1aG0395900	17.9086	7.4383	0.415347
Onovi1aG0396000	9.63202	6.73965	0.699713
Onovi1aG0397200	5.02199	2.30854	0.459687
Onovi1aG0394300	3.16381	1.08001	0.341362
Onovi1aG0392600	4.95112	2.0954	0.423218
Onovi1aG0392700	20.1781	8.80408	0.436319
Onovi1aG0392800	10.8299	3.239	0.29908
Onovi1aG0392900	5.17472	2.41993	0.467645
Onovi1aG0394200	13.4771	5.53509	0.410702
Onovi1aG0394400	5.60461	2.8596	0.510222
Onovi1aG0397700	10.8665	2.53233	0.23304
Onovi1aG0398700	15.1625	18.7368	1.23573
Onovi1aG0398800	17.8811	9.32189	0.521327
Onovi1aG0399500	3.05411	1.17441	0.384532
Onovi1aG0399700	17.5336	12.6836	0.723389
Onovi1aG0399900	19.1667	11.6934	0.610091
Onovi1aG0401500	3.749	2.33741	0.623475
Onovi1aG0401700	4.55752	1.63591	0.358946
Onovi1aG0402900	11.3209	9.08714	0.802684
Onovi1aG0403000	3.96492	1.50313	0.379108
Onovi1aG0403400	2.94864	0.989394	0.335542
Onovi1aG0403200	41.7009	18.3544	0.440143
Onovi1aG0404000	5.55255	2.21058	0.398119
Onovi1aG0404700	48.3602	30.2775	0.626082
Onovi1aG0404800	48.6117	46.7443	0.961586
Onovi1aG0404900	20.8131	5.51152	0.26481
Onovi1aG0405700	113.77	123.496	1.08548
Onovi1aG0405900	7.84129	4.19437	0.534908
Onovi1aG0406200	18.9908	6.06867	0.319558
Onovi1aG0406300	5.87386	4.15147	0.70677
Onovi1aG0406600	16.7864	5.04024	0.300257
Onovi1aG0407100	114.523	85.6842	0.74818
Onovi1aG0407600	17.3036	3.46736	0.200383
Onovi1aG0408000	35.267	10.1715	0.288414
Onovi1aG0408200	14.8214	9.62438	0.649358
Onovi1aG0409700	2.96347	1.50623	0.508264
Onovi1aG0410200	12.9467	6.58269	0.508447
Onovi1aG0410600	6.83864	1.91602	0.280176
Onovi1aG0410700	6.66541	3.06794	0.460278
Onovi1aG0411000	5.31323	2.14984	0.40462
Onovi1aG0411300	57.8359	58.8368	1.01731
Onovi1aG0411400	15.4495	4.12001	0.266676
Onovi1aG0411700	13.2788	5.23499	0.394235
Onovi1aG0411600	16.2257	11.2744	0.694845
Onovi1aG0412100	10.009	7.76761	0.776064
Onovi1aG0412600	11.2232	9.76909	0.870433
Onovi1aG0412700	14.8317	3.49781	0.235834
Onovi1aG0412800	13.4851	14.7191	1.0915
Onovi1aG0412900	7.74667	2.23957	0.289101
Onovi1aG0413000	9.69815	2.93293	0.302421
Onovi1aG0414000	17.5566	5.16798	0.294361
Onovi1aG0414300	5.35514	2.46477	0.460263
Onovi1aG0414400	7.4278	2.83317	0.381428
Onovi1aG0414500	24.2293	16.2581	0.671013
Onovi1aG0415000	4.66367	1.78733	0.383245
Onovi1aG0415300	5.34198	2.86983	0.537222
Onovi1aG0415500	6.33431	1.84701	0.291589
Onovi1aG0416600	11.9338	5.10861	0.428079
Onovi1aG0416700	8.4859	4.00143	0.471539
Onovi1aG0419800	11.9763	2.88372	0.240786
Onovi1aG0420600	9.02955	4.55452	0.504402
Onovi1aG0420700	16.2478	18.8873	1.16245
Onovi1aG0420800	5.20679	2.19078	0.420755
Onovi1aG0421000	12.4807	7.11668	0.570213
Onovi1aG0421100	18.9804	9.3331	0.491723
Onovi1aG0421400	3.72327	1.53527	0.412346
Onovi1aG0421300	9.56468	2.68922	0.281161
Onovi1aG0421500	14.894	10.6347	0.714027
Onovi1aG0421600	8.76581	5.98341	0.682585
Onovi1aG0422000	9.40855	3.74637	0.398188
Onovi1aG0421900	56.6136	37.2066	0.657202
Onovi1aG0422700	5.0427	4.11998	0.817018
Onovi1aG0422900	8.44123	3.69058	0.437209
Onovi1aG0423000	7.21308	2.57464	0.35694
Onovi1aG0423300	7.76752	2.56627	0.330384
Onovi1aG0423700	12.2266	3.55309	0.290602
Onovi1aG0424600	20.0435	13.2433	0.66073
Onovi1aG0424800	7.77271	2.9991	0.385851
Onovi1aG0425100	6.07138	6.10251	1.00513
Onovi1aG0426300	8.5338	2.4266	0.284352
Onovi1aG0426900	5.18788	1.99018	0.38362
Onovi1aG0427000	31.8174	15.8237	0.497326
Onovi1aG0427500	7.07223	2.59161	0.366448
Onovi1aG0427900	15.4464	3.37926	0.218773
Onovi1aG0428500	20.4224	15.6402	0.765838
Onovi1aG0428700	10.8943	3.24155	0.297546
Onovi1aG0428800	16.4959	9.20975	0.558306
Onovi1aG0429500	7.84897	3.0007	0.382305
Onovi1aG0429800	19.6968	11.0016	0.55855
Onovi1aG0429900	11.3766	2.46012	0.216244
Onovi1aG0430500	14.2689	21.7385	1.52349
Onovi1aG0430600	33.8364	12.775	0.377554
Onovi1aG0430700	52.038	16.7069	0.321051
Onovi1aG0431600	17.6891	9.94189	0.562034
Onovi1aG0431700	20.9374	14.4298	0.689188
Onovi1aG0431800	8.76962	2.85663	0.325741
Onovi1aG0431900	14.6194	5.68578	0.388919
Onovi1aG0432000	11.0446	3.07156	0.278105
Onovi1aG0432200	2.99379	1.13516	0.379172
Onovi1aG0432100	14.461	11.3855	0.787326
Onovi1aG0432500	19.3514	11.9225	0.616105
Onovi1aG0432700	27.8178	19.6666	0.706979
Onovi1aG0433300	4.51504	2.16354	0.479185
Onovi1aG0433600	12.835	4.69478	0.365781
Onovi1aG0433700	16.3393	6.71928	0.411234
Onovi1aG0433800	16.3034	9.38695	0.575767
Onovi1aG0434100	7.28897	2.24855	0.308487
Onovi1aG0434200	12.2037	4.04495	0.331452
Onovi1aG0434300	18.4702	8.11971	0.439611
Onovi1aG0434400	27.1567	13.1766	0.485205
Onovi1aG0435100	30.1449	13.0537	0.433032
Onovi1aG0435200	27.2372	16.3547	0.600455
Onovi1aG0435300	24.2999	15.6556	0.644267
Onovi1aG0435400	5.71821	1.24488	0.217705
Onovi1aG0435900	14.9714	19.5308	1.30455
Onovi1aG0436600	14.0767	4.83046	0.343153
Onovi1aG0436700	6.00004	2.8742	0.479031
Onovi1aG0437400	31.4719	9.56648	0.303969
Onovi1aG0438600	10.2314	3.35334	0.32775
Onovi1aG0438700	8.24316	2.98728	0.362396
Onovi1aG0439100	7.92718	3.16635	0.39943
Onovi1aG0439300	32.42	7.99958	0.246748
Onovi1aG0439800	5.88991	3.29597	0.559595
Onovi1aG0439900	2.85354	1.00567	0.35243
Onovi1aG0440500	53.2209	24.4707	0.459794
Onovi1aG0440600	12.5647	14.2768	1.13626
Onovi1aG0441400	29.6218	29.9717	1.01181
Onovi1aG0441800	28.2952	13.9793	0.494053
Onovi1aG0442000	32.6484	10.4499	0.320075
Onovi1aG0442200	7.98476	2.5161	0.315113
Onovi1aG0442100	45.9623	19.9851	0.434815
Onovi1aG0442400	4.62001	1.52445	0.329968
Onovi1aG0442300	12.9753	7.53417	0.580654
Onovi1aG0442500	12.2155	4.72802	0.38705
Onovi1aG0442600	10.217	4.01819	0.393286
Onovi1aG0443200	3.92327	1.2674	0.323047
Onovi1aG0444000	9.22819	6.33309	0.686277
Onovi1aG0444200	9.53329	2.62681	0.275541
Onovi1aG0445400	10.1859	6.82952	0.670486
Onovi1aG0445500	20.0666	4.19635	0.209121
Onovi1aG0445800	11.9147	3.21087	0.269489
Onovi1aG0446000	18.3376	8.75984	0.477698
Onovi1aG0446100	6.08663	2.99985	0.492859
Onovi1aG0446400	52.7223	19.0641	0.361595
Onovi1aG0446600	4.7996	1.48345	0.309078
Onovi1aG0447100	4.11004	1.748	0.4253
Onovi1aG0448000	11.0234	3.52789	0.320037
Onovi1aG0447700	44.5838	13.7318	0.308
Onovi1aG0448900	19.6566	9.6271	0.489763
Onovi1aG0449100	41.5078	14.1671	0.341312
Onovi1aG0450200	78.1213	86.5694	1.10814
Onovi1aG0450700	3.69025	1.6103	0.436366
Onovi1aG0450800	12.7021	3.29506	0.25941
Onovi1aG0451000	23.1252	10.4133	0.450301
Onovi1bG0000100	21.8711	3.92989	0.179684
Onovi1bG0000400	5.71801	2.47569	0.432963
Onovi1bG0000300	18.5069	11.7582	0.635345
Onovi1bG0000500	17.0447	14.4362	0.84696
Onovi1bG0000600	34.1493	26.7853	0.78436
Onovi1bG0000700	14.8247	4.34508	0.293098
Onovi1bG0000900	28.7104	15.9827	0.556688
Onovi1bG0001000	21.6426	7.00574	0.323702
Onovi1bG0001300	22.1773	7.39357	0.333384
Onovi1bG0001400	15.5035	4.74338	0.305956
Onovi1bG0001500	29.3313	7.14183	0.243489
Onovi1bG0001600	11.3599	3.83637	0.33771
Onovi1bG0001800	4.48401	1.90864	0.425656
Onovi1bG0001900	20.976	9.32359	0.444489
Onovi1bG0002000	10.1693	5.05716	0.497297
Onovi1bG0002200	13.9738	4.53858	0.324791
Onovi1bG0002300	6.47177	3.96063	0.611985
Onovi1bG0002500	8.66213	2.07432	0.23947
Onovi1bG0002600	40.3007	58.5863	1.45373
Onovi1bG0002800	20.9248	6.65101	0.317852
Onovi1bG0003000	43.1219	14.3029	0.331686
Onovi1bG0003100	12.9996	5.60868	0.431451
Onovi1bG0003300	5.15203	1.59532	0.309649
Onovi1bG0003700	21.9742	8.21051	0.373642
Onovi1bG0004100	22.6074	8.74486	0.386815
Onovi1bG0004200	36.8934	11.203	0.30366
Onovi1bG0004400	3.58114	1.38768	0.387496
Onovi1bG0004700	34.526	23.6285	0.684368
Onovi1bG0005500	6.78405	2.70063	0.398085
Onovi1bG0005900	17.4334	12.8752	0.738533
Onovi1bG0006400	11.0008	4.42725	0.402449
Onovi1bG0006500	6.86409	6.13562	0.893873
Onovi1bG0006600	4.05157	1.20465	0.297328
Onovi1bG0006700	9.4666	3.91722	0.413794
Onovi1bG0006800	5.32012	3.05389	0.574026
Onovi1bG0006900	9.55958	6.18973	0.64749
Onovi1bG0007100	5.07647	1.4158	0.278895
Onovi1bG0007500	8.45481	1.64572	0.194648
Onovi1bG0007700	4.12245	1.80404	0.437613
Onovi1bG0007800	9.55307	3.8667	0.40476
Onovi1bG0007900	5.94236	1.92854	0.324541
Onovi1bG0008000	11.3189	5.28811	0.467194
Onovi1bG0008200	24.8419	14.2642	0.574198
Onovi1bG0008600	17.0682	5.60954	0.328655
Onovi1bG0008700	3.5822	1.01393	0.283047
Onovi1bG0008800	26.063	10.9996	0.422039
Onovi1bG0009000	21.337	20.5348	0.9624
Onovi1bG0009400	46.4978	29.8888	0.6428
Onovi1bG0009800	5.90888	2.56801	0.434601
Onovi1bG0010200	5.14795	3.93848	0.765058
Onovi1bG0009700	130.921	173.098	1.32216
Onovi1bG0010700	10.601	3.45993	0.326376
Onovi1bG0010300	145.739	95.2335	0.653452
Onovi1bG0010800	418.365	319.991	0.764861
Onovi1bG0011000	12.4054	6.36343	0.512955
Onovi1bG0011400	43.3965	7.78729	0.179445
Onovi1bG0011500	7.87301	6.62783	0.841842
Onovi1bG0011600	8.9919	3.64226	0.40506
Onovi1bG0011900	10.7355	3.34868	0.311925
Onovi1bG0012800	21.2951	6.51827	0.306092
Onovi1bG0013000	55.7135	48.6954	0.874031
Onovi1bG0013400	30.7746	24.4039	0.79299
Onovi1bG0013600	5.35542	1.80267	0.336607
Onovi1bG0013700	3.62875	1.78002	0.490533
Onovi1bG0013900	9.71901	4.27679	0.440044
Onovi1bG0014100	9.40838	3.9419	0.418978
Onovi1bG0014300	16.3787	13.4097	0.818724
Onovi1bG0014400	17.4259	5.04511	0.289518
Onovi1bG0014600	10.8644	4.09642	0.37705
Onovi1bG0015200	20.8385	7.43447	0.356767
Onovi1bG0015600	5.30327	2.89084	0.545106
Onovi1bG0015700	9.3559	2.30697	0.246579
Onovi1bG0015900	6.43268	2.16318	0.33628
Onovi1bG0016300	2.768	1.1948	0.431647
Onovi1bG0016500	22.9148	20.2159	0.882219
Onovi1bG0016600	4.34539	2.01716	0.464208
Onovi1bG0016700	10.3152	4.24677	0.411699
Onovi1bG0016800	13.4188	4.22219	0.314649
Onovi1bG0017100	5.81854	2.21688	0.381003
Onovi1bG0016900	77.7086	44.1333	0.567933
Onovi1bG0017500	113.026	32.3452	0.286176
Onovi1bG0018400	11.6445	2.75293	0.236414
Onovi1bG0018500	16.3744	11.2049	0.684295
Onovi1bG0018600	8.55267	3.08579	0.360798
Onovi1bG0018800	166.075	39.4492	0.237538
Onovi1bG0019000	10.3286	5.30697	0.513814
Onovi1bG0019300	16.0847	4.229	0.262921
Onovi1bG0019400	10.9215	3.14229	0.287715
Onovi1bG0019600	34.3042	12.0569	0.35147
Onovi1bG0020400	6.0659	2.69419	0.444153
Onovi1bG0020600	8.17828	4.98284	0.609278
Onovi1bG0020900	11.4649	9.86064	0.860075
Onovi1bG0021000	28.3134	14.1882	0.501113
Onovi1bG0021200	17.9955	11.0553	0.614337
Onovi1bG0021300	18.0484	11.3278	0.627637
Onovi1bG0021500	5.484	2.35725	0.429842
Onovi1bG0021600	31.416	13.3479	0.424875
Onovi1bG0021700	11.8135	3.26209	0.276132
Onovi1bG0021900	11.3104	4.00421	0.35403
Onovi1bG0022000	39.4804	20.3613	0.515731
Onovi1bG0022300	3.97111	1.39278	0.350727
Onovi1bG0022600	41.5091	43.1928	1.04056
Onovi1bG0022900	19.455	18.7792	0.965263
Onovi1bG0023000	13.8861	5.41366	0.389863
Onovi1bG0023600	12.5628	3.55238	0.28277
Onovi1bG0023700	14.7326	5.5401	0.376044
Onovi1bG0024200	13.2391	7.73595	0.584326
Onovi1bG0024300	45.6874	12.8183	0.280564
Onovi1bG0025000	8.62598	3.88936	0.450889
Onovi1bG0025500	8.70728	3.68855	0.423617
Onovi1bG0025800	11.84	5.80407	0.490207
Onovi1bG0025900	11.1211	4.99777	0.449397
Onovi1bG0026000	13.4281	6.80692	0.506916
Onovi1bG0026100	6.37343	4.74898	0.745122
Onovi1bG0026200	30.3989	17.3497	0.570733
Onovi1bG0026300	14.8875	8.3436	0.560445
Onovi1bG0026400	18.2849	6.02232	0.329361
Onovi1bG0026600	7.92178	3.33829	0.421407
Onovi1bG0027000	8.90942	2.84585	0.31942
Onovi1bG0027100	15.031	4.04762	0.269285
Onovi1bG0027600	18.4531	4.04594	0.219255
Onovi1bG0028100	13.7938	11.5546	0.837668
Onovi1bG0028200	14.7107	5.88389	0.399974
Onovi1bG0028500	9.00072	3.79432	0.421557
Onovi1bG0028600	5.71888	2.73283	0.477861
Onovi1bG0028900	10.5618	3.18754	0.301799
Onovi1bG0029100	14.4657	4.42507	0.305901
Onovi1bG0029200	16.7049	11.2973	0.676285
Onovi1bG0029800	8.46458	5.80681	0.686013
Onovi1bG0029900	6.88214	3.44962	0.501242
Onovi1bG0030100	10.0238	4.11868	0.41089
Onovi1bG0030500	13.9426	8.51771	0.610911
Onovi1bG0030600	24.0704	32.0311	1.33073
Onovi1bG0031000	3.97133	1.61011	0.405432
Onovi1bG0031200	3.58019	0.950436	0.265471
Onovi1bG0031100	63.1979	39.3075	0.621976
Onovi1bG0031400	63.0843	18.4592	0.292611
Onovi1bG0031500	10.082	3.09512	0.306994
Onovi1bG0031600	15.3039	5.83096	0.381012
Onovi1bG0032000	5.91907	1.8237	0.308105
Onovi1bG0032300	114.474	124.53	1.08785
Onovi1bG0032400	43.5706	40.5451	0.930561
Onovi1bG0033000	11.6729	6.22041	0.532894
Onovi1bG0032800	18.7491	6.50928	0.347179
Onovi1bG0033100	11.6906	12.5764	1.07577
Onovi1bG0033400	8.71403	3.04151	0.349036
Onovi1bG0033500	11.6918	7.60989	0.650873
Onovi1bG0033600	7.01667	2.47985	0.353422
Onovi1bG0033900	7.70586	1.54425	0.200399
Onovi1bG0034000	7.01725	3.79256	0.540462
Onovi1bG0034100	12.7708	6.67068	0.522338
Onovi1bG0034800	14.2367	8.60682	0.60455
Onovi1bG0034900	14.2541	8.42238	0.590876
Onovi1bG0035000	7.19701	3.95032	0.548883
Onovi1bG0035300	5.75525	1.85834	0.322894
Onovi1bG0035600	6.08854	2.16381	0.355391
Onovi1bG0036000	6.07312	1.92383	0.316777
Onovi1bG0036300	3.83633	2.01032	0.524023
Onovi1bG0036600	13.5182	4.54184	0.33598
Onovi1bG0036800	6.24062	2.88834	0.462829
Onovi1bG0037200	3.73942	1.3383	0.357889
Onovi1bG0037000	45.5964	12.4921	0.273971
Onovi1bG0037900	12.6552	5.31267	0.4198
Onovi1bG0038000	52.0117	25.5906	0.492016
Onovi1bG0038100	17.0215	5.04195	0.296211
Onovi1bG0038200	28.7835	7.71749	0.268122
Onovi1bG0038300	11.6862	5.38249	0.460583
Onovi1bG0038500	137.439	234.865	1.70886
Onovi1bG0038600	25.4869	11.1601	0.437874
Onovi1bG0039400	23.0634	8.57491	0.371797
Onovi1bG0039500	14.3921	6.51877	0.45294
Onovi1bG0039900	28.8978	17.5869	0.608589
Onovi1bG0039600	19.6062	13.6172	0.694537
Onovi1bG0039700	20.8007	13.2286	0.63597
Onovi1bG0040300	8.16269	7.80123	0.955718
Onovi1bG0040100	55.6688	19.3202	0.347055
Onovi1bG0040500	8.71564	4.2898	0.492196
Onovi1bG0040600	10.3925	5.27489	0.507568
Onovi1bG0040700	9.84962	3.61988	0.367514
Onovi1bG0040800	7.52576	4.15597	0.552232
Onovi1bG0041200	13.9752	12.8666	0.920674
Onovi1bG0041500	5.05658	1.55104	0.306736
Onovi1bG0041700	4.82126	1.30877	0.271458
Onovi1bG0041300	270.484	195.298	0.722031
Onovi1bG0042000	6.48297	1.81859	0.280518
Onovi1bG0042100	14.2644	7.48203	0.524525
Onovi1bG0042200	8.6656	6.33033	0.730513
Onovi1bG0042300	3.69341	1.0542	0.285426
Onovi1bG0042500	25.9473	7.70463	0.296934
Onovi1bG0042800	12.366	4.17229	0.337401
Onovi1bG0043500	6.57791	2.07313	0.315166
Onovi1bG0043800	52.3628	20.0716	0.383317
Onovi1bG0043900	7.65028	2.74675	0.359039
Onovi1bG0044200	19.5185	10.1694	0.521015
Onovi1bG0044300	35.4198	20.9004	0.590077
Onovi1bG0044400	13.0144	3.36112	0.258262
Onovi1bG0044700	13.6699	10.2643	0.750868
Onovi1bG0045000	6.68317	2.99241	0.447754
Onovi1bG0045100	35.1522	17.9911	0.511806
Onovi1bG0045200	4.80999	2.07715	0.431841
Onovi1bG0045300	3.11989	0.889772	0.285194
Onovi1bG0045400	21.402	5.14959	0.240613
Onovi1bG0045900	9.13784	3.42362	0.374664
Onovi1bG0046000	7.08582	3.40131	0.480017
Onovi1bG0046200	18.3268	14.2478	0.777431
Onovi1bG0046300	5.73564	1.94684	0.339429
Onovi1bG0046500	7.10264	3.07451	0.432868
Onovi1bG0047300	3.8793	1.77902	0.458594
Onovi1bG0047600	2.68792	0.958045	0.356427
Onovi1bG0047800	4.79538	1.52567	0.318155
Onovi1bG0047900	11.5676	7.68129	0.664036
Onovi1bG0048400	9.4723	4.52313	0.477511
Onovi1bG0048600	16.7374	6.02265	0.359832
Onovi1bG0048700	8.61429	10.7845	1.25193
Onovi1bG0049000	6.31651	4.9282	0.78021
Onovi1bG0049100	13.1123	3.5208	0.268512
Onovi1bG0049300	7.715	2.02016	0.261848
Onovi1bG0049600	8.64043	3.18705	0.368853
Onovi1bG0049700	19.3871	16.0746	0.829139
Onovi1bG0049800	9.88613	4.00605	0.40522
Onovi1bG0050000	8.76375	2.8951	0.330349
Onovi1bG0050300	6.12025	2.64035	0.431412
Onovi1bG0050500	25.1717	25.796	1.0248
Onovi1bG0050900	7.42749	3.15616	0.424929
Onovi1bG0050800	60.4728	25.0939	0.414961
Onovi1bG0051400	4.4985	1.80573	0.401407
Onovi1bG0051500	134.735	117.597	0.872807
Onovi1bG0051600	15.6896	12.6504	0.806288
Onovi1bG0051800	11.3589	4.27534	0.376386
Onovi1bG0052000	12.4191	3.51198	0.282788
Onovi1bG0052100	30.6819	12.0724	0.39347
Onovi1bG0052800	42.1221	24.916	0.59152
Onovi1bG0052900	5.23409	3.23557	0.618171
Onovi1bG0053100	4.82662	2.74925	0.569602
Onovi1bG0053300	18.4692	25.3084	1.3703
Onovi1bG0053600	12.8343	3.26855	0.254674
Onovi1bG0053700	18.6323	11.156	0.598742
Onovi1bG0054000	11.2619	4.02888	0.357745
Onovi1bG0054100	3.82072	1.10102	0.288171
Onovi1bG0054500	15.5383	22.67	1.45897
Onovi1bG0054700	9.26375	5.91974	0.639021
Onovi1bG0055500	26.3248	9.50433	0.361041
Onovi1bG0055600	12.4919	9.89932	0.79246
Onovi1bG0055700	28.808	16.2432	0.563843
Onovi1bG0055800	27.1373	7.81917	0.288134
Onovi1bG0056400	3.75886	1.13388	0.301654
Onovi1bG0056600	89.6022	147.392	1.64495
Onovi1bG0056700	11.0815	4.33473	0.391169
Onovi1bG0057000	39.5486	23.2086	0.586838
Onovi1bG0057300	14.1692	21.4607	1.5146
Onovi1bG0058100	3.46272	1.31412	0.379506
Onovi1bG0058000	35.52	16.9482	0.477144
Onovi1bG0058400	19.3949	4.9869	0.257125
Onovi1bG0058500	16.667	24.5296	1.47175
Onovi1bG0058600	4.6395	2.53599	0.546609
Onovi1bG0059000	9.54671	14.1796	1.48529
Onovi1bG0059100	5.29168	2.46938	0.466653
Onovi1bG0059200	6.46653	1.98305	0.306664
Onovi1bG0059700	26.0682	46.0367	1.76601
Onovi1bG0060000	8.63772	5.7909	0.670419
Onovi1bG0060400	21.7707	21.3819	0.982144
Onovi1bG0060600	65.0656	21.9515	0.337375
Onovi1bG0060700	26.4139	30.9028	1.16995
Onovi1bG0060900	10.5555	5.52694	0.523607
Onovi1bG0061000	6.43069	1.83457	0.285284
Onovi1bG0061100	5.04019	2.11404	0.419437
Onovi1bG0061500	4.45409	1.89373	0.425168
Onovi1bG0061700	15.6486	6.83578	0.436831
Onovi1bG0061800	12.5636	6.16466	0.490675
Onovi1bG0062000	6.88817	2.74126	0.397966
Onovi1bG0062300	17.5506	13.3835	0.762568
Onovi1bG0063300	4.6118	1.64141	0.355916
Onovi1bG0062500	39.0519	8.80837	0.225555
Onovi1bG0063400	4.05281	1.27615	0.314879
Onovi1bG0063600	16.2286	4.77349	0.294141
Onovi1bG0063700	19.1871	11.5775	0.603397
Onovi1bG0063800	49.9077	19.4057	0.388832
Onovi1bG0064200	6.68259	5.93073	0.88749
Onovi1bG0064000	23.4984	7.87319	0.335053
Onovi1bG0064500	7.64673	3.54242	0.46326
Onovi1bG0064300	112.226	88.4636	0.78826
Onovi1bG0064600	8.59748	6.71614	0.781175
Onovi1bG0064700	18.7188	6.07307	0.324437
Onovi1bG0064900	11.1534	9.63882	0.864205
Onovi1bG0065100	4.94683	1.41778	0.286603
Onovi1bG0065300	5.51694	2.13758	0.387457
Onovi1bG0065200	116.391	82.5867	0.709563
Onovi1bG0065600	8.25161	1.94869	0.236159
Onovi1bG0065900	42.3671	42.8769	1.01203
Onovi1bG0066200	4.83482	2.3062	0.476998
Onovi1bG0066900	21.2386	6.94275	0.326892
Onovi1bG0067000	11.7001	2.99739	0.256186
Onovi1bG0067100	14.2662	6.13992	0.430384
Onovi1bG0067200	19.8636	14.9194	0.751091
Onovi1bG0067500	33.18	21.7336	0.65502
Onovi1bG0067600	22.5552	6.54896	0.290353
Onovi1bG0067900	21.5027	17.6814	0.822288
Onovi1bG0068400	9.69626	4.69169	0.483866
Onovi1bG0068500	17.1913	8.13261	0.473066
Onovi1bG0068600	9.24648	4.07968	0.441215
Onovi1bG0068700	24.5351	18.3179	0.746602
Onovi1bG0068800	18.9931	4.50666	0.237279
Onovi1bG0069300	14.7718	12.215	0.826914
Onovi1bG0069700	6.0283	1.47862	0.24528
Onovi1bG0073400	14.1625	3.75381	0.265052
Onovi1bG0073500	9.17086	3.48905	0.38045
Onovi1bG0073600	25.6071	22.2735	0.869816
Onovi1bG0073700	5.62053	1.75389	0.31205
Onovi1bG0074000	8.61934	4.89072	0.567412
Onovi1bG0074100	20.8483	7.43859	0.356796
Onovi1bG0070800	108.403	130.388	1.20281
Onovi1bG0071700	6.23043	2.4801	0.398063
Onovi1bG0073100	11.6417	7.73241	0.664199
Onovi1bG0070000	59.3191	48.8267	0.823119
Onovi1bG0070100	20.3537	8.61947	0.423485
Onovi1bG0070200	4.54943	2.03668	0.447679
Onovi1bG0070500	8.44969	5.33365	0.631225
Onovi1bG0070700	3.67793	2.11522	0.575112
Onovi1bG0071200	4.00193	3.19642	0.798721
Onovi1bG0071400	4.40988	1.59082	0.36074
Onovi1bG0071500	9.12699	6.81697	0.746902
Onovi1bG0071600	4.84774	1.30806	0.269829
Onovi1bG0071900	49.9138	57.6181	1.15435
Onovi1bG0072000	30.6439	14.0504	0.458506
Onovi1bG0072100	3.05107	0.902707	0.295866
Onovi1bG0072200	9.383	4.4693	0.476319
Onovi1bG0072300	12.5618	9.65798	0.768839
Onovi1bG0072500	40.5797	13.9606	0.344029
Onovi1bG0072600	8.10057	6.37592	0.787095
Onovi1bG0072900	6.30441	2.32326	0.368514
Onovi1bG0073000	23.6725	11.2578	0.475563
Onovi1bG0074400	41.8744	20.0101	0.47786
Onovi1bG0074600	4.03883	2.61146	0.646587
Onovi1bG0074700	13.6961	5.21068	0.38045
Onovi1bG0075000	4.27134	1.75396	0.410635
Onovi1bG0075500	28.2378	27.4776	0.97308
Onovi1bG0075600	11.3378	4.36935	0.385378
Onovi1bG0075200	34.0506	13.9739	0.410386
Onovi1bG0075800	13.9627	6.73929	0.482664
Onovi1bG0075900	3.82315	2.16368	0.56594
Onovi1bG0076000	5.56355	1.76753	0.317699
Onovi1bG0077200	8.58005	2.66926	0.3111
Onovi1bG0077300	17.5797	5.50145	0.312943
Onovi1bG0077100	5.84009	1.77223	0.30346
Onovi1bG0077500	10.33	6.73683	0.652165
Onovi1bG0077600	6.50492	3.93403	0.604777
Onovi1bG0077800	4.74105	2.15317	0.454155
Onovi1bG0078100	8.53728	1.98179	0.232134
Onovi1bG0078600	23.8565	8.24685	0.345685
Onovi1bG0079600	18.0757	8.98371	0.497005
Onovi1bG0079800	15.2398	4.15525	0.272658
Onovi1bG0080300	3.82142	1.93399	0.506092
Onovi1bG0080600	6.12146	3.26795	0.533851
Onovi1bG0080700	6.71696	3.14741	0.468576
Onovi1bG0080800	4.31472	3.36084	0.778923
Onovi1bG0080900	13.6918	4.77914	0.349052
Onovi1bG0081000	6.58207	3.11673	0.473517
Onovi1bG0081300	8.18559	2.51546	0.307303
Onovi1bG0081600	53.2526	30.6664	0.575868
Onovi1bG0081900	5.36153	2.87502	0.536232
Onovi1bG0082000	14.0399	6.25433	0.445469
Onovi1bG0082100	13.6088	13.3127	0.978243
Onovi1bG0082200	55.0319	15.3153	0.278299
Onovi1bG0082300	17.0941	5.48737	0.321009
Onovi1bG0082400	6.11717	6.86811	1.12276
Onovi1bG0082600	7.20721	2.71986	0.37738
Onovi1bG0082800	12.116	5.12571	0.423053
Onovi1bG0083100	24.4952	8.62256	0.35201
Onovi1bG0083200	12.4604	4.67737	0.375379
Onovi1bG0083500	6.11418	2.01436	0.329458
Onovi1bG0083900	5.81451	1.66852	0.286958
Onovi1bG0084500	7.24819	4.12287	0.568814
Onovi1bG0084600	10.5463	2.91811	0.276693
Onovi1bG0084700	35.047	33.8797	0.966694
Onovi1bG0085100	25.5089	9.87903	0.387278
Onovi1bG0085600	14.452	7.79617	0.539451
Onovi1bG0085700	7.23981	2.91038	0.401997
Onovi1bG0085800	36.0481	20.9676	0.581658
Onovi1bG0085900	12.5711	8.63347	0.686772
Onovi1bG0086100	4.99883	3.26546	0.653244
Onovi1bG0086300	8.49298	2.38993	0.2814
Onovi1bG0086600	7.54634	2.50086	0.3314
Onovi1bG0086700	10.8251	5.13671	0.47452
Onovi1bG0086800	8.57631	7.30178	0.851389
Onovi1bG0086900	11.76	7.37844	0.627421
Onovi1bG0087000	5.94507	2.51194	0.422526
Onovi1bG0087200	32.4069	17.124	0.528405
Onovi1bG0087300	4.27598	1.77736	0.415662
Onovi1bG0087500	16.2801	10.2663	0.630602
Onovi1bG0087700	8.60287	6.25717	0.727334
Onovi1bG0087800	38.1865	19.7391	0.516911
Onovi1bG0087900	6.67043	2.12329	0.318314
Onovi1bG0088100	16.5958	4.84438	0.291905
Onovi1bG0088200	5.53326	2.32125	0.41951
Onovi1bG0088400	6.75208	3.74592	0.55478
Onovi1bG0088700	4.5522	1.4139	0.310596
Onovi1bG0088500	18.034	12.4423	0.689935
Onovi1bG0088800	47.1055	19.553	0.415089
Onovi1bG0089100	8.26113	2.01046	0.243364
Onovi1bG0089200	14.8409	4.40769	0.296997
Onovi1bG0089700	17.5579	4.94531	0.281657
Onovi1bG0089800	5.41905	1.7423	0.321514
Onovi1bG0089900	9.53471	3.44738	0.361561
Onovi1bG0090100	8.32768	8.57399	1.02958
Onovi1bG0090700	13.4793	18.0811	1.34139
Onovi1bG0090800	10.2429	4.45958	0.435384
Onovi1bG0091300	62.9784	18.1468	0.288144
Onovi1bG0091700	20.8292	5.86129	0.281398
Onovi1bG0092300	36.1479	29.9423	0.828328
Onovi1bG0092400	5.30427	5.51307	1.03936
Onovi1bG0092900	5.47455	3.10704	0.567543
Onovi1bG0093000	112.63	93.7876	0.832707
Onovi1bG0093700	20.4408	16.2036	0.792707
Onovi1bG0094000	3.1286	1.43655	0.459167
Onovi1bG0094300	9.11553	3.31275	0.363419
Onovi1bG0094700	10.9339	5.30453	0.485144
Onovi1bG0094900	10.2851	5.5499	0.539604
Onovi1bG0093600	170.819	171.781	1.00563
Onovi1bG0095100	7.39276	3.27658	0.443215
Onovi1bG0095200	7.94562	4.14947	0.522233
Onovi1bG0095300	49.3293	31.4318	0.637184
Onovi1bG0095800	35.0973	14.8771	0.423881
Onovi1bG0096300	6.43787	2.27387	0.353203
Onovi1bG0096100	20.8786	18.576	0.889714
Onovi1bG0096200	28.7187	24.6526	0.858414
Onovi1bG0096400	11.5073	3.26593	0.283814
Onovi1bG0096800	24.1084	11.6861	0.484732
Onovi1bG0097000	34.1951	23.5975	0.690085
Onovi1bG0097600	7.33381	4.00049	0.545486
Onovi1bG0097800	10.7182	7.61965	0.71091
Onovi1bG0097700	117.373	33.78	0.287799
Onovi1bG0097900	36.3784	7.32472	0.201348
Onovi1bG0098300	12.4357	3.27023	0.262972
Onovi1bG0098500	12.9204	3.96484	0.306867
Onovi1bG0099300	13.5866	4.38635	0.322843
Onovi1bG0099400	7.08648	3.84271	0.542259
Onovi1bG0099600	29.8803	18.0486	0.60403
Onovi1bG0099800	4.16474	1.16568	0.279893
Onovi1bG0099900	4.29716	1.39935	0.325645
Onovi1bG0099700	22.9644	18.4001	0.801245
Onovi1bG0100100	10.3225	3.66679	0.355223
Onovi1bG0100300	9.06424	3.06873	0.338554
Onovi1bG0100600	19.8739	6.74807	0.339544
Onovi1bG0101200	5.71115	1.96874	0.344718
Onovi1bG0101500	9.31823	4.51096	0.4841
Onovi1bG0101700	20.5185	7.2116	0.351468
Onovi1bG0102000	5.13173	1.93566	0.377195
Onovi1bG0102200	5.82886	3.04983	0.523229
Onovi1bG0102400	14.4738	3.95676	0.273375
Onovi1bG0102500	8.12523	4.56041	0.561265
Onovi1bG0103000	5.22161	1.99259	0.381605
Onovi1bG0102800	46.301	33.4717	0.722915
Onovi1bG0103200	25.2263	12.5516	0.497561
Onovi1bG0103400	3.25741	1.38935	0.42652
Onovi1bG0103500	25.9949	11.5356	0.443764
Onovi1bG0103600	6.50973	2.6445	0.406238
Onovi1bG0104000	36.9262	7.58566	0.205427
Onovi1bG0104200	31.2622	20.1134	0.643379
Onovi1bG0105000	24.4353	18.9939	0.777312
Onovi1bG0105200	8.05045	3.77202	0.468548
Onovi1bG0105900	33.1703	10.3538	0.312142
Onovi1bG0108000	4.94912	1.82021	0.367784
Onovi1bG0108100	5.67811	2.36341	0.416232
Onovi1bG0108200	22.6985	4.82596	0.212611
Onovi1bG0108600	7.82408	4.14845	0.530215
Onovi1bG0109000	53.2245	29.7828	0.55957
Onovi1bG0110100	12.2495	2.65831	0.217014
Onovi1bG0110500	32.2945	40.5741	1.25638
Onovi1bG0110700	7.86443	3.53529	0.449529
Onovi1bG0111000	3.78173	1.39574	0.369075
Onovi1bG0111600	30.4378	10.7349	0.352682
Onovi1bG0110600	121.542	114.79	0.944451
Onovi1bG0111800	15.3246	5.39823	0.352258
Onovi1bG0112100	3.11172	1.05627	0.339449
Onovi1bG0112200	28.4216	8.6861	0.305616
Onovi1bG0112700	4.48641	2.32985	0.519314
Onovi1bG0112400	17.3326	14.9479	0.862416
Onovi1bG0112900	9.16998	2.2657	0.247078
Onovi1bG0112800	159.694	64.3436	0.402917
Onovi1bG0113200	24.3907	8.53674	0.35
Onovi1bG0113300	12.5516	7.72451	0.61542
Onovi1bG0113400	22.5643	12.1973	0.540555
Onovi1bG0113500	26.6663	13.9066	0.521507
Onovi1bG0113900	13.6684	4.05261	0.296496
Onovi1bG0114000	3.67776	1.00852	0.27422
Onovi1bG0114300	20.9599	17.1288	0.817218
Onovi1bG0114400	18.4263	8.56513	0.464831
Onovi1bG0114500	16.5498	13.6532	0.824975
Onovi1bG0115200	12.6479	4.80684	0.38005
Onovi1bG0114800	54.0952	57.4157	1.06138
Onovi1bG0115500	4.66722	1.76362	0.377873
Onovi1bG0115700	7.96932	4.66508	0.585379
Onovi1bG0115800	14.2796	5.0941	0.35674
Onovi1bG0116500	15.2767	11.5296	0.754717
Onovi1bG0116600	33.4257	32.0929	0.960126
Onovi1bG0116900	5.84531	2.52655	0.432235
Onovi1bG0117300	32.8342	19.8388	0.604211
Onovi1bG0117600	5.80743	2.23955	0.385635
Onovi1bG0117700	17.2273	11.3629	0.65959
Onovi1bG0117900	7.72811	2.30149	0.297807
Onovi1bG0118000	39.6243	23.2331	0.586335
Onovi1bG0118200	7.31148	4.06184	0.555543
Onovi1bG0118300	26.6529	10.6539	0.399726
Onovi1bG0118600	13.6686	5.05443	0.369783
Onovi1bG0118700	12.6709	16.9803	1.34011
Onovi1bG0119300	5.10809	2.21845	0.434301
Onovi1bG0119000	25.6552	13.6044	0.53028
Onovi1bG0119600	4.65345	1.90127	0.408573
Onovi1bG0119800	15.1298	8.36339	0.552777
Onovi1bG0119700	26.993	11.9651	0.443267
Onovi1bG0120400	6.55305	5.44556	0.830995
Onovi1bG0120100	11.6056	9.29868	0.801221
Onovi1bG0121400	9.45181	5.15567	0.54547
Onovi1bG0122200	7.18117	2.57442	0.358496
Onovi1bG0125800	10.3953	4.71698	0.45376
Onovi1bG0126000	4.56322	1.72978	0.379071
Onovi1bG0126200	17.4057	17.895	1.02811
Onovi1bG0126300	6.66581	4.52323	0.678572
Onovi1bG0126800	4.9159	1.61571	0.32867
Onovi1bG0127100	12.0118	4.50248	0.374838
Onovi1bG0125000	76.5119	21.7932	0.284834
Onovi1bG0125600	9.82181	2.66153	0.270982
Onovi1bG0122600	16.7332	5.54023	0.331092
Onovi1bG0122900	14.9213	8.1333	0.545081
Onovi1bG0123100	3.41648	1.40678	0.411761
Onovi1bG0123200	4.1789	1.26677	0.303134
Onovi1bG0123400	10.7412	6.57476	0.612106
Onovi1bG0123600	9.75627	4.89607	0.501838
Onovi1bG0123900	25.8926	7.27619	0.281014
Onovi1bG0124100	10.8617	3.13582	0.288705
Onovi1bG0124200	14.2413	7.6692	0.538518
Onovi1bG0124300	11.87	8.28374	0.697874
Onovi1bG0124900	6.16369	1.91282	0.310336
Onovi1bG0125300	7.41843	2.95059	0.397738
Onovi1bG0125400	15.5558	6.44148	0.414088
Onovi1bG0125700	6.14332	2.6232	0.427001
Onovi1bG0127700	25.9132	27.6323	1.06634
Onovi1bG0127900	11.1908	4.84897	0.433301
Onovi1bG0128100	16.842	5.64314	0.335064
Onovi1bG0128600	25.5237	14.8386	0.581365
Onovi1bG0128900	6.26399	3.86623	0.617215
Onovi1bG0129000	6.12023	4.55739	0.744644
Onovi1bG0129400	36.2451	21.0954	0.582021
Onovi1bG0129500	37.4223	29.5292	0.789081
Onovi1bG0130100	32.2399	20.978	0.650682
Onovi1bG0130300	6.68325	3.63909	0.544508
Onovi1bG0130400	6.12216	5.24258	0.856328
Onovi1bG0130500	24.1108	7.45573	0.309228
Onovi1bG0130700	21.5953	14.3928	0.66648
Onovi1bG0131100	6.41956	2.66064	0.414458
Onovi1bG0131300	7.96665	7.26076	0.911394
Onovi1bG0131400	13.8019	9.9313	0.719561
Onovi1bG0131500	3.595	1.09734	0.30524
Onovi1bG0131900	12.1758	6.51005	0.534672
Onovi1bG0132000	34.1021	16.9738	0.497736
Onovi1bG0132300	5.8108	3.88356	0.668336
Onovi1bG0133000	20.4341	17.1837	0.840932
Onovi1bG0133200	12.2177	6.89609	0.564436
Onovi1bG0133400	2.9569	1.25083	0.42302
Onovi1bG0133700	3.89883	1.92753	0.494386
Onovi1bG0133800	8.02924	3.06944	0.382283
Onovi1bG0134200	5.01469	2.92772	0.583827
Onovi1bG0134300	6.98488	1.55442	0.22254
Onovi1bG0134800	14.3939	3.07599	0.213702
Onovi1bG0135400	4.81004	2.41981	0.503075
Onovi1bG0135200	19.8327	15.1175	0.762249
Onovi1bG0135800	3.94036	0.995376	0.252611
Onovi1bG0136400	26.2986	8.222	0.31264
Onovi1bG0136500	16.9434	17.0714	1.00755
Onovi1bG0136800	20.3805	13.6568	0.670091
Onovi1bG0136900	9.16391	3.6488	0.398171
Onovi1bG0137100	61.2463	42.1736	0.68859
Onovi1bG0137200	26.2103	8.15648	0.311193
Onovi1bG0137800	28.8903	17.1763	0.594535
Onovi1bG0138900	12.4803	7.65021	0.612984
Onovi1bG0139000	8.4234	3.09364	0.367267
Onovi1bG0139100	4.39705	1.34432	0.305733
Onovi1bG0139200	14.2412	8.37129	0.587822
Onovi1bG0139600	6.24899	4.27781	0.684561
Onovi1bG0140100	11.3153	4.1017	0.362492
Onovi1bG0140200	21.8783	14.3991	0.658146
Onovi1bG0140900	24.0465	8.03094	0.333975
Onovi1bG0141000	23.9118	13.014	0.54425
Onovi1bG0141100	6.11899	2.08955	0.341486
Onovi1bG0141300	41.693	41.3156	0.990947
Onovi1bG0141500	11.7678	8.42545	0.715974
Onovi1bG0141700	26.883	7.17852	0.267028
Onovi1bG0141800	19.6827	14.9994	0.76206
Onovi1bG0142000	3.64081	2.06908	0.568304
Onovi1bG0142500	13.2963	3.53006	0.265491
Onovi1bG0142600	9.55803	3.69893	0.386997
Onovi1bG0142800	12.3496	11.275	0.912985
Onovi1bG0143700	17.7344	15.815	0.891767
Onovi1bG0143600	18.5937	7.27368	0.391191
Onovi1bG0143800	9.93578	5.43873	0.547388
Onovi1bG0144300	7.6433	3.86601	0.505804
Onovi1bG0144400	4.02338	1.47968	0.367769
Onovi1bG0144600	3.61675	1.58291	0.437661
Onovi1bG0144700	10.0748	7.60677	0.755028
Onovi1bG0144800	7.67804	5.36612	0.698892
Onovi1bG0145200	9.52062	4.05206	0.425609
Onovi1bG0145500	11.1283	7.99116	0.718093
Onovi1bG0145300	40.7383	10.3811	0.254824
Onovi1bG0145700	13.6883	25.5015	1.86302
Onovi1bG0146300	21.673	10.2122	0.471195
Onovi1bG0146900	127.544	111.565	0.874718
Onovi1bG0148000	8.05767	2.2364	0.277549
Onovi1bG0147400	78.0128	19.3401	0.247909
Onovi1bG0148500	7.93096	2.03095	0.256079
Onovi1bG0148800	50.328	17.545	0.348614
Onovi1bG0148900	9.10015	3.119	0.342741
Onovi1bG0149300	5.70309	2.45894	0.431159
Onovi1bG0149500	7.24865	4.20807	0.580531
Onovi1bG0149800	27.786	11.8925	0.428002
Onovi1bG0149900	19.4604	9.13827	0.469584
Onovi1bG0150100	64.7454	64.8635	1.00182
Onovi1bG0151200	3.58086	1.51438	0.42291
Onovi1bG0151700	21.6046	6.43965	0.298069
Onovi1bG0152000	17.3416	5.98166	0.344931
Onovi1bG0153200	10.2425	7.23197	0.706076
Onovi1bG0153300	16.0623	6.97779	0.43442
Onovi1bG0153400	31.0895	14.8065	0.476252
Onovi1bG0153500	15.5083	5.13471	0.331095
Onovi1bG0153900	6.49131	2.80151	0.431579
Onovi1bG0154000	6.32886	2.71232	0.428564
Onovi1bG0154200	5.53965	4.3614	0.787307
Onovi1bG0154300	6.3896	5.54089	0.867172
Onovi1bG0154500	6.90024	3.30154	0.478467
Onovi1bG0154600	34.7989	20.4133	0.586608
Onovi1bG0154700	6.49459	2.40089	0.369675
Onovi1bG0154900	14.1073	5.9037	0.418485
Onovi1bG0155000	22.5795	18.1506	0.803853
Onovi1bG0155200	7.61378	3.70814	0.48703
Onovi1bG0155400	19.9341	5.2576	0.26375
Onovi1bG0155700	55.5656	16.3248	0.293793
Onovi1bG0156100	13.6344	7.98879	0.58593
Onovi1bG0156200	9.45979	5.44615	0.575715
Onovi1bG0156300	6.05402	2.76117	0.456089
Onovi1bG0156600	4.66366	2.34251	0.50229
Onovi1bG0157400	31.7927	9.43221	0.296678
Onovi1bG0157900	7.24201	4.04022	0.557887
Onovi1bG0158100	13.2104	3.86345	0.292456
Onovi1bG0158200	22.7299	18.0277	0.793128
Onovi1bG0158400	16.0928	21.569	1.34029
Onovi1bG0158600	15.9334	9.88321	0.620283
Onovi1bG0158700	7.48501	4.61188	0.616148
Onovi1bG0159600	14.1645	7.46531	0.527043
Onovi1bG0159900	4.25138	2.062	0.485018
Onovi1bG0160400	4.22048	2.78013	0.658725
Onovi1bG0160600	5.69528	1.8728	0.328834
Onovi1bG0160800	65.4168	24.6618	0.376994
Onovi1bG0161500	7.3472	3.18924	0.434076
Onovi1bG0161800	4.94788	1.45998	0.295072
Onovi1bG0162000	6.19502	2.21407	0.357396
Onovi1bG0162400	3.75171	1.49416	0.398262
Onovi1bG0162500	5.91754	3.00909	0.508504
Onovi1bG0162600	6.70143	4.20081	0.626853
Onovi1bG0162700	26.0709	19.9095	0.763667
Onovi1bG0163000	28.3708	11.2274	0.395737
Onovi1bG0163100	23.0611	5.24565	0.227467
Onovi1bG0163200	12.3467	3.58104	0.290041
Onovi1bG0163300	3.3824	2.25874	0.667794
Onovi1bG0163500	5.41365	2.18872	0.404297
Onovi1bG0163700	4.79904	1.67194	0.348389
Onovi1bG0164300	9.27963	3.33608	0.359506
Onovi1bG0164400	5.56976	3.57954	0.642674
Onovi1bG0164600	4.51511	2.52595	0.559444
Onovi1bG0165100	10.7564	14.5417	1.35191
Onovi1bG0165200	17.8753	4.9764	0.278395
Onovi1bG0165600	14.2351	8.00238	0.562156
Onovi1bG0165700	33.0725	8.52562	0.257786
Onovi1bG0165900	4.07629	1.63621	0.401397
Onovi1bG0166300	11.9205	8.31838	0.697818
Onovi1bG0167100	9.60602	4.0255	0.41906
Onovi1bG0167300	4.33629	3.32518	0.766827
Onovi1bG0168000	29.7586	9.1218	0.306526
Onovi1bG0168700	9.45077	3.97307	0.420396
Onovi1bG0169200	5.91671	5.75999	0.973512
Onovi1bG0169300	9.76605	3.59111	0.367714
Onovi1bG0171000	25.4144	10.8602	0.427327
Onovi1bG0171100	14.9698	13.1527	0.878619
Onovi1bG0171300	30.195	8.78331	0.290886
Onovi1bG0171600	3.70596	1.29836	0.350342
Onovi1bG0171900	16.4438	8.07013	0.490769
Onovi1bG0172000	3.71273	1.62543	0.437798
Onovi1bG0172100	8.22759	2.44657	0.297362
Onovi1bG0172400	17.1625	18.72	1.09075
Onovi1bG0172500	13.1174	8.11396	0.618565
Onovi1bG0172600	7.86354	7.23224	0.919718
Onovi1bG0172800	12.3639	4.75184	0.38433
Onovi1bG0172900	5.325	2.09739	0.393875
Onovi1bG0173200	5.18256	2.88785	0.557224
Onovi1bG0173000	11.5673	4.31986	0.373455
Onovi1bG0173400	8.94563	2.61556	0.292383
Onovi1bG0173700	13.4439	3.47315	0.258344
Onovi1bG0173900	4.79773	2.86028	0.596173
Onovi1bG0174100	7.65506	2.43926	0.318647
Onovi1bG0174500	13.7603	8.54822	0.621224
Onovi1bG0174700	10.3116	9.25403	0.897437
Onovi1bG0175200	5.17788	1.96761	0.380004
Onovi1bG0175000	15.9175	14.5324	0.912981
Onovi1bG0175500	70.3155	50.1567	0.713308
Onovi1bG0175600	7.4495	4.23215	0.568112
Onovi1bG0175800	17.975	4.86788	0.270814
Onovi1bG0176200	5.17046	1.37277	0.265502
Onovi1bG0177000	2.84126	0.950008	0.334362
Onovi1bG0176900	32.4896	34.8349	1.07218
Onovi1bG0177500	5.95761	3.27206	0.549223
Onovi1bG0177700	24.6589	15.6902	0.636289
Onovi1bG0178200	3.87486	1.1676	0.301326
Onovi1bG0178700	26.7979	18.1748	0.678216
Onovi1bG0178800	38.2829	6.91092	0.180522
Onovi1bG0180000	12.2713	6.13898	0.50027
Onovi1bG0180200	30.2132	7.91725	0.262046
Onovi1bG0180300	38.965	11.1042	0.284978
Onovi1bG0180500	10.5225	5.00243	0.475403
Onovi1bG0180700	19.764	17.5217	0.886544
Onovi1bG0181000	18.7714	5.55337	0.295841
[truncated: 31,990 more rows]

## Sheet: Data_S1_Stable_genes_CV_0.20
GeneID	Mean_CPM	SD_CPM	CV	Expressed_All_Samples	Description
Onovi2aG0504800	91.64698450768603	11.127821983080926	0.12142049236925721	TRUE	Ankyrin repeat domain-containing protein
Onovi2bG0508600	104.51847590934649	12.72872021007966	0.12178440318169051	TRUE	Ankyrin repeat domain-containing protein
Onovi2cG0343900	12.494141918361647	1.6384066232875087	0.1311339853503403	TRUE	DEAD-box ATP-dependent RNA helicase
Onovi2dG0519800	95.97590416961104	12.650828285547295	0.13181254602395234	TRUE	Ankyrin repeat domain-containing protein
Onovi2cG0519400	96.73480193859858	14.066689733690819	0.14541498459488764	TRUE	Ankyrin repeat domain-containing protein
Onovi1dG0136600	16.585276361031436	2.525888929653715	0.15229706606448312	TRUE	MND1-interacting protein
Onovi5dG0107900	52.13699345984568	8.13748	0.15607874625795687	TRUE	Transcription factor
Onovi2aG0563300	7.56381	1.1897657447558199	0.1572972003852052	TRUE	Belongs to the universal ribosomal protein uS13 family
Onovi5cG0083600	47.025442949357576	7.443837725823905	0.15829383539970668	TRUE	Transcription factor
Onovi3bG0080900	6.524954095593259	1.033494845985867	0.15839112901711536	TRUE	methyl-CpG-binding domain-containing protein
Onovi2aG0018100	43.425511742636694	6.891515298956228	0.15869738829559712	TRUE	V-type proton ATPase subunit
Onovi3aG0208800	8.182233515131275	1.3202271738845432	0.1613529082790253	TRUE	-
Onovi1aG0016100	10.704083661467005	1.728569275669504	0.16148689886384932	TRUE	Alcohol dehydrogenase transcription factor Myb/SANT-like
Onovi4dG0302100	61.870946197801004	10.003097858581672	0.16167682043526269	TRUE	Belongs to the peptidase M16 family
Onovi2cG0218500	27.84477996247802	4.512981993198977	0.16207641070536039	TRUE	YT521-B-like domain
Onovi2dG0342000	9.854659380417816	1.599917890670803	0.16235141458567287	TRUE	DEAD-box ATP-dependent RNA helicase
Onovi4bG0139400	28.457872393666424	4.633496692725221	0.16281950486770932	TRUE	Subunit of the peripheral V1 complex of vacuolar ATPase. Subunit C is necessary for the assembly of the catalytic sector of the enzyme and is likely to have a specific function in its catalytic activity. V-ATPase is responsible for acidifying a variety of intracellular compartments in eukaryotic cells
Onovi3bG0004300	24.06860836429549	3.92816	0.16320665286532243	TRUE	Eukaryotic translation initiation factor 2 subunit
Onovi3aG0033400	16.569810044760438	2.718988078190091	0.16409289369312147	TRUE	Protein kinase domain
Onovi2aG0206800	27.814437773647732	4.583296494246277	0.16478120217797948	TRUE	YT521-B-like domain
Onovi2cG0017900	43.44515792372634	7.16417	0.1649015749085025	TRUE	V-type proton ATPase subunit
Onovi2bG0255500	16.54559001397936	2.749087917268703	0.16615230493116293	TRUE	DCD
Onovi4unG0004200	9.781451334498174	1.640688698736369	0.16773468912019512	TRUE	Belongs to the adaptor complexes medium subunit family
Onovi1cG0016300	10.035809320207239	1.686615833080577	0.16805977268664848	TRUE	Alcohol dehydrogenase transcription factor Myb/SANT-like
Onovi3bG0055900	9.003471400776043	1.5186045898346006	0.16866878587560197	TRUE	Myb/SANT-like DNA-binding domain
Onovi7bG0248900	12.327918153099153	2.0841983219855846	0.16906328352460967	TRUE	CDK5RAP3-like
Onovi5bG0341000	12.458293625218289	2.131593892448245	0.17109838285826212	TRUE	U1-like zinc finger
Onovi2dG0212800	24.929420816917666	4.279796524124294	0.17167653254182014	TRUE	YT521-B-like domain
Onovi5aG0028000	13.581152646175621	2.334504196629693	0.1718929355592713	TRUE	WD domain, G-beta repeat
Onovi2aG0254200	11.728280016689782	2.016815391666766	0.17196173597464948	TRUE	DCD
Onovi4dG0359400	14.6464	2.5224785315620295	0.17222548342051994	TRUE	Belongs to the cullin family
Onovi6dG0185000	35.79678397462025	6.1695932829879645	0.17235049068548106	TRUE	isoform X1
Onovi4aG0015400	30.893521019972454	5.335818692505992	0.17271643102954892	TRUE	Protein SDE2 homolog
Onovi2bG0208000	27.991811294243806	4.847324184319435	0.1731693649033791	TRUE	YT521-B-like domain
Onovi2bG0018300	42.20300474430038	7.318624880179546	0.17341478230096743	TRUE	V-type proton ATPase subunit
Onovi5dG0204800	60.21288637059851	10.44978144480077	0.17354725997495643	TRUE	ATP-dependent zinc metalloprotease FTSH
Onovi4bG0319400	11.226833086043824	1.9504436048436167	0.1737305248857962	TRUE	60S ribosomal protein L2
Onovi5cG0204300	64.10990123433879	11.143116691184867	0.17381272590724797	TRUE	Essential component of the vacuolar proton pump (V- ATPase), a multimeric enzyme that catalyzes the translocation of protons across the membranes. Required for assembly and activity of the V-ATPase
Onovi4dG0026600	6.941086089627168	1.2082654681919804	0.17407441034301893	TRUE	Belongs to the adaptor complexes medium subunit family
Onovi5cG0293900	14.350678733523125	2.4984336576796013	0.1740986404944925	TRUE	U1-like zinc finger
Onovi6aG0019800	8.580645636782018	1.4962163458176467	0.17437106823336546	TRUE	zinc finger CCCH domain-containing protein
Onovi3dG0257900	46.92197231603147	8.192483244522668	0.1745980153891273	TRUE	Serine threonine-protein phosphatase 6 regulatory subunit
Onovi2dG0005200	43.78512433748007	7.663273032264928	0.1750200130345448	TRUE	V-type proton ATPase subunit
Onovi2unG0032100	38.54875293788431	6.752980437283257	0.17518025675602786	TRUE	Belongs to the GPI family
Onovi3aG0056200	10.265557189738256	1.798379677588517	0.1751857833285687	TRUE	Myb/SANT-like DNA-binding domain
Onovi6aG0267000	6.037092829872236	1.0615957314950997	0.1758455205860345	TRUE	-
Onovi5aG0319600	15.358262597390038	2.7020105508460777	0.1759320452891106	TRUE	TMV resistance protein N-like
Onovi5aG0218400	55.710297052686606	9.808576263018777	0.17606397348308095	TRUE	ATP-dependent zinc metalloprotease FTSH
Onovi1cG0012100	42.65560259205858	7.52282	0.17636174910327473	TRUE	Polyadenylate-binding protein
Onovi5dG0323300	12.717506719833734	2.2509591718331343	0.17699689266313695	TRUE	U1-like zinc finger
Onovi7bG0345600	46.25458017509073	8.193442276833743	0.1771379665714947	TRUE	Belongs to the AAA ATPase family
Onovi7dG0166400	12.965926843163919	2.301299363722812	0.1774882267622955	TRUE	DCD
Onovi4dG0024400	16.916556192622227	3.004256326367219	0.1775926667436873	TRUE	PHD and RING finger domain-containing protein
Onovi2bG0347800	37.07796951254698	6.594030142917936	0.1778422667046682	TRUE	Type 1 membrane protein
Onovi2dG0214400	12.742422227752954	2.2724178798911296	0.178335	TRUE	Cleavage inducing molecular chaperone
Onovi7unG0043700	90.27067476683004	16.099101276297556	0.17834253834793723	TRUE	Protein kinase domain
Onovi7cG0378800	25.87308822099237	4.625793709524826	0.17878784588890498	TRUE	DUF4205
Onovi1aG0178800	31.019442483880372	5.560347972640878	0.17925363989150933	TRUE	pre-mRNA-processing factor
Onovi5dG0227500	63.50923844804245	11.393949018139446	0.17940616667071124	TRUE	Essential component of the vacuolar proton pump (V- ATPase), a multimeric enzyme that catalyzes the translocation of protons across the membranes. Required for assembly and activity of the V-ATPase
Onovi1bG0011400	43.39649231367008	7.787287873790491	0.17944509932977837	TRUE	Polyadenylate-binding protein
Onovi2cG0261100	16.239866707929963	2.915475436050579	0.17952582299379008	TRUE	DCD
Onovi1bG0000100	21.871136477766193	3.929887275420194	0.17968372514227815	TRUE	ankyrin repeat protein
Onovi6bG0175900	33.145721877766526	5.961526147864194	0.1798580875640263	TRUE	isoform X1
Onovi4cG0101700	27.611929864111794	4.968077195777769	0.17992502589378787	TRUE	UBP1-associated protein 2A-like
Onovi2aG0277700	7.539691961918496	1.3575769505360493	0.18005734947699506	TRUE	Exostosin family
Onovi1bG0178800	38.28291530082016	6.9109177574079865	0.18052224348911927	TRUE	pre-mRNA-processing factor
Onovi3cG0019600	19.7817	3.5797193514245196	0.18096133489288138	TRUE	Histone deacetylation protein Rxt3
Onovi2aG0371200	5.475742518924422	0.9923189214981868	0.18122088795605093	TRUE	-
Onovi5aG0331100	12.645877390577546	2.29303	0.18132598836181232	TRUE	U1-like zinc finger
Onovi4dG0148300	43.00371607362407	7.810268530086075	0.18161845633792637	TRUE	B2 protein-like
Onovi4bG0297400	63.6754	11.57226833302572	0.18173856165939328	TRUE	Belongs to the peptidase M16 family
Onovi1dG0001300	21.832775947480005	3.972043520335371	0.18193	TRUE	ankyrin repeat protein
Onovi2dG0254100	12.695581051020708	2.3114008065775775	0.1820634122446679	TRUE	Suppressor of mec-8 and unc-52 protein homolog
Onovi7aG0451500	27.00088016003588	4.924723588760071	0.18239122427013235	TRUE	DUF4205
Onovi1aG0045200	18.047222944657456	3.2928673194351354	0.1824583942655802	TRUE	Belongs to the protein kinase superfamily
Onovi2dG0307300	17.433535092551455	3.187628237578145	0.18284462793435802	TRUE	Heat shock 70 kDa protein
Onovi7aG0310200	17.13526671301673	3.1333364270372877	0.1828589236172824	TRUE	Type II inositol 1,4,5-trisphosphate 5-phosphatase
Onovi5dG0234400	12.391167971094568	2.2687353623920914	0.18309293907438523	TRUE	basic region leucin zipper
Onovi7dG0396900	25.408136203536564	4.656508816379915	0.18326841367182906	TRUE	DUF4205
Onovi1aG0000100	20.494011446077685	3.757633018194872	0.18335273345980488	TRUE	ankyrin repeat protein
Onovi7dG0039600	9.782420524655873	1.7986003963621144	0.18386046600929434	TRUE	Lysine-specific histone demethylase 1 homolog
Onovi5aG0366500	25.260830641500387	4.649155398842308	0.18404602227150546	TRUE	Splicing factor 1 helix-hairpin domain
Onovi2dG0261200	16.341885951189738	3.008273844222972	0.18408363962446822	TRUE	DCD
Onovi1cG0180100	33.242825137381786	6.126469978660368	0.18429450425292254	TRUE	pre-mRNA-processing factor
Onovi3aG0065700	15.6389	2.883248509489668	0.18436338744141612	TRUE	Belongs to the nucleosome assembly protein (NAP) family
Onovi2cG0565900	127.11909601608534	23.45319711784039	0.18449782804365347	TRUE	DEK C terminal domain
Onovi7bG0242900	4.621837282767706	0.8530783915401504	0.18457560042643895	TRUE	-
Onovi2bG0301200	17.06471927991842	3.163512979772106	0.1853832417562763	TRUE	Heat shock 70 kDa protein
Onovi6dG0124600	12.490635206218176	2.3159024148954117	0.1854111001290385	TRUE	F-box kelch-repeat protein
Onovi3dG0032500	18.85734348722536	3.4970041617494885	0.18544521735622435	TRUE	Protein kinase domain
Onovi7cG0233400	9.433763745786223	1.7527559274870148	0.18579603800974112	TRUE	-
Onovi5bG0150500	5.113517284717236	0.9501675906478261	0.18581487804638716	TRUE	NYN domain
Onovi1aG0098700	32.762307421314226	6.0969033561813095	0.18609505361685355	TRUE	Protein of unknown function (DUF627)
Onovi4unG0007200	22.586440934550858	4.2042519535500755	0.1861405241194402	TRUE	PHD and RING finger domain-containing protein
Onovi2aG0266200	10.965072966454402	2.0410499482489337	0.18614102746905067	TRUE	f-box protein
Onovi4dG0104800	18.162489121430475	3.381262961695095	0.18616737711933107	TRUE	TBCC domain-containing protein
Onovi6dG0020100	7.133320649003026	1.3301078996118292	0.18646405581077152	TRUE	zinc finger CCCH domain-containing protein
Onovi7bG0420000	9.071941739861307	1.6946117795942148	0.1867970306894985	TRUE	Protein BASIC PENTACYSTEINE2-like
Onovi2cG0116900	36.63173448010148	6.842794506965455	0.18679963163312652	TRUE	The pyruvate dehydrogenase complex catalyzes the overall conversion of pyruvate to acetyl-CoA and CO(2)
Onovi4aG0299500	63.64853655258806	11.893940598654615	0.18686903490432233	TRUE	eukaryotic translation initiation factor
Onovi4aG0117900	26.06241475894112	4.870949780220078	0.18689556686411885	TRUE	UBP1-associated protein 2A-like
Onovi6aG0210800	21.980977375128006	4.108867784695654	0.18692834784248197	TRUE	-
Onovi4cG0274800	70.75708603124743	13.23065393891583	0.18698698153105073	TRUE	Belongs to the peptidase M16 family
Onovi4unG0002000	22.82891182767197	4.27591	0.18730248434350782	TRUE	PHD and RING finger domain-containing protein
Onovi1dG0011800	42.6921	7.999784329454342	0.18738321648115336	TRUE	Polyadenylate-binding protein
Onovi6cG0184800	34.60517030568299	6.485386158702477	0.1874109013599457	TRUE	isoform X1
Onovi5aG0240500	67.7885	12.710614708757051	0.18750413485519277	TRUE	Essential component of the vacuolar proton pump (V- ATPase), a multimeric enzyme that catalyzes the translocation of protons across the membranes. Required for assembly and activity of the V-ATPase
Onovi2aG0335700	11.665317080170347	2.189936704880041	0.1877305768741317	TRUE	DEAD-box ATP-dependent RNA helicase
Onovi3cG0242500	17.010822597043134	3.2004314640215656	0.18814089946349055	TRUE	N-carbamoylputrescine
Onovi6bG0261400	6.13048	1.1536434283968366	0.18818167977833739	TRUE	-
Onovi5aG0147600	4.712182535506307	0.8881071301198084	0.18847044303312083	TRUE	NYN domain
Onovi7bG0327000	16.86941394291525	3.1820492810744088	0.18862832412804673	TRUE	Type II inositol 1,4,5-trisphosphate 5-phosphatase
Onovi1cG0002000	22.33732688243453	4.213758094213271	0.18864200342283824	TRUE	ankyrin repeat protein
Onovi7aG0156600	19.611543561248883	3.707763022212073	0.18906023437840805	TRUE	DCD
Onovi5bG0214300	18.39032434799144	3.480523537636161	0.18925840957320025	TRUE	RING/Ubox like zinc-binding domain
Onovi6cG0163900	30.3938	5.756958870347242	0.18941221363292052	TRUE	Belongs to the nonaspanin (TM9SF) (TC 9.A.2) family
Onovi3cG0029700	19.227228018070097	3.644553463023171	0.18955168470452183	TRUE	Protein kinase domain
Onovi4bG0101600	17.375571947748966	3.2969145989330437	0.18974423454073203	TRUE	TBCC domain-containing protein
Onovi5dG0161100	78.26916713745055	14.853665383107517	0.1897767144630861	TRUE	26S proteasome non-ATPase regulatory subunit
Onovi7bG0026300	22.060030775419904	4.191033896568365	0.18998313915491766	TRUE	DNA helicase
Onovi4cG0082800	17.769494227685698	3.3768490014812556	0.19003630369062322	TRUE	TBCC domain-containing protein
Onovi2aG0068100	22.27893378341315	4.23776	0.19021355090197015	TRUE	26S proteasome non-atpase regulatory subunit
Onovi5dG0087600	14.171752009607893	2.700919747245716	0.1905847453028107	TRUE	HBS1-like
Onovi7dG0073700	26.188779342775998	4.991973779572946	0.19061498492292078	TRUE	DNA topoisomerase
Onovi4aG0246500	13.295874980174132	2.5383664015452947	0.1909138289379471	TRUE	ABC transporter F family member
Onovi5bG0123700	38.2637	7.309542029125508	0.19103061870503715	TRUE	Transcription factor
Onovi2bG0183700	35.4597	6.774474953176586	0.1910469604090574	TRUE	mitochondrion organization
Onovi2aG0030100	26.248307922584623	5.023585447275684	0.1913870205306941	TRUE	acyl-coenzyme A oxidase
Onovi5dG0095300	9.17413	1.7581677311784971	0.1916440260158539	TRUE	Putative S-adenosyl-L-methionine-dependent methyltransferase
Onovi7cG0380800	7.511219071432815	1.4405276025219984	0.19178346268726365	TRUE	-
Onovi5aG0160400	7.956206077546998	1.5261948458775023	0.19182444886445776	TRUE	Plant protein of unknown function (DUF863)
Onovi3bG0032200	18.595770804356643	3.5709874016936642	0.19203223352575674	TRUE	Protein kinase domain
Onovi1aG0239300	12.509154692814622	2.4047692685024877	0.1922407490798567	TRUE	AT-rich interactive domain-containing protein
Onovi4bG0250500	13.204122831469059	2.539638687984404	0.1923367966504936	TRUE	ABC transporter F family member
Onovi5aG0005000	14.63866786111309	2.8198783017999345	0.19263216629778207	TRUE	Vacuolar fusion protein CCZ1 homolog
Onovi5bG0110200	9.00352	1.7349651804291664	0.19269861897813456	TRUE	Putative S-adenosyl-L-methionine-dependent methyltransferase
Onovi2aG0534300	19.280644653088306	3.7164522021243394	0.1927555986323855	TRUE	DUF1771
Onovi5aG0136100	12.065644643725925	2.3277248941153075	0.19292171805554648	TRUE	Plant transposase (Ptta/En/Spm family)
Onovi6bG0127100	12.493349487089022	2.4111927620758786	0.19299810387660035	TRUE	F-box kelch-repeat protein
Onovi6aG0061700	66.8705	12.90917798075991	0.1930474677302437	TRUE	Importin-9
Onovi4bG0347600	19.24639060073851	3.715845012284581	0.1930671100555342	TRUE	-
Onovi7dG0328100	10.505741960602876	2.028699872085766	0.19310391209811784	TRUE	Light-inducible protein
Onovi6cG0006800	38.91406092966047	7.516913240328657	0.1931670213991784	TRUE	Belongs to the DEAD box helicase family
Onovi5bG0102100	13.950636916028147	2.6960400435529843	0.19325569576364313	TRUE	HBS1-like
Onovi7cG0391400	10.069707745638244	1.949393517873426	0.19358988037342176	TRUE	Protein BASIC PENTACYSTEINE2-like
Onovi3cG0154800	3.52464	0.6832429102382753	0.19384764629419188	TRUE	Protein FLX-like 1 isoform X1
Onovi2cG0254500	9.413619364007882	1.827519980242791	0.19413574201121278	TRUE	Suppressor of mec-8 and unc-52 protein homolog
Onovi2bG0249000	9.221738136433968	1.7906618028410672	0.194178	TRUE	Suppressor of mec-8 and unc-52 protein homolog
Onovi7aG0428600	9.606912718125677	1.866176803082089	0.19425353990789487	TRUE	Protoheme IX farnesyltransferase
Onovi6dG0151800	27.74927183988756	5.391196915100394	0.1942824642825741	TRUE	Belongs to the nonaspanin (TM9SF) (TC 9.A.2) family
Onovi4unG0009400	9.102627733301047	1.7685733635305783	0.19429261696163083	TRUE	Belongs to the adaptor complexes medium subunit family
Onovi4bG0121000	33.20082477378473	6.454424472778227	0.1944055461500047	TRUE	UBP1-associated protein 2A-like
Onovi2cG0277200	5.531668328648227	1.0761097008188698	0.1945361935830015	TRUE	zinc finger CCCH domain-containing protein
Onovi1bG0007500	8.454814567931058	1.6457161811520606	0.19464840629317043	TRUE	Acyl-protein thioesterase
Onovi5bG0243200	60.68865963034251	11.820846436914794	0.19477850571945612	TRUE	Essential component of the vacuolar proton pump (V- ATPase), a multimeric enzyme that catalyzes the translocation of protons across the membranes. Required for assembly and activity of the V-ATPase
Onovi4bG0043800	35.06358716245792	6.830989815042311	0.19481719834860917	TRUE	Protein SDE2 homolog
Onovi5dG0148100	7.86982	1.5347058236894335	0.1950115804355146	TRUE	Plant protein of unknown function (DUF863)
Onovi3cG0054900	8.6608	1.690170358062944	0.19515179320102674	TRUE	Membrane-bound transcription factor site-1
Onovi5aG0173600	77.78867857582627	15.181704450036362	0.19516598980708552	TRUE	26S proteasome non-ATPase regulatory subunit
Onovi4bG0025400	17.2259	3.363777143925554	0.1952739131144087	TRUE	PHD and RING finger domain-containing protein
Onovi7dG0242000	17.08320200245529	3.3380800004194184	0.19540130708163794	TRUE	-
Onovi5cG0225800	38.27396508648879	7.4813201129759515	0.195468	TRUE	Belongs to the class-I aminoacyl-tRNA synthetase family
Onovi4dG0255200	13.563219556172621	2.65134	0.19548039481823795	TRUE	ABC transporter F family member
Onovi7dG0411300	7.938210623817283	1.5540895972670872	0.19577328832826624	TRUE	Protein BASIC PENTACYSTEINE2-like
Onovi1aG0135100	15.395270060687333	3.0144065682768475	0.1958008243047519	TRUE	MND1-interacting protein
Onovi7bG0405800	26.078940195113397	5.109213786872476	0.1959133978853108	TRUE	DUF4205
Onovi3bG0257100	42.240562070162625	8.278295137007351	0.19597975811157287	TRUE	Serine threonine-protein phosphatase 6 regulatory subunit
Onovi2cG0282200	20.3796	3.9952753542894364	0.19604245746865573	TRUE	isoform X1
Onovi6aG0279900	38.37285576333056	7.528061364044711	0.1961819420080429	TRUE	glycine-rich protein
Onovi3dG0011700	9.91671	1.9463762170683236	0.1962724291322098	TRUE	zinc finger CCCH domain-containing protein
Onovi2cG0030400	28.184386626725573	5.535650882761707	0.1964084213034666	TRUE	acyl-coenzyme A oxidase
Onovi7bG0246600	21.6503	4.2598539860403095	0.19675731404075314	TRUE	Exocyst complex component
Onovi5bG0177500	80.55805172053611	15.852261687760814	0.1967805991976306	TRUE	26S proteasome non-ATPase regulatory subunit
Onovi1dG0049600	9.337844237679292	1.837991396477722	0.19683251826596251	TRUE	Mitotic checkpoint regulator, MAD2B-interacting
Onovi5dG0186500	35.75362087503189	7.038882855665967	0.19687188831219848	TRUE	Vacuolar protein sorting-associated protein 41 homolog
Onovi5cG0137400	77.00355486689033	15.16002057974238	0.19687429503674542	TRUE	26S proteasome non-ATPase regulatory subunit
Onovi2bG0269600	5.504532597761167	1.0844205380975527	0.1970050170179052	TRUE	zinc finger CCCH domain-containing protein
Onovi7bG0342200	16.76735608389372	3.3032968043811346	0.1970076133561805	TRUE	Nuclear transcription factor Y subunit
Onovi2dG0071200	27.00314780705365	5.322717394300354	0.1971147005650199	TRUE	26S proteasome non-atpase regulatory subunit
Onovi2bG0209600	13.603630216237068	2.683597178388024	0.19727066494243037	TRUE	Cleavage inducing molecular chaperone
Onovi2dG0254600	8.901010781014916	1.7563115785397883	0.1973159702587765	TRUE	AT-rich interactive domain-containing protein
Onovi4dG0142600	36.455348947340916	7.196561158377113	0.19740755105025642	TRUE	Subunit of the peripheral V1 complex of vacuolar ATPase. Subunit C is necessary for the assembly of the catalytic sector of the enzyme and is likely to have a specific function in its catalytic activity. V-ATPase is responsible for acidifying a variety of intracellular compartments in eukaryotic cells
Onovi4dG0212400	4.418126021758819	0.872462	0.19747337786860528	TRUE	Pentatricopeptide repeat-containing protein
Onovi1dG0412300	17.672781592999648	3.489923604614138	0.19747449411113238	TRUE	U2 snRNP-associated SURP motif-containing
Onovi2dG0108800	15.831759965030013	3.1272790039513554	0.19753198702222913	TRUE	Belongs to the PI3 PI4-kinase family
Onovi2bG0173400	8.712741637033597	1.7210686952151422	0.19753468734797808	TRUE	Serine threonine-protein phosphatase
Onovi4cG0145800	12.78301049416027	2.5257721412146674	0.19758820837771582	TRUE	Alcohol dehydrogenase transcription factor Myb/SANT-like
Onovi7aG0269900	6.939019448017185	1.371364907708128	0.19763093589541583	TRUE	SLT1 protein
Onovi6dG0279400	13.707165270537343	2.711018229612155	0.19778110033000856	TRUE	Serine threonine-protein kinase
Onovi4bG0308400	62.686622539140025	12.398446567526955	0.19778456814746498	TRUE	eukaryotic translation initiation factor
Onovi5bG0140600	49.037534400156794	9.721136305247315	0.19823868439062942	TRUE	guanylate-binding protein
Onovi7dG0027500	21.587450269287142	4.279741855954335	0.19825138228775457	TRUE	DNA helicase
Onovi5bG0164200	8.053824359257382	1.5969330024053783	0.19828257125694587	TRUE	Plant protein of unknown function (DUF863)
Onovi7dG0337200	20.69128429694452	4.102914053218923	0.19829189886607473	TRUE	RING-like zinc finger
Onovi6dG0286700	39.45232051728545	7.824798375060855	0.19833556740046596	TRUE	glycine-rich protein
Onovi7cG0383100	4.329825691619724	0.8592626399197016	0.19845201657488992	TRUE	Belongs to the sterol desaturase family
Onovi5cG0067000	8.71159	1.730169454778947	0.19860554730058186	TRUE	transcription factor
Onovi2dG0031200	26.21580387305138	5.2068934886280775	0.1986165869199426	TRUE	Protein transport protein sec16
Onovi5bG0063800	8.850204026064391	1.7581320593792154	0.19865441002279824	TRUE	Belongs to the methyltransferase superfamily. METTL16 RlmF family
Onovi1dG0105600	35.92139163719733	7.143005353781368	0.1988510196354598	TRUE	Peroxisomal membrane protein
Onovi4aG0193000	11.983906933009486	2.385215200829987	0.1990348568428839	TRUE	Stress response protein nst1-like
Onovi7bG0073900	28.623575665397702	5.698067067646668	0.1990690168920759	TRUE	DNA topoisomerase
Onovi5dG0355000	25.59486635243075	5.097928892411375	0.19917778910094694	TRUE	Splicing factor 1 helix-hairpin domain
Onovi7bG0054700	18.936985405487945	3.771865256837773	0.19917981537571894	TRUE	RING-like zinc finger
Onovi5unG0006300	144.2949770829495	28.7529	0.19926482767347878	TRUE	26S proteasome non-ATPase regulatory subunit
Onovi7cG0053100	12.865719094289163	2.563959447359354	0.19928613617076754	TRUE	RING-like zinc finger
Onovi2aG0058300	17.302043109747533	3.4483389568177296	0.19930241387937722	TRUE	Vam6 Vps39-like protein
Onovi6aG0207500	5.547080333907042	1.1059199622548337	0.1993697396979805	TRUE	BED zinc finger
Onovi2cG0233500	22.501671734429237	4.486528072479992	0.19938643339175857	TRUE	Belongs to the class I-like SAM-binding methyltransferase superfamily. Protein arginine N- methyltransferase family
Onovi3cG0006000	22.667580820195386	4.520887285658607	0.19944286607024167	TRUE	isoform X1
Onovi4dG0124300	32.07763489509544	6.3983	0.19946293052625047	TRUE	UBP1-associated protein 2A-like
Onovi2dG0556700	31.41684053037688	6.269748694980942	0.1995664932926255	TRUE	Enhancer of mRNA-decapping protein
Onovi6dG0199100	20.9646	4.183914433311678	0.19957049220541828	TRUE	-
Onovi1bG0236400	15.239476342390311	3.0417889101834974	0.1995993065537574	TRUE	AT-rich interactive domain-containing protein
Onovi2cG0623000	18.564255091401186	3.7080070043762996	0.19973906769325847	TRUE	Tubby-like F-box protein
Onovi7bG0102900	18.348616007559993	3.6654019393313972	0.19976449111045644	TRUE	-
Onovi6aG0162300	27.001347265551217	5.393953980193181	0.1997661052667131	TRUE	Belongs to the nonaspanin (TM9SF) (TC 9.A.2) family
Onovi5cG0070600	9.66271	1.931935976255629	0.19993730200958454	TRUE	Putative S-adenosyl-L-methionine-dependent methyltransferase
Onovi6bG0293600	39.75506481233207	7.950152198942477	0.1999783483305083	TRUE	glycine-rich protein
