# Supplementary material for: A chromosome-scale reference genome and integrative transcriptome provide insight into tissue- and stress-specific responses in tetraploid sainfoin (Onobrychis viciifolia)
Source: Planta. 2026 May 14;263(6):155. doi: 10.1007/s00425-026-05021-y (PMC13176080; doi:10.1007/s00425-026-05021-y)
Supplement: Supplementary file 2 — Supplementary file2 (XLSX 1231 KB) [file 425_2026_5021_MOESM2_ESM.xlsx]

## Sheet: Data_S2
Data S2. List of significant genes and enriched GO terms for tissue-enriched gene sets
A chromosome-scale reference genome and integrative transcriptome provide insight into tissue- and stress-specific responses in tetraploid sainfoin (Onobrychis viciifolia)
Cuong V. Nguyen, Dustin Cram, Halim Song, Rodrigo Ortega Polo, Hari Poudel, Bill Biligetu, Kimberley Burton Hughes, Surya Acharya, David Konkin*, Stacy D. Singer*
Corresponding authors
* Stacy D. Singer
Agriculture and Agri-Food Canada, Lethbridge Research and Development Centre, Lethbridge, AB, T1J 4B1, Canada
Email: stacy.singer@agr.gc.ca
ORCID: https://orcid.org/0000-0002-6973-3881
* David Konkin
National Research Council of Canada, Aquatic Crop Resource Development, Saskatoon, SK, S7N 0W9, Canada
Email: david.konkin@nrc-cnrc.gc.ca
ORCID: https://orcid.org/0000-0001-5410-8357
Root, Stem, Young Leaf, Mature Leaf, Flower Bud (FB), Open Flower (OP)

## Sheet: Data_S2_TEG_genes_list
GeneID	MaxTissue	MaxExpr	SecondMax	log2FC	Preferred_name	Description	A.thaliana
Onovi1aG0001100	FB	11.5442	9.03311	2.51113	-	Type I inositol 1,4,5-trisphosphate 5-phosphatase	AT2G43900.1 pep chromosome:TAIR10:2:18178588:18184089:-1 gene:AT2G43900 transcript:AT2G43900.1 gene_biotype:protein_coding transcript_biotype:protein_coding gene_symbol:5PTase12 description:Endonuclease/exonuclease/phosphatase family protein [Source:NCBI gene (formerly Entrezgene);Acc:818994]
Onovi1aG0005500	FB	10.7524	9.04275	1.70962	-	Potassium channel	AT5G55630.1 pep chromosome:TAIR10:5:22531400:22533118:1 gene:AT5G55630 transcript:AT5G55630.1 gene_biotype:protein_coding transcript_biotype:protein_coding gene_symbol:KCO1 description:Outward rectifying potassium channel protein [Source:NCBI gene (formerly Entrezgene);Acc:835657]
Onovi1aG0007300	FB	11.6564	10.3279	1.32859	-	Rho GDP-dissociation inhibitor	AT3G07880.1 pep chromosome:TAIR10:3:2513925:2515983:1 gene:AT3G07880 transcript:AT3G07880.1 gene_biotype:protein_coding transcript_biotype:protein_coding gene_symbol:SCN1 description:Immunoglobulin E-set superfamily protein [Source:NCBI gene (formerly Entrezgene);Acc:819979]
Onovi1aG0021000	FB	11.0802	10.0678	1.01241	-	xyloglucan galactosyltransferase	AT4G22580.1 pep chromosome:TAIR10:4:11889098:11890808:-1 gene:AT4G22580 transcript:AT4G22580.1 gene_biotype:protein_coding transcript_biotype:protein_coding gene_symbol:AT4G22580 description:Exostosin family protein [Source:NCBI gene (formerly Entrezgene);Acc:828354]
Onovi1aG0027100	FB	11.3287	8.59955	2.72917	-	Outer envelope pore protein 16-2	AT4G16160.2 pep chromosome:TAIR10:4:9157471:9158933:1 gene:AT4G16160 transcript:AT4G16160.2 gene_biotype:protein_coding transcript_biotype:protein_coding gene_symbol:ATOEP16-2 description:Mitochondrial import inner membrane translocase subunit Tim17/Tim22/Tim23 family protein [Source:NCBI gene (formerly Entrezgene);Acc:827308]
Onovi1aG0029400	FB	9.18623	7.81926	1.36697	-	Belongs to the peroxidase family. Classical plant (class III) peroxidase subfamily	AT4G16270.1 pep chromosome:TAIR10:4:9205080:9206483:1 gene:AT4G16270 transcript:AT4G16270.1 gene_biotype:protein_coding transcript_biotype:protein_coding gene_symbol:AT4G16270 description:peroxidase superfamily protein [Source:NCBI gene (formerly Entrezgene);Acc:827322]
Onovi1aG0048700	FB	9.87874	8.48927	1.38947	-	Plant intracellular ras-group-related LRR protein	AT2G19330.1 pep chromosome:TAIR10:2:8372861:8374453:1 gene:AT2G19330 transcript:AT2G19330.1 gene_biotype:protein_coding transcript_biotype:protein_coding gene_symbol:PIRL6 description:plant intracellular ras group-related LRR 6 [Source:NCBI gene (formerly Entrezgene);Acc:816450]
Onovi1aG0051700	FB	10.6906	8.92936	1.76126	VLN4	Villin-4-like	AT4G30160.1 pep chromosome:TAIR10:4:14753232:14760189:1 gene:AT4G30160 transcript:AT4G30160.1 gene_biotype:protein_coding transcript_biotype:protein_coding gene_symbol:VLN4 description:villin 4 [Source:NCBI gene (formerly Entrezgene);Acc:829139]
Onovi1aG0063400	FB	10.2775	8.40716	1.87035	-	Belongs to the nonaspanin (TM9SF) (TC 9.A.2) family	AT5G10840.1 pep chromosome:TAIR10:5:3424688:3427897:-1 gene:AT5G10840 transcript:AT5G10840.1 gene_biotype:protein_coding transcript_biotype:protein_coding gene_symbol:EMP1 description:Endomembrane protein 70 protein family [Source:NCBI gene (formerly Entrezgene);Acc:830951]
Onovi1aG0069300	FB	11.0452	9.47523	1.56999	-	Calcium uptake protein 1	AT4G32060.1 pep chromosome:TAIR10:4:15500926:15503593:1 gene:AT4G32060 transcript:AT4G32060.1 gene_biotype:protein_coding transcript_biotype:protein_coding gene_symbol:AT4G32060 description:calcium-binding EF hand family protein [Source:NCBI gene (formerly Entrezgene);Acc:829337]
Onovi1aG0078900	FB	9.77882	8.57111	1.20771	-	zinc finger CCCH domain-containing protein	AT2G02160.1 pep chromosome:TAIR10:2:553086:556131:-1 gene:AT2G02160 transcript:AT2G02160.1 gene_biotype:protein_coding transcript_biotype:protein_coding gene_symbol:AT2G02160 description:CCCH-type zinc finger family protein [Source:NCBI gene (formerly Entrezgene);Acc:814747]
Onovi1aG0084400	FB	10.3203	8.08106	2.23928	-	Early nodulin-like protein	AT1G48940.1 pep chromosome:TAIR10:1:18105808:18106455:-1 gene:AT1G48940 transcript:AT1G48940.1 gene_biotype:protein_coding transcript_biotype:protein_coding gene_symbol:ENODL6 description:early nodulin-like protein 6 [Source:NCBI gene (formerly Entrezgene);Acc:841316]
Onovi1aG0088600	FB	10.0812	8.73015	1.35108	-	TPL-binding domain in jasmonate signalling	AT3G29575.4 pep chromosome:TAIR10:3:11382220:11384145:-1 gene:AT3G29575 transcript:AT3G29575.4 gene_biotype:protein_coding transcript_biotype:protein_coding gene_symbol:AFP3 description:ABI five binding protein 3 [Source:NCBI gene (formerly Entrezgene);Acc:822619]
Onovi1aG0092600	FB	9.96731	7.73361	2.2337	-	Carbohydrate-binding protein of the ER	AT5G61350.1 pep chromosome:TAIR10:5:24667873:24670749:1 gene:AT5G61350 transcript:AT5G61350.1 gene_biotype:protein_coding transcript_biotype:protein_coding gene_symbol:AT5G61350 description:Protein kinase superfamily protein [Source:NCBI gene (formerly Entrezgene);Acc:836256]
Onovi1aG0104200	FB	9.7626	7.92921	1.83339	-	sugar transporter	AT5G62850.1 pep chromosome:TAIR10:5:25229938:25231844:-1 gene:AT5G62850 transcript:AT5G62850.1 gene_biotype:protein_coding transcript_biotype:protein_coding gene_symbol:AtVEX1 description:Nodulin MtN3 family protein [Source:NCBI gene (formerly Entrezgene);Acc:836406]
Onovi1aG0112200	FB	12.1502	9.54397	2.60622	-	Belongs to the peptidase C1 family	AT5G50260.1 pep chromosome:TAIR10:5:20455317:20457068:1 gene:AT5G50260 transcript:AT5G50260.1 gene_biotype:protein_coding transcript_biotype:protein_coding gene_symbol:CEP1 description:Cysteine proteinases superfamily protein [Source:NCBI gene (formerly Entrezgene);Acc:835091]
Onovi1aG0121700	FB	11.9409	10.9148	1.0261	-	Belongs to the glycosyl hydrolase 32 family	AT1G62660.1 pep chromosome:TAIR10:1:23199612:23203808:1 gene:AT1G62660 transcript:AT1G62660.1 gene_biotype:protein_coding transcript_biotype:protein_coding gene_symbol:AT1G62660 description:Glycosyl hydrolases family 32 protein [Source:NCBI gene (formerly Entrezgene);Acc:842563]
Onovi1aG0121900	FB	10.0623	8.92275	1.13952	-	Removes the phosphate from trehalose 6-phosphate to produce free trehalose	AT4G22590.1 pep chromosome:TAIR10:4:11893499:11896480:-1 gene:AT4G22590 transcript:AT4G22590.1 gene_biotype:protein_coding transcript_biotype:protein_coding gene_symbol:TPPG description:Haloacid dehalogenase-like hydrolase (HAD) superfamily protein [Source:NCBI gene (formerly Entrezgene);Acc:828355]
Onovi1aG0125800	FB	10.322	8.98769	1.33431	-	WAT1-related protein	AT5G47470.1 pep chromosome:TAIR10:5:19254598:19256378:1 gene:AT5G47470 transcript:AT5G47470.1 gene_biotype:protein_coding transcript_biotype:protein_coding gene_symbol:UMAMIT7 description:Nodulin MtN21 /EamA-like transporter family protein [Source:NCBI gene (formerly Entrezgene);Acc:834797]
Onovi1aG0136300	FB	9.72572	7.78063	1.94509	-	Belongs to the hexokinase family	AT4G37840.1 pep chromosome:TAIR10:4:17790080:17792198:-1 gene:AT4G37840 transcript:AT4G37840.1 gene_biotype:protein_coding transcript_biotype:protein_coding gene_symbol:HKL3 description:hexokinase-like 3 [Source:NCBI gene (formerly Entrezgene);Acc:829940]
Onovi1aG0136500	FB	12.0533	10.111	1.9423	-	Tubulin is the major constituent of microtubules. It binds two moles of GTP, one at an exchangeable site on the beta chain and one at a non-exchangeable site on the alpha chain	AT1G04820.1 pep chromosome:TAIR10:1:1356084:1358547:-1 gene:AT1G04820 transcript:AT1G04820.1 gene_biotype:protein_coding transcript_biotype:protein_coding gene_symbol:TUA4 description:tubulin alpha-4 chain [Source:NCBI gene (formerly Entrezgene);Acc:839405]
Onovi1aG0138500	FB	10.7854	9.76282	1.02261	-	At3g49720-like	AT3G49720.3 pep chromosome:TAIR10:3:18440192:18442198:-1 gene:AT3G49720 transcript:AT3G49720.3 gene_biotype:protein_coding transcript_biotype:protein_coding gene_symbol:AT3G49720 description:uncharacterized protein [Source:NCBI gene (formerly Entrezgene);Acc:824134]
Onovi1aG0139700	FB	10.8618	8.6472	2.21455	-	This magnesium-dependent enzyme catalyzes the hydrolysis of ATP coupled with the transport of calcium	AT4G37640.1 pep chromosome:TAIR10:4:17682859:17687105:-1 gene:AT4G37640 transcript:AT4G37640.1 gene_biotype:protein_coding transcript_biotype:protein_coding gene_symbol:ACA2 description:calcium ATPase 2 [Source:NCBI gene (formerly Entrezgene);Acc:829918]
Onovi1aG0147300	FB	9.61147	8.2599	1.35157	-	-	AT5G66800.1 pep chromosome:TAIR10:5:26671273:26672584:1 gene:AT5G66800 transcript:AT5G66800.1 gene_biotype:protein_coding transcript_biotype:protein_coding gene_symbol:AT5G66800 description:membrane-associated kinase regulator-like protein [Source:NCBI gene (formerly Entrezgene);Acc:836813]
Onovi1aG0156900	FB	11.1884	8.70031	2.48807	-	Belongs to the major facilitator superfamily. Sugar transporter (TC 2.A.1.1) family	AT1G19450.1 pep chromosome:TAIR10:1:6731411:6735024:-1 gene:AT1G19450 transcript:AT1G19450.1 gene_biotype:protein_coding transcript_biotype:protein_coding gene_symbol:AT1G19450 description:Major facilitator superfamily protein [Source:NCBI gene (formerly Entrezgene);Acc:838529]
Onovi1aG0161200	FB	11.5926	10.4982	1.09438	-	Methyltransferase	AT3G51070.1 pep chromosome:TAIR10:3:18969068:18972554:1 gene:AT3G51070 transcript:AT3G51070.1 gene_biotype:protein_coding transcript_biotype:protein_coding gene_symbol:AT3G51070 description:S-adenosyl-L-methionine-dependent methyltransferases superfamily protein [Source:NCBI gene (formerly Entrezgene);Acc:824271]
Onovi1aG0163900	FB	10.4268	9.08556	1.34126	-	Gibberellin-regulated protein	AT1G74670.1 pep chromosome:TAIR10:1:28053030:28054149:1 gene:AT1G74670 transcript:AT1G74670.1 gene_biotype:protein_coding transcript_biotype:protein_coding gene_symbol:GASA6 description:Gibberellin-regulated family protein [Source:NCBI gene (formerly Entrezgene);Acc:843806]
Onovi1aG0166100	FB	10.8302	7.87771	2.95247	-	GDSL esterase lipase EXL3-like	AT1G75900.1 pep chromosome:TAIR10:1:28498821:28501254:1 gene:AT1G75900 transcript:AT1G75900.1 gene_biotype:protein_coding transcript_biotype:protein_coding gene_symbol:AT1G75900 description:GDSL-like Lipase/Acylhydrolase superfamily protein [Source:NCBI gene (formerly Entrezgene);Acc:843923]
Onovi1aG0170600	FB	10.7714	8.71321	2.05819	-	phosphatase	AT3G51460.1 pep chromosome:TAIR10:3:19092518:19097437:1 gene:AT3G51460 transcript:AT3G51460.1 gene_biotype:protein_coding transcript_biotype:protein_coding gene_symbol:RHD4 description:Phosphoinositide phosphatase family protein [Source:NCBI gene (formerly Entrezgene);Acc:824309]
Onovi1aG0177800	FB	9.50608	8.36982	1.13625	-	tetratricopeptide repeat protein	AT2G43040.1 pep chromosome:TAIR10:2:17895883:17899556:-1 gene:AT2G43040 transcript:AT2G43040.1 gene_biotype:protein_coding transcript_biotype:protein_coding gene_symbol:NPG1 description:tetratricopeptide repeat (TPR)-containing protein [Source:NCBI gene (formerly Entrezgene);Acc:818906]
Onovi1aG0181400	FB	10.629	8.53958	2.0894	-	malic enzyme	AT1G79750.1 pep chromosome:TAIR10:1:30007288:30011690:-1 gene:AT1G79750 transcript:AT1G79750.1 gene_biotype:protein_coding transcript_biotype:protein_coding gene_symbol:NADP-ME4 description:NADP-malic enzyme 4 [Source:NCBI gene (formerly Entrezgene);Acc:844314]
Onovi1aG0191200	FB	10.5777	8.89361	1.68404	-	Peptidase S24-like	AT1G23465.1 pep chromosome:TAIR10:1:8329924:8331104:1 gene:AT1G23465 transcript:AT1G23465.1 gene_biotype:protein_coding transcript_biotype:protein_coding gene_symbol:AT1G23465 description:Peptidase S24/S26A/S26B/S26C family protein [Source:NCBI gene (formerly Entrezgene);Acc:2745760]
Onovi1aG0197000	FB	12.5654	8.90777	3.65763	-	Belongs to the mitochondrial carrier (TC 2.A.29) family	AT5G13490.2 pep chromosome:TAIR10:5:4335595:4337730:1 gene:AT5G13490 transcript:AT5G13490.2 gene_biotype:protein_coding transcript_biotype:protein_coding gene_symbol:AAC2 description:ADP/ATP carrier 2 [Source:NCBI gene (formerly Entrezgene);Acc:831193]
Onovi1aG0201100	FB	11.2089	9.71149	1.49741	-	BEACH domain-containing protein	AT2G45540.4 pep chromosome:TAIR10:2:18757881:18772906:-1 gene:AT2G45540 transcript:AT2G45540.4 gene_biotype:protein_coding transcript_biotype:protein_coding gene_symbol:AT2G45540 description:WD-40 repeat family protein / beige-like protein [Source:NCBI gene (formerly Entrezgene);Acc:819162]
Onovi1aG0234200	FB	10.7696	8.99565	1.77399	-	Soluble inorganic	AT1G01050.2 pep chromosome:TAIR10:1:31382:33009:-1 gene:AT1G01050 transcript:AT1G01050.2 gene_biotype:protein_coding transcript_biotype:protein_coding gene_symbol:PPa1 description:pyrophosphorylase 1 [Source:NCBI gene (formerly Entrezgene);Acc:839579]
Onovi1aG0258000	FB	15.9771	14.3429	1.63419	LOX2	Plant lipoxygenase may be involved in a number of diverse aspects of plant physiology including growth and development, pest resistance, and senescence or responses to wounding	AT1G55020.1 pep chromosome:TAIR10:1:20525654:20530468:1 gene:AT1G55020 transcript:AT1G55020.1 gene_biotype:protein_coding transcript_biotype:protein_coding gene_symbol:LOX1 description:lipoxygenase 1 [Source:NCBI gene (formerly Entrezgene);Acc:841944]
Onovi1aG0258100	FB	16.8523	14.9401	1.91227	LOX2	Plant lipoxygenase may be involved in a number of diverse aspects of plant physiology including growth and development, pest resistance, and senescence or responses to wounding	AT1G55020.1 pep chromosome:TAIR10:1:20525654:20530468:1 gene:AT1G55020 transcript:AT1G55020.1 gene_biotype:protein_coding transcript_biotype:protein_coding gene_symbol:LOX1 description:lipoxygenase 1 [Source:NCBI gene (formerly Entrezgene);Acc:841944]
Onovi1aG0261200	FB	11.7739	9.94437	1.82951	-	Belongs to the GMC oxidoreductase family	AT1G72970.1 pep chromosome:TAIR10:1:27452748:27455964:1 gene:AT1G72970 transcript:AT1G72970.1 gene_biotype:protein_coding transcript_biotype:protein_coding gene_symbol:HTH description:Glucose-methanol-choline (GMC) oxidoreductase family protein [Source:NCBI gene (formerly Entrezgene);Acc:843628]
Onovi1aG0264400	FB	14.1824	7.58224	6.60017	-	GTPase activator activity	-
Onovi1aG0268400	FB	10.2044	8.91173	1.29267	-	Anoctamin-like protein	AT1G73020.1 pep chromosome:TAIR10:1:27469496:27473660:-1 gene:AT1G73020 transcript:AT1G73020.1 gene_biotype:protein_coding transcript_biotype:protein_coding gene_symbol:AT1G73020 description:anoctamin-like protein [Source:NCBI gene (formerly Entrezgene);Acc:843633]
Onovi1aG0282700	FB	10.2703	8.8411	1.42918	-	Mitochondrial Rho GTPase	AT5G27540.2 pep chromosome:TAIR10:5:9722416:9727454:1 gene:AT5G27540 transcript:AT5G27540.2 gene_biotype:protein_coding transcript_biotype:protein_coding gene_symbol:MIRO1 description:MIRO-related GTP-ase 1 [Source:NCBI gene (formerly Entrezgene);Acc:832814]
Onovi1aG0283300	FB	10.6616	9.45333	1.20823	-	Catalyzes the ATP-dependent amination of UTP to CTP with either L-glutamine or ammonia as the source of nitrogen	AT3G12670.1 pep chromosome:TAIR10:3:4019031:4024357:-1 gene:AT3G12670 transcript:AT3G12670.1 gene_biotype:protein_coding transcript_biotype:protein_coding gene_symbol:emb2742 description:CTP synthase family protein [Source:NCBI gene (formerly Entrezgene);Acc:820447]
Onovi1aG0287500	FB	11.3314	8.08473	3.2467	-	Methyltransferase-like protein	AT1G69523.1 pep chromosome:TAIR10:1:26129551:26131292:1 gene:AT1G69523 transcript:AT1G69523.1 gene_biotype:protein_coding transcript_biotype:protein_coding gene_symbol:AT1G69523 description:S-adenosyl-L-methionine-dependent methyltransferases superfamily protein [Source:NCBI gene (formerly Entrezgene);Acc:843286]
Onovi1aG0302600	FB	9.8343	8.62286	1.21145	-	Rhomboid family	AT1G18600.1 pep chromosome:TAIR10:1:6400282:6402794:1 gene:AT1G18600 transcript:AT1G18600.1 gene_biotype:protein_coding transcript_biotype:protein_coding gene_symbol:RBL12 description:RHOMBOID-like protein 12 [Source:NCBI gene (formerly Entrezgene);Acc:838441]
Onovi1aG0309700	FB	12.7469	11.5307	1.21616	-	rhamnose biosynthetic enzyme	AT1G78570.1 pep chromosome:TAIR10:1:29549540:29552438:1 gene:AT1G78570 transcript:AT1G78570.1 gene_biotype:protein_coding transcript_biotype:protein_coding gene_symbol:RHM1 description:rhamnose biosynthesis 1 [Source:NCBI gene (formerly Entrezgene);Acc:844193]
Onovi1aG0318400	FB	9.33122	7.72043	1.61079	-	Cytochrome p450	AT1G01280.1 pep chromosome:TAIR10:1:112263:113947:1 gene:AT1G01280 transcript:AT1G01280.1 gene_biotype:protein_coding transcript_biotype:protein_coding gene_symbol:CYP703A2 description:cytochrome P450, family 703, subfamily A, polypeptide 2 [Source:NCBI gene (formerly Entrezgene);Acc:839470]
Onovi1aG0351300	FB	9.56565	8.07772	1.48793	-	Mitochondrial Rho GTPase	AT5G27540.2 pep chromosome:TAIR10:5:9722416:9727454:1 gene:AT5G27540 transcript:AT5G27540.2 gene_biotype:protein_coding transcript_biotype:protein_coding gene_symbol:MIRO1 description:MIRO-related GTP-ase 1 [Source:NCBI gene (formerly Entrezgene);Acc:832814]
Onovi1aG0371000	FB	11.7191	9.74566	1.97347	-	transcription factor	AT1G59640.1 pep chromosome:TAIR10:1:21909070:21911289:-1 gene:AT1G59640 transcript:AT1G59640.1 gene_biotype:protein_coding transcript_biotype:protein_coding gene_symbol:BPEp description:transcription factor BIG PETAL P (BPE) [Source:NCBI gene (formerly Entrezgene);Acc:842254]
Onovi1aG0373500	FB	11.6256	10.1821	1.44343	IAR4	Pyruvate dehydrogenase E1 component subunit	AT1G24180.1 pep chromosome:TAIR10:1:8560420:8563502:-1 gene:AT1G24180 transcript:AT1G24180.1 gene_biotype:protein_coding transcript_biotype:protein_coding gene_symbol:IAR4 description:thiamine diphosphate-binding fold (THDP-binding) superfamily protein [Source:NCBI gene (formerly Entrezgene);Acc:839031]
Onovi1aG0374100	FB	10.2802	8.81519	1.46499	-	IAA-amino acid hydrolase ILR1-like	AT1G51760.1 pep chromosome:TAIR10:1:19199351:19201707:1 gene:AT1G51760 transcript:AT1G51760.1 gene_biotype:protein_coding transcript_biotype:protein_coding gene_symbol:IAR3 description:peptidase M20/M25/M40 family protein [Source:NCBI gene (formerly Entrezgene);Acc:841602]
Onovi1aG0381900	FB	14.0858	9.92381	4.16199	-	MLP-like protein	AT1G24020.2 pep chromosome:TAIR10:1:8500400:8502065:-1 gene:AT1G24020 transcript:AT1G24020.2 gene_biotype:protein_coding transcript_biotype:protein_coding gene_symbol:MLP423 description:MLP-like protein 423 [Source:NCBI gene (formerly Entrezgene);Acc:839014]
Onovi1aG0387100	FB	8.9733	7.90788	1.06542	-	Nucleoredoxin	AT1G60420.1 pep chromosome:TAIR10:1:22261754:22264408:1 gene:AT1G60420 transcript:AT1G60420.1 gene_biotype:protein_coding transcript_biotype:protein_coding gene_symbol:AT1G60420 description:DC1 domain-containing protein [Source:NCBI gene (formerly Entrezgene);Acc:842337]
Onovi1aG0398700	FB	12.745	11.3246	1.42042	-	ADP-ribosylation factor GTPase-activating protein	AT4G17890.1 pep chromosome:TAIR10:4:9936861:9939493:1 gene:AT4G17890 transcript:AT4G17890.1 gene_biotype:protein_coding transcript_biotype:protein_coding gene_symbol:AGD8 description:ARF-GAP domain 8 [Source:NCBI gene (formerly Entrezgene);Acc:827512]
Onovi1aG0401800	FB	9.54387	8.15046	1.39341	-	UDP-glycosyltransferase 91A1-like	AT2G22590.1 pep chromosome:TAIR10:2:9592956:9594579:1 gene:AT2G22590 transcript:AT2G22590.1 gene_biotype:protein_coding transcript_biotype:protein_coding gene_symbol:AT2G22590 description:UDP-Glycosyltransferase superfamily protein [Source:NCBI gene (formerly Entrezgene);Acc:816790]
Onovi1aG0401900	FB	10.9778	8.96938	2.00844	-	UDP-glycosyltransferase 91A1-like	AT2G22590.1 pep chromosome:TAIR10:2:9592956:9594579:1 gene:AT2G22590 transcript:AT2G22590.1 gene_biotype:protein_coding transcript_biotype:protein_coding gene_symbol:AT2G22590 description:UDP-Glycosyltransferase superfamily protein [Source:NCBI gene (formerly Entrezgene);Acc:816790]
Onovi1aG0402600	FB	10.7961	8.9017	1.89442	-	KIP1-like protein	AT2G22560.1 pep chromosome:TAIR10:2:9585549:9589366:1 gene:AT2G22560 transcript:AT2G22560.1 gene_biotype:protein_coding transcript_biotype:protein_coding gene_symbol:NET2D description:Kinase interacting (KIP1-like) family protein [Source:NCBI gene (formerly Entrezgene);Acc:816788]
Onovi1aG0403600	FB	9.85112	8.06558	1.78554	-	Belongs to the mitochondrial carrier (TC 2.A.29) family	AT2G22500.1 pep chromosome:TAIR10:2:9562774:9564850:-1 gene:AT2G22500 transcript:AT2G22500.1 gene_biotype:protein_coding transcript_biotype:protein_coding gene_symbol:UCP5 description:uncoupling protein 5 [Source:NCBI gene (formerly Entrezgene);Acc:816783]
Onovi1aG0417400	FB	11.8337	9.52312	2.3106	-	Belongs to the UDP-glycosyltransferase family	AT5G17050.1 pep chromosome:TAIR10:5:5607788:5609589:-1 gene:AT5G17050 transcript:AT5G17050.1 gene_biotype:protein_coding transcript_biotype:protein_coding gene_symbol:UGT78D2 description:UDP-glucosyl transferase 78D2 [Source:NCBI gene (formerly Entrezgene);Acc:831568]
Onovi1aG0422300	FB	11.9658	8.54542	3.42042	-	Belongs to the peptidase M16 family	AT3G02090.1 pep chromosome:TAIR10:3:365537:368911:1 gene:AT3G02090 transcript:AT3G02090.1 gene_biotype:protein_coding transcript_biotype:protein_coding gene_symbol:MPPBETA description:Insulinase (Peptidase family M16) protein [Source:NCBI gene (formerly Entrezgene);Acc:821084]
Onovi1aG0425600	FB	12.1654	10.8932	1.27226	-	At5g48480	-
Onovi1aG0436200	FB	11.9509	9.04502	2.90583	-	Belongs to the universal ribosomal protein uL1 family	AT5G22440.2 pep chromosome:TAIR10:5:7435076:7436652:-1 gene:AT5G22440 transcript:AT5G22440.2 gene_biotype:protein_coding transcript_biotype:protein_coding gene_symbol:AT5G22440 description:Ribosomal protein L1p/L10e family [Source:NCBI gene (formerly Entrezgene);Acc:832305]
Onovi1aG0439500	FB	9.32667	8.05245	1.27422	-	Belongs to the peptidase C1 family	AT2G27420.1 pep chromosome:TAIR10:2:11726134:11727654:-1 gene:AT2G27420 transcript:AT2G27420.1 gene_biotype:protein_coding transcript_biotype:protein_coding gene_symbol:AT2G27420 description:Cysteine proteinases superfamily protein [Source:NCBI gene (formerly Entrezgene);Acc:817287]
Onovi1aG0446300	FB	10.4156	8.5403	1.87533	-	Belongs to the UDP-glycosyltransferase family	AT4G01070.1 pep chromosome:TAIR10:4:461513:463542:-1 gene:AT4G01070 transcript:AT4G01070.1 gene_biotype:protein_coding transcript_biotype:protein_coding gene_symbol:GT72B1 description:UDP-Glycosyltransferase superfamily protein [Source:NCBI gene (formerly Entrezgene);Acc:827912]
Onovi1aG0447900	FB	11.2669	8.12832	3.13858	-	receptor	AT2G30290.2 pep chromosome:TAIR10:2:12912519:12915912:-1 gene:AT2G30290 transcript:AT2G30290.2 gene_biotype:protein_coding transcript_biotype:protein_coding gene_symbol:VSR2 description:VACUOLAR SORTING RECEPTOR 2 [Source:NCBI gene (formerly Entrezgene);Acc:817579]
Onovi1bG0001100	FB	11.5084	9.07437	2.43402	-	Type I inositol 1,4,5-trisphosphate 5-phosphatase	AT2G43900.1 pep chromosome:TAIR10:2:18178588:18184089:-1 gene:AT2G43900 transcript:AT2G43900.1 gene_biotype:protein_coding transcript_biotype:protein_coding gene_symbol:5PTase12 description:Endonuclease/exonuclease/phosphatase family protein [Source:NCBI gene (formerly Entrezgene);Acc:818994]
Onovi1bG0007000	FB	11.1156	9.73424	1.38134	-	Rho GDP-dissociation inhibitor	AT3G07880.1 pep chromosome:TAIR10:3:2513925:2515983:1 gene:AT3G07880 transcript:AT3G07880.1 gene_biotype:protein_coding transcript_biotype:protein_coding gene_symbol:SCN1 description:Immunoglobulin E-set superfamily protein [Source:NCBI gene (formerly Entrezgene);Acc:819979]
Onovi1bG0009300	FB	10.9726	8.99181	1.98078	WRKY6	WRKY transcription factor	AT4G04450.1 pep chromosome:TAIR10:4:2218042:2221250:1 gene:AT4G04450 transcript:AT4G04450.1 gene_biotype:protein_coding transcript_biotype:protein_coding gene_symbol:WRKY42 description:WRKY family transcription factor [Source:NCBI gene (formerly Entrezgene);Acc:825775]
Onovi1bG0022200	FB	12.1891	8.77803	3.41104	-	UDP-glucuronic acid decarboxylase	AT3G62830.1 pep chromosome:TAIR10:3:23232272:23235567:1 gene:AT3G62830 transcript:AT3G62830.1 gene_biotype:protein_coding transcript_biotype:protein_coding gene_symbol:AUD1 description:NAD(P)-binding Rossmann-fold superfamily protein [Source:NCBI gene (formerly Entrezgene);Acc:825458]
Onovi1bG0026500	FB	11.3303	8.38704	2.94329	-	Outer envelope pore protein 16-2	AT4G16160.2 pep chromosome:TAIR10:4:9157471:9158933:1 gene:AT4G16160 transcript:AT4G16160.2 gene_biotype:protein_coding transcript_biotype:protein_coding gene_symbol:ATOEP16-2 description:Mitochondrial import inner membrane translocase subunit Tim17/Tim22/Tim23 family protein [Source:NCBI gene (formerly Entrezgene);Acc:827308]
Onovi1bG0027700	FB	11.9381	10.7211	1.21693	-	Glycine-rich cell wall structural	-
Onovi1bG0038700	FB	9.30975	8.21701	1.09275	-	Auxin responsive protein	AT5G20820.1 pep chromosome:TAIR10:5:7046747:7047446:-1 gene:AT5G20820 transcript:AT5G20820.1 gene_biotype:protein_coding transcript_biotype:protein_coding gene_symbol:AT5G20820 description:SAUR-like auxin-responsive protein family [Source:NCBI gene (formerly Entrezgene);Acc:832205]
Onovi1bG0048100	FB	9.93437	8.5926	1.34177	-	Plant intracellular ras-group-related LRR protein	AT2G19330.1 pep chromosome:TAIR10:2:8372861:8374453:1 gene:AT2G19330 transcript:AT2G19330.1 gene_biotype:protein_coding transcript_biotype:protein_coding gene_symbol:PIRL6 description:plant intracellular ras group-related LRR 6 [Source:NCBI gene (formerly Entrezgene);Acc:816450]
Onovi1bG0051100	FB	11.0574	9.1614	1.89598	VLN4	Villin-4-like	AT4G30160.1 pep chromosome:TAIR10:4:14753232:14760189:1 gene:AT4G30160 transcript:AT4G30160.1 gene_biotype:protein_coding transcript_biotype:protein_coding gene_symbol:VLN4 description:villin 4 [Source:NCBI gene (formerly Entrezgene);Acc:829139]
Onovi1bG0060200	FB	11.4609	10.2817	1.1792	-	This protein is one of the nuclear-coded polypeptide chains of cytochrome c oxidase, the terminal oxidase in mitochondrial electron transport	AT4G28060.1 pep chromosome:TAIR10:4:13943781:13945773:-1 gene:AT4G28060 transcript:AT4G28060.1 gene_biotype:protein_coding transcript_biotype:protein_coding gene_symbol:AT4G28060 description:Cytochrome c oxidase, subunit Vib family protein [Source:NCBI gene (formerly Entrezgene);Acc:828921]
Onovi1bG0064100	FB	10.2874	8.25477	2.03268	-	Belongs to the nonaspanin (TM9SF) (TC 9.A.2) family	AT5G10840.1 pep chromosome:TAIR10:5:3424688:3427897:-1 gene:AT5G10840 transcript:AT5G10840.1 gene_biotype:protein_coding transcript_biotype:protein_coding gene_symbol:EMP1 description:Endomembrane protein 70 protein family [Source:NCBI gene (formerly Entrezgene);Acc:830951]
Onovi1bG0069600	FB	11.0375	9.28316	1.75431	-	Calcium uptake protein 1	AT4G32060.1 pep chromosome:TAIR10:4:15500926:15503593:1 gene:AT4G32060 transcript:AT4G32060.1 gene_biotype:protein_coding transcript_biotype:protein_coding gene_symbol:AT4G32060 description:calcium-binding EF hand family protein [Source:NCBI gene (formerly Entrezgene);Acc:829337]
Onovi1bG0071900	FB	13.9343	12.709	1.22526	-	Purple acid phosphatase	AT5G34850.1 pep chromosome:TAIR10:5:13107626:13111656:-1 gene:AT5G34850 transcript:AT5G34850.1 gene_biotype:protein_coding transcript_biotype:protein_coding gene_symbol:PAP26 description:purple acid phosphatase 26 [Source:NCBI gene (formerly Entrezgene);Acc:833406]
Onovi1bG0078500	FB	9.64755	8.53864	1.10891	-	zinc finger CCCH domain-containing protein	AT2G02160.1 pep chromosome:TAIR10:2:553086:556131:-1 gene:AT2G02160 transcript:AT2G02160.1 gene_biotype:protein_coding transcript_biotype:protein_coding gene_symbol:AT2G02160 description:CCCH-type zinc finger family protein [Source:NCBI gene (formerly Entrezgene);Acc:814747]
Onovi1bG0084100	FB	9.98306	8.91334	1.06972	-	Early nodulin-like protein	AT1G48940.1 pep chromosome:TAIR10:1:18105808:18106455:-1 gene:AT1G48940 transcript:AT1G48940.1 gene_biotype:protein_coding transcript_biotype:protein_coding gene_symbol:ENODL6 description:early nodulin-like protein 6 [Source:NCBI gene (formerly Entrezgene);Acc:841316]
Onovi1bG0085900	FB	11.8346	10.8015	1.03305	-	Serine threonine-protein kinase	AT5G08160.1 pep chromosome:TAIR10:5:2625559:2628205:-1 gene:AT5G08160 transcript:AT5G08160.1 gene_biotype:protein_coding transcript_biotype:protein_coding gene_symbol:PK3 description:serine/threonine protein kinase 3 [Source:NCBI gene (formerly Entrezgene);Acc:830712]
Onovi1bG0088300	FB	10.0534	9.01944	1.03396	-	TPL-binding domain in jasmonate signalling	AT3G29575.4 pep chromosome:TAIR10:3:11382220:11384145:-1 gene:AT3G29575 transcript:AT3G29575.4 gene_biotype:protein_coding transcript_biotype:protein_coding gene_symbol:AFP3 description:ABI five binding protein 3 [Source:NCBI gene (formerly Entrezgene);Acc:822619]
Onovi1bG0101600	FB	9.35643	7.88964	1.46679	-	LRR-repeat protein	-
Onovi1bG0103100	FB	9.6628	7.89887	1.76393	-	sugar transporter	AT5G62850.1 pep chromosome:TAIR10:5:25229938:25231844:-1 gene:AT5G62850 transcript:AT5G62850.1 gene_biotype:protein_coding transcript_biotype:protein_coding gene_symbol:AtVEX1 description:Nodulin MtN3 family protein [Source:NCBI gene (formerly Entrezgene);Acc:836406]
Onovi1bG0111100	FB	11.957	9.78058	2.17643	-	Belongs to the peptidase C1 family	AT5G50260.1 pep chromosome:TAIR10:5:20455317:20457068:1 gene:AT5G50260 transcript:AT5G50260.1 gene_biotype:protein_coding transcript_biotype:protein_coding gene_symbol:CEP1 description:Cysteine proteinases superfamily protein [Source:NCBI gene (formerly Entrezgene);Acc:835091]
Onovi1bG0121000	FB	10.0752	8.68018	1.39505	-	Removes the phosphate from trehalose 6-phosphate to produce free trehalose	AT4G22590.1 pep chromosome:TAIR10:4:11893499:11896480:-1 gene:AT4G22590 transcript:AT4G22590.1 gene_biotype:protein_coding transcript_biotype:protein_coding gene_symbol:TPPG description:Haloacid dehalogenase-like hydrolase (HAD) superfamily protein [Source:NCBI gene (formerly Entrezgene);Acc:828355]
Onovi1bG0131000	FB	10.2563	9.24101	1.01527	-	Novel plant snare	AT2G35190.1 pep chromosome:TAIR10:2:14830626:14833417:1 gene:AT2G35190 transcript:AT2G35190.1 gene_biotype:protein_coding transcript_biotype:protein_coding gene_symbol:NPSN11 description:Putative plant snare 11 [Source:NCBI gene (formerly Entrezgene);Acc:818086]
Onovi1bG0136300	FB	12.315	10.0139	2.30112	-	Tubulin is the major constituent of microtubules. It binds two moles of GTP, one at an exchangeable site on the beta chain and one at a non-exchangeable site on the alpha chain	AT1G04820.1 pep chromosome:TAIR10:1:1356084:1358547:-1 gene:AT1G04820 transcript:AT1G04820.1 gene_biotype:protein_coding transcript_biotype:protein_coding gene_symbol:TUA4 description:tubulin alpha-4 chain [Source:NCBI gene (formerly Entrezgene);Acc:839405]
Onovi1bG0147500	FB	9.42355	8.30276	1.12079	-	-	AT5G66800.1 pep chromosome:TAIR10:5:26671273:26672584:1 gene:AT5G66800 transcript:AT5G66800.1 gene_biotype:protein_coding transcript_biotype:protein_coding gene_symbol:AT5G66800 description:membrane-associated kinase regulator-like protein [Source:NCBI gene (formerly Entrezgene);Acc:836813]
Onovi1bG0157200	FB	11.0676	8.12406	2.94353	-	Belongs to the major facilitator superfamily. Sugar transporter (TC 2.A.1.1) family	AT1G19450.1 pep chromosome:TAIR10:1:6731411:6735024:-1 gene:AT1G19450 transcript:AT1G19450.1 gene_biotype:protein_coding transcript_biotype:protein_coding gene_symbol:AT1G19450 description:Major facilitator superfamily protein [Source:NCBI gene (formerly Entrezgene);Acc:838529]
Onovi1bG0157300	FB	9.55356	7.72977	1.8238	-	Belongs to the major facilitator superfamily. Sugar transporter (TC 2.A.1.1) family	AT1G75220.1 pep chromosome:TAIR10:1:28229026:28233134:-1 gene:AT1G75220 transcript:AT1G75220.1 gene_biotype:protein_coding transcript_biotype:protein_coding gene_symbol:ERDL6 description:Major facilitator superfamily protein [Source:NCBI gene (formerly Entrezgene);Acc:843859]
Onovi1bG0161200	FB	11.7111	10.4651	1.24599	-	Methyltransferase	AT3G51070.1 pep chromosome:TAIR10:3:18969068:18972554:1 gene:AT3G51070 transcript:AT3G51070.1 gene_biotype:protein_coding transcript_biotype:protein_coding gene_symbol:AT3G51070 description:S-adenosyl-L-methionine-dependent methyltransferases superfamily protein [Source:NCBI gene (formerly Entrezgene);Acc:824271]
Onovi1bG0164000	FB	10.4316	9.08556	1.34607	-	Gibberellin-regulated protein	AT1G74670.1 pep chromosome:TAIR10:1:28053030:28054149:1 gene:AT1G74670 transcript:AT1G74670.1 gene_biotype:protein_coding transcript_biotype:protein_coding gene_symbol:GASA6 description:Gibberellin-regulated family protein [Source:NCBI gene (formerly Entrezgene);Acc:843806]
Onovi1bG0166500	FB	10.9189	7.6545	3.26435	-	GDSL esterase lipase EXL3-like	AT1G75900.1 pep chromosome:TAIR10:1:28498821:28501254:1 gene:AT1G75900 transcript:AT1G75900.1 gene_biotype:protein_coding transcript_biotype:protein_coding gene_symbol:AT1G75900 description:GDSL-like Lipase/Acylhydrolase superfamily protein [Source:NCBI gene (formerly Entrezgene);Acc:843923]
Onovi1bG0171500	FB	10.7094	8.73947	1.96994	-	phosphatase	AT3G51460.1 pep chromosome:TAIR10:3:19092518:19097437:1 gene:AT3G51460 transcript:AT3G51460.1 gene_biotype:protein_coding transcript_biotype:protein_coding gene_symbol:RHD4 description:Phosphoinositide phosphatase family protein [Source:NCBI gene (formerly Entrezgene);Acc:824309]
Onovi1bG0177800	FB	9.44769	8.3319	1.1158	-	tetratricopeptide repeat protein	AT2G43040.1 pep chromosome:TAIR10:2:17895883:17899556:-1 gene:AT2G43040 transcript:AT2G43040.1 gene_biotype:protein_coding transcript_biotype:protein_coding gene_symbol:NPG1 description:tetratricopeptide repeat (TPR)-containing protein [Source:NCBI gene (formerly Entrezgene);Acc:818906]
Onovi1bG0181500	FB	10.8861	9.00877	1.87731	-	malic enzyme	AT1G79750.1 pep chromosome:TAIR10:1:30007288:30011690:-1 gene:AT1G79750 transcript:AT1G79750.1 gene_biotype:protein_coding transcript_biotype:protein_coding gene_symbol:NADP-ME4 description:NADP-malic enzyme 4 [Source:NCBI gene (formerly Entrezgene);Acc:844314]
Onovi1bG0189200	FB	9.39552	8.22661	1.16891	-	Mitochondrial inner membrane protease subunit	AT1G23465.1 pep chromosome:TAIR10:1:8329924:8331104:1 gene:AT1G23465 transcript:AT1G23465.1 gene_biotype:protein_coding transcript_biotype:protein_coding gene_symbol:AT1G23465 description:Peptidase S24/S26A/S26B/S26C family protein [Source:NCBI gene (formerly Entrezgene);Acc:2745760]
Onovi1bG0195600	FB	12.7646	8.93511	3.82945	-	Belongs to the mitochondrial carrier (TC 2.A.29) family	AT5G13490.2 pep chromosome:TAIR10:5:4335595:4337730:1 gene:AT5G13490 transcript:AT5G13490.2 gene_biotype:protein_coding transcript_biotype:protein_coding gene_symbol:AAC2 description:ADP/ATP carrier 2 [Source:NCBI gene (formerly Entrezgene);Acc:831193]
Onovi1bG0199400	FB	11.1853	9.52255	1.66278	-	BEACH domain-containing protein	AT2G45540.4 pep chromosome:TAIR10:2:18757881:18772906:-1 gene:AT2G45540 transcript:AT2G45540.4 gene_biotype:protein_coding transcript_biotype:protein_coding gene_symbol:AT2G45540 description:WD-40 repeat family protein / beige-like protein [Source:NCBI gene (formerly Entrezgene);Acc:819162]
Onovi1bG0202600	FB	9.27243	7.96786	1.30457	-	Belongs to the MAK16 family	AT1G23280.1 pep chromosome:TAIR10:1:8260608:8262795:-1 gene:AT1G23280 transcript:AT1G23280.1 gene_biotype:protein_coding transcript_biotype:protein_coding gene_symbol:AT1G23280 description:MAK16 protein-like protein [Source:NCBI gene (formerly Entrezgene);Acc:838937]
Onovi1bG0220300	FB	9.32852	8.30518	1.02334	TBL26	Protein trichome birefringence-like 25	AT4G01080.1 pep chromosome:TAIR10:4:466298:468294:-1 gene:AT4G01080 transcript:AT4G01080.1 gene_biotype:protein_coding transcript_biotype:protein_coding gene_symbol:TBL26 description:TRICHOME BIREFRINGENCE-LIKE 26 [Source:NCBI gene (formerly Entrezgene);Acc:827902]
Onovi1bG0252900	FB	16.3087	13.8319	2.47683	LOX2	Plant lipoxygenase may be involved in a number of diverse aspects of plant physiology including growth and development, pest resistance, and senescence or responses to wounding	AT1G55020.1 pep chromosome:TAIR10:1:20525654:20530468:1 gene:AT1G55020 transcript:AT1G55020.1 gene_biotype:protein_coding transcript_biotype:protein_coding gene_symbol:LOX1 description:lipoxygenase 1 [Source:NCBI gene (formerly Entrezgene);Acc:841944]
Onovi1bG0253000	FB	16.9844	15.3138	1.67064	LOX2	Plant lipoxygenase may be involved in a number of diverse aspects of plant physiology including growth and development, pest resistance, and senescence or responses to wounding	AT1G55020.1 pep chromosome:TAIR10:1:20525654:20530468:1 gene:AT1G55020 transcript:AT1G55020.1 gene_biotype:protein_coding transcript_biotype:protein_coding gene_symbol:LOX1 description:lipoxygenase 1 [Source:NCBI gene (formerly Entrezgene);Acc:841944]
Onovi1bG0256400	FB	11.7659	10.7595	1.00643	-	Belongs to the GMC oxidoreductase family	AT1G72970.1 pep chromosome:TAIR10:1:27452748:27455964:1 gene:AT1G72970 transcript:AT1G72970.1 gene_biotype:protein_coding transcript_biotype:protein_coding gene_symbol:HTH description:Glucose-methanol-choline (GMC) oxidoreductase family protein [Source:NCBI gene (formerly Entrezgene);Acc:843628]
Onovi1bG0259400	FB	14.9205	8.36618	6.55428	-	GTPase activator activity	-
Onovi1bG0274300	FB	10.7967	8.93577	1.86093	-	MLP-like protein	AT5G28000.1 pep chromosome:TAIR10:5:10020653:10021430:1 gene:AT5G28000 transcript:AT5G28000.1 gene_biotype:protein_coding transcript_biotype:protein_coding gene_symbol:AT5G28000 description:Polyketide cyclase/dehydrase and lipid transport superfamily protein [Source:NCBI gene (formerly Entrezgene);Acc:832870]
Onovi1bG0280400	FB	10.3965	9.17414	1.22239	-	Catalyzes the ATP-dependent amination of UTP to CTP with either L-glutamine or ammonia as the source of nitrogen	AT3G12670.1 pep chromosome:TAIR10:3:4019031:4024357:-1 gene:AT3G12670 transcript:AT3G12670.1 gene_biotype:protein_coding transcript_biotype:protein_coding gene_symbol:emb2742 description:CTP synthase family protein [Source:NCBI gene (formerly Entrezgene);Acc:820447]
Onovi1bG0298400	FB	10.4587	8.16486	2.29384	-	Rhomboid family	AT1G18600.1 pep chromosome:TAIR10:1:6400282:6402794:1 gene:AT1G18600 transcript:AT1G18600.1 gene_biotype:protein_coding transcript_biotype:protein_coding gene_symbol:RBL12 description:RHOMBOID-like protein 12 [Source:NCBI gene (formerly Entrezgene);Acc:838441]
Onovi1bG0297900	FB	9.48075	8.38067	1.10008	-	Rhomboid family	AT1G18600.1 pep chromosome:TAIR10:1:6400282:6402794:1 gene:AT1G18600 transcript:AT1G18600.1 gene_biotype:protein_coding transcript_biotype:protein_coding gene_symbol:RBL12 description:RHOMBOID-like protein 12 [Source:NCBI gene (formerly Entrezgene);Acc:838441]
Onovi1bG0299500	FB	10.542	9.37657	1.16545	-	Mitochondrial Rho GTPase	AT5G27540.2 pep chromosome:TAIR10:5:9722416:9727454:1 gene:AT5G27540 transcript:AT5G27540.2 gene_biotype:protein_coding transcript_biotype:protein_coding gene_symbol:MIRO1 description:MIRO-related GTP-ase 1 [Source:NCBI gene (formerly Entrezgene);Acc:832814]
Onovi1bG0307000	FB	12.7604	11.5029	1.25751	-	rhamnose biosynthetic enzyme	AT1G78570.1 pep chromosome:TAIR10:1:29549540:29552438:1 gene:AT1G78570 transcript:AT1G78570.1 gene_biotype:protein_coding transcript_biotype:protein_coding gene_symbol:RHM1 description:rhamnose biosynthesis 1 [Source:NCBI gene (formerly Entrezgene);Acc:844193]
Onovi1bG0342400	FB	9.44973	8.30815	1.14157	-	-	-
Onovi1bG0369200	FB	12.0565	9.60771	2.44874	-	transcription factor	AT1G59640.1 pep chromosome:TAIR10:1:21909070:21911289:-1 gene:AT1G59640 transcript:AT1G59640.1 gene_biotype:protein_coding transcript_biotype:protein_coding gene_symbol:BPEp description:transcription factor BIG PETAL P (BPE) [Source:NCBI gene (formerly Entrezgene);Acc:842254]
Onovi1bG0373100	FB	12.2125	10.9886	1.22388	IAR4	Pyruvate dehydrogenase E1 component subunit	AT1G24180.1 pep chromosome:TAIR10:1:8560420:8563502:-1 gene:AT1G24180 transcript:AT1G24180.1 gene_biotype:protein_coding transcript_biotype:protein_coding gene_symbol:IAR4 description:thiamine diphosphate-binding fold (THDP-binding) superfamily protein [Source:NCBI gene (formerly Entrezgene);Acc:839031]
Onovi1bG0393600	FB	10.6838	9.0184	1.66537	-	calcium-binding protein	AT3G03000.1 pep chromosome:TAIR10:3:677240:678180:1 gene:AT3G03000 transcript:AT3G03000.1 gene_biotype:protein_coding transcript_biotype:protein_coding gene_symbol:AT3G03000 description:EF hand calcium-binding protein family [Source:NCBI gene (formerly Entrezgene);Acc:821161]
Onovi1bG0395100	FB	12.7635	11.3493	1.41416	-	ADP-ribosylation factor GTPase-activating protein	AT4G17890.1 pep chromosome:TAIR10:4:9936861:9939493:1 gene:AT4G17890 transcript:AT4G17890.1 gene_biotype:protein_coding transcript_biotype:protein_coding gene_symbol:AGD8 description:ARF-GAP domain 8 [Source:NCBI gene (formerly Entrezgene);Acc:827512]
Onovi1bG0398400	FB	10.9023	9.12663	1.77566	-	KIP1-like protein	AT2G22560.1 pep chromosome:TAIR10:2:9585549:9589366:1 gene:AT2G22560 transcript:AT2G22560.1 gene_biotype:protein_coding transcript_biotype:protein_coding gene_symbol:NET2D description:Kinase interacting (KIP1-like) family protein [Source:NCBI gene (formerly Entrezgene);Acc:816788]
Onovi1bG0412600	FB	11.8844	9.64029	2.2441	-	Belongs to the UDP-glycosyltransferase family	AT5G17050.1 pep chromosome:TAIR10:5:5607788:5609589:-1 gene:AT5G17050 transcript:AT5G17050.1 gene_biotype:protein_coding transcript_biotype:protein_coding gene_symbol:UGT78D2 description:UDP-glucosyl transferase 78D2 [Source:NCBI gene (formerly Entrezgene);Acc:831568]
Onovi1bG0417800	FB	13.1624	9.54656	3.61588	-	Belongs to the peptidase M16 family	AT3G02090.1 pep chromosome:TAIR10:3:365537:368911:1 gene:AT3G02090 transcript:AT3G02090.1 gene_biotype:protein_coding transcript_biotype:protein_coding gene_symbol:MPPBETA description:Insulinase (Peptidase family M16) protein [Source:NCBI gene (formerly Entrezgene);Acc:821084]
Onovi1bG0421600	FB	12.2683	11.021	1.24735	-	At5g48480	-
Onovi1bG0431200	FB	11.6534	8.60723	3.04617	-	Belongs to the universal ribosomal protein uL1 family	AT5G22440.2 pep chromosome:TAIR10:5:7435076:7436652:-1 gene:AT5G22440 transcript:AT5G22440.2 gene_biotype:protein_coding transcript_biotype:protein_coding gene_symbol:AT5G22440 description:Ribosomal protein L1p/L10e family [Source:NCBI gene (formerly Entrezgene);Acc:832305]
Onovi1bG0443100	FB	11.0783	8.2468	2.83148	-	receptor	AT2G30290.2 pep chromosome:TAIR10:2:12912519:12915912:-1 gene:AT2G30290 transcript:AT2G30290.2 gene_biotype:protein_coding transcript_biotype:protein_coding gene_symbol:VSR2 description:VACUOLAR SORTING RECEPTOR 2 [Source:NCBI gene (formerly Entrezgene);Acc:817579]
Onovi1cG0000900	FB	11.5643	8.96043	2.6039	-	Type I inositol 1,4,5-trisphosphate 5-phosphatase	AT2G43900.1 pep chromosome:TAIR10:2:18178588:18184089:-1 gene:AT2G43900 transcript:AT2G43900.1 gene_biotype:protein_coding transcript_biotype:protein_coding gene_symbol:5PTase12 description:Endonuclease/exonuclease/phosphatase family protein [Source:NCBI gene (formerly Entrezgene);Acc:818994]
Onovi1cG0003700	FB	9.27139	8.18258	1.08882	-	Sodium hydrogen exchanger	AT1G79610.1 pep chromosome:TAIR10:1:29952873:29957201:-1 gene:AT1G79610 transcript:AT1G79610.1 gene_biotype:protein_coding transcript_biotype:protein_coding gene_symbol:NHX6 description:Na+/H+ antiporter 6 [Source:NCBI gene (formerly Entrezgene);Acc:844299]
Onovi1cG0006000	FB	10.2911	9.04543	1.24563	-	Potassium channel	AT5G55630.1 pep chromosome:TAIR10:5:22531400:22533118:1 gene:AT5G55630 transcript:AT5G55630.1 gene_biotype:protein_coding transcript_biotype:protein_coding gene_symbol:KCO1 description:Outward rectifying potassium channel protein [Source:NCBI gene (formerly Entrezgene);Acc:835657]
Onovi1cG0007800	FB	11.5716	9.85449	1.7171	-	Rho GDP-dissociation inhibitor	AT3G07880.1 pep chromosome:TAIR10:3:2513925:2515983:1 gene:AT3G07880 transcript:AT3G07880.1 gene_biotype:protein_coding transcript_biotype:protein_coding gene_symbol:SCN1 description:Immunoglobulin E-set superfamily protein [Source:NCBI gene (formerly Entrezgene);Acc:819979]
Onovi1cG0009900	FB	10.7491	9.14268	1.60645	-	WRKY Transcription Factor	AT4G04450.1 pep chromosome:TAIR10:4:2218042:2221250:1 gene:AT4G04450 transcript:AT4G04450.1 gene_biotype:protein_coding transcript_biotype:protein_coding gene_symbol:WRKY42 description:WRKY family transcription factor [Source:NCBI gene (formerly Entrezgene);Acc:825775]
Onovi1cG0022100	FB	12.4622	8.8726	3.58957	-	UDP-glucuronic acid decarboxylase	AT3G62830.1 pep chromosome:TAIR10:3:23232272:23235567:1 gene:AT3G62830 transcript:AT3G62830.1 gene_biotype:protein_coding transcript_biotype:protein_coding gene_symbol:AUD1 description:NAD(P)-binding Rossmann-fold superfamily protein [Source:NCBI gene (formerly Entrezgene);Acc:825458]
Onovi1cG0026400	FB	11.3941	8.30751	3.08657	-	Outer envelope pore protein 16-2	AT4G16160.2 pep chromosome:TAIR10:4:9157471:9158933:1 gene:AT4G16160 transcript:AT4G16160.2 gene_biotype:protein_coding transcript_biotype:protein_coding gene_symbol:ATOEP16-2 description:Mitochondrial import inner membrane translocase subunit Tim17/Tim22/Tim23 family protein [Source:NCBI gene (formerly Entrezgene);Acc:827308]
Onovi1cG0028800	FB	8.92647	7.72355	1.20292	-	Belongs to the peroxidase family. Classical plant (class III) peroxidase subfamily	AT4G16270.1 pep chromosome:TAIR10:4:9205080:9206483:1 gene:AT4G16270 transcript:AT4G16270.1 gene_biotype:protein_coding transcript_biotype:protein_coding gene_symbol:AT4G16270 description:peroxidase superfamily protein [Source:NCBI gene (formerly Entrezgene);Acc:827322]
Onovi1cG0047600	FB	9.59013	8.05132	1.53881	-	Plant intracellular ras-group-related LRR protein	AT2G19330.1 pep chromosome:TAIR10:2:8372861:8374453:1 gene:AT2G19330 transcript:AT2G19330.1 gene_biotype:protein_coding transcript_biotype:protein_coding gene_symbol:PIRL6 description:plant intracellular ras group-related LRR 6 [Source:NCBI gene (formerly Entrezgene);Acc:816450]
Onovi1cG0050800	FB	10.8337	9.01342	1.82031	VLN4	Villin-4-like	AT4G30160.1 pep chromosome:TAIR10:4:14753232:14760189:1 gene:AT4G30160 transcript:AT4G30160.1 gene_biotype:protein_coding transcript_biotype:protein_coding gene_symbol:VLN4 description:villin 4 [Source:NCBI gene (formerly Entrezgene);Acc:829139]
Onovi1cG0055500	FB	10.0753	8.42613	1.6492	-	Belongs to the UDP-glycosyltransferase family	AT5G17050.1 pep chromosome:TAIR10:5:5607788:5609589:-1 gene:AT5G17050 transcript:AT5G17050.1 gene_biotype:protein_coding transcript_biotype:protein_coding gene_symbol:UGT78D2 description:UDP-glucosyl transferase 78D2 [Source:NCBI gene (formerly Entrezgene);Acc:831568]
Onovi1cG0063200	FB	10.2603	8.26388	1.99643	-	Belongs to the nonaspanin (TM9SF) (TC 9.A.2) family	AT5G10840.1 pep chromosome:TAIR10:5:3424688:3427897:-1 gene:AT5G10840 transcript:AT5G10840.1 gene_biotype:protein_coding transcript_biotype:protein_coding gene_symbol:EMP1 description:Endomembrane protein 70 protein family [Source:NCBI gene (formerly Entrezgene);Acc:830951]
Onovi1cG0071500	FB	14.0447	12.6895	1.35516	-	Purple acid phosphatase	AT5G34850.1 pep chromosome:TAIR10:5:13107626:13111656:-1 gene:AT5G34850 transcript:AT5G34850.1 gene_biotype:protein_coding transcript_biotype:protein_coding gene_symbol:PAP26 description:purple acid phosphatase 26 [Source:NCBI gene (formerly Entrezgene);Acc:833406]
Onovi1cG0078000	FB	9.60246	8.53358	1.06888	-	zinc finger CCCH domain-containing protein	AT2G02160.1 pep chromosome:TAIR10:2:553086:556131:-1 gene:AT2G02160 transcript:AT2G02160.1 gene_biotype:protein_coding transcript_biotype:protein_coding gene_symbol:AT2G02160 description:CCCH-type zinc finger family protein [Source:NCBI gene (formerly Entrezgene);Acc:814747]
Onovi1cG0083600	FB	9.97072	8.94612	1.02459	-	Early nodulin-like protein	AT1G48940.1 pep chromosome:TAIR10:1:18105808:18106455:-1 gene:AT1G48940 transcript:AT1G48940.1 gene_biotype:protein_coding transcript_biotype:protein_coding gene_symbol:ENODL6 description:early nodulin-like protein 6 [Source:NCBI gene (formerly Entrezgene);Acc:841316]
Onovi1cG0087900	FB	10.5123	8.90906	1.60321	-	TPL-binding domain in jasmonate signalling	AT3G29575.4 pep chromosome:TAIR10:3:11382220:11384145:-1 gene:AT3G29575 transcript:AT3G29575.4 gene_biotype:protein_coding transcript_biotype:protein_coding gene_symbol:AFP3 description:ABI five binding protein 3 [Source:NCBI gene (formerly Entrezgene);Acc:822619]
Onovi1cG0103100	FB	9.75622	8.3713	1.38492	-	sugar transporter	AT5G62850.1 pep chromosome:TAIR10:5:25229938:25231844:-1 gene:AT5G62850 transcript:AT5G62850.1 gene_biotype:protein_coding transcript_biotype:protein_coding gene_symbol:AtVEX1 description:Nodulin MtN3 family protein [Source:NCBI gene (formerly Entrezgene);Acc:836406]
Onovi1cG0110500	FB	11.4304	9.44208	1.98833	-	Belongs to the peptidase C1 family	AT5G50260.1 pep chromosome:TAIR10:5:20455317:20457068:1 gene:AT5G50260 transcript:AT5G50260.1 gene_biotype:protein_coding transcript_biotype:protein_coding gene_symbol:CEP1 description:Cysteine proteinases superfamily protein [Source:NCBI gene (formerly Entrezgene);Acc:835091]
Onovi1cG0121100	FB	10.4131	9.14498	1.26817	-	Removes the phosphate from trehalose 6-phosphate to produce free trehalose	AT4G22590.1 pep chromosome:TAIR10:4:11893499:11896480:-1 gene:AT4G22590 transcript:AT4G22590.1 gene_biotype:protein_coding transcript_biotype:protein_coding gene_symbol:TPPG description:Haloacid dehalogenase-like hydrolase (HAD) superfamily protein [Source:NCBI gene (formerly Entrezgene);Acc:828355]
Onovi1cG0128800	FB	9.56749	8.48542	1.08206	-	Vesicle-associated protein	AT5G47180.2 pep chromosome:TAIR10:5:19161012:19163918:-1 gene:AT5G47180 transcript:AT5G47180.2 gene_biotype:protein_coding transcript_biotype:protein_coding gene_symbol:AT5G47180 description:Plant VAMP (vesicle-associated membrane protein) family protein [Source:NCBI gene (formerly Entrezgene);Acc:834764]
Onovi1cG0131000	FB	10.3608	9.26956	1.09123	-	Novel plant snare	AT2G35190.1 pep chromosome:TAIR10:2:14830626:14833417:1 gene:AT2G35190 transcript:AT2G35190.1 gene_biotype:protein_coding transcript_biotype:protein_coding gene_symbol:NPSN11 description:Putative plant snare 11 [Source:NCBI gene (formerly Entrezgene);Acc:818086]
Onovi1cG0135900	FB	9.85708	7.78332	2.07376	-	Belongs to the hexokinase family	AT4G37840.1 pep chromosome:TAIR10:4:17790080:17792198:-1 gene:AT4G37840 transcript:AT4G37840.1 gene_biotype:protein_coding transcript_biotype:protein_coding gene_symbol:HKL3 description:hexokinase-like 3 [Source:NCBI gene (formerly Entrezgene);Acc:829940]
Onovi1cG0136100	FB	12.2511	9.9397	2.31142	-	Tubulin is the major constituent of microtubules. It binds two moles of GTP, one at an exchangeable site on the beta chain and one at a non-exchangeable site on the alpha chain	AT1G04820.1 pep chromosome:TAIR10:1:1356084:1358547:-1 gene:AT1G04820 transcript:AT1G04820.1 gene_biotype:protein_coding transcript_biotype:protein_coding gene_symbol:TUA4 description:tubulin alpha-4 chain [Source:NCBI gene (formerly Entrezgene);Acc:839405]
Onovi1cG0139500	FB	10.7561	8.46373	2.29238	-	This magnesium-dependent enzyme catalyzes the hydrolysis of ATP coupled with the transport of calcium	AT4G37640.1 pep chromosome:TAIR10:4:17682859:17687105:-1 gene:AT4G37640 transcript:AT4G37640.1 gene_biotype:protein_coding transcript_biotype:protein_coding gene_symbol:ACA2 description:calcium ATPase 2 [Source:NCBI gene (formerly Entrezgene);Acc:829918]
Onovi1cG0147400	FB	9.64371	8.18241	1.4613	-	-	AT5G66800.1 pep chromosome:TAIR10:5:26671273:26672584:1 gene:AT5G66800 transcript:AT5G66800.1 gene_biotype:protein_coding transcript_biotype:protein_coding gene_symbol:AT5G66800 description:membrane-associated kinase regulator-like protein [Source:NCBI gene (formerly Entrezgene);Acc:836813]
Onovi1cG0157400	FB	8.7891	7.70075	1.08835	-	Belongs to the major facilitator superfamily. Sugar transporter (TC 2.A.1.1) family	AT1G75220.1 pep chromosome:TAIR10:1:28229026:28233134:-1 gene:AT1G75220 transcript:AT1G75220.1 gene_biotype:protein_coding transcript_biotype:protein_coding gene_symbol:ERDL6 description:Major facilitator superfamily protein [Source:NCBI gene (formerly Entrezgene);Acc:843859]
Onovi1cG0157300	FB	11.5254	8.36739	3.158	-	Belongs to the major facilitator superfamily. Sugar transporter (TC 2.A.1.1) family	AT1G19450.1 pep chromosome:TAIR10:1:6731411:6735024:-1 gene:AT1G19450 transcript:AT1G19450.1 gene_biotype:protein_coding transcript_biotype:protein_coding gene_symbol:AT1G19450 description:Major facilitator superfamily protein [Source:NCBI gene (formerly Entrezgene);Acc:838529]
Onovi1cG0161600	FB	11.7679	10.5781	1.18979	-	Methyltransferase	AT3G51070.1 pep chromosome:TAIR10:3:18969068:18972554:1 gene:AT3G51070 transcript:AT3G51070.1 gene_biotype:protein_coding transcript_biotype:protein_coding gene_symbol:AT3G51070 description:S-adenosyl-L-methionine-dependent methyltransferases superfamily protein [Source:NCBI gene (formerly Entrezgene);Acc:824271]
Onovi1cG0166900	FB	10.9617	7.79363	3.16808	-	GDSL esterase lipase EXL3-like	AT1G75900.1 pep chromosome:TAIR10:1:28498821:28501254:1 gene:AT1G75900 transcript:AT1G75900.1 gene_biotype:protein_coding transcript_biotype:protein_coding gene_symbol:AT1G75900 description:GDSL-like Lipase/Acylhydrolase superfamily protein [Source:NCBI gene (formerly Entrezgene);Acc:843923]
Onovi1cG0171700	FB	10.8406	9.17165	1.66892	-	phosphatase	AT3G51460.1 pep chromosome:TAIR10:3:19092518:19097437:1 gene:AT3G51460 transcript:AT3G51460.1 gene_biotype:protein_coding transcript_biotype:protein_coding gene_symbol:RHD4 description:Phosphoinositide phosphatase family protein [Source:NCBI gene (formerly Entrezgene);Acc:824309]
Onovi1cG0182800	FB	10.5486	8.33974	2.20885	-	malic enzyme	AT1G79750.1 pep chromosome:TAIR10:1:30007288:30011690:-1 gene:AT1G79750 transcript:AT1G79750.1 gene_biotype:protein_coding transcript_biotype:protein_coding gene_symbol:NADP-ME4 description:NADP-malic enzyme 4 [Source:NCBI gene (formerly Entrezgene);Acc:844314]
Onovi1cG0191100	FB	11.0766	9.34814	1.72844	-	Mitochondrial inner membrane protease subunit	AT1G23465.1 pep chromosome:TAIR10:1:8329924:8331104:1 gene:AT1G23465 transcript:AT1G23465.1 gene_biotype:protein_coding transcript_biotype:protein_coding gene_symbol:AT1G23465 description:Peptidase S24/S26A/S26B/S26C family protein [Source:NCBI gene (formerly Entrezgene);Acc:2745760]
Onovi1cG0194000	FB	13.5678	11.866	1.70177	-	Annexin-like protein	AT5G12380.1 pep chromosome:TAIR10:5:4009168:4010687:1 gene:AT5G12380 transcript:AT5G12380.1 gene_biotype:protein_coding transcript_biotype:protein_coding gene_symbol:ANNAT8 description:annexin 8 [Source:NCBI gene (formerly Entrezgene);Acc:831113]
Onovi1cG0197600	FB	12.5129	8.56048	3.95242	-	Belongs to the mitochondrial carrier (TC 2.A.29) family	AT5G13490.2 pep chromosome:TAIR10:5:4335595:4337730:1 gene:AT5G13490 transcript:AT5G13490.2 gene_biotype:protein_coding transcript_biotype:protein_coding gene_symbol:AAC2 description:ADP/ATP carrier 2 [Source:NCBI gene (formerly Entrezgene);Acc:831193]
Onovi1cG0198300	FB	10.1634	7.71153	2.45182	-	Belongs to the mitochondrial carrier (TC 2.A.29) family	AT5G13490.2 pep chromosome:TAIR10:5:4335595:4337730:1 gene:AT5G13490 transcript:AT5G13490.2 gene_biotype:protein_coding transcript_biotype:protein_coding gene_symbol:AAC2 description:ADP/ATP carrier 2 [Source:NCBI gene (formerly Entrezgene);Acc:831193]
Onovi1cG0202100	FB	11.1744	9.3961	1.77833	-	BEACH domain-containing protein	AT2G45540.4 pep chromosome:TAIR10:2:18757881:18772906:-1 gene:AT2G45540 transcript:AT2G45540.4 gene_biotype:protein_coding transcript_biotype:protein_coding gene_symbol:AT2G45540 description:WD-40 repeat family protein / beige-like protein [Source:NCBI gene (formerly Entrezgene);Acc:819162]
Onovi1cG0219600	FB	9.693	8.62706	1.06593	-	F-box kelch-repeat protein	AT3G61590.1 pep chromosome:TAIR10:3:22791934:22794710:1 gene:AT3G61590 transcript:AT3G61590.1 gene_biotype:protein_coding transcript_biotype:protein_coding gene_symbol:HWS description:Galactose oxidase/kelch repeat superfamily protein [Source:NCBI gene (formerly Entrezgene);Acc:825332]
Onovi1cG0222400	FB	9.78469	8.65376	1.13093	-	Mitogen-activated protein kinase kinase kinase 7-like	AT1G64300.1 pep chromosome:TAIR10:1:23863095:23866045:1 gene:AT1G64300 transcript:AT1G64300.1 gene_biotype:protein_coding transcript_biotype:protein_coding gene_symbol:AT1G64300 description:Protein kinase family protein [Source:NCBI gene (formerly Entrezgene);Acc:842736]
Onovi1cG0234600	FB	10.7803	8.86529	1.91506	-	Soluble inorganic	AT1G01050.2 pep chromosome:TAIR10:1:31382:33009:-1 gene:AT1G01050 transcript:AT1G01050.2 gene_biotype:protein_coding transcript_biotype:protein_coding gene_symbol:PPa1 description:pyrophosphorylase 1 [Source:NCBI gene (formerly Entrezgene);Acc:839579]
Onovi1cG0246800	FB	11.4743	10.3039	1.17049	-	TIFY 10B-like	AT1G72450.1 pep chromosome:TAIR10:1:27273968:27276562:-1 gene:AT1G72450 transcript:AT1G72450.1 gene_biotype:protein_coding transcript_biotype:protein_coding gene_symbol:JAZ6 description:jasmonate-zim-domain protein 6 [Source:NCBI gene (formerly Entrezgene);Acc:843577]
Onovi1cG0259300	FB	16.3182	13.7917	2.5265	LOX2	Plant lipoxygenase may be involved in a number of diverse aspects of plant physiology including growth and development, pest resistance, and senescence or responses to wounding	AT1G55020.1 pep chromosome:TAIR10:1:20525654:20530468:1 gene:AT1G55020 transcript:AT1G55020.1 gene_biotype:protein_coding transcript_biotype:protein_coding gene_symbol:LOX1 description:lipoxygenase 1 [Source:NCBI gene (formerly Entrezgene);Acc:841944]
Onovi1cG0259400	FB	16.5771	15.0253	1.55177	LOX2	Plant lipoxygenase may be involved in a number of diverse aspects of plant physiology including growth and development, pest resistance, and senescence or responses to wounding	AT1G55020.1 pep chromosome:TAIR10:1:20525654:20530468:1 gene:AT1G55020 transcript:AT1G55020.1 gene_biotype:protein_coding transcript_biotype:protein_coding gene_symbol:LOX1 description:lipoxygenase 1 [Source:NCBI gene (formerly Entrezgene);Acc:841944]
Onovi1cG0263500	FB	11.8068	9.99013	1.81664	-	Belongs to the GMC oxidoreductase family	AT1G72970.1 pep chromosome:TAIR10:1:27452748:27455964:1 gene:AT1G72970 transcript:AT1G72970.1 gene_biotype:protein_coding transcript_biotype:protein_coding gene_symbol:HTH description:Glucose-methanol-choline (GMC) oxidoreductase family protein [Source:NCBI gene (formerly Entrezgene);Acc:843628]
Onovi1cG0270500	FB	10.4881	9.381	1.10707	-	Anoctamin-like protein	AT1G73020.1 pep chromosome:TAIR10:1:27469496:27473660:-1 gene:AT1G73020 transcript:AT1G73020.1 gene_biotype:protein_coding transcript_biotype:protein_coding gene_symbol:AT1G73020 description:anoctamin-like protein [Source:NCBI gene (formerly Entrezgene);Acc:843633]
Onovi1cG0284400	FB	10.7858	9.12373	1.66205	-	Mitochondrial Rho GTPase	AT5G27540.2 pep chromosome:TAIR10:5:9722416:9727454:1 gene:AT5G27540 transcript:AT5G27540.2 gene_biotype:protein_coding transcript_biotype:protein_coding gene_symbol:MIRO1 description:MIRO-related GTP-ase 1 [Source:NCBI gene (formerly Entrezgene);Acc:832814]
Onovi1cG0284500	FB	9.89961	8.24299	1.65661	-	Mitochondrial Rho GTPase	AT5G27540.2 pep chromosome:TAIR10:5:9722416:9727454:1 gene:AT5G27540 transcript:AT5G27540.2 gene_biotype:protein_coding transcript_biotype:protein_coding gene_symbol:MIRO1 description:MIRO-related GTP-ase 1 [Source:NCBI gene (formerly Entrezgene);Acc:832814]
Onovi1cG0306900	FB	9.24353	7.87645	1.36708	-	Lysyl-tRNA synthetase	AT3G11710.1 pep chromosome:TAIR10:3:3702048:3705716:-1 gene:AT3G11710 transcript:AT3G11710.1 gene_biotype:protein_coding transcript_biotype:protein_coding gene_symbol:ATKRS-1 description:lysyl-tRNA synthetase 1 [Source:NCBI gene (formerly Entrezgene);Acc:820343]
Onovi1cG0307900	FB	12.5319	11.2974	1.23448	-	rhamnose biosynthetic enzyme	AT1G78570.1 pep chromosome:TAIR10:1:29549540:29552438:1 gene:AT1G78570 transcript:AT1G78570.1 gene_biotype:protein_coding transcript_biotype:protein_coding gene_symbol:RHM1 description:rhamnose biosynthesis 1 [Source:NCBI gene (formerly Entrezgene);Acc:844193]
Onovi1cG0317200	FB	9.2009	7.83705	1.36385	-	Cytochrome p450	AT1G01280.1 pep chromosome:TAIR10:1:112263:113947:1 gene:AT1G01280 transcript:AT1G01280.1 gene_biotype:protein_coding transcript_biotype:protein_coding gene_symbol:CYP703A2 description:cytochrome P450, family 703, subfamily A, polypeptide 2 [Source:NCBI gene (formerly Entrezgene);Acc:839470]
Onovi1cG0351100	FB	9.07659	7.55393	1.52266	-	Mitochondrial Rho GTPase	AT5G27540.2 pep chromosome:TAIR10:5:9722416:9727454:1 gene:AT5G27540 transcript:AT5G27540.2 gene_biotype:protein_coding transcript_biotype:protein_coding gene_symbol:MIRO1 description:MIRO-related GTP-ase 1 [Source:NCBI gene (formerly Entrezgene);Acc:832814]
Onovi1cG0370300	FB	11.8133	9.41662	2.39669	-	transcription factor	AT1G59640.1 pep chromosome:TAIR10:1:21909070:21911289:-1 gene:AT1G59640 transcript:AT1G59640.1 gene_biotype:protein_coding transcript_biotype:protein_coding gene_symbol:BPEp description:transcription factor BIG PETAL P (BPE) [Source:NCBI gene (formerly Entrezgene);Acc:842254]
Onovi1cG0374000	FB	11.7878	10.303	1.48473	IAR4	Pyruvate dehydrogenase E1 component subunit	AT1G24180.1 pep chromosome:TAIR10:1:8560420:8563502:-1 gene:AT1G24180 transcript:AT1G24180.1 gene_biotype:protein_coding transcript_biotype:protein_coding gene_symbol:IAR4 description:thiamine diphosphate-binding fold (THDP-binding) superfamily protein [Source:NCBI gene (formerly Entrezgene);Acc:839031]
Onovi1cG0382500	FB	13.8813	8.7465	5.13479	-	MLP-like protein	AT1G24020.2 pep chromosome:TAIR10:1:8500400:8502065:-1 gene:AT1G24020 transcript:AT1G24020.2 gene_biotype:protein_coding transcript_biotype:protein_coding gene_symbol:MLP423 description:MLP-like protein 423 [Source:NCBI gene (formerly Entrezgene);Acc:839014]
Onovi1cG0394400	FB	10.7164	8.67083	2.04558	-	calcium-binding protein	AT3G03000.1 pep chromosome:TAIR10:3:677240:678180:1 gene:AT3G03000 transcript:AT3G03000.1 gene_biotype:protein_coding transcript_biotype:protein_coding gene_symbol:AT3G03000 description:EF hand calcium-binding protein family [Source:NCBI gene (formerly Entrezgene);Acc:821161]
Onovi1cG0395800	FB	12.7705	11.3405	1.43001	-	ADP-ribosylation factor GTPase-activating protein	AT4G17890.1 pep chromosome:TAIR10:4:9936861:9939493:1 gene:AT4G17890 transcript:AT4G17890.1 gene_biotype:protein_coding transcript_biotype:protein_coding gene_symbol:AGD8 description:ARF-GAP domain 8 [Source:NCBI gene (formerly Entrezgene);Acc:827512]
Onovi1cG0400000	FB	11.0899	9.25053	1.83939	-	KIP1-like protein	AT2G22560.1 pep chromosome:TAIR10:2:9585549:9589366:1 gene:AT2G22560 transcript:AT2G22560.1 gene_biotype:protein_coding transcript_biotype:protein_coding gene_symbol:NET2D description:Kinase interacting (KIP1-like) family protein [Source:NCBI gene (formerly Entrezgene);Acc:816788]
Onovi1cG0400200	FB	10.496	8.92227	1.57376	-	KIP1-like protein	AT2G22560.1 pep chromosome:TAIR10:2:9585549:9589366:1 gene:AT2G22560 transcript:AT2G22560.1 gene_biotype:protein_coding transcript_biotype:protein_coding gene_symbol:NET2D description:Kinase interacting (KIP1-like) family protein [Source:NCBI gene (formerly Entrezgene);Acc:816788]
Onovi1cG0401500	FB	9.62675	8.02026	1.60649	-	Belongs to the mitochondrial carrier (TC 2.A.29) family	AT2G22500.1 pep chromosome:TAIR10:2:9562774:9564850:-1 gene:AT2G22500 transcript:AT2G22500.1 gene_biotype:protein_coding transcript_biotype:protein_coding gene_symbol:UCP5 description:uncoupling protein 5 [Source:NCBI gene (formerly Entrezgene);Acc:816783]
Onovi1cG0409400	FB	13.5473	11.9735	1.57375	-	Belongs to the DEFL family	AT2G02130.1 pep chromosome:TAIR10:2:539898:540707:1 gene:AT2G02130 transcript:AT2G02130.1 gene_biotype:protein_coding transcript_biotype:protein_coding gene_symbol:LCR68 description:low-molecular-weight cysteine-rich 68 [Source:NCBI gene (formerly Entrezgene);Acc:814744]
Onovi1cG0415200	FB	10.7519	8.86312	1.8888	-	Belongs to the UDP-glycosyltransferase family	AT5G17050.1 pep chromosome:TAIR10:5:5607788:5609589:-1 gene:AT5G17050 transcript:AT5G17050.1 gene_biotype:protein_coding transcript_biotype:protein_coding gene_symbol:UGT78D2 description:UDP-glucosyl transferase 78D2 [Source:NCBI gene (formerly Entrezgene);Acc:831568]
Onovi1cG0419300	FB	11.6295	8.83541	2.79413	-	Belongs to the peptidase M16 family	AT3G02090.1 pep chromosome:TAIR10:3:365537:368911:1 gene:AT3G02090 transcript:AT3G02090.1 gene_biotype:protein_coding transcript_biotype:protein_coding gene_symbol:MPPBETA description:Insulinase (Peptidase family M16) protein [Source:NCBI gene (formerly Entrezgene);Acc:821084]
Onovi1cG0433000	FB	11.9411	9.58431	2.35681	-	Belongs to the universal ribosomal protein uL1 family	AT1G08360.1 pep chromosome:TAIR10:1:2635939:2638004:1 gene:AT1G08360 transcript:AT1G08360.1 gene_biotype:protein_coding transcript_biotype:protein_coding gene_symbol:AT1G08360 description:Ribosomal protein L1p/L10e family [Source:NCBI gene (formerly Entrezgene);Acc:837356]
Onovi1cG0434200	FB	9.36327	7.78756	1.57571	-	RNA recognition motif 2	AT1G67770.1 pep chromosome:TAIR10:1:25407864:25410165:1 gene:AT1G67770 transcript:AT1G67770.1 gene_biotype:protein_coding transcript_biotype:protein_coding gene_symbol:TEL2 description:terminal EAR1-like 2 [Source:NCBI gene (formerly Entrezgene);Acc:843102]
Onovi1cG0443400	FB	9.97134	8.31359	1.65775	-	Belongs to the UDP-glycosyltransferase family	AT4G01070.1 pep chromosome:TAIR10:4:461513:463542:-1 gene:AT4G01070 transcript:AT4G01070.1 gene_biotype:protein_coding transcript_biotype:protein_coding gene_symbol:GT72B1 description:UDP-Glycosyltransferase superfamily protein [Source:NCBI gene (formerly Entrezgene);Acc:827912]
Onovi1cG0444900	FB	11.0515	8.02873	3.0228	-	receptor	AT2G30290.2 pep chromosome:TAIR10:2:12912519:12915912:-1 gene:AT2G30290 transcript:AT2G30290.2 gene_biotype:protein_coding transcript_biotype:protein_coding gene_symbol:VSR2 description:VACUOLAR SORTING RECEPTOR 2 [Source:NCBI gene (formerly Entrezgene);Acc:817579]
Onovi1dG0000300	FB	11.4983	9.01471	2.48355	-	Type I inositol 1,4,5-trisphosphate 5-phosphatase	AT2G43900.1 pep chromosome:TAIR10:2:18178588:18184089:-1 gene:AT2G43900 transcript:AT2G43900.1 gene_biotype:protein_coding transcript_biotype:protein_coding gene_symbol:5PTase12 description:Endonuclease/exonuclease/phosphatase family protein [Source:NCBI gene (formerly Entrezgene);Acc:818994]
Onovi1dG0004500	FB	10.8697	8.92094	1.94876	-	Nudix hydrolase	AT5G47650.1 pep chromosome:TAIR10:5:19310192:19312595:-1 gene:AT5G47650 transcript:AT5G47650.1 gene_biotype:protein_coding transcript_biotype:protein_coding gene_symbol:NUDT2 description:nudix hydrolase homolog 2 [Source:NCBI gene (formerly Entrezgene);Acc:834816]
Onovi1dG0005400	FB	10.3266	9.00949	1.31716	-	Potassium channel	AT5G55630.1 pep chromosome:TAIR10:5:22531400:22533118:1 gene:AT5G55630 transcript:AT5G55630.1 gene_biotype:protein_coding transcript_biotype:protein_coding gene_symbol:KCO1 description:Outward rectifying potassium channel protein [Source:NCBI gene (formerly Entrezgene);Acc:835657]
Onovi1dG0007300	FB	11.4216	9.57669	1.84489	-	Rho GDP-dissociation inhibitor	AT3G07880.1 pep chromosome:TAIR10:3:2513925:2515983:1 gene:AT3G07880 transcript:AT3G07880.1 gene_biotype:protein_coding transcript_biotype:protein_coding gene_symbol:SCN1 description:Immunoglobulin E-set superfamily protein [Source:NCBI gene (formerly Entrezgene);Acc:819979]
Onovi1dG0009700	FB	10.8926	9.27421	1.61841	-	WRKY Transcription Factor	AT4G04450.1 pep chromosome:TAIR10:4:2218042:2221250:1 gene:AT4G04450 transcript:AT4G04450.1 gene_biotype:protein_coding transcript_biotype:protein_coding gene_symbol:WRKY42 description:WRKY family transcription factor [Source:NCBI gene (formerly Entrezgene);Acc:825775]
Onovi1dG0022400	FB	11.8571	8.54082	3.3163	-	UDP-glucuronic acid decarboxylase	AT3G62830.1 pep chromosome:TAIR10:3:23232272:23235567:1 gene:AT3G62830 transcript:AT3G62830.1 gene_biotype:protein_coding transcript_biotype:protein_coding gene_symbol:AUD1 description:NAD(P)-binding Rossmann-fold superfamily protein [Source:NCBI gene (formerly Entrezgene);Acc:825458]
Onovi1dG0026500	FB	11.4162	8.69144	2.72476	-	Outer envelope pore protein 16-2	AT4G16160.2 pep chromosome:TAIR10:4:9157471:9158933:1 gene:AT4G16160 transcript:AT4G16160.2 gene_biotype:protein_coding transcript_biotype:protein_coding gene_symbol:ATOEP16-2 description:Mitochondrial import inner membrane translocase subunit Tim17/Tim22/Tim23 family protein [Source:NCBI gene (formerly Entrezgene);Acc:827308]
Onovi1dG0051500	FB	10.9349	9.36823	1.56666	VLN4	Villin-4-like	AT4G30160.1 pep chromosome:TAIR10:4:14753232:14760189:1 gene:AT4G30160 transcript:AT4G30160.1 gene_biotype:protein_coding transcript_biotype:protein_coding gene_symbol:VLN4 description:villin 4 [Source:NCBI gene (formerly Entrezgene);Acc:829139]
Onovi1dG0056200	FB	9.96619	8.26479	1.7014	-	Belongs to the UDP-glycosyltransferase family	AT5G17050.1 pep chromosome:TAIR10:5:5607788:5609589:-1 gene:AT5G17050 transcript:AT5G17050.1 gene_biotype:protein_coding transcript_biotype:protein_coding gene_symbol:UGT78D2 description:UDP-glucosyl transferase 78D2 [Source:NCBI gene (formerly Entrezgene);Acc:831568]
Onovi1dG0060000	FB	11.5238	9.73246	1.79134	-	This protein is one of the nuclear-coded polypeptide chains of cytochrome c oxidase, the terminal oxidase in mitochondrial electron transport	AT4G28060.1 pep chromosome:TAIR10:4:13943781:13945773:-1 gene:AT4G28060 transcript:AT4G28060.1 gene_biotype:protein_coding transcript_biotype:protein_coding gene_symbol:AT4G28060 description:Cytochrome c oxidase, subunit Vib family protein [Source:NCBI gene (formerly Entrezgene);Acc:828921]
Onovi1dG0064200	FB	10.3019	8.21435	2.08759	-	Belongs to the nonaspanin (TM9SF) (TC 9.A.2) family	AT5G10840.1 pep chromosome:TAIR10:5:3424688:3427897:-1 gene:AT5G10840 transcript:AT5G10840.1 gene_biotype:protein_coding transcript_biotype:protein_coding gene_symbol:EMP1 description:Endomembrane protein 70 protein family [Source:NCBI gene (formerly Entrezgene);Acc:830951]
Onovi1dG0079100	FB	9.63946	8.50175	1.1377	-	zinc finger CCCH domain-containing protein	AT2G02160.1 pep chromosome:TAIR10:2:553086:556131:-1 gene:AT2G02160 transcript:AT2G02160.1 gene_biotype:protein_coding transcript_biotype:protein_coding gene_symbol:AT2G02160 description:CCCH-type zinc finger family protein [Source:NCBI gene (formerly Entrezgene);Acc:814747]
Onovi1dG0085200	FB	10.3861	8.06677	2.31935	-	Early nodulin-like protein	AT1G48940.1 pep chromosome:TAIR10:1:18105808:18106455:-1 gene:AT1G48940 transcript:AT1G48940.1 gene_biotype:protein_coding transcript_biotype:protein_coding gene_symbol:ENODL6 description:early nodulin-like protein 6 [Source:NCBI gene (formerly Entrezgene);Acc:841316]
Onovi1dG0098700	FB	11.3213	9.85628	1.46506	-	Nitrate transporter	AT1G69850.1 pep chromosome:TAIR10:1:26296540:26300684:-1 gene:AT1G69850 transcript:AT1G69850.1 gene_biotype:protein_coding transcript_biotype:protein_coding gene_symbol:NRT1:2 description:nitrate transporter 1:2 [Source:NCBI gene (formerly Entrezgene);Acc:843321]
Onovi1dG0104600	FB	9.75137	8.39051	1.36086	-	sugar transporter	AT5G62850.1 pep chromosome:TAIR10:5:25229938:25231844:-1 gene:AT5G62850 transcript:AT5G62850.1 gene_biotype:protein_coding transcript_biotype:protein_coding gene_symbol:AtVEX1 description:Nodulin MtN3 family protein [Source:NCBI gene (formerly Entrezgene);Acc:836406]
Onovi1dG0112100	FB	11.783	9.48363	2.29935	-	Belongs to the peptidase C1 family	AT5G50260.1 pep chromosome:TAIR10:5:20455317:20457068:1 gene:AT5G50260 transcript:AT5G50260.1 gene_biotype:protein_coding transcript_biotype:protein_coding gene_symbol:CEP1 description:Cysteine proteinases superfamily protein [Source:NCBI gene (formerly Entrezgene);Acc:835091]
Onovi1dG0122500	FB	11.7588	10.5816	1.17722	-	Belongs to the glycosyl hydrolase 32 family	AT1G12240.1 pep chromosome:TAIR10:1:4153641:4157653:1 gene:AT1G12240 transcript:AT1G12240.1 gene_biotype:protein_coding transcript_biotype:protein_coding gene_symbol:ATBETAFRUCT4 description:Glycosyl hydrolases family 32 protein [Source:NCBI gene (formerly Entrezgene);Acc:837777]
Onovi1dG0122700	FB	10.0972	9.06525	1.03193	-	Removes the phosphate from trehalose 6-phosphate to produce free trehalose	AT4G22590.1 pep chromosome:TAIR10:4:11893499:11896480:-1 gene:AT4G22590 transcript:AT4G22590.1 gene_biotype:protein_coding transcript_biotype:protein_coding gene_symbol:TPPG description:Haloacid dehalogenase-like hydrolase (HAD) superfamily protein [Source:NCBI gene (formerly Entrezgene);Acc:828355]
Onovi1dG0138200	FB	12.2412	9.93014	2.31109	-	Tubulin is the major constituent of microtubules. It binds two moles of GTP, one at an exchangeable site on the beta chain and one at a non-exchangeable site on the alpha chain	AT1G04820.1 pep chromosome:TAIR10:1:1356084:1358547:-1 gene:AT1G04820 transcript:AT1G04820.1 gene_biotype:protein_coding transcript_biotype:protein_coding gene_symbol:TUA4 description:tubulin alpha-4 chain [Source:NCBI gene (formerly Entrezgene);Acc:839405]
Onovi1dG0141400	FB	10.8214	8.46373	2.35771	-	This magnesium-dependent enzyme catalyzes the hydrolysis of ATP coupled with the transport of calcium	AT4G37640.1 pep chromosome:TAIR10:4:17682859:17687105:-1 gene:AT4G37640 transcript:AT4G37640.1 gene_biotype:protein_coding transcript_biotype:protein_coding gene_symbol:ACA2 description:calcium ATPase 2 [Source:NCBI gene (formerly Entrezgene);Acc:829918]
Onovi1dG0149600	FB	9.71909	8.25782	1.46127	-	-	AT5G66800.1 pep chromosome:TAIR10:5:26671273:26672584:1 gene:AT5G66800 transcript:AT5G66800.1 gene_biotype:protein_coding transcript_biotype:protein_coding gene_symbol:AT5G66800 description:membrane-associated kinase regulator-like protein [Source:NCBI gene (formerly Entrezgene);Acc:836813]
Onovi1dG0158400	FB	11.5095	9.21852	2.29094	-	Belongs to the major facilitator superfamily. Sugar transporter (TC 2.A.1.1) family	AT1G19450.1 pep chromosome:TAIR10:1:6731411:6735024:-1 gene:AT1G19450 transcript:AT1G19450.1 gene_biotype:protein_coding transcript_biotype:protein_coding gene_symbol:AT1G19450 description:Major facilitator superfamily protein [Source:NCBI gene (formerly Entrezgene);Acc:838529]
Onovi1dG0158500	FB	9.40301	7.73745	1.66556	-	Belongs to the major facilitator superfamily. Sugar transporter (TC 2.A.1.1) family	AT1G75220.1 pep chromosome:TAIR10:1:28229026:28233134:-1 gene:AT1G75220 transcript:AT1G75220.1 gene_biotype:protein_coding transcript_biotype:protein_coding gene_symbol:ERDL6 description:Major facilitator superfamily protein [Source:NCBI gene (formerly Entrezgene);Acc:843859]
Onovi1dG0162900	FB	11.608	10.4765	1.13154	-	Methyltransferase	AT3G51070.1 pep chromosome:TAIR10:3:18969068:18972554:1 gene:AT3G51070 transcript:AT3G51070.1 gene_biotype:protein_coding transcript_biotype:protein_coding gene_symbol:AT3G51070 description:S-adenosyl-L-methionine-dependent methyltransferases superfamily protein [Source:NCBI gene (formerly Entrezgene);Acc:824271]
Onovi1dG0168500	FB	10.8901	7.79454	3.09558	-	GDSL esterase lipase EXL3-like	AT1G75900.1 pep chromosome:TAIR10:1:28498821:28501254:1 gene:AT1G75900 transcript:AT1G75900.1 gene_biotype:protein_coding transcript_biotype:protein_coding gene_symbol:AT1G75900 description:GDSL-like Lipase/Acylhydrolase superfamily protein [Source:NCBI gene (formerly Entrezgene);Acc:843923]
Onovi1dG0172800	FB	10.5657	9.1136	1.45211	-	phosphatase	AT3G51460.1 pep chromosome:TAIR10:3:19092518:19097437:1 gene:AT3G51460 transcript:AT3G51460.1 gene_biotype:protein_coding transcript_biotype:protein_coding gene_symbol:RHD4 description:Phosphoinositide phosphatase family protein [Source:NCBI gene (formerly Entrezgene);Acc:824309]
Onovi1dG0180100	FB	9.50478	8.4057	1.09908	-	tetratricopeptide repeat protein	AT2G43040.1 pep chromosome:TAIR10:2:17895883:17899556:-1 gene:AT2G43040 transcript:AT2G43040.1 gene_biotype:protein_coding transcript_biotype:protein_coding gene_symbol:NPG1 description:tetratricopeptide repeat (TPR)-containing protein [Source:NCBI gene (formerly Entrezgene);Acc:818906]
Onovi1dG0184100	FB	10.7532	8.67804	2.07513	-	malic enzyme	AT1G79750.1 pep chromosome:TAIR10:1:30007288:30011690:-1 gene:AT1G79750 transcript:AT1G79750.1 gene_biotype:protein_coding transcript_biotype:protein_coding gene_symbol:NADP-ME4 description:NADP-malic enzyme 4 [Source:NCBI gene (formerly Entrezgene);Acc:844314]
Onovi1dG0196500	FB	12.8938	11.7586	1.1352	-	Annexin-like protein	AT5G12380.1 pep chromosome:TAIR10:5:4009168:4010687:1 gene:AT5G12380 transcript:AT5G12380.1 gene_biotype:protein_coding transcript_biotype:protein_coding gene_symbol:ANNAT8 description:annexin 8 [Source:NCBI gene (formerly Entrezgene);Acc:831113]
Onovi1dG0199600	FB	12.5482	8.91985	3.62835	-	Belongs to the mitochondrial carrier (TC 2.A.29) family	AT5G13490.2 pep chromosome:TAIR10:5:4335595:4337730:1 gene:AT5G13490 transcript:AT5G13490.2 gene_biotype:protein_coding transcript_biotype:protein_coding gene_symbol:AAC2 description:ADP/ATP carrier 2 [Source:NCBI gene (formerly Entrezgene);Acc:831193]
Onovi1dG0203700	FB	11.2783	9.09661	2.18171	-	BEACH domain-containing protein	AT2G45540.4 pep chromosome:TAIR10:2:18757881:18772906:-1 gene:AT2G45540 transcript:AT2G45540.4 gene_biotype:protein_coding transcript_biotype:protein_coding gene_symbol:AT2G45540 description:WD-40 repeat family protein / beige-like protein [Source:NCBI gene (formerly Entrezgene);Acc:819162]
Onovi1dG0221800	FB	10.0306	8.73189	1.29867	-	F-box kelch-repeat protein	AT3G61590.1 pep chromosome:TAIR10:3:22791934:22794710:1 gene:AT3G61590 transcript:AT3G61590.1 gene_biotype:protein_coding transcript_biotype:protein_coding gene_symbol:HWS description:Galactose oxidase/kelch repeat superfamily protein [Source:NCBI gene (formerly Entrezgene);Acc:825332]
Onovi1dG0229500	FB	10.7151	8.44729	2.26786	-	Belongs to the TRAFAC class dynamin-like GTPase superfamily. Dynamin Fzo YdjA family	AT3G61760.1 pep chromosome:TAIR10:3:22860298:22864229:-1 gene:AT3G61760 transcript:AT3G61760.1 gene_biotype:protein_coding transcript_biotype:protein_coding gene_symbol:DL1B description:DYNAMIN-like 1B [Source:NCBI gene (formerly Entrezgene);Acc:825349]
Onovi1dG0237800	FB	10.8215	8.94604	1.87547	-	Soluble inorganic	AT1G01050.2 pep chromosome:TAIR10:1:31382:33009:-1 gene:AT1G01050 transcript:AT1G01050.2 gene_biotype:protein_coding transcript_biotype:protein_coding gene_symbol:PPa1 description:pyrophosphorylase 1 [Source:NCBI gene (formerly Entrezgene);Acc:839579]
Onovi1dG0262100	FB	16.0467	13.4511	2.59561	LOX2	Plant lipoxygenase may be involved in a number of diverse aspects of plant physiology including growth and development, pest resistance, and senescence or responses to wounding	AT1G55020.1 pep chromosome:TAIR10:1:20525654:20530468:1 gene:AT1G55020 transcript:AT1G55020.1 gene_biotype:protein_coding transcript_biotype:protein_coding gene_symbol:LOX1 description:lipoxygenase 1 [Source:NCBI gene (formerly Entrezgene);Acc:841944]
Onovi1dG0262300	FB	16.5647	15.0953	1.46946	LOX2	Plant lipoxygenase may be involved in a number of diverse aspects of plant physiology including growth and development, pest resistance, and senescence or responses to wounding	AT1G55020.1 pep chromosome:TAIR10:1:20525654:20530468:1 gene:AT1G55020 transcript:AT1G55020.1 gene_biotype:protein_coding transcript_biotype:protein_coding gene_symbol:LOX1 description:lipoxygenase 1 [Source:NCBI gene (formerly Entrezgene);Acc:841944]
Onovi1dG0269900	FB	14.5642	7.60186	6.96231	-	GTPase activator activity	-
Onovi1dG0270000	FB	14.0167	8.70107	5.31566	-	GTPase activator activity	-
Onovi1dG0270200	FB	14.3215	7.56424	6.75723	-	GTPase activator activity	-
Onovi1dG0280000	FB	10.0351	8.88827	1.14684	-	Belongs to the terpene cyclase mutase family	AT1G78955.1 pep chromosome:TAIR10:1:29689013:29694255:-1 gene:AT1G78955 transcript:AT1G78955.1 gene_biotype:protein_coding transcript_biotype:protein_coding gene_symbol:CAMS1 description:camelliol C synthase 1 [Source:NCBI gene (formerly Entrezgene);Acc:844235]
Onovi1dG0283200	FB	11.393	8.75908	2.63393	-	MLP-like protein	AT5G28000.1 pep chromosome:TAIR10:5:10020653:10021430:1 gene:AT5G28000 transcript:AT5G28000.1 gene_biotype:protein_coding transcript_biotype:protein_coding gene_symbol:AT5G28000 description:Polyketide cyclase/dehydrase and lipid transport superfamily protein [Source:NCBI gene (formerly Entrezgene);Acc:832870]
Onovi1dG0288500	FB	9.85449	8.11014	1.74434	-	Mitochondrial Rho GTPase	AT5G27540.2 pep chromosome:TAIR10:5:9722416:9727454:1 gene:AT5G27540 transcript:AT5G27540.2 gene_biotype:protein_coding transcript_biotype:protein_coding gene_symbol:MIRO1 description:MIRO-related GTP-ase 1 [Source:NCBI gene (formerly Entrezgene);Acc:832814]
Onovi1dG0299200	FB	11.7195	10.3685	1.351	-	Phosphoribosylaminoimidazole carboxylase	AT2G37690.1 pep chromosome:TAIR10:2:15805659:15810552:1 gene:AT2G37690 transcript:AT2G37690.1 gene_biotype:protein_coding transcript_biotype:protein_coding gene_symbol:AT2G37690 description:phosphoribosylaminoimidazole carboxylase, putative / AIR carboxylase [Source:NCBI gene (formerly Entrezgene);Acc:818346]
Onovi1dG0305600	FB	10.0451	8.01141	2.03372	-	Rhomboid family	AT1G18600.1 pep chromosome:TAIR10:1:6400282:6402794:1 gene:AT1G18600 transcript:AT1G18600.1 gene_biotype:protein_coding transcript_biotype:protein_coding gene_symbol:RBL12 description:RHOMBOID-like protein 12 [Source:NCBI gene (formerly Entrezgene);Acc:838441]
Onovi1dG0314700	FB	12.7709	11.6332	1.13768	-	rhamnose biosynthetic enzyme	AT1G78570.1 pep chromosome:TAIR10:1:29549540:29552438:1 gene:AT1G78570 transcript:AT1G78570.1 gene_biotype:protein_coding transcript_biotype:protein_coding gene_symbol:RHM1 description:rhamnose biosynthesis 1 [Source:NCBI gene (formerly Entrezgene);Acc:844193]
Onovi1dG0322700	FB	9.32827	7.90909	1.41918	-	Cytochrome p450	AT1G01280.1 pep chromosome:TAIR10:1:112263:113947:1 gene:AT1G01280 transcript:AT1G01280.1 gene_biotype:protein_coding transcript_biotype:protein_coding gene_symbol:CYP703A2 description:cytochrome P450, family 703, subfamily A, polypeptide 2 [Source:NCBI gene (formerly Entrezgene);Acc:839470]
Onovi1dG0374200	FB	11.902	9.96474	1.9373	-	transcription factor	AT1G59640.1 pep chromosome:TAIR10:1:21909070:21911289:-1 gene:AT1G59640 transcript:AT1G59640.1 gene_biotype:protein_coding transcript_biotype:protein_coding gene_symbol:BPEp description:transcription factor BIG PETAL P (BPE) [Source:NCBI gene (formerly Entrezgene);Acc:842254]
Onovi1dG0377900	FB	11.6952	9.98049	1.71466	IAR4	Pyruvate dehydrogenase E1 component subunit	AT1G24180.1 pep chromosome:TAIR10:1:8560420:8563502:-1 gene:AT1G24180 transcript:AT1G24180.1 gene_biotype:protein_coding transcript_biotype:protein_coding gene_symbol:IAR4 description:thiamine diphosphate-binding fold (THDP-binding) superfamily protein [Source:NCBI gene (formerly Entrezgene);Acc:839031]
Onovi1dG0378500	FB	10.3847	8.89458	1.49017	-	IAA-amino acid hydrolase ILR1-like	AT1G51760.1 pep chromosome:TAIR10:1:19199351:19201707:1 gene:AT1G51760 transcript:AT1G51760.1 gene_biotype:protein_coding transcript_biotype:protein_coding gene_symbol:IAR3 description:peptidase M20/M25/M40 family protein [Source:NCBI gene (formerly Entrezgene);Acc:841602]
Onovi1dG0384800	FB	14.1399	9.21304	4.92685	-	MLP-like protein	AT1G24020.2 pep chromosome:TAIR10:1:8500400:8502065:-1 gene:AT1G24020 transcript:AT1G24020.2 gene_biotype:protein_coding transcript_biotype:protein_coding gene_symbol:MLP423 description:MLP-like protein 423 [Source:NCBI gene (formerly Entrezgene);Acc:839014]
Onovi1dG0397900	FB	12.7274	11.4093	1.31813	-	ADP-ribosylation factor GTPase-activating protein	AT4G17890.1 pep chromosome:TAIR10:4:9936861:9939493:1 gene:AT4G17890 transcript:AT4G17890.1 gene_biotype:protein_coding transcript_biotype:protein_coding gene_symbol:AGD8 description:ARF-GAP domain 8 [Source:NCBI gene (formerly Entrezgene);Acc:827512]
Onovi1dG0401500	FB	10.8571	8.81586	2.04126	-	UDP-glycosyltransferase 91A1-like	AT2G22590.1 pep chromosome:TAIR10:2:9592956:9594579:1 gene:AT2G22590 transcript:AT2G22590.1 gene_biotype:protein_coding transcript_biotype:protein_coding gene_symbol:AT2G22590 description:UDP-Glycosyltransferase superfamily protein [Source:NCBI gene (formerly Entrezgene);Acc:816790]
Onovi1dG0401600	FB	10.5301	8.92511	1.60497	-	UDP-glycosyltransferase 91A1-like	AT2G22590.1 pep chromosome:TAIR10:2:9592956:9594579:1 gene:AT2G22590 transcript:AT2G22590.1 gene_biotype:protein_coding transcript_biotype:protein_coding gene_symbol:AT2G22590 description:UDP-Glycosyltransferase superfamily protein [Source:NCBI gene (formerly Entrezgene);Acc:816790]
Onovi1dG0400900	FB	10.0642	8.4561	1.60807	-	UDP-glycosyltransferase 91A1-like	AT2G22590.1 pep chromosome:TAIR10:2:9592956:9594579:1 gene:AT2G22590 transcript:AT2G22590.1 gene_biotype:protein_coding transcript_biotype:protein_coding gene_symbol:AT2G22590 description:UDP-Glycosyltransferase superfamily protein [Source:NCBI gene (formerly Entrezgene);Acc:816790]
Onovi1dG0401000	FB	10.1324	8.79246	1.33993	-	UDP-glycosyltransferase 91A1-like	AT2G22590.1 pep chromosome:TAIR10:2:9592956:9594579:1 gene:AT2G22590 transcript:AT2G22590.1 gene_biotype:protein_coding transcript_biotype:protein_coding gene_symbol:AT2G22590 description:UDP-Glycosyltransferase superfamily protein [Source:NCBI gene (formerly Entrezgene);Acc:816790]
Onovi1dG0402200	FB	10.7971	8.91565	1.88145	-	KIP1-like protein	AT2G22560.1 pep chromosome:TAIR10:2:9585549:9589366:1 gene:AT2G22560 transcript:AT2G22560.1 gene_biotype:protein_coding transcript_biotype:protein_coding gene_symbol:NET2D description:Kinase interacting (KIP1-like) family protein [Source:NCBI gene (formerly Entrezgene);Acc:816788]
Onovi1dG0409200	FB	10.2809	8.37782	1.9031	-	Uridine-cytidine kinase	AT1G26190.1 pep chromosome:TAIR10:1:9057095:9061140:-1 gene:AT1G26190 transcript:AT1G26190.1 gene_biotype:protein_coding transcript_biotype:protein_coding gene_symbol:AT1G26190 description:Phosphoribulokinase / Uridine kinase family [Source:NCBI gene (formerly Entrezgene);Acc:839160]
Onovi1dG0417300	FB	12.1709	9.35881	2.8121	-	Belongs to the UDP-glycosyltransferase family	AT5G17050.1 pep chromosome:TAIR10:5:5607788:5609589:-1 gene:AT5G17050 transcript:AT5G17050.1 gene_biotype:protein_coding transcript_biotype:protein_coding gene_symbol:UGT78D2 description:UDP-glucosyl transferase 78D2 [Source:NCBI gene (formerly Entrezgene);Acc:831568]
Onovi1dG0422200	FB	12.001	8.33974	3.66125	-	Belongs to the peptidase M16 family	AT3G02090.1 pep chromosome:TAIR10:3:365537:368911:1 gene:AT3G02090 transcript:AT3G02090.1 gene_biotype:protein_coding transcript_biotype:protein_coding gene_symbol:MPPBETA description:Insulinase (Peptidase family M16) protein [Source:NCBI gene (formerly Entrezgene);Acc:821084]
Onovi1dG0435300	FB	9.1993	8.07245	1.12685	ARF17	Auxin response factors (ARFs) are transcriptional factors that bind specifically to the DNA sequence 5'-TGTCTC-3' found in the auxin-responsive promoter elements (AuxREs)	AT1G77850.1 pep chromosome:TAIR10:1:29272074:29275419:1 gene:AT1G77850 transcript:AT1G77850.1 gene_biotype:protein_coding transcript_biotype:protein_coding gene_symbol:ARF17 description:auxin response factor 17 [Source:NCBI gene (formerly Entrezgene);Acc:844120]
Onovi1dG0445800	FB	10.3494	8.53021	1.8192	-	Belongs to the UDP-glycosyltransferase family	AT4G01070.1 pep chromosome:TAIR10:4:461513:463542:-1 gene:AT4G01070 transcript:AT4G01070.1 gene_biotype:protein_coding transcript_biotype:protein_coding gene_symbol:GT72B1 description:UDP-Glycosyltransferase superfamily protein [Source:NCBI gene (formerly Entrezgene);Acc:827912]
Onovi1dG0447300	FB	11.2047	8.69021	2.51446	-	receptor	AT2G30290.2 pep chromosome:TAIR10:2:12912519:12915912:-1 gene:AT2G30290 transcript:AT2G30290.2 gene_biotype:protein_coding transcript_biotype:protein_coding gene_symbol:VSR2 description:VACUOLAR SORTING RECEPTOR 2 [Source:NCBI gene (formerly Entrezgene);Acc:817579]
Onovi2aG0015400	FB	9.41915	8.08123	1.33792	-	Sad1 / UNC-like C-terminal	AT4G23950.1 pep chromosome:TAIR10:4:12442081:12444466:1 gene:AT4G23950 transcript:AT4G23950.1 gene_biotype:protein_coding transcript_biotype:protein_coding gene_symbol:AT4G23950 description:Galactose-binding protein [Source:NCBI gene (formerly Entrezgene);Acc:828495]
Onovi2aG0016500	FB	11.8708	8.31576	3.55501	-	Nucleoside diphosphate kinase	AT4G23900.1 pep chromosome:TAIR10:4:12424451:12426528:1 gene:AT4G23900 transcript:AT4G23900.1 gene_biotype:protein_coding transcript_biotype:protein_coding gene_symbol:AT4G23900 description:Nucleoside diphosphate kinase family protein [Source:NCBI gene (formerly Entrezgene);Acc:828490]
Onovi2aG0018600	FB	10.4622	8.67801	1.78419	-	Holliday junction DNA helicase ruvB N-terminus	AT1G64110.4 pep chromosome:TAIR10:1:23796719:23801283:-1 gene:AT1G64110 transcript:AT1G64110.4 gene_biotype:protein_coding transcript_biotype:protein_coding gene_symbol:DAA1 description:P-loop containing nucleoside triphosphate hydrolases superfamily protein [Source:NCBI gene (formerly Entrezgene);Acc:842716]
Onovi2aG0029500	FB	10.2448	9.13113	1.1137	-	Protein of unknown function, DUF547	AT5G47380.4 pep chromosome:TAIR10:5:19221274:19224652:-1 gene:AT5G47380 transcript:AT5G47380.4 gene_biotype:protein_coding transcript_biotype:protein_coding gene_symbol:AT5G47380 description:electron transporter, putative (Protein of unknown function, DUF547) [Source:NCBI gene (formerly Entrezgene);Acc:834785]
Onovi2aG0032200	FB	11.0875	9.48632	1.60118	-	Vesicle-associated protein	AT5G47180.2 pep chromosome:TAIR10:5:19161012:19163918:-1 gene:AT5G47180 transcript:AT5G47180.2 gene_biotype:protein_coding transcript_biotype:protein_coding gene_symbol:AT5G47180 description:Plant VAMP (vesicle-associated membrane protein) family protein [Source:NCBI gene (formerly Entrezgene);Acc:834764]
Onovi2aG0032700	FB	12.1751	10.8104	1.36473	-	Belongs to the Glu Leu Phe Val dehydrogenases family	AT5G07440.1 pep chromosome:TAIR10:5:2355759:2358241:1 gene:AT5G07440 transcript:AT5G07440.1 gene_biotype:protein_coding transcript_biotype:protein_coding gene_symbol:GDH2 description:glutamate dehydrogenase 2 [Source:NCBI gene (formerly Entrezgene);Acc:830635]
Onovi2aG0045100	FB	9.90284	8.38101	1.52183	-	-	AT5G67265.1 pep chromosome:TAIR10:5:26839378:26839998:-1 gene:AT5G67265 transcript:AT5G67265.1 gene_biotype:protein_coding transcript_biotype:protein_coding gene_symbol:AT5G67265 description:uncharacterized protein [Source:NCBI gene (formerly Entrezgene);Acc:10723094]
Onovi2aG0049900	FB	10.4627	9.30435	1.15832	-	WD40 repeats	AT3G50590.2 pep chromosome:TAIR10:3:18770872:18779502:1 gene:AT3G50590 transcript:AT3G50590.2 gene_biotype:protein_coding transcript_biotype:protein_coding gene_symbol:AT3G50590 description:Transducin/WD40 repeat-like superfamily protein [Source:NCBI gene (formerly Entrezgene);Acc:824223]
Onovi2aG0051200	FB	13.3977	10.137	3.26072	-	L-ascorbate oxidase homolog	AT5G66920.1 pep chromosome:TAIR10:5:26722701:26725657:1 gene:AT5G66920 transcript:AT5G66920.1 gene_biotype:protein_coding transcript_biotype:protein_coding gene_symbol:sks17 description:SKU5 similar 17 [Source:NCBI gene (formerly Entrezgene);Acc:836826]
Onovi2aG0055000	FB	10.5884	9.16568	1.42267	-	Mitochondrial calcium uniporter	AT2G23790.1 pep chromosome:TAIR10:2:10125367:10127589:-1 gene:AT2G23790 transcript:AT2G23790.1 gene_biotype:protein_coding transcript_biotype:protein_coding gene_symbol:AT2G23790 description:calcium uniporter (DUF607) [Source:NCBI gene (formerly Entrezgene);Acc:816911]
Onovi2aG0056000	FB	10.3832	9.13956	1.24365	-	Homeobox domain	AT4G36740.1 pep chromosome:TAIR10:4:17314453:17316441:-1 gene:AT4G36740 transcript:AT4G36740.1 gene_biotype:protein_coding transcript_biotype:protein_coding gene_symbol:HB40 description:homeobox protein 40 [Source:NCBI gene (formerly Entrezgene);Acc:829827]
Onovi2aG0059200	FB	10.0653	8.3378	1.72746	-	late embryogenesis abundant protein	-
Onovi2aG0062200	FB	10.4652	8.00062	2.46455	-	Methyltransferase	AT3G51070.1 pep chromosome:TAIR10:3:18969068:18972554:1 gene:AT3G51070 transcript:AT3G51070.1 gene_biotype:protein_coding transcript_biotype:protein_coding gene_symbol:AT3G51070 description:S-adenosyl-L-methionine-dependent methyltransferases superfamily protein [Source:NCBI gene (formerly Entrezgene);Acc:824271]
Onovi2aG0062700	FB	11.3502	9.48478	1.86544	-	Belongs to the thioredoxin family	AT3G51030.1 pep chromosome:TAIR10:3:18950918:18952109:-1 gene:AT3G51030 transcript:AT3G51030.1 gene_biotype:protein_coding transcript_biotype:protein_coding gene_symbol:TRX1 description:thioredoxin H-type 1 [Source:NCBI gene (formerly Entrezgene);Acc:824267]
Onovi2aG0068300	FB	9.83433	8.42643	1.4079	-	Mitochondrial import inner membrane translocase subunit	AT2G35795.1 pep chromosome:TAIR10:2:15042175:15043575:1 gene:AT2G35795 transcript:AT2G35795.1 gene_biotype:protein_coding transcript_biotype:protein_coding gene_symbol:AT2G35795 description:Chaperone DnaJ-domain superfamily protein [Source:NCBI gene (formerly Entrezgene);Acc:818152]
Onovi2aG0073600	FB	9.87942	8.63651	1.24292	-	Phosphoserine aminotransferase	AT2G17630.1 pep chromosome:TAIR10:2:7666548:7668065:1 gene:AT2G17630 transcript:AT2G17630.1 gene_biotype:protein_coding transcript_biotype:protein_coding gene_symbol:AT2G17630 description:Pyridoxal phosphate (PLP)-dependent transferases superfamily protein [Source:NCBI gene (formerly Entrezgene);Acc:816270]
Onovi2aG0074000	FB	12.3278	11.2762	1.0516	-	phosphatase	AT3G51460.1 pep chromosome:TAIR10:3:19092518:19097437:1 gene:AT3G51460 transcript:AT3G51460.1 gene_biotype:protein_coding transcript_biotype:protein_coding gene_symbol:RHD4 description:Phosphoinositide phosphatase family protein [Source:NCBI gene (formerly Entrezgene);Acc:824309]
Onovi2aG0075900	FB	10.0662	8.3647	1.70154	-	phosphatase 2c	AT3G51470.1 pep chromosome:TAIR10:3:19097722:19099275:-1 gene:AT3G51470 transcript:AT3G51470.1 gene_biotype:protein_coding transcript_biotype:protein_coding gene_symbol:AT3G51470 description:Protein phosphatase 2C family protein [Source:NCBI gene (formerly Entrezgene);Acc:824310]
Onovi2aG0077800	FB	9.25877	8.05758	1.20119	DGAT2	Diacylglycerol O-acyltransferase	AT3G51520.1 pep chromosome:TAIR10:3:19110596:19112760:1 gene:AT3G51520 transcript:AT3G51520.1 gene_biotype:protein_coding transcript_biotype:protein_coding gene_symbol:DGAT2 description:diacylglycerol acyltransferase family [Source:NCBI gene (formerly Entrezgene);Acc:824315]
Onovi2aG0107700	FB	11.4673	9.38569	2.08164	-	bHLH-MYC and R2R3-MYB transcription factors N-terminal	AT1G60060.1 pep chromosome:TAIR10:1:22139170:22141815:1 gene:AT1G60060 transcript:AT1G60060.1 gene_biotype:protein_coding transcript_biotype:protein_coding gene_symbol:AT1G60060 description:Serine/threonine-protein kinase WNK (With No Lysine)-like protein [Source:NCBI gene (formerly Entrezgene);Acc:842300]
Onovi2aG0113200	FB	10.4815	9.30413	1.17736	-	transcription factor	AT1G59640.1 pep chromosome:TAIR10:1:21909070:21911289:-1 gene:AT1G59640 transcript:AT1G59640.1 gene_biotype:protein_coding transcript_biotype:protein_coding gene_symbol:BPEp description:transcription factor BIG PETAL P (BPE) [Source:NCBI gene (formerly Entrezgene);Acc:842254]
Onovi2aG0113600	FB	9.70423	7.87695	1.82728	-	Exocyst complex component EXO84A	AT1G10385.1 pep chromosome:TAIR10:1:3403132:3405920:1 gene:AT1G10385 transcript:AT1G10385.1 gene_biotype:protein_coding transcript_biotype:protein_coding gene_symbol:AT1G10385 description:Vps51/Vps67 family (components of vesicular transport) protein [Source:NCBI gene (formerly Entrezgene);Acc:837578]
Onovi2aG0117000	FB	10.0138	8.85573	1.15811	-	SNF1-related protein kinase regulatory subunit gamma-1-like	AT1G69800.1 pep chromosome:TAIR10:1:26274195:26276336:-1 gene:AT1G69800 transcript:AT1G69800.1 gene_biotype:protein_coding transcript_biotype:protein_coding gene_symbol:AT1G69800 description:Cystathionine beta-synthase (CBS) protein [Source:NCBI gene (formerly Entrezgene);Acc:843316]
Onovi2aG0119300	FB	10.6117	8.85559	1.75611	-	Clathrin is the major protein of the polyhedral coat of coated pits and vesicles	AT2G20760.1 pep chromosome:TAIR10:2:8942750:8945244:-1 gene:AT2G20760 transcript:AT2G20760.1 gene_biotype:protein_coding transcript_biotype:protein_coding gene_symbol:AT2G20760 description:Clathrin light chain protein [Source:NCBI gene (formerly Entrezgene);Acc:816605]
Onovi2aG0122900	FB	11.0783	9.41503	1.66329	-	Belongs to the histidine acid phosphatase family	AT5G15070.4 pep chromosome:TAIR10:5:4876515:4885821:1 gene:AT5G15070 transcript:AT5G15070.4 gene_biotype:protein_coding transcript_biotype:protein_coding gene_symbol:AT5G15070 description:Phosphoglycerate mutase-like family protein [Source:NCBI gene (formerly Entrezgene);Acc:831359]
Onovi2aG0133700	FB	9.11882	7.66057	1.45826	PMT6	Belongs to the major facilitator superfamily. Sugar transporter (TC 2.A.1.1) family	AT2G18480.1 pep chromosome:TAIR10:2:8009101:8011277:-1 gene:AT2G18480 transcript:AT2G18480.1 gene_biotype:protein_coding transcript_biotype:protein_coding gene_symbol:AT2G18480 description:Major facilitator superfamily protein [Source:NCBI gene (formerly Entrezgene);Acc:816363]
Onovi2aG0136100	FB	14.2331	9.94769	4.28539	RGP2	Reversibly glycosylated polypeptide	AT3G02230.1 pep chromosome:TAIR10:3:415389:417723:1 gene:AT3G02230 transcript:AT3G02230.1 gene_biotype:protein_coding transcript_biotype:protein_coding gene_symbol:RGP1 description:reversibly glycosylated polypeptide 1 [Source:NCBI gene (formerly Entrezgene);Acc:821233]
Onovi2aG0139300	FB	13.7025	9.85688	3.84564	-	Stress-induced protein	-
Onovi2aG0147300	FB	12.213	8.82707	3.3859	-	heme protein	AT5G40810.1 pep chromosome:TAIR10:5:16339863:16342927:1 gene:AT5G40810 transcript:AT5G40810.1 gene_biotype:protein_coding transcript_biotype:protein_coding gene_symbol:AT5G40810 description:Cytochrome C1 family [Source:NCBI gene (formerly Entrezgene);Acc:834081]
Onovi2aG0154800	FB	10.531	8.91986	1.61111	-	Homocysteine s-methyltransferase	AT3G25900.1 pep chromosome:TAIR10:3:9480746:9482962:1 gene:AT3G25900 transcript:AT3G25900.1 gene_biotype:protein_coding transcript_biotype:protein_coding gene_symbol:HMT-1 description:Homocysteine S-methyltransferase family protein [Source:NCBI gene (formerly Entrezgene);Acc:822186]
Onovi2aG0160800	FB	9.30297	7.7499	1.55307	-	Protein NRT1 PTR FAMILY	AT5G28470.2 pep chromosome:TAIR10:5:10428733:10432357:1 gene:AT5G28470 transcript:AT5G28470.2 gene_biotype:protein_coding transcript_biotype:protein_coding gene_symbol:AT5G28470 description:Major facilitator superfamily protein [Source:NCBI gene (formerly Entrezgene);Acc:832936]
Onovi2aG0164100	FB	9.21431	7.74947	1.46484	-	ABC transporter G family member	AT3G13220.1 pep chromosome:TAIR10:3:4247675:4250703:-1 gene:AT3G13220 transcript:AT3G13220.1 gene_biotype:protein_coding transcript_biotype:protein_coding gene_symbol:ABCG26 description:ABC-2 type transporter family protein [Source:NCBI gene (formerly Entrezgene);Acc:820512]
Onovi2aG0166500	FB	9.76744	8.39858	1.36886	-	Mitochondrial import inner membrane translocase subunit	AT1G55900.1 pep chromosome:TAIR10:1:20903066:20905853:1 gene:AT1G55900 transcript:AT1G55900.1 gene_biotype:protein_coding transcript_biotype:protein_coding gene_symbol:TIM50 description:Haloacid dehalogenase-like hydrolase (HAD) superfamily protein [Source:NCBI gene (formerly Entrezgene);Acc:842040]
Onovi2aG0172100	FB	10.32	8.0982	2.22178	-	May be involved in the synthesis of minor phospholipids and in modulation of IP3-mediated signal transduction	AT4G26770.1 pep chromosome:TAIR10:4:13482064:13484943:1 gene:AT4G26770 transcript:AT4G26770.1 gene_biotype:protein_coding transcript_biotype:protein_coding gene_symbol:AT4G26770 description:Phosphatidate cytidylyltransferase family protein [Source:NCBI gene (formerly Entrezgene);Acc:828784]
Onovi2aG0175500	FB	9.65844	8.52984	1.12861	-	Belongs to the FPP GGPP synthase family	AT4G38460.1 pep chromosome:TAIR10:4:17994739:17996222:1 gene:AT4G38460 transcript:AT4G38460.1 gene_biotype:protein_coding transcript_biotype:protein_coding gene_symbol:GGR description:geranylgeranyl reductase [Source:NCBI gene (formerly Entrezgene);Acc:830002]
Onovi2aG0178800	FB	10.0077	7.95876	2.04893	GPT1	Glucose-6-phosphate phosphate translocator	AT5G54800.1 pep chromosome:TAIR10:5:22261134:22263936:1 gene:AT5G54800 transcript:AT5G54800.1 gene_biotype:protein_coding transcript_biotype:protein_coding gene_symbol:GPT1 description:glucose 6-phosphate/phosphate translocator 1 [Source:NCBI gene (formerly Entrezgene);Acc:835570]
Onovi2aG0189600	FB	8.97837	7.87916	1.09922	CPK17	Calcium-dependent protein kinase	AT5G19360.1 pep chromosome:TAIR10:5:6521405:6523954:-1 gene:AT5G19360 transcript:AT5G19360.1 gene_biotype:protein_coding transcript_biotype:protein_coding gene_symbol:CPK34 description:calcium-dependent protein kinase 34 [Source:NCBI gene (formerly Entrezgene);Acc:832056]
Onovi2aG0196400	FB	9.19244	7.92887	1.26357	-	Hyccin	AT5G21050.1 pep chromosome:TAIR10:5:7147890:7148957:1 gene:AT5G21050 transcript:AT5G21050.1 gene_biotype:protein_coding transcript_biotype:protein_coding gene_symbol:AT5G21050 description:hyccin [Source:NCBI gene (formerly Entrezgene);Acc:832229]
Onovi2aG0200500	FB	9.79601	7.98652	1.80949	-	FAM91 N-terminus	AT1G35220.2 pep chromosome:TAIR10:1:12908848:12914802:1 gene:AT1G35220 transcript:AT1G35220.2 gene_biotype:protein_coding transcript_biotype:protein_coding gene_symbol:AT1G35220 description:FAM91 carboxy-terminus protein [Source:NCBI gene (formerly Entrezgene);Acc:840411]
Onovi2aG0210400	FB	10.7014	9.22978	1.47157	-	Universal stress protein	AT3G17020.1 pep chromosome:TAIR10:3:5802536:5804282:-1 gene:AT3G17020 transcript:AT3G17020.1 gene_biotype:protein_coding transcript_biotype:protein_coding gene_symbol:AT3G17020 description:Adenine nucleotide alpha hydrolases-like superfamily protein [Source:NCBI gene (formerly Entrezgene);Acc:820958]
Onovi2aG0212300	FB	10.9241	9.91537	1.00872	SAR1B	Belongs to the small GTPase superfamily. SAR1 family	AT4G02080.1 pep chromosome:TAIR10:4:921447:922759:1 gene:AT4G02080 transcript:AT4G02080.1 gene_biotype:protein_coding transcript_biotype:protein_coding gene_symbol:SAR2 description:secretion-associated RAS super family 2 [Source:NCBI gene (formerly Entrezgene);Acc:827368]
Onovi2aG0227700	FB	9.2731	7.66465	1.60845	-	Belongs to the glycosyltransferase 2 family	AT2G33100.1 pep chromosome:TAIR10:2:14036319:14040157:-1 gene:AT2G33100 transcript:AT2G33100.1 gene_biotype:protein_coding transcript_biotype:protein_coding gene_symbol:CSLD1 description:cellulose synthase-like D1 [Source:NCBI gene (formerly Entrezgene);Acc:817872]
Onovi2aG0229000	FB	12.576	10.3814	2.19455	-	Belongs to the peptidase C1 family	AT1G20850.1 pep chromosome:TAIR10:1:7252111:7253747:1 gene:AT1G20850 transcript:AT1G20850.1 gene_biotype:protein_coding transcript_biotype:protein_coding gene_symbol:XCP2 description:xylem cysteine peptidase 2 [Source:NCBI gene (formerly Entrezgene);Acc:838677]
Onovi2aG0234100	FB	9.65398	7.79699	1.857	-	60S ribosomal protein L23	AT3G04400.1 pep chromosome:TAIR10:3:1167250:1168723:1 gene:AT3G04400 transcript:AT3G04400.1 gene_biotype:protein_coding transcript_biotype:protein_coding gene_symbol:emb2171 description:Ribosomal protein L14p/L23e family protein [Source:NCBI gene (formerly Entrezgene);Acc:819595]
Onovi2aG0240600	FB	9.63365	8.0742	1.55945	-	membrane protein C776.05-like	AT5G35460.2 pep chromosome:TAIR10:5:13672489:13675503:1 gene:AT5G35460 transcript:AT5G35460.2 gene_biotype:protein_coding transcript_biotype:protein_coding gene_symbol:AT5G35460 description:uncharacterized protein [Source:NCBI gene (formerly Entrezgene);Acc:833509]
Onovi2aG0246200	FB	11.1604	9.83918	1.32118	-	21 kDa protein	AT5G20740.1 pep chromosome:TAIR10:5:7025565:7026533:-1 gene:AT5G20740 transcript:AT5G20740.1 gene_biotype:protein_coding transcript_biotype:protein_coding gene_symbol:AT5G20740 description:Plant invertase/pectin methylesterase inhibitor superfamily protein [Source:NCBI gene (formerly Entrezgene);Acc:832197]
Onovi2aG0251800	FB	9.75659	8.62223	1.13437	-	Protein ZINC INDUCED	AT5G13750.1 pep chromosome:TAIR10:5:4437804:4441701:1 gene:AT5G13750 transcript:AT5G13750.1 gene_biotype:protein_coding transcript_biotype:protein_coding gene_symbol:ZIFL1 description:zinc induced facilitator-like 1 [Source:NCBI gene (formerly Entrezgene);Acc:831220]
Onovi2aG0260600	FB	11.3469	9.88739	1.4595	-	Dirigent proteins impart stereoselectivity on the phenoxy radical-coupling reaction, yielding optically active lignans from two molecules of coniferyl alcohol in the biosynthesis of lignans, flavonolignans, and alkaloids and thus plays a central role in plant secondary metabolism	AT1G65870.1 pep chromosome:TAIR10:1:24503315:24504390:1 gene:AT1G65870 transcript:AT1G65870.1 gene_biotype:protein_coding transcript_biotype:protein_coding gene_symbol:AT1G65870 description:Disease resistance-responsive (dirigent-like protein) family protein [Source:NCBI gene (formerly Entrezgene);Acc:842898]
Onovi2aG0261100	FB	9.49201	8.23703	1.25498	-	Essential subunit of the N-oligosaccharyl transferase (OST) complex which catalyzes the transfer of a high mannose oligosaccharide from a lipid-linked oligosaccharide donor to an asparagine residue within an Asn-X-Ser Thr consensus motif in nascent polypeptide chains	AT1G32210.1 pep chromosome:TAIR10:1:11605652:11607866:-1 gene:AT1G32210 transcript:AT1G32210.1 gene_biotype:protein_coding transcript_biotype:protein_coding gene_symbol:ATDAD1 description:Defender against death (DAD family) protein [Source:NCBI gene (formerly Entrezgene);Acc:840113]
Onovi2aG0268400	FB	12.5238	11.2066	1.31716	DRT100	DNA-damage-repair toleration protein	AT3G12610.1 pep chromosome:TAIR10:3:4006346:4008018:-1 gene:AT3G12610 transcript:AT3G12610.1 gene_biotype:protein_coding transcript_biotype:protein_coding gene_symbol:DRT100 description:Leucine-rich repeat (LRR) family protein [Source:NCBI gene (formerly Entrezgene);Acc:820441]
Onovi2aG0271900	FB	10.7832	9.69643	1.08678	-	Glucan endo-1,3-beta-glucosidase-like protein	AT5G08000.1 pep chromosome:TAIR10:5:2563366:2565547:1 gene:AT5G08000 transcript:AT5G08000.1 gene_biotype:protein_coding transcript_biotype:protein_coding gene_symbol:E13L3 description:glucan endo-1,3-beta-glucosidase-like protein 3 [Source:NCBI gene (formerly Entrezgene);Acc:830694]
Onovi2aG0277800	FB	10.4687	8.73866	1.73001	-	Gibberellin regulated protein	AT1G74670.1 pep chromosome:TAIR10:1:28053030:28054149:1 gene:AT1G74670 transcript:AT1G74670.1 gene_biotype:protein_coding transcript_biotype:protein_coding gene_symbol:GASA6 description:Gibberellin-regulated family protein [Source:NCBI gene (formerly Entrezgene);Acc:843806]
Onovi2aG0278100	FB	10.6229	9.33823	1.28465	-	methyltransferase PMT2	AT1G26850.1 pep chromosome:TAIR10:1:9300806:9304231:-1 gene:AT1G26850 transcript:AT1G26850.1 gene_biotype:protein_coding transcript_biotype:protein_coding gene_symbol:AT1G26850 description:S-adenosyl-L-methionine-dependent methyltransferases superfamily protein [Source:NCBI gene (formerly Entrezgene);Acc:839229]
Onovi2aG0284700	FB	9.24966	8.21488	1.03478	-	abundant protein	AT2G44060.1 pep chromosome:TAIR10:2:18226263:18228293:1 gene:AT2G44060 transcript:AT2G44060.1 gene_biotype:protein_coding transcript_biotype:protein_coding gene_symbol:AT2G44060 description:Late embryosis abundant protein, group 2 [Source:NCBI gene (formerly Entrezgene);Acc:819011]
Onovi2aG0287400	FB	10.6804	9.40831	1.2721	-	Phosphoesterase family	AT2G26870.1 pep chromosome:TAIR10:2:11456926:11459481:-1 gene:AT2G26870 transcript:AT2G26870.1 gene_biotype:protein_coding transcript_biotype:protein_coding gene_symbol:NPC2 description:non-specific phospholipase C2 [Source:NCBI gene (formerly Entrezgene);Acc:817228]
Onovi2aG0292900	FB	11.7291	8.60443	3.12469	-	mitochondrion organization	AT1G06530.1 pep chromosome:TAIR10:1:2001382:2002802:1 gene:AT1G06530 transcript:AT1G06530.1 gene_biotype:protein_coding transcript_biotype:protein_coding gene_symbol:PMD2 description:Tropomyosin-like protein [Source:NCBI gene (formerly Entrezgene);Acc:837164]
Onovi2aG0308300	FB	8.77468	7.56203	1.21265	-	Sodium hydrogen exchanger	AT5G55470.1 pep chromosome:TAIR10:5:22469245:22472706:-1 gene:AT5G55470 transcript:AT5G55470.1 gene_biotype:protein_coding transcript_biotype:protein_coding gene_symbol:NHX3 description:Na+/H+ (sodium hydrogen) exchanger 3 [Source:NCBI gene (formerly Entrezgene);Acc:835640]
Onovi2aG0314100	FB	9.46909	8.41779	1.0513	-	Peptide methionine sulfoxide reductase	AT4G21860.3 pep chromosome:TAIR10:4:11599645:11601577:-1 gene:AT4G21860 transcript:AT4G21860.3 gene_biotype:protein_coding transcript_biotype:protein_coding gene_symbol:MSRB2 description:methionine sulfoxide reductase B 2 [Source:NCBI gene (formerly Entrezgene);Acc:828274]
Onovi2aG0315800	FB	11.6754	8.89727	2.77814	ABHD17C	palmitoyl-(protein) hydrolase activity	AT4G02930.1 pep chromosome:TAIR10:4:1295375:1298500:-1 gene:AT4G02930 transcript:AT4G02930.1 gene_biotype:protein_coding transcript_biotype:protein_coding gene_symbol:AT4G02930 description:GTP binding Elongation factor Tu family protein [Source:NCBI gene (formerly Entrezgene);Acc:828134]
Onovi2aG0325000	FB	9.89534	7.70789	2.18745	-	Protein of unknown function (DUF1068)	AT4G04360.1 pep chromosome:TAIR10:4:2133139:2133935:-1 gene:AT4G04360 transcript:AT4G04360.1 gene_biotype:protein_coding transcript_biotype:protein_coding gene_symbol:AT4G04360 description:transmembrane protein, putative (DUF1068) [Source:NCBI gene (formerly Entrezgene);Acc:825756]
Onovi2aG0328800	FB	11.9538	10.2076	1.74626	-	Rho GDP-dissociation inhibitor	AT3G07880.1 pep chromosome:TAIR10:3:2513925:2515983:1 gene:AT3G07880 transcript:AT3G07880.1 gene_biotype:protein_coding transcript_biotype:protein_coding gene_symbol:SCN1 description:Immunoglobulin E-set superfamily protein [Source:NCBI gene (formerly Entrezgene);Acc:819979]
Onovi2aG0331100	FB	9.37783	8.25307	1.12476	-	ATP-dependent zinc metalloprotease FTSH	AT2G29080.1 pep chromosome:TAIR10:2:12489627:12493329:-1 gene:AT2G29080 transcript:AT2G29080.1 gene_biotype:protein_coding transcript_biotype:protein_coding gene_symbol:ftsh3 description:FTSH protease 3 [Source:NCBI gene (formerly Entrezgene);Acc:817456]
Onovi2aG0339100	FB	12.1021	10.2499	1.8522	-	GTPase activator activity	-
Onovi2aG0339400	FB	11.8681	9.90312	1.96496	-	GTPase activator activity	-
Onovi2aG0351300	FB	13.67	7.79313	5.87684	-	-	-
Onovi2aG0359200	FB	10.2283	9.21814	1.01019	-	Belongs to the iron ascorbate-dependent oxidoreductase family	AT3G11180.1 pep chromosome:TAIR10:3:3503917:3507113:1 gene:AT3G11180 transcript:AT3G11180.1 gene_biotype:protein_coding transcript_biotype:protein_coding gene_symbol:AT3G11180 description:2-oxoglutarate (2OG) and Fe(II)-dependent oxygenase superfamily protein [Source:NCBI gene (formerly Entrezgene);Acc:820289]
Onovi2aG0359800	FB	10.9171	9.44284	1.4743	-	Cytosolic purine 5'-nucleotidase-like	AT1G75210.3 pep chromosome:TAIR10:1:28223837:28229082:1 gene:AT1G75210 transcript:AT1G75210.3 gene_biotype:protein_coding transcript_biotype:protein_coding gene_symbol:AT1G75210 description:HAD-superfamily hydrolase, subfamily IG, 5'-nucleotidase [Source:NCBI gene (formerly Entrezgene);Acc:843858]
Onovi2aG0366200	FB	9.13375	8.07381	1.05994	-	Ras-related protein	AT1G07410.1 pep chromosome:TAIR10:1:2276030:2277524:1 gene:AT1G07410 transcript:AT1G07410.1 gene_biotype:protein_coding transcript_biotype:protein_coding gene_symbol:RABA2b description:RAB GTPase homolog A2B [Source:NCBI gene (formerly Entrezgene);Acc:837253]
Onovi2aG0377800	FB	10.646	8.65058	1.99542	-	glutamine synthetase	AT5G37600.1 pep chromosome:TAIR10:5:14933286:14935885:-1 gene:AT5G37600 transcript:AT5G37600.1 gene_biotype:protein_coding transcript_biotype:protein_coding gene_symbol:GSR 1 description:uncharacterized protein [Source:NCBI gene (formerly Entrezgene);Acc:833738]
Onovi2aG0381800	FB	10.2123	8.44817	1.7641	-	Mitochondrial calcium uniporter	AT1G57610.1 pep chromosome:TAIR10:1:21337127:21339034:-1 gene:AT1G57610 transcript:AT1G57610.1 gene_biotype:protein_coding transcript_biotype:protein_coding gene_symbol:AT1G57610 description:calcium uniporter (DUF607) [Source:NCBI gene (formerly Entrezgene);Acc:842137]
Onovi2aG0388000	FB	9.37401	7.81029	1.56372	-	Belongs to the class I-like SAM-binding methyltransferase superfamily. Cation-independent O- methyltransferase family	AT4G35160.1 pep chromosome:TAIR10:4:16730703:16732923:-1 gene:AT4G35160 transcript:AT4G35160.1 gene_biotype:protein_coding transcript_biotype:protein_coding gene_symbol:AT4G35160 description:O-methyltransferase family protein [Source:NCBI gene (formerly Entrezgene);Acc:829668]
Onovi2aG0387700	FB	11.1875	10.036	1.15157	-	Belongs to the class I-like SAM-binding methyltransferase superfamily. Cation-independent O- methyltransferase family	AT4G35160.1 pep chromosome:TAIR10:4:16730703:16732923:-1 gene:AT4G35160 transcript:AT4G35160.1 gene_biotype:protein_coding transcript_biotype:protein_coding gene_symbol:AT4G35160 description:O-methyltransferase family protein [Source:NCBI gene (formerly Entrezgene);Acc:829668]
Onovi2aG0387800	FB	11.069	7.86334	3.20564	-	Belongs to the class I-like SAM-binding methyltransferase superfamily. Cation-independent O- methyltransferase family	AT4G35160.1 pep chromosome:TAIR10:4:16730703:16732923:-1 gene:AT4G35160 transcript:AT4G35160.1 gene_biotype:protein_coding transcript_biotype:protein_coding gene_symbol:AT4G35160 description:O-methyltransferase family protein [Source:NCBI gene (formerly Entrezgene);Acc:829668]
Onovi2aG0400700	FB	9.58685	7.94826	1.63859	-	heme protein	AT5G40810.1 pep chromosome:TAIR10:5:16339863:16342927:1 gene:AT5G40810 transcript:AT5G40810.1 gene_biotype:protein_coding transcript_biotype:protein_coding gene_symbol:AT5G40810 description:Cytochrome C1 family [Source:NCBI gene (formerly Entrezgene);Acc:834081]
Onovi2aG0406000	FB	10.1077	8.63597	1.47176	-	Belongs to the UDP-glycosyltransferase family	AT4G01070.1 pep chromosome:TAIR10:4:461513:463542:-1 gene:AT4G01070 transcript:AT4G01070.1 gene_biotype:protein_coding transcript_biotype:protein_coding gene_symbol:GT72B1 description:UDP-Glycosyltransferase superfamily protein [Source:NCBI gene (formerly Entrezgene);Acc:827912]
Onovi2aG0420200	FB	14.5656	12.9324	1.63326	-	5-methyltetrahydropteroyltriglutamate-- homocysteine	AT5G17920.1 pep chromosome:TAIR10:5:5935038:5939865:1 gene:AT5G17920 transcript:AT5G17920.1 gene_biotype:protein_coding transcript_biotype:protein_coding gene_symbol:ATMS1 description:Cobalamin-independent synthase family protein [Source:NCBI gene (formerly Entrezgene);Acc:831660]
Onovi2aG0421800	FB	9.7892	7.77243	2.01677	-	Belongs to the nonaspanin (TM9SF) (TC 9.A.2) family	AT5G10840.1 pep chromosome:TAIR10:5:3424688:3427897:-1 gene:AT5G10840 transcript:AT5G10840.1 gene_biotype:protein_coding transcript_biotype:protein_coding gene_symbol:EMP1 description:Endomembrane protein 70 protein family [Source:NCBI gene (formerly Entrezgene);Acc:830951]
Onovi2aG0433200	FB	11.5073	10.1207	1.38662	-	Belongs to the nonaspanin (TM9SF) (TC 9.A.2) family	AT4G12650.1 pep chromosome:TAIR10:4:7467845:7470737:-1 gene:AT4G12650 transcript:AT4G12650.1 gene_biotype:protein_coding transcript_biotype:protein_coding gene_symbol:AT4G12650 description:Endomembrane protein 70 protein family [Source:NCBI gene (formerly Entrezgene);Acc:826878]
Onovi2aG0460600	FB	10.4985	9.22582	1.27265	-	traB domain-containing	AT1G05270.1 pep chromosome:TAIR10:1:1531641:1534767:-1 gene:AT1G05270 transcript:AT1G05270.1 gene_biotype:protein_coding transcript_biotype:protein_coding gene_symbol:AT1G05270 description:TraB family protein [Source:NCBI gene (formerly Entrezgene);Acc:837027]
Onovi2aG0464200	FB	10.0219	8.65478	1.36713	-	-	AT1G78170.1 pep chromosome:TAIR10:1:29413874:29415197:1 gene:AT1G78170 transcript:AT1G78170.1 gene_biotype:protein_coding transcript_biotype:protein_coding gene_symbol:AT1G78170 description:E3 ubiquitin-protein ligase [Source:NCBI gene (formerly Entrezgene);Acc:844153]
Onovi2aG0488400	FB	10.0227	8.26369	1.75904	-	Protein of unknown function, DUF599	AT5G24600.1 pep chromosome:TAIR10:5:8421558:8423525:-1 gene:AT5G24600 transcript:AT5G24600.1 gene_biotype:protein_coding transcript_biotype:protein_coding gene_symbol:AT5G24600 description:TRP-like ion channel protein (Protein of unknown function, DUF599) [Source:NCBI gene (formerly Entrezgene);Acc:832531]
Onovi2aG0496000	FB	10.5542	8.03612	2.51809	-	Belongs to the ABC transporter superfamily. ABCG family. PDR (TC 3.A.1.205) subfamily	AT2G29940.1 pep chromosome:TAIR10:2:12759973:12766794:1 gene:AT2G29940 transcript:AT2G29940.1 gene_biotype:protein_coding transcript_biotype:protein_coding gene_symbol:ABCG31 description:pleiotropic drug resistance 3 [Source:NCBI gene (formerly Entrezgene);Acc:817544]
Onovi2aG0509000	FB	11.0899	9.84937	1.24048	-	Belongs to the 'GDSL' lipolytic enzyme family	AT1G71691.2 pep chromosome:TAIR10:1:26948743:26951547:-1 gene:AT1G71691 transcript:AT1G71691.2 gene_biotype:protein_coding transcript_biotype:protein_coding gene_symbol:AT1G71691 description:GDSL-like Lipase/Acylhydrolase superfamily protein [Source:NCBI gene (formerly Entrezgene);Acc:843496]
Onovi2aG0531800	FB	12.8664	11.7755	1.09089	-	Clathrin is the major protein of the polyhedral coat of coated pits and vesicles	AT3G11130.1 pep chromosome:TAIR10:3:3482149:3492065:-1 gene:AT3G11130 transcript:AT3G11130.1 gene_biotype:protein_coding transcript_biotype:protein_coding gene_symbol:AT3G11130 description:Clathrin, heavy chain [Source:NCBI gene (formerly Entrezgene);Acc:820284]
Onovi2aG0536900	FB	10.3396	8.8887	1.45094	-	BEST Arabidopsis thaliana protein match is	AT2G29620.4 pep chromosome:TAIR10:2:12662738:12666113:-1 gene:AT2G29620 transcript:AT2G29620.4 gene_biotype:protein_coding transcript_biotype:protein_coding gene_symbol:AT2G29620 description:dentin sialophosphoprotein [Source:NCBI gene (formerly Entrezgene);Acc:817512]
Onovi2aG0544500	FB	9.33619	7.70925	1.62693	-	ABC transporter G family member	AT3G13220.1 pep chromosome:TAIR10:3:4247675:4250703:-1 gene:AT3G13220 transcript:AT3G13220.1 gene_biotype:protein_coding transcript_biotype:protein_coding gene_symbol:ABCG26 description:ABC-2 type transporter family protein [Source:NCBI gene (formerly Entrezgene);Acc:820512]
Onovi2aG0552800	FB	10.1799	8.95798	1.22191	-	phospho-N-acetylmuramoyl-pentapeptide- transferase homolog	AT4G18270.1 pep chromosome:TAIR10:4:10098673:10102107:-1 gene:AT4G18270 transcript:AT4G18270.1 gene_biotype:protein_coding transcript_biotype:protein_coding gene_symbol:TRANS11 description:translocase 11 [Source:NCBI gene (formerly Entrezgene);Acc:827553]
Onovi2aG0558600	FB	10.9228	7.74268	3.18014	-	ABC transporter B family member	AT4G18050.2 pep chromosome:TAIR10:4:10021786:10027415:1 gene:AT4G18050 transcript:AT4G18050.2 gene_biotype:protein_coding transcript_biotype:protein_coding gene_symbol:ABCB9 description:P-glycoprotein 9 [Source:NCBI gene (formerly Entrezgene);Acc:827530]
Onovi2aG0558700	FB	10.4669	9.38013	1.08674	-	ABC transporter B family member	AT4G18050.2 pep chromosome:TAIR10:4:10021786:10027415:1 gene:AT4G18050 transcript:AT4G18050.2 gene_biotype:protein_coding transcript_biotype:protein_coding gene_symbol:ABCB9 description:P-glycoprotein 9 [Source:NCBI gene (formerly Entrezgene);Acc:827530]
Onovi2aG0567300	FB	12.8956	11.0981	1.79753	-	Belongs to the 14-3-3 family	AT2G42590.2 pep chromosome:TAIR10:2:17731855:17733967:-1 gene:AT2G42590 transcript:AT2G42590.2 gene_biotype:protein_coding transcript_biotype:protein_coding gene_symbol:GRF9 description:ral regulatory factor 9 [Source:NCBI gene (formerly Entrezgene);Acc:818859]
Onovi2aG0583400	FB	11.3418	10.0643	1.27754	-	endonuclease	AT1G11190.1 pep chromosome:TAIR10:1:3750066:3752780:-1 gene:AT1G11190 transcript:AT1G11190.1 gene_biotype:protein_coding transcript_biotype:protein_coding gene_symbol:BFN1 description:bifunctional nuclease i [Source:NCBI gene (formerly Entrezgene);Acc:837660]
Onovi2aG0602900	FB	10.1846	8.2007	1.98387	-	XS zinc finger domain	AT5G23570.3 pep chromosome:TAIR10:5:7942908:7946145:1 gene:AT5G23570 transcript:AT5G23570.3 gene_biotype:protein_coding transcript_biotype:protein_coding gene_symbol:SGS3 description:XS domain-containing protein / XS zinc finger domain-containing protein-like protein [Source:NCBI gene (formerly Entrezgene);Acc:832422]
Onovi2bG0015500	FB	9.44646	8.15329	1.29317	-	Sad1 / UNC-like C-terminal	AT4G23950.1 pep chromosome:TAIR10:4:12442081:12444466:1 gene:AT4G23950 transcript:AT4G23950.1 gene_biotype:protein_coding transcript_biotype:protein_coding gene_symbol:AT4G23950 description:Galactose-binding protein [Source:NCBI gene (formerly Entrezgene);Acc:828495]
Onovi2bG0016600	FB	11.728	8.62977	3.09826	-	Nucleoside diphosphate kinase	AT4G23900.1 pep chromosome:TAIR10:4:12424451:12426528:1 gene:AT4G23900 transcript:AT4G23900.1 gene_biotype:protein_coding transcript_biotype:protein_coding gene_symbol:AT4G23900 description:Nucleoside diphosphate kinase family protein [Source:NCBI gene (formerly Entrezgene);Acc:828490]
Onovi2bG0018800	FB	10.2146	8.54572	1.66893	-	Holliday junction DNA helicase ruvB N-terminus	AT1G64110.4 pep chromosome:TAIR10:1:23796719:23801283:-1 gene:AT1G64110 transcript:AT1G64110.4 gene_biotype:protein_coding transcript_biotype:protein_coding gene_symbol:DAA1 description:P-loop containing nucleoside triphosphate hydrolases superfamily protein [Source:NCBI gene (formerly Entrezgene);Acc:842716]
Onovi2bG0025800	FB	11.0833	9.41723	1.66611	-	Vesicle-associated protein	AT5G47180.2 pep chromosome:TAIR10:5:19161012:19163918:-1 gene:AT5G47180 transcript:AT5G47180.2 gene_biotype:protein_coding transcript_biotype:protein_coding gene_symbol:AT5G47180 description:Plant VAMP (vesicle-associated membrane protein) family protein [Source:NCBI gene (formerly Entrezgene);Acc:834764]
Onovi2bG0026300	FB	12.169	10.7414	1.42764	-	Belongs to the Glu Leu Phe Val dehydrogenases family	AT5G07440.1 pep chromosome:TAIR10:5:2355759:2358241:1 gene:AT5G07440 transcript:AT5G07440.1 gene_biotype:protein_coding transcript_biotype:protein_coding gene_symbol:GDH2 description:glutamate dehydrogenase 2 [Source:NCBI gene (formerly Entrezgene);Acc:830635]
Onovi2bG0041100	FB	9.66113	8.36633	1.2948	-	Nicotinate	AT2G23420.1 pep chromosome:TAIR10:2:9971603:9975207:1 gene:AT2G23420 transcript:AT2G23420.1 gene_biotype:protein_coding transcript_biotype:protein_coding gene_symbol:NAPRT2 description:nicotinate phosphoribosyltransferase 2 [Source:NCBI gene (formerly Entrezgene);Acc:816874]
Onovi2bG0045300	FB	13.4537	11.2336	2.22013	-	L-ascorbate oxidase homolog	AT5G66920.1 pep chromosome:TAIR10:5:26722701:26725657:1 gene:AT5G66920 transcript:AT5G66920.1 gene_biotype:protein_coding transcript_biotype:protein_coding gene_symbol:sks17 description:SKU5 similar 17 [Source:NCBI gene (formerly Entrezgene);Acc:836826]
Onovi2bG0049200	FB	10.4099	9.15025	1.25965	-	Mitochondrial calcium uniporter	AT2G23790.1 pep chromosome:TAIR10:2:10125367:10127589:-1 gene:AT2G23790 transcript:AT2G23790.1 gene_biotype:protein_coding transcript_biotype:protein_coding gene_symbol:AT2G23790 description:calcium uniporter (DUF607) [Source:NCBI gene (formerly Entrezgene);Acc:816911]
Onovi2bG0050100	FB	9.96734	8.66798	1.29935	-	Homeobox domain	AT4G36740.1 pep chromosome:TAIR10:4:17314453:17316441:-1 gene:AT4G36740 transcript:AT4G36740.1 gene_biotype:protein_coding transcript_biotype:protein_coding gene_symbol:HB40 description:homeobox protein 40 [Source:NCBI gene (formerly Entrezgene);Acc:829827]
Onovi2bG0053400	FB	9.75267	8.25499	1.49768	-	late embryogenesis abundant protein	-
Onovi2bG0056400	FB	10.5317	7.98437	2.54734	-	Methyltransferase	AT3G51070.1 pep chromosome:TAIR10:3:18969068:18972554:1 gene:AT3G51070 transcript:AT3G51070.1 gene_biotype:protein_coding transcript_biotype:protein_coding gene_symbol:AT3G51070 description:S-adenosyl-L-methionine-dependent methyltransferases superfamily protein [Source:NCBI gene (formerly Entrezgene);Acc:824271]
Onovi2bG0056900	FB	11.3365	10.1913	1.1452	-	Belongs to the thioredoxin family	AT3G51030.1 pep chromosome:TAIR10:3:18950918:18952109:-1 gene:AT3G51030 transcript:AT3G51030.1 gene_biotype:protein_coding transcript_biotype:protein_coding gene_symbol:TRX1 description:thioredoxin H-type 1 [Source:NCBI gene (formerly Entrezgene);Acc:824267]
Onovi2bG0062600	FB	10.4794	8.81564	1.66376	-	Mitochondrial import inner membrane translocase subunit	AT2G35795.1 pep chromosome:TAIR10:2:15042175:15043575:1 gene:AT2G35795 transcript:AT2G35795.1 gene_biotype:protein_coding transcript_biotype:protein_coding gene_symbol:AT2G35795 description:Chaperone DnaJ-domain superfamily protein [Source:NCBI gene (formerly Entrezgene);Acc:818152]
Onovi2bG0068200	FB	9.67168	8.46744	1.20424	-	Phosphoserine aminotransferase	AT4G35630.1 pep chromosome:TAIR10:4:16904059:16905722:1 gene:AT4G35630 transcript:AT4G35630.1 gene_biotype:protein_coding transcript_biotype:protein_coding gene_symbol:PSAT description:phosphoserine aminotransferase [Source:NCBI gene (formerly Entrezgene);Acc:829715]
Onovi2bG0068600	FB	12.3598	11.3549	1.00489	-	phosphatase	AT3G51460.1 pep chromosome:TAIR10:3:19092518:19097437:1 gene:AT3G51460 transcript:AT3G51460.1 gene_biotype:protein_coding transcript_biotype:protein_coding gene_symbol:RHD4 description:Phosphoinositide phosphatase family protein [Source:NCBI gene (formerly Entrezgene);Acc:824309]
Onovi2bG0070600	FB	10.3279	8.48832	1.83963	-	phosphatase 2c	AT3G51470.1 pep chromosome:TAIR10:3:19097722:19099275:-1 gene:AT3G51470 transcript:AT3G51470.1 gene_biotype:protein_coding transcript_biotype:protein_coding gene_symbol:AT3G51470 description:Protein phosphatase 2C family protein [Source:NCBI gene (formerly Entrezgene);Acc:824310]
Onovi2bG0103500	FB	11.1393	9.32066	1.81863	-	bHLH-MYC and R2R3-MYB transcription factors N-terminal	AT1G60060.1 pep chromosome:TAIR10:1:22139170:22141815:1 gene:AT1G60060 transcript:AT1G60060.1 gene_biotype:protein_coding transcript_biotype:protein_coding gene_symbol:AT1G60060 description:Serine/threonine-protein kinase WNK (With No Lysine)-like protein [Source:NCBI gene (formerly Entrezgene);Acc:842300]
Onovi2bG0108800	FB	10.4529	9.30529	1.14763	-	transcription factor	AT1G59640.1 pep chromosome:TAIR10:1:21909070:21911289:-1 gene:AT1G59640 transcript:AT1G59640.1 gene_biotype:protein_coding transcript_biotype:protein_coding gene_symbol:BPEp description:transcription factor BIG PETAL P (BPE) [Source:NCBI gene (formerly Entrezgene);Acc:842254]
Onovi2bG0109200	FB	9.70248	7.87178	1.8307	-	Exocyst complex component EXO84A	AT1G10385.1 pep chromosome:TAIR10:1:3403132:3405920:1 gene:AT1G10385 transcript:AT1G10385.1 gene_biotype:protein_coding transcript_biotype:protein_coding gene_symbol:AT1G10385 description:Vps51/Vps67 family (components of vesicular transport) protein [Source:NCBI gene (formerly Entrezgene);Acc:837578]
Onovi2bG0113100	FB	10.0059	8.95877	1.04709	-	SNF1-related protein kinase regulatory subunit gamma-1-like	AT1G69800.1 pep chromosome:TAIR10:1:26274195:26276336:-1 gene:AT1G69800 transcript:AT1G69800.1 gene_biotype:protein_coding transcript_biotype:protein_coding gene_symbol:AT1G69800 description:Cystathionine beta-synthase (CBS) protein [Source:NCBI gene (formerly Entrezgene);Acc:843316]
Onovi2bG0117700	FB	10.7277	8.94831	1.77939	-	Clathrin is the major protein of the polyhedral coat of coated pits and vesicles	AT2G20760.1 pep chromosome:TAIR10:2:8942750:8945244:-1 gene:AT2G20760 transcript:AT2G20760.1 gene_biotype:protein_coding transcript_biotype:protein_coding gene_symbol:AT2G20760 description:Clathrin light chain protein [Source:NCBI gene (formerly Entrezgene);Acc:816605]
Onovi2bG0121100	FB	11.0951	9.53782	1.55725	-	Belongs to the histidine acid phosphatase family	AT5G15070.4 pep chromosome:TAIR10:5:4876515:4885821:1 gene:AT5G15070 transcript:AT5G15070.4 gene_biotype:protein_coding transcript_biotype:protein_coding gene_symbol:AT5G15070 description:Phosphoglycerate mutase-like family protein [Source:NCBI gene (formerly Entrezgene);Acc:831359]
Onovi2bG0125500	FB	8.93813	7.71092	1.22721	-	Protein of unknown function (DUF1997)	AT5G39530.1 pep chromosome:TAIR10:5:15826017:15828035:-1 gene:AT5G39530 transcript:AT5G39530.1 gene_biotype:protein_coding transcript_biotype:protein_coding gene_symbol:AT5G39530
Onovi2bG0134100	FB	14.2189	9.98958	4.22937	RGP2	Reversibly glycosylated polypeptide	AT3G02230.1 pep chromosome:TAIR10:3:415389:417723:1 gene:AT3G02230 transcript:AT3G02230.1 gene_biotype:protein_coding transcript_biotype:protein_coding gene_symbol:RGP1 description:reversibly glycosylated polypeptide 1 [Source:NCBI gene (formerly Entrezgene);Acc:821233]
Onovi2bG0137800	FB	13.6402	10.1516	3.48865	-	Stress-induced protein	-
Onovi2bG0145600	FB	10.3052	8.06733	2.2379	-	Belongs to the uridine kinase family	AT3G27440.1 pep chromosome:TAIR10:3:10155438:10158215:1 gene:AT3G27440 transcript:AT3G27440.1 gene_biotype:protein_coding transcript_biotype:protein_coding gene_symbol:UKL5 description:uridine kinase-like 5 [Source:NCBI gene (formerly Entrezgene);Acc:822365]
Onovi2bG0151900	FB	10.4157	9.07784	1.33788	-	Belongs to the major facilitator superfamily. Sugar transporter (TC 2.A.1.1) family	AT3G18830.1 pep chromosome:TAIR10:3:6488843:6491429:-1 gene:AT3G18830 transcript:AT3G18830.1 gene_biotype:protein_coding transcript_biotype:protein_coding gene_symbol:PMT5 description:polyol/monosaccharide transporter 5 [Source:NCBI gene (formerly Entrezgene);Acc:821416]
Onovi2bG0152600	FB	9.03957	7.94881	1.09076	-	Domain found in Dishevelled, Egl-10, and Pleckstrin (DEP)	AT4G08550.2 pep chromosome:TAIR10:4:5444345:5446891:1 gene:AT4G08550 transcript:AT4G08550.2 gene_biotype:protein_coding transcript_biotype:protein_coding gene_symbol:AT4G08550 description:electron carrier/ protein disulfide oxidoreductase [Source:NCBI gene (formerly Entrezgene);Acc:826415]
Onovi2bG0156800	FB	9.97899	8.56099	1.41799	-	Homocysteine s-methyltransferase	AT3G25900.1 pep chromosome:TAIR10:3:9480746:9482962:1 gene:AT3G25900 transcript:AT3G25900.1 gene_biotype:protein_coding transcript_biotype:protein_coding gene_symbol:HMT-1 description:Homocysteine S-methyltransferase family protein [Source:NCBI gene (formerly Entrezgene);Acc:822186]
Onovi2bG0166000	FB	9.12827	7.71357	1.4147	-	ABC transporter G family member	AT3G13220.1 pep chromosome:TAIR10:3:4247675:4250703:-1 gene:AT3G13220 transcript:AT3G13220.1 gene_biotype:protein_coding transcript_biotype:protein_coding gene_symbol:ABCG26 description:ABC-2 type transporter family protein [Source:NCBI gene (formerly Entrezgene);Acc:820512]
Onovi2bG0168300	FB	9.3076	8.2758	1.03179	-	Mitochondrial import inner membrane translocase subunit	AT1G55900.1 pep chromosome:TAIR10:1:20903066:20905853:1 gene:AT1G55900 transcript:AT1G55900.1 gene_biotype:protein_coding transcript_biotype:protein_coding gene_symbol:TIM50 description:Haloacid dehalogenase-like hydrolase (HAD) superfamily protein [Source:NCBI gene (formerly Entrezgene);Acc:842040]
Onovi2bG0174900	FB	10.3135	8.6863	1.62716	-	May be involved in the synthesis of minor phospholipids and in modulation of IP3-mediated signal transduction	AT4G26770.1 pep chromosome:TAIR10:4:13482064:13484943:1 gene:AT4G26770 transcript:AT4G26770.1 gene_biotype:protein_coding transcript_biotype:protein_coding gene_symbol:AT4G26770 description:Phosphatidate cytidylyltransferase family protein [Source:NCBI gene (formerly Entrezgene);Acc:828784]
Onovi2bG0178300	FB	9.48306	8.34815	1.13491	-	Belongs to the FPP GGPP synthase family	AT4G38460.1 pep chromosome:TAIR10:4:17994739:17996222:1 gene:AT4G38460 transcript:AT4G38460.1 gene_biotype:protein_coding transcript_biotype:protein_coding gene_symbol:GGR description:geranylgeranyl reductase [Source:NCBI gene (formerly Entrezgene);Acc:830002]
Onovi2bG0181300	FB	9.95037	8.20641	1.74396	GPT1	Glucose-6-phosphate phosphate translocator	AT5G54800.1 pep chromosome:TAIR10:5:22261134:22263936:1 gene:AT5G54800 transcript:AT5G54800.1 gene_biotype:protein_coding transcript_biotype:protein_coding gene_symbol:GPT1 description:glucose 6-phosphate/phosphate translocator 1 [Source:NCBI gene (formerly Entrezgene);Acc:835570]
Onovi2bG0188900	FB	11.3114	9.64643	1.665	-	Serine--glyoxylate	AT2G13360.2 pep chromosome:TAIR10:2:5539240:5541355:-1 gene:AT2G13360 transcript:AT2G13360.2 gene_biotype:protein_coding transcript_biotype:protein_coding gene_symbol:AGT description:alanine:glyoxylate aminotransferase [Source:NCBI gene (formerly Entrezgene);Acc:815822]
Onovi2bG0201900	FB	9.84588	8.13147	1.71442	-	FAM91 N-terminus	AT1G35220.2 pep chromosome:TAIR10:1:12908848:12914802:1 gene:AT1G35220 transcript:AT1G35220.2 gene_biotype:protein_coding transcript_biotype:protein_coding gene_symbol:AT1G35220 description:FAM91 carboxy-terminus protein [Source:NCBI gene (formerly Entrezgene);Acc:840411]
Onovi2bG0212600	FB	10.6707	9.20986	1.46084	-	Universal stress protein	AT3G17020.1 pep chromosome:TAIR10:3:5802536:5804282:-1 gene:AT3G17020 transcript:AT3G17020.1 gene_biotype:protein_coding transcript_biotype:protein_coding gene_symbol:AT3G17020 description:Adenine nucleotide alpha hydrolases-like superfamily protein [Source:NCBI gene (formerly Entrezgene);Acc:820958]
Onovi2bG0214200	FB	11.1873	9.61018	1.57714	-	Outer envelope pore protein 16-2	AT4G16160.2 pep chromosome:TAIR10:4:9157471:9158933:1 gene:AT4G16160 transcript:AT4G16160.2 gene_biotype:protein_coding transcript_biotype:protein_coding gene_symbol:ATOEP16-2 description:Mitochondrial import inner membrane translocase subunit Tim17/Tim22/Tim23 family protein [Source:NCBI gene (formerly Entrezgene);Acc:827308]
Onovi2bG0214500	FB	10.9257	9.91926	1.0064	SAR1B	Belongs to the small GTPase superfamily. SAR1 family	AT4G02080.1 pep chromosome:TAIR10:4:921447:922759:1 gene:AT4G02080 transcript:AT4G02080.1 gene_biotype:protein_coding transcript_biotype:protein_coding gene_symbol:SAR2 description:secretion-associated RAS super family 2 [Source:NCBI gene (formerly Entrezgene);Acc:827368]
Onovi2bG0246600	FB	11.8067	9.63919	2.16753	-	Belongs to the AAA ATPase family	AT5G40010.1 pep chromosome:TAIR10:5:16020058:16021916:-1 gene:AT5G40010 transcript:AT5G40010.1 gene_biotype:protein_coding transcript_biotype:protein_coding gene_symbol:AATP1 description:AAA-ATPase 1 [Source:NCBI gene (formerly Entrezgene);Acc:833998]
Onovi2bG0247900	FB	12.3193	11.162	1.15726	-	21 kDa protein	AT5G20740.1 pep chromosome:TAIR10:5:7025565:7026533:-1 gene:AT5G20740 transcript:AT5G20740.1 gene_biotype:protein_coding transcript_biotype:protein_coding gene_symbol:AT5G20740 description:Plant invertase/pectin methylesterase inhibitor superfamily protein [Source:NCBI gene (formerly Entrezgene);Acc:832197]
Onovi2bG0253800	FB	10.3707	9.31305	1.05762	-	transcription factor	AT3G11440.1 pep chromosome:TAIR10:3:3602036:3605172:1 gene:AT3G11440 transcript:AT3G11440.1 gene_biotype:protein_coding transcript_biotype:protein_coding gene_symbol:MYB65 description:myb domain protein 65 [Source:NCBI gene (formerly Entrezgene);Acc:820317]
Onovi2bG0262400	FB	12.759	11.4112	1.3477	-	Dirigent proteins impart stereoselectivity on the phenoxy radical-coupling reaction, yielding optically active lignans from two molecules of coniferyl alcohol in the biosynthesis of lignans, flavonolignans, and alkaloids and thus plays a central role in plant secondary metabolism	AT1G65870.1 pep chromosome:TAIR10:1:24503315:24504390:1 gene:AT1G65870 transcript:AT1G65870.1 gene_biotype:protein_coding transcript_biotype:protein_coding gene_symbol:AT1G65870 description:Disease resistance-responsive (dirigent-like protein) family protein [Source:NCBI gene (formerly Entrezgene);Acc:842898]
Onovi2bG0263000	FB	9.18108	7.84988	1.3312	-	Essential subunit of the N-oligosaccharyl transferase (OST) complex which catalyzes the transfer of a high mannose oligosaccharide from a lipid-linked oligosaccharide donor to an asparagine residue within an Asn-X-Ser Thr consensus motif in nascent polypeptide chains	AT1G32210.1 pep chromosome:TAIR10:1:11605652:11607866:-1 gene:AT1G32210 transcript:AT1G32210.1 gene_biotype:protein_coding transcript_biotype:protein_coding gene_symbol:ATDAD1 description:Defender against death (DAD family) protein [Source:NCBI gene (formerly Entrezgene);Acc:840113]
Onovi2bG0270200	FB	12.6073	11.0375	1.56979	DRT100	DNA-damage-repair toleration protein	AT3G12610.1 pep chromosome:TAIR10:3:4006346:4008018:-1 gene:AT3G12610 transcript:AT3G12610.1 gene_biotype:protein_coding transcript_biotype:protein_coding gene_symbol:DRT100 description:Leucine-rich repeat (LRR) family protein [Source:NCBI gene (formerly Entrezgene);Acc:820441]
Onovi2bG0272700	FB	10.4989	9.49272	1.0062	-	Glycine-rich RNA-binding protein	AT5G61030.1 pep chromosome:TAIR10:5:24560309:24562527:1 gene:AT5G61030 transcript:AT5G61030.1 gene_biotype:protein_coding transcript_biotype:protein_coding gene_symbol:GR-RBP3 description:glycine-rich RNA-binding protein 3 [Source:NCBI gene (formerly Entrezgene);Acc:836224]
Onovi2bG0273400	FB	10.5638	9.44513	1.11872	-	Glucan endo-1,3-beta-glucosidase-like protein	AT5G08000.1 pep chromosome:TAIR10:5:2563366:2565547:1 gene:AT5G08000 transcript:AT5G08000.1 gene_biotype:protein_coding transcript_biotype:protein_coding gene_symbol:E13L3 description:glucan endo-1,3-beta-glucosidase-like protein 3 [Source:NCBI gene (formerly Entrezgene);Acc:830694]
Onovi2bG0279700	FB	10.659	9.28925	1.3697	-	methyltransferase PMT2	AT1G26850.1 pep chromosome:TAIR10:1:9300806:9304231:-1 gene:AT1G26850 transcript:AT1G26850.1 gene_biotype:protein_coding transcript_biotype:protein_coding gene_symbol:AT1G26850 description:S-adenosyl-L-methionine-dependent methyltransferases superfamily protein [Source:NCBI gene (formerly Entrezgene);Acc:839229]
Onovi2bG0289000	FB	8.89834	7.72323	1.17511	-	TPR and ankyrin repeat-containing protein	AT1G65810.3 pep chromosome:TAIR10:1:24476949:24480869:-1 gene:AT1G65810 transcript:AT1G65810.3 gene_biotype:protein_coding transcript_biotype:protein_coding gene_symbol:AT1G65810 description:P-loop containing nucleoside triphosphate hydrolases superfamily protein [Source:NCBI gene (formerly Entrezgene);Acc:842892]
Onovi2bG0293900	FB	10.624	7.96209	2.66189	-	Belongs to the glycosyltransferase 1 family	AT1G04920.1 pep chromosome:TAIR10:1:1391434:1395953:-1 gene:AT1G04920 transcript:AT1G04920.1 gene_biotype:protein_coding transcript_biotype:protein_coding gene_symbol:SPS3F description:sucrose phosphate synthase 3F [Source:NCBI gene (formerly Entrezgene);Acc:839382]
Onovi2bG0295400	FB	11.1941	9.85451	1.33959	-	mitochondrion organization	-
Onovi2bG0315000	FB	9.84819	8.52758	1.32062	-	methionine sulfoxide reductase	AT4G04830.1 pep chromosome:TAIR10:4:2445775:2447086:1 gene:AT4G04830 transcript:AT4G04830.1 gene_biotype:protein_coding transcript_biotype:protein_coding gene_symbol:MSRB5 description:methionine sulfoxide reductase B5 [Source:NCBI gene (formerly Entrezgene);Acc:825820]
Onovi2bG0316700	FB	11.0831	8.43231	2.65076	ABHD17C	palmitoyl-(protein) hydrolase activity	AT4G02930.1 pep chromosome:TAIR10:4:1295375:1298500:-1 gene:AT4G02930 transcript:AT4G02930.1 gene_biotype:protein_coding transcript_biotype:protein_coding gene_symbol:AT4G02930 description:GTP binding Elongation factor Tu family protein [Source:NCBI gene (formerly Entrezgene);Acc:828134]
Onovi2bG0325300	FB	9.92807	7.61074	2.31733	-	Protein of unknown function (DUF1068)	AT4G04360.1 pep chromosome:TAIR10:4:2133139:2133935:-1 gene:AT4G04360 transcript:AT4G04360.1 gene_biotype:protein_coding transcript_biotype:protein_coding gene_symbol:AT4G04360 description:transmembrane protein, putative (DUF1068) [Source:NCBI gene (formerly Entrezgene);Acc:825756]
Onovi2bG0328800	FB	11.9024	10.097	1.80549	-	Rho GDP-dissociation inhibitor	AT3G07880.1 pep chromosome:TAIR10:3:2513925:2515983:1 gene:AT3G07880 transcript:AT3G07880.1 gene_biotype:protein_coding transcript_biotype:protein_coding gene_symbol:SCN1 description:Immunoglobulin E-set superfamily protein [Source:NCBI gene (formerly Entrezgene);Acc:819979]
Onovi2bG0337100	FB	9.50523	8.46963	1.03559	-	ATP-dependent zinc metalloprotease FTSH	AT2G29080.1 pep chromosome:TAIR10:2:12489627:12493329:-1 gene:AT2G29080 transcript:AT2G29080.1 gene_biotype:protein_coding transcript_biotype:protein_coding gene_symbol:ftsh3 description:FTSH protease 3 [Source:NCBI gene (formerly Entrezgene);Acc:817456]
Onovi2bG0360400	FB	10.339	8.90358	1.43539	-	Belongs to the iron ascorbate-dependent oxidoreductase family	AT3G11180.1 pep chromosome:TAIR10:3:3503917:3507113:1 gene:AT3G11180 transcript:AT3G11180.1 gene_biotype:protein_coding transcript_biotype:protein_coding gene_symbol:AT3G11180 description:2-oxoglutarate (2OG) and Fe(II)-dependent oxygenase superfamily protein [Source:NCBI gene (formerly Entrezgene);Acc:820289]
Onovi2bG0361100	FB	10.3845	8.58952	1.79498	-	Cytosolic purine 5'-nucleotidase-like	AT1G75210.3 pep chromosome:TAIR10:1:28223837:28229082:1 gene:AT1G75210 transcript:AT1G75210.3 gene_biotype:protein_coding transcript_biotype:protein_coding gene_symbol:AT1G75210 description:HAD-superfamily hydrolase, subfamily IG, 5'-nucleotidase [Source:NCBI gene (formerly Entrezgene);Acc:843858]
Onovi2bG0385700	FB	10.5123	8.38526	2.127	-	Mitochondrial calcium uniporter	AT1G57610.1 pep chromosome:TAIR10:1:21337127:21339034:-1 gene:AT1G57610 transcript:AT1G57610.1 gene_biotype:protein_coding transcript_biotype:protein_coding gene_symbol:AT1G57610 description:calcium uniporter (DUF607) [Source:NCBI gene (formerly Entrezgene);Acc:842137]
Onovi2bG0405800	FB	11.8439	9.15255	2.69137	-	heme protein	AT5G40810.1 pep chromosome:TAIR10:5:16339863:16342927:1 gene:AT5G40810 transcript:AT5G40810.1 gene_biotype:protein_coding transcript_biotype:protein_coding gene_symbol:AT5G40810 description:Cytochrome C1 family [Source:NCBI gene (formerly Entrezgene);Acc:834081]
Onovi2bG0406100	FB	10.3474	8.5109	1.83651	-	heme protein	AT5G40810.1 pep chromosome:TAIR10:5:16339863:16342927:1 gene:AT5G40810 transcript:AT5G40810.1 gene_biotype:protein_coding transcript_biotype:protein_coding gene_symbol:AT5G40810 description:Cytochrome C1 family [Source:NCBI gene (formerly Entrezgene);Acc:834081]
Onovi2bG0428800	FB	9.99082	7.91812	2.07269	-	Belongs to the nonaspanin (TM9SF) (TC 9.A.2) family	AT5G10840.1 pep chromosome:TAIR10:5:3424688:3427897:-1 gene:AT5G10840 transcript:AT5G10840.1 gene_biotype:protein_coding transcript_biotype:protein_coding gene_symbol:EMP1 description:Endomembrane protein 70 protein family [Source:NCBI gene (formerly Entrezgene);Acc:830951]
Onovi2bG0439700	FB	11.3912	9.9716	1.41964	-	Belongs to the nonaspanin (TM9SF) (TC 9.A.2) family	AT4G12650.1 pep chromosome:TAIR10:4:7467845:7470737:-1 gene:AT4G12650 transcript:AT4G12650.1 gene_biotype:protein_coding transcript_biotype:protein_coding gene_symbol:AT4G12650 description:Endomembrane protein 70 protein family [Source:NCBI gene (formerly Entrezgene);Acc:826878]
Onovi2bG0466900	FB	9.38664	7.5434	1.84323	-	pumilio homolog	AT1G78160.1 pep chromosome:TAIR10:1:29407900:29410184:1 gene:AT1G78160 transcript:AT1G78160.1 gene_biotype:protein_coding transcript_biotype:protein_coding gene_symbol:PUM7 description:pumilio 7 [Source:NCBI gene (formerly Entrezgene);Acc:844152]
Onovi2bG0492400	FB	10.3451	8.43399	1.91108	-	Protein of unknown function, DUF599	AT5G24600.1 pep chromosome:TAIR10:5:8421558:8423525:-1 gene:AT5G24600 transcript:AT5G24600.1 gene_biotype:protein_coding transcript_biotype:protein_coding gene_symbol:AT5G24600 description:TRP-like ion channel protein (Protein of unknown function, DUF599) [Source:NCBI gene (formerly Entrezgene);Acc:832531]
Onovi2bG0500800	FB	10.7956	8.10151	2.69411	-	Belongs to the ABC transporter superfamily. ABCG family. PDR (TC 3.A.1.205) subfamily	AT2G29940.1 pep chromosome:TAIR10:2:12759973:12766794:1 gene:AT2G29940 transcript:AT2G29940.1 gene_biotype:protein_coding transcript_biotype:protein_coding gene_symbol:ABCG31 description:pleiotropic drug resistance 3 [Source:NCBI gene (formerly Entrezgene);Acc:817544]
Onovi2bG0502400	FB	10.1553	8.9097	1.24564	FAD3	Omega-3 fatty acid desaturase	AT5G05580.1 pep chromosome:TAIR10:5:1664062:1666527:1 gene:AT5G05580 transcript:AT5G05580.1 gene_biotype:protein_coding transcript_biotype:protein_coding gene_symbol:FAD8 description:fatty acid desaturase 8 [Source:NCBI gene (formerly Entrezgene);Acc:830441]
Onovi2bG0507400	FB	11.6973	9.97661	1.72072	-	Leucine-rich repeat receptor-like protein kinase	AT1G33590.1 pep chromosome:TAIR10:1:12177702:12179592:1 gene:AT1G33590 transcript:AT1G33590.1 gene_biotype:protein_coding transcript_biotype:protein_coding gene_symbol:AT1G33590 description:Leucine-rich repeat (LRR) family protein [Source:NCBI gene (formerly Entrezgene);Acc:840253]
Onovi2bG0512800	FB	10.6788	9.65207	1.02675	-	Belongs to the 'GDSL' lipolytic enzyme family	AT1G71691.2 pep chromosome:TAIR10:1:26948743:26951547:-1 gene:AT1G71691 transcript:AT1G71691.2 gene_biotype:protein_coding transcript_biotype:protein_coding gene_symbol:AT1G71691 description:GDSL-like Lipase/Acylhydrolase superfamily protein [Source:NCBI gene (formerly Entrezgene);Acc:843496]
Onovi2bG0520300	FB	9.14646	7.95175	1.19471	-	-	-
Onovi2bG0535200	FB	12.814	11.5449	1.2691	-	Clathrin is the major protein of the polyhedral coat of coated pits and vesicles	AT3G11130.1 pep chromosome:TAIR10:3:3482149:3492065:-1 gene:AT3G11130 transcript:AT3G11130.1 gene_biotype:protein_coding transcript_biotype:protein_coding gene_symbol:AT3G11130 description:Clathrin, heavy chain [Source:NCBI gene (formerly Entrezgene);Acc:820284]
Onovi2bG0547400	FB	9.22849	7.86688	1.3616	-	-	-
Onovi2bG0548300	FB	9.28162	7.7005	1.58112	-	ABC transporter G family member	AT3G13220.1 pep chromosome:TAIR10:3:4247675:4250703:-1 gene:AT3G13220 transcript:AT3G13220.1 gene_biotype:protein_coding transcript_biotype:protein_coding gene_symbol:ABCG26 description:ABC-2 type transporter family protein [Source:NCBI gene (formerly Entrezgene);Acc:820512]
Onovi2bG0556800	FB	9.90833	8.80751	1.10082	-	phospho-N-acetylmuramoyl-pentapeptide- transferase homolog	AT4G18270.1 pep chromosome:TAIR10:4:10098673:10102107:-1 gene:AT4G18270 transcript:AT4G18270.1 gene_biotype:protein_coding transcript_biotype:protein_coding gene_symbol:TRANS11 description:translocase 11 [Source:NCBI gene (formerly Entrezgene);Acc:827553]
Onovi2bG0571600	FB	12.7226	11.1602	1.5624	-	Belongs to the 14-3-3 family	AT2G42590.2 pep chromosome:TAIR10:2:17731855:17733967:-1 gene:AT2G42590 transcript:AT2G42590.2 gene_biotype:protein_coding transcript_biotype:protein_coding gene_symbol:GRF9 description:ral regulatory factor 9 [Source:NCBI gene (formerly Entrezgene);Acc:818859]
Onovi2bG0574500	FB	9.941	8.91702	1.02399	-	Belongs to the 'GDSL' lipolytic enzyme family	AT5G45960.1 pep chromosome:TAIR10:5:18636928:18640401:-1 gene:AT5G45960 transcript:AT5G45960.1 gene_biotype:protein_coding transcript_biotype:protein_coding gene_symbol:AT5G45960 description:GDSL-like Lipase/Acylhydrolase superfamily protein [Source:NCBI gene (formerly Entrezgene);Acc:834636]
Onovi2bG0586100	FB	11.3303	10.2544	1.07588	-	endonuclease	AT1G11190.1 pep chromosome:TAIR10:1:3750066:3752780:-1 gene:AT1G11190 transcript:AT1G11190.1 gene_biotype:protein_coding transcript_biotype:protein_coding gene_symbol:BFN1 description:bifunctional nuclease i [Source:NCBI gene (formerly Entrezgene);Acc:837660]
Onovi2bG0588300	FB	9.86727	8.67935	1.18792	-	Equilibrative nucleotide transporter 3-like	AT4G05120.2 pep chromosome:TAIR10:4:2632604:2634917:-1 gene:AT4G05120 transcript:AT4G05120.2 gene_biotype:protein_coding transcript_biotype:protein_coding gene_symbol:FUR1 description:Major facilitator superfamily protein [Source:NCBI gene (formerly Entrezgene);Acc:825857]
Onovi2bG0600500	FB	9.97991	8.96034	1.01957	-	pumilio homolog	AT1G78160.1 pep chromosome:TAIR10:1:29407900:29410184:1 gene:AT1G78160 transcript:AT1G78160.1 gene_biotype:protein_coding transcript_biotype:protein_coding gene_symbol:PUM7 description:pumilio 7 [Source:NCBI gene (formerly Entrezgene);Acc:844152]
Onovi2bG0602900	FB	11.9023	10.7048	1.19748	-	Histidine	AT1G43710.1 pep chromosome:TAIR10:1:16486230:16488462:-1 gene:AT1G43710 transcript:AT1G43710.1 gene_biotype:protein_coding transcript_biotype:protein_coding gene_symbol:EMB1075 description:Pyridoxal phosphate (PLP)-dependent transferases superfamily protein [Source:NCBI gene (formerly Entrezgene);Acc:840958]
Onovi2bG0607100	FB	10.0612	8.49867	1.56251	-	XS zinc finger domain	AT5G23570.3 pep chromosome:TAIR10:5:7942908:7946145:1 gene:AT5G23570 transcript:AT5G23570.3 gene_biotype:protein_coding transcript_biotype:protein_coding gene_symbol:SGS3 description:XS domain-containing protein / XS zinc finger domain-containing protein-like protein [Source:NCBI gene (formerly Entrezgene);Acc:832422]
Onovi2cG0014200	FB	8.96294	7.86489	1.09805	-	11-beta-hydroxysteroid dehydrogenase-like 5	AT4G10020.1 pep chromosome:TAIR10:4:6268273:6270434:1 gene:AT4G10020 transcript:AT4G10020.1 gene_biotype:protein_coding transcript_biotype:protein_coding gene_symbol:HSD5 description:hydroxysteroid dehydrogenase 5 [Source:NCBI gene (formerly Entrezgene);Acc:826593]
Onovi2cG0015200	FB	9.46497	8.11531	1.34966	-	Sad1 / UNC-like C-terminal	AT4G23950.1 pep chromosome:TAIR10:4:12442081:12444466:1 gene:AT4G23950 transcript:AT4G23950.1 gene_biotype:protein_coding transcript_biotype:protein_coding gene_symbol:AT4G23950 description:Galactose-binding protein [Source:NCBI gene (formerly Entrezgene);Acc:828495]
Onovi2cG0018400	FB	10.1593	8.59034	1.56899	-	Holliday junction DNA helicase ruvB N-terminus	AT1G64110.4 pep chromosome:TAIR10:1:23796719:23801283:-1 gene:AT1G64110 transcript:AT1G64110.4 gene_biotype:protein_coding transcript_biotype:protein_coding gene_symbol:DAA1 description:P-loop containing nucleoside triphosphate hydrolases superfamily protein [Source:NCBI gene (formerly Entrezgene);Acc:842716]
Onovi2cG0021200	FB	11.4128	8.59768	2.81511	-	Belongs to the actin-binding proteins ADF family	AT4G25590.1 pep chromosome:TAIR10:4:13058936:13060250:-1 gene:AT4G25590 transcript:AT4G25590.1 gene_biotype:protein_coding transcript_biotype:protein_coding gene_symbol:ADF7 description:actin depolymerizing factor 7 [Source:NCBI gene (formerly Entrezgene);Acc:828664]
Onovi2cG0032600	FB	10.9594	9.24502	1.71437	-	Vesicle-associated protein	AT5G47180.2 pep chromosome:TAIR10:5:19161012:19163918:-1 gene:AT5G47180 transcript:AT5G47180.2 gene_biotype:protein_coding transcript_biotype:protein_coding gene_symbol:AT5G47180 description:Plant VAMP (vesicle-associated membrane protein) family protein [Source:NCBI gene (formerly Entrezgene);Acc:834764]
Onovi2cG0033100	FB	11.9983	9.4562	2.54209	-	Belongs to the Glu Leu Phe Val dehydrogenases family	AT5G07440.1 pep chromosome:TAIR10:5:2355759:2358241:1 gene:AT5G07440 transcript:AT5G07440.1 gene_biotype:protein_coding transcript_biotype:protein_coding gene_symbol:GDH2 description:glutamate dehydrogenase 2 [Source:NCBI gene (formerly Entrezgene);Acc:830635]
Onovi2cG0046400	FB	9.74252	8.26703	1.47549	-	-	AT5G67265.1 pep chromosome:TAIR10:5:26839378:26839998:-1 gene:AT5G67265 transcript:AT5G67265.1 gene_biotype:protein_coding transcript_biotype:protein_coding gene_symbol:AT5G67265 description:uncharacterized protein [Source:NCBI gene (formerly Entrezgene);Acc:10723094]
Onovi2cG0051700	FB	10.0558	8.83926	1.21651	-	WD40 repeats	AT3G50590.2 pep chromosome:TAIR10:3:18770872:18779502:1 gene:AT3G50590 transcript:AT3G50590.2 gene_biotype:protein_coding transcript_biotype:protein_coding gene_symbol:AT3G50590 description:Transducin/WD40 repeat-like superfamily protein [Source:NCBI gene (formerly Entrezgene);Acc:824223]
Onovi2cG0053100	FB	13.3962	10.4374	2.9588	-	L-ascorbate oxidase homolog	AT5G66920.1 pep chromosome:TAIR10:5:26722701:26725657:1 gene:AT5G66920 transcript:AT5G66920.1 gene_biotype:protein_coding transcript_biotype:protein_coding gene_symbol:sks17 description:SKU5 similar 17 [Source:NCBI gene (formerly Entrezgene);Acc:836826]
Onovi2cG0058000	FB	10.1642	8.9972	1.16705	-	Homeobox domain	AT4G36740.1 pep chromosome:TAIR10:4:17314453:17316441:-1 gene:AT4G36740 transcript:AT4G36740.1 gene_biotype:protein_coding transcript_biotype:protein_coding gene_symbol:HB40 description:homeobox protein 40 [Source:NCBI gene (formerly Entrezgene);Acc:829827]
Onovi2cG0059500	FB	9.77784	8.68451	1.09333	-	Pterin 4 alpha carbinolamine dehydratase	AT1G29810.2 pep chromosome:TAIR10:1:10435606:10437339:-1 gene:AT1G29810 transcript:AT1G29810.2 gene_biotype:protein_coding transcript_biotype:protein_coding gene_symbol:AT1G29810 description:Transcriptional coactivator/pterin dehydratase [Source:NCBI gene (formerly Entrezgene);Acc:839859]
Onovi2cG0061200	FB	10.1816	8.13792	2.04367	-	late embryogenesis abundant protein	-
Onovi2cG0064100	FB	10.6484	8.31935	2.32906	-	Methyltransferase	AT3G51070.1 pep chromosome:TAIR10:3:18969068:18972554:1 gene:AT3G51070 transcript:AT3G51070.1 gene_biotype:protein_coding transcript_biotype:protein_coding gene_symbol:AT3G51070 description:S-adenosyl-L-methionine-dependent methyltransferases superfamily protein [Source:NCBI gene (formerly Entrezgene);Acc:824271]
Onovi2cG0064600	FB	11.12	9.4101	1.70988	-	Belongs to the thioredoxin family	AT3G51030.1 pep chromosome:TAIR10:3:18950918:18952109:-1 gene:AT3G51030 transcript:AT3G51030.1 gene_biotype:protein_coding transcript_biotype:protein_coding gene_symbol:TRX1 description:thioredoxin H-type 1 [Source:NCBI gene (formerly Entrezgene);Acc:824267]
Onovi2cG0076600	FB	9.72695	8.45525	1.2717	-	Phosphoserine aminotransferase	AT4G35630.1 pep chromosome:TAIR10:4:16904059:16905722:1 gene:AT4G35630 transcript:AT4G35630.1 gene_biotype:protein_coding transcript_biotype:protein_coding gene_symbol:PSAT description:phosphoserine aminotransferase [Source:NCBI gene (formerly Entrezgene);Acc:829715]
Onovi2cG0077200	FB	12.2559	11.0813	1.17462	-	phosphatase	AT3G51460.1 pep chromosome:TAIR10:3:19092518:19097437:1 gene:AT3G51460 transcript:AT3G51460.1 gene_biotype:protein_coding transcript_biotype:protein_coding gene_symbol:RHD4 description:Phosphoinositide phosphatase family protein [Source:NCBI gene (formerly Entrezgene);Acc:824309]
Onovi2cG0079000	FB	10.1482	8.47975	1.66845	-	phosphatase 2c	AT3G51470.1 pep chromosome:TAIR10:3:19097722:19099275:-1 gene:AT3G51470 transcript:AT3G51470.1 gene_biotype:protein_coding transcript_biotype:protein_coding gene_symbol:AT3G51470 description:Protein phosphatase 2C family protein [Source:NCBI gene (formerly Entrezgene);Acc:824310]
Onovi2cG0084500	FB	10.2181	8.672	1.54614	-	Benzyl alcohol	AT5G17540.1 pep chromosome:TAIR10:5:5781987:5783729:-1 gene:AT5G17540 transcript:AT5G17540.1 gene_biotype:protein_coding transcript_biotype:protein_coding gene_symbol:AT5G17540 description:HXXXD-type acyl-transferase family protein [Source:NCBI gene (formerly Entrezgene);Acc:831620]
Onovi2cG0095500	FB	9.79276	7.95054	1.84222	-	DNA-directed RNA polymerase	AT4G14660.3 pep chromosome:TAIR10:4:8406305:8407633:-1 gene:AT4G14660 transcript:AT4G14660.3 gene_biotype:protein_coding transcript_biotype:protein_coding gene_symbol:NRPE7 description:RNA polymerase Rpb7-like, N-terminal domain-containing protein [Source:NCBI gene (formerly Entrezgene);Acc:827116]
Onovi2cG0103000	FB	9.30444	8.29911	1.00532	-	At4g38062-like	AT4G38062.1 pep chromosome:TAIR10:4:17876202:17879856:1 gene:AT4G38062 transcript:AT4G38062.1 gene_biotype:protein_coding transcript_biotype:protein_coding gene_symbol:AT4G38062 description:basic helix loop helix (bHLH) DNA-binding superfamily protein [Source:NCBI gene (formerly Entrezgene);Acc:28720214]
Onovi2cG0104500	FB	9.39584	7.91955	1.47628	-	Catalyzes the phosphorylation of D-fructose 6-phosphate to fructose 1,6-bisphosphate by ATP, the first committing step of glycolysis	AT2G22480.1 pep chromosome:TAIR10:2:9545283:9548640:1 gene:AT2G22480 transcript:AT2G22480.1 gene_biotype:protein_coding transcript_biotype:protein_coding gene_symbol:PFK5 description:phosphofructokinase 5 [Source:NCBI gene (formerly Entrezgene);Acc:816781]
Onovi2cG0112400	FB	11.5721	9.58479	1.98731	-	bHLH-MYC and R2R3-MYB transcription factors N-terminal	AT1G60060.1 pep chromosome:TAIR10:1:22139170:22141815:1 gene:AT1G60060 transcript:AT1G60060.1 gene_biotype:protein_coding transcript_biotype:protein_coding gene_symbol:AT1G60060 description:Serine/threonine-protein kinase WNK (With No Lysine)-like protein [Source:NCBI gene (formerly Entrezgene);Acc:842300]
Onovi2cG0118500	FB	10.4223	9.40981	1.01249	-	transcription factor	AT1G59640.1 pep chromosome:TAIR10:1:21909070:21911289:-1 gene:AT1G59640 transcript:AT1G59640.1 gene_biotype:protein_coding transcript_biotype:protein_coding gene_symbol:BPEp description:transcription factor BIG PETAL P (BPE) [Source:NCBI gene (formerly Entrezgene);Acc:842254]
Onovi2cG0118900	FB	9.6529	8.22927	1.42364	-	Exocyst complex component EXO84A	AT1G10385.1 pep chromosome:TAIR10:1:3403132:3405920:1 gene:AT1G10385 transcript:AT1G10385.1 gene_biotype:protein_coding transcript_biotype:protein_coding gene_symbol:AT1G10385 description:Vps51/Vps67 family (components of vesicular transport) protein [Source:NCBI gene (formerly Entrezgene);Acc:837578]
Onovi2cG0122400	FB	10.0154	8.83789	1.17754	-	SNF1-related protein kinase regulatory subunit gamma-1-like	AT1G69800.2 pep chromosome:TAIR10:1:26274230:26276329:-1 gene:AT1G69800 transcript:AT1G69800.2 gene_biotype:protein_coding transcript_biotype:protein_coding gene_symbol:AT1G69800 description:Cystathionine beta-synthase (CBS) protein [Source:NCBI gene (formerly Entrezgene);Acc:843316]
Onovi2cG0129700	FB	10.4033	9.21114	1.19219	-	Methyltransferase-like protein	AT1G69523.1 pep chromosome:TAIR10:1:26129551:26131292:1 gene:AT1G69523 transcript:AT1G69523.1 gene_biotype:protein_coding transcript_biotype:protein_coding gene_symbol:AT1G69523 description:S-adenosyl-L-methionine-dependent methyltransferases superfamily protein [Source:NCBI gene (formerly Entrezgene);Acc:843286]
Onovi2cG0129800	FB	10.3329	7.96594	2.36695	-	Methyltransferase-like protein	AT1G69523.1 pep chromosome:TAIR10:1:26129551:26131292:1 gene:AT1G69523 transcript:AT1G69523.1 gene_biotype:protein_coding transcript_biotype:protein_coding gene_symbol:AT1G69523 description:S-adenosyl-L-methionine-dependent methyltransferases superfamily protein [Source:NCBI gene (formerly Entrezgene);Acc:843286]
Onovi2cG0131100	FB	10.8464	9.66311	1.18329	-	Belongs to the histidine acid phosphatase family	AT5G15070.4 pep chromosome:TAIR10:5:4876515:4885821:1 gene:AT5G15070 transcript:AT5G15070.4 gene_biotype:protein_coding transcript_biotype:protein_coding gene_symbol:AT5G15070 description:Phosphoglycerate mutase-like family protein [Source:NCBI gene (formerly Entrezgene);Acc:831359]
Onovi2cG0134500	FB	10.4834	9.33335	1.15003	-	Gibberellin-regulated protein	AT5G15230.1 pep chromosome:TAIR10:5:4944816:4946299:1 gene:AT5G15230 transcript:AT5G15230.1 gene_biotype:protein_coding transcript_biotype:protein_coding gene_symbol:GASA4 description:GAST1 protein homolog 4 [Source:NCBI gene (formerly Entrezgene);Acc:831375]
Onovi2cG0135000	FB	9.76484	8.37642	1.38842	-	LL-diaminopimelate aminotransferase	AT4G33680.1 pep chromosome:TAIR10:4:16171681:16174723:-1 gene:AT4G33680 transcript:AT4G33680.1 gene_biotype:protein_coding transcript_biotype:protein_coding gene_symbol:AGD2 description:Pyridoxal phosphate (PLP)-dependent transferases superfamily protein [Source:NCBI gene (formerly Entrezgene);Acc:829510]
Onovi2cG0144500	FB	14.3103	10.1437	4.16662	RGP2	Reversibly glycosylated polypeptide	AT3G02230.1 pep chromosome:TAIR10:3:415389:417723:1 gene:AT3G02230 transcript:AT3G02230.1 gene_biotype:protein_coding transcript_biotype:protein_coding gene_symbol:RGP1 description:reversibly glycosylated polypeptide 1 [Source:NCBI gene (formerly Entrezgene);Acc:821233]
Onovi2cG0148100	FB	13.5352	9.60462	3.93061	-	Stress-induced protein	-
Onovi2cG0156000	FB	10.326	8.12693	2.19906	-	Belongs to the uridine kinase family	AT3G27440.1 pep chromosome:TAIR10:3:10155438:10158215:1 gene:AT3G27440 transcript:AT3G27440.1 gene_biotype:protein_coding transcript_biotype:protein_coding gene_symbol:UKL5 description:uridine kinase-like 5 [Source:NCBI gene (formerly Entrezgene);Acc:822365]
Onovi2cG0159600	FB	11.944	8.62383	3.32019	-	heme protein	AT5G40810.1 pep chromosome:TAIR10:5:16339863:16342927:1 gene:AT5G40810 transcript:AT5G40810.1 gene_biotype:protein_coding transcript_biotype:protein_coding gene_symbol:AT5G40810 description:Cytochrome C1 family [Source:NCBI gene (formerly Entrezgene);Acc:834081]
Onovi2cG0162400	FB	10.389	8.90795	1.48101	-	Belongs to the major facilitator superfamily. Sugar transporter (TC 2.A.1.1) family	AT3G18830.1 pep chromosome:TAIR10:3:6488843:6491429:-1 gene:AT3G18830 transcript:AT3G18830.1 gene_biotype:protein_coding transcript_biotype:protein_coding gene_symbol:PMT5 description:polyol/monosaccharide transporter 5 [Source:NCBI gene (formerly Entrezgene);Acc:821416]
Onovi2cG0163100	FB	9.0382	7.94881	1.08939	-	Domain found in Dishevelled, Egl-10, and Pleckstrin (DEP)	AT4G08550.2 pep chromosome:TAIR10:4:5444345:5446891:1 gene:AT4G08550 transcript:AT4G08550.2 gene_biotype:protein_coding transcript_biotype:protein_coding gene_symbol:AT4G08550 description:electron carrier/ protein disulfide oxidoreductase [Source:NCBI gene (formerly Entrezgene);Acc:826415]
Onovi2cG0166900	FB	10.3202	8.5751	1.74515	-	Homocysteine s-methyltransferase	AT3G25900.1 pep chromosome:TAIR10:3:9480746:9482962:1 gene:AT3G25900 transcript:AT3G25900.1 gene_biotype:protein_coding transcript_biotype:protein_coding gene_symbol:HMT-1 description:Homocysteine S-methyltransferase family protein [Source:NCBI gene (formerly Entrezgene);Acc:822186]
Onovi2cG0172800	FB	9.32118	7.7065	1.61468	-	Protein NRT1 PTR FAMILY	AT5G28470.2 pep chromosome:TAIR10:5:10428733:10432357:1 gene:AT5G28470 transcript:AT5G28470.2 gene_biotype:protein_coding transcript_biotype:protein_coding gene_symbol:AT5G28470 description:Major facilitator superfamily protein [Source:NCBI gene (formerly Entrezgene);Acc:832936]
Onovi2cG0184400	FB	10.3072	8.22944	2.07776	-	May be involved in the synthesis of minor phospholipids and in modulation of IP3-mediated signal transduction	AT4G26770.1 pep chromosome:TAIR10:4:13482064:13484943:1 gene:AT4G26770 transcript:AT4G26770.1 gene_biotype:protein_coding transcript_biotype:protein_coding gene_symbol:AT4G26770 description:Phosphatidate cytidylyltransferase family protein [Source:NCBI gene (formerly Entrezgene);Acc:828784]
Onovi2cG0198600	FB	10.5187	9.28374	1.23498	-	Serine--glyoxylate	AT2G13360.2 pep chromosome:TAIR10:2:5539240:5541355:-1 gene:AT2G13360 transcript:AT2G13360.2 gene_biotype:protein_coding transcript_biotype:protein_coding gene_symbol:AGT description:alanine:glyoxylate aminotransferase [Source:NCBI gene (formerly Entrezgene);Acc:815822]
Onovi2cG0201400	FB	10.1707	9.09381	1.07687	-	Calcium-dependent protein kinase	AT5G12180.1 pep chromosome:TAIR10:5:3936813:3939596:1 gene:AT5G12180 transcript:AT5G12180.1 gene_biotype:protein_coding transcript_biotype:protein_coding gene_symbol:CPK17 description:calcium-dependent protein kinase 17 [Source:NCBI gene (formerly Entrezgene);Acc:831091]
Onovi2cG0208000	FB	9.33392	8.01161	1.32231	-	Hyccin	AT5G21050.1 pep chromosome:TAIR10:5:7147890:7148957:1 gene:AT5G21050 transcript:AT5G21050.1 gene_biotype:protein_coding transcript_biotype:protein_coding gene_symbol:AT5G21050 description:hyccin [Source:NCBI gene (formerly Entrezgene);Acc:832229]
Onovi2cG0212800	FB	11.4148	10.2546	1.1602	-	Phosphatidylglycerol phosphatidylinositol transfer	-
Onovi2cG0212900	FB	9.7661	8.12847	1.63763	-	FAM91 N-terminus	AT1G35220.2 pep chromosome:TAIR10:1:12908848:12914802:1 gene:AT1G35220 transcript:AT1G35220.2 gene_biotype:protein_coding transcript_biotype:protein_coding gene_symbol:AT1G35220 description:FAM91 carboxy-terminus protein [Source:NCBI gene (formerly Entrezgene);Acc:840411]
Onovi2cG0225900	FB	9.40196	7.84112	1.56084	-	Belongs to the glycosyltransferase 2 family	AT2G33100.1 pep chromosome:TAIR10:2:14036319:14040157:-1 gene:AT2G33100 transcript:AT2G33100.1 gene_biotype:protein_coding transcript_biotype:protein_coding gene_symbol:CSLD1 description:cellulose synthase-like D1 [Source:NCBI gene (formerly Entrezgene);Acc:817872]
Onovi2cG0241300	FB	9.35644	7.88714	1.4693	-	60S ribosomal protein L23	AT3G04400.1 pep chromosome:TAIR10:3:1167250:1168723:1 gene:AT3G04400 transcript:AT3G04400.1 gene_biotype:protein_coding transcript_biotype:protein_coding gene_symbol:emb2171 description:Ribosomal protein L14p/L23e family protein [Source:NCBI gene (formerly Entrezgene);Acc:819595]
Onovi2cG0252100	FB	11.8103	9.6541	2.15624	-	Belongs to the AAA ATPase family	AT5G40010.1 pep chromosome:TAIR10:5:16020058:16021916:-1 gene:AT5G40010 transcript:AT5G40010.1 gene_biotype:protein_coding transcript_biotype:protein_coding gene_symbol:AATP1 description:AAA-ATPase 1 [Source:NCBI gene (formerly Entrezgene);Acc:833998]
Onovi2cG0253400	FB	12.3234	11.1679	1.1555	-	21 kDa protein	AT5G20740.1 pep chromosome:TAIR10:5:7025565:7026533:-1 gene:AT5G20740 transcript:AT5G20740.1 gene_biotype:protein_coding transcript_biotype:protein_coding gene_symbol:AT5G20740 description:Plant invertase/pectin methylesterase inhibitor superfamily protein [Source:NCBI gene (formerly Entrezgene);Acc:832197]
Onovi2cG0259300	FB	10.4287	9.38146	1.04728	-	transcription factor	AT3G11440.1 pep chromosome:TAIR10:3:3602036:3605172:1 gene:AT3G11440 transcript:AT3G11440.1 gene_biotype:protein_coding transcript_biotype:protein_coding gene_symbol:MYB65 description:myb domain protein 65 [Source:NCBI gene (formerly Entrezgene);Acc:820317]
Onovi2cG0269400	FB	12.873	11.672	1.20099	-	Dirigent proteins impart stereoselectivity on the phenoxy radical-coupling reaction, yielding optically active lignans from two molecules of coniferyl alcohol in the biosynthesis of lignans, flavonolignans, and alkaloids and thus plays a central role in plant secondary metabolism	AT1G65870.1 pep chromosome:TAIR10:1:24503315:24504390:1 gene:AT1G65870 transcript:AT1G65870.1 gene_biotype:protein_coding transcript_biotype:protein_coding gene_symbol:AT1G65870 description:Disease resistance-responsive (dirigent-like protein) family protein [Source:NCBI gene (formerly Entrezgene);Acc:842898]
Onovi2cG0277900	FB	12.8168	11.1055	1.71129	DRT100	DNA-damage-repair toleration protein	AT3G12610.1 pep chromosome:TAIR10:3:4006346:4008018:-1 gene:AT3G12610 transcript:AT3G12610.1 gene_biotype:protein_coding transcript_biotype:protein_coding gene_symbol:DRT100 description:Leucine-rich repeat (LRR) family protein [Source:NCBI gene (formerly Entrezgene);Acc:820441]
Onovi2cG0281500	FB	10.5678	9.45477	1.11302	-	Glucan endo-1,3-beta-glucosidase-like protein	AT5G08000.1 pep chromosome:TAIR10:5:2563366:2565547:1 gene:AT5G08000 transcript:AT5G08000.1 gene_biotype:protein_coding transcript_biotype:protein_coding gene_symbol:E13L3 description:glucan endo-1,3-beta-glucosidase-like protein 3 [Source:NCBI gene (formerly Entrezgene);Acc:830694]
Onovi2cG0286700	FB	11.7016	10.5346	1.16706	-	Gibberellin regulated protein	AT1G74670.1 pep chromosome:TAIR10:1:28053030:28054149:1 gene:AT1G74670 transcript:AT1G74670.1 gene_biotype:protein_coding transcript_biotype:protein_coding gene_symbol:GASA6 description:Gibberellin-regulated family protein [Source:NCBI gene (formerly Entrezgene);Acc:843806]
Onovi2cG0287200	FB	10.7733	9.25973	1.51357	-	methyltransferase PMT2	AT1G26850.1 pep chromosome:TAIR10:1:9300806:9304231:-1 gene:AT1G26850 transcript:AT1G26850.1 gene_biotype:protein_coding transcript_biotype:protein_coding gene_symbol:AT1G26850 description:S-adenosyl-L-methionine-dependent methyltransferases superfamily protein [Source:NCBI gene (formerly Entrezgene);Acc:839229]
Onovi2cG0291300	FB	9.93885	8.82496	1.11389	-	Zein-binding	AT1G18990.1 pep chromosome:TAIR10:1:6558574:6560561:-1 gene:AT1G18990 transcript:AT1G18990.1 gene_biotype:protein_coding transcript_biotype:protein_coding gene_symbol:AT1G18990 description:myosin-binding protein, putative (Protein of unknown function, DUF593) [Source:NCBI gene (formerly Entrezgene);Acc:838480]
Onovi2cG0292200	FB	9.93532	8.83545	1.09986	-	Vacuolar protein sorting-associated protein	AT5G53530.1 pep chromosome:TAIR10:5:21745937:21748719:-1 gene:AT5G53530 transcript:AT5G53530.1 gene_biotype:protein_coding transcript_biotype:protein_coding gene_symbol:VPS26A description:vacuolar protein sorting 26A [Source:NCBI gene (formerly Entrezgene);Acc:835435]
Onovi2cG0296900	FB	9.07308	7.97697	1.09611	-	TPR and ankyrin repeat-containing protein	AT1G65810.1 pep chromosome:TAIR10:1:24477043:24480728:-1 gene:AT1G65810 transcript:AT1G65810.1 gene_biotype:protein_coding transcript_biotype:protein_coding gene_symbol:AT1G65810 description:P-loop containing nucleoside triphosphate hydrolases superfamily protein [Source:NCBI gene (formerly Entrezgene);Acc:842892]
Onovi2cG0303200	FB	11.5006	8.29241	3.20816	-	mitochondrion organization	AT1G06530.1 pep chromosome:TAIR10:1:2001382:2002802:1 gene:AT1G06530 transcript:AT1G06530.1 gene_biotype:protein_coding transcript_biotype:protein_coding gene_symbol:PMD2 description:Tropomyosin-like protein [Source:NCBI gene (formerly Entrezgene);Acc:837164]
Onovi2cG0324800	FB	11.3733	9.40591	1.96736	ABHD17C	palmitoyl-(protein) hydrolase activity	AT4G02930.1 pep chromosome:TAIR10:4:1295375:1298500:-1 gene:AT4G02930 transcript:AT4G02930.1 gene_biotype:protein_coding transcript_biotype:protein_coding gene_symbol:AT4G02930 description:GTP binding Elongation factor Tu family protein [Source:NCBI gene (formerly Entrezgene);Acc:828134]
Onovi2cG0333200	FB	9.92738	7.67148	2.25591	-	Protein of unknown function (DUF1068)	AT4G04360.1 pep chromosome:TAIR10:4:2133139:2133935:-1 gene:AT4G04360 transcript:AT4G04360.1 gene_biotype:protein_coding transcript_biotype:protein_coding gene_symbol:AT4G04360 description:transmembrane protein, putative (DUF1068) [Source:NCBI gene (formerly Entrezgene);Acc:825756]
Onovi2cG0337000	FB	11.9822	10.2532	1.72898	-	Rho GDP-dissociation inhibitor	AT3G07880.1 pep chromosome:TAIR10:3:2513925:2515983:1 gene:AT3G07880 transcript:AT3G07880.1 gene_biotype:protein_coding transcript_biotype:protein_coding gene_symbol:SCN1 description:Immunoglobulin E-set superfamily protein [Source:NCBI gene (formerly Entrezgene);Acc:819979]
Onovi2cG0338600	FB	9.45929	8.31901	1.14028	-	zinc finger CCCH domain-containing protein	-
Onovi2cG0346400	FB	12.5257	10.3175	2.20828	-	GTPase activator activity	-
Onovi2cG0367800	FB	10.4748	8.96529	1.50951	-	Cytosolic purine 5'-nucleotidase-like	AT1G75210.3 pep chromosome:TAIR10:1:28223837:28229082:1 gene:AT1G75210 transcript:AT1G75210.3 gene_biotype:protein_coding transcript_biotype:protein_coding gene_symbol:AT1G75210 description:HAD-superfamily hydrolase, subfamily IG, 5'-nucleotidase [Source:NCBI gene (formerly Entrezgene);Acc:843858]
Onovi2cG0382400	FB	10.0184	8.14412	1.87425	-	glutamine synthetase	AT5G37600.1 pep chromosome:TAIR10:5:14933286:14935885:-1 gene:AT5G37600 transcript:AT5G37600.1 gene_biotype:protein_coding transcript_biotype:protein_coding gene_symbol:GSR 1 description:uncharacterized protein [Source:NCBI gene (formerly Entrezgene);Acc:833738]
Onovi2cG0391200	FB	10.299	8.41569	1.88331	-	Mitochondrial calcium uniporter	AT1G57610.1 pep chromosome:TAIR10:1:21337127:21339034:-1 gene:AT1G57610 transcript:AT1G57610.1 gene_biotype:protein_coding transcript_biotype:protein_coding gene_symbol:AT1G57610 description:calcium uniporter (DUF607) [Source:NCBI gene (formerly Entrezgene);Acc:842137]
Onovi2cG0392500	FB	9.10519	8.02475	1.08044	-	-	-
Onovi2cG0413800	FB	9.4829	8.0305	1.4524	-	heme protein	AT5G40810.1 pep chromosome:TAIR10:5:16339863:16342927:1 gene:AT5G40810 transcript:AT5G40810.1 gene_biotype:protein_coding transcript_biotype:protein_coding gene_symbol:AT5G40810 description:Cytochrome C1 family [Source:NCBI gene (formerly Entrezgene);Acc:834081]
Onovi2cG0435100	FB	14.3806	12.8065	1.57411	-	5-methyltetrahydropteroyltriglutamate-- homocysteine	AT5G17920.1 pep chromosome:TAIR10:5:5935038:5939865:1 gene:AT5G17920 transcript:AT5G17920.1 gene_biotype:protein_coding transcript_biotype:protein_coding gene_symbol:ATMS1 description:Cobalamin-independent synthase family protein [Source:NCBI gene (formerly Entrezgene);Acc:831660]
Onovi2cG0436400	FB	9.78542	7.81841	1.96701	-	Belongs to the nonaspanin (TM9SF) (TC 9.A.2) family	AT5G10840.1 pep chromosome:TAIR10:5:3424688:3427897:-1 gene:AT5G10840 transcript:AT5G10840.1 gene_biotype:protein_coding transcript_biotype:protein_coding gene_symbol:EMP1 description:Endomembrane protein 70 protein family [Source:NCBI gene (formerly Entrezgene);Acc:830951]
Onovi2cG0447100	FB	11.1321	9.85008	1.28203	-	Belongs to the nonaspanin (TM9SF) (TC 9.A.2) family	AT4G12650.1 pep chromosome:TAIR10:4:7467845:7470737:-1 gene:AT4G12650 transcript:AT4G12650.1 gene_biotype:protein_coding transcript_biotype:protein_coding gene_symbol:AT4G12650 description:Endomembrane protein 70 protein family [Source:NCBI gene (formerly Entrezgene);Acc:826878]
Onovi2cG0504000	FB	10.1501	8.97727	1.17287	-	Protein of unknown function, DUF599	AT5G24600.1 pep chromosome:TAIR10:5:8421558:8423525:-1 gene:AT5G24600 transcript:AT5G24600.1 gene_biotype:protein_coding transcript_biotype:protein_coding gene_symbol:AT5G24600 description:TRP-like ion channel protein (Protein of unknown function, DUF599) [Source:NCBI gene (formerly Entrezgene);Acc:832531]
Onovi2cG0511100	FB	10.564	8.74315	1.82089	-	Belongs to the ABC transporter superfamily. ABCG family. PDR (TC 3.A.1.205) subfamily	AT2G29940.1 pep chromosome:TAIR10:2:12759973:12766794:1 gene:AT2G29940 transcript:AT2G29940.1 gene_biotype:protein_coding transcript_biotype:protein_coding gene_symbol:ABCG31 description:pleiotropic drug resistance 3 [Source:NCBI gene (formerly Entrezgene);Acc:817544]
Onovi2cG0515100	FB	12.2557	11.1221	1.13362	phb2	Prohibitin-3	AT5G40770.1 pep chromosome:TAIR10:5:16314850:16317291:-1 gene:AT5G40770 transcript:AT5G40770.1 gene_biotype:protein_coding transcript_biotype:protein_coding gene_symbol:PHB3 description:prohibitin 3 [Source:NCBI gene (formerly Entrezgene);Acc:834077]
Onovi2cG0523500	FB	10.9663	9.56129	1.405	-	Belongs to the 'GDSL' lipolytic enzyme family	AT1G71691.2 pep chromosome:TAIR10:1:26948743:26951547:-1 gene:AT1G71691 transcript:AT1G71691.2 gene_biotype:protein_coding transcript_biotype:protein_coding gene_symbol:AT1G71691 description:GDSL-like Lipase/Acylhydrolase superfamily protein [Source:NCBI gene (formerly Entrezgene);Acc:843496]
Onovi2cG0531500	FB	8.94209	7.7249	1.21718	-	-	-
Onovi2cG0547900	FB	12.7043	11.6606	1.04365	-	Clathrin is the major protein of the polyhedral coat of coated pits and vesicles	AT3G11130.1 pep chromosome:TAIR10:3:3482149:3492065:-1 gene:AT3G11130 transcript:AT3G11130.1 gene_biotype:protein_coding transcript_biotype:protein_coding gene_symbol:AT3G11130 description:Clathrin, heavy chain [Source:NCBI gene (formerly Entrezgene);Acc:820284]
Onovi2cG0553000	FB	10.491	9.07251	1.41853	-	BEST Arabidopsis thaliana protein match is	AT2G29620.4 pep chromosome:TAIR10:2:12662738:12666113:-1 gene:AT2G29620 transcript:AT2G29620.4 gene_biotype:protein_coding transcript_biotype:protein_coding gene_symbol:AT2G29620 description:dentin sialophosphoprotein [Source:NCBI gene (formerly Entrezgene);Acc:817512]
Onovi2cG0563600	FB	9.25975	7.59262	1.66713	-	ABC transporter G family member	AT3G13220.1 pep chromosome:TAIR10:3:4247675:4250703:-1 gene:AT3G13220 transcript:AT3G13220.1 gene_biotype:protein_coding transcript_biotype:protein_coding gene_symbol:ABCG26 description:ABC-2 type transporter family protein [Source:NCBI gene (formerly Entrezgene);Acc:820512]
Onovi2cG0572700	FB	10.2738	8.937	1.33678	-	phospho-N-acetylmuramoyl-pentapeptide- transferase homolog	AT4G18270.1 pep chromosome:TAIR10:4:10098673:10102107:-1 gene:AT4G18270 transcript:AT4G18270.1 gene_biotype:protein_coding transcript_biotype:protein_coding gene_symbol:TRANS11 description:translocase 11 [Source:NCBI gene (formerly Entrezgene);Acc:827553]
Onovi2cG0589000	FB	12.6625	11.1342	1.52826	-	Belongs to the 14-3-3 family	AT2G42590.2 pep chromosome:TAIR10:2:17731855:17733967:-1 gene:AT2G42590 transcript:AT2G42590.2 gene_biotype:protein_coding transcript_biotype:protein_coding gene_symbol:GRF9 description:ral regulatory factor 9 [Source:NCBI gene (formerly Entrezgene);Acc:818859]
Onovi2cG0595700	FB	9.4946	8.46969	1.02491	-	-	-
Onovi2cG0597200	FB	8.74724	7.66176	1.08548	-	transcriptional co-repressor	AT2G32700.6 pep chromosome:TAIR10:2:13866760:13872246:1 gene:AT2G32700 transcript:AT2G32700.6 gene_biotype:protein_coding transcript_biotype:protein_coding gene_symbol:LUH description:LEUNIG-like protein [Source:NCBI gene (formerly Entrezgene);Acc:817830]
Onovi2cG0606000	FB	9.60625	8.5619	1.04435	-	Equilibrative nucleotide transporter 3-like	AT4G05120.2 pep chromosome:TAIR10:4:2632604:2634917:-1 gene:AT4G05120 transcript:AT4G05120.2 gene_biotype:protein_coding transcript_biotype:protein_coding gene_symbol:FUR1 description:Major facilitator superfamily protein [Source:NCBI gene (formerly Entrezgene);Acc:825857]
Onovi2cG0618700	FB	10.4515	9.1321	1.31945	-	pumilio homolog	AT1G78160.1 pep chromosome:TAIR10:1:29407900:29410184:1 gene:AT1G78160 transcript:AT1G78160.1 gene_biotype:protein_coding transcript_biotype:protein_coding gene_symbol:PUM7 description:pumilio 7 [Source:NCBI gene (formerly Entrezgene);Acc:844152]
Onovi2cG0626000	FB	10.1343	8.50698	1.62728	-	XS zinc finger domain	AT5G23570.3 pep chromosome:TAIR10:5:7942908:7946145:1 gene:AT5G23570 transcript:AT5G23570.3 gene_biotype:protein_coding transcript_biotype:protein_coding gene_symbol:SGS3 description:XS domain-containing protein / XS zinc finger domain-containing protein-like protein [Source:NCBI gene (formerly Entrezgene);Acc:832422]
Onovi2dG0004700	FB	10.3928	9.18381	1.20902	-	Holliday junction DNA helicase ruvB N-terminus	AT1G64110.4 pep chromosome:TAIR10:1:23796719:23801283:-1 gene:AT1G64110 transcript:AT1G64110.4 gene_biotype:protein_coding transcript_biotype:protein_coding gene_symbol:DAA1 description:P-loop containing nucleoside triphosphate hydrolases superfamily protein [Source:NCBI gene (formerly Entrezgene);Acc:842716]
Onovi2dG0007000	FB	11.9241	8.75542	3.16868	-	Nucleoside diphosphate kinase	AT4G23900.1 pep chromosome:TAIR10:4:12424451:12426528:1 gene:AT4G23900 transcript:AT4G23900.1 gene_biotype:protein_coding transcript_biotype:protein_coding gene_symbol:AT4G23900 description:Nucleoside diphosphate kinase family protein [Source:NCBI gene (formerly Entrezgene);Acc:828490]
Onovi2dG0008100	FB	9.43697	8.17919	1.25778	-	Sad1 / UNC-like C-terminal	AT4G23950.1 pep chromosome:TAIR10:4:12442081:12444466:1 gene:AT4G23950 transcript:AT4G23950.1 gene_biotype:protein_coding transcript_biotype:protein_coding gene_symbol:AT4G23950 description:Galactose-binding protein [Source:NCBI gene (formerly Entrezgene);Acc:828495]
Onovi2dG0034900	FB	10.9879	8.94362	2.04427	-	Vesicle-associated protein	AT5G47180.2 pep chromosome:TAIR10:5:19161012:19163918:-1 gene:AT5G47180 transcript:AT5G47180.2 gene_biotype:protein_coding transcript_biotype:protein_coding gene_symbol:AT5G47180 description:Plant VAMP (vesicle-associated membrane protein) family protein [Source:NCBI gene (formerly Entrezgene);Acc:834764]
Onovi2dG0035400	FB	12.0491	10.4977	1.5514	-	Belongs to the Glu Leu Phe Val dehydrogenases family	AT5G07440.1 pep chromosome:TAIR10:5:2355759:2358241:1 gene:AT5G07440 transcript:AT5G07440.1 gene_biotype:protein_coding transcript_biotype:protein_coding gene_symbol:GDH2 description:glutamate dehydrogenase 2 [Source:NCBI gene (formerly Entrezgene);Acc:830635]
Onovi2dG0037600	FB	10.168	9.04343	1.12455	-	Ras-related protein	AT2G44610.1 pep chromosome:TAIR10:2:18411424:18414153:-1 gene:AT2G44610 transcript:AT2G44610.1 gene_biotype:protein_coding transcript_biotype:protein_coding gene_symbol:RAB6A description:Ras-related small GTP-binding family protein [Source:NCBI gene (formerly Entrezgene);Acc:819069]
Onovi2dG0042700	FB	11.5955	10.4586	1.13691	-	Galactomannan galactosyltransferase	AT2G22900.1 pep chromosome:TAIR10:2:9744146:9746435:-1 gene:AT2G22900 transcript:AT2G22900.1 gene_biotype:protein_coding transcript_biotype:protein_coding gene_symbol:AT2G22900 description:Galactosyl transferase GMA12/MNN10 family protein [Source:NCBI gene (formerly Entrezgene);Acc:816821]
Onovi2dG0048400	FB	9.71202	8.18266	1.52935	-	-	AT5G67265.1 pep chromosome:TAIR10:5:26839378:26839998:-1 gene:AT5G67265 transcript:AT5G67265.1 gene_biotype:protein_coding transcript_biotype:protein_coding gene_symbol:AT5G67265 description:uncharacterized protein [Source:NCBI gene (formerly Entrezgene);Acc:10723094]
Onovi2dG0050300	FB	9.65485	8.41166	1.24319	-	Nicotinate	AT2G23420.1 pep chromosome:TAIR10:2:9971603:9975207:1 gene:AT2G23420 transcript:AT2G23420.1 gene_biotype:protein_coding transcript_biotype:protein_coding gene_symbol:NAPRT2 description:nicotinate phosphoribosyltransferase 2 [Source:NCBI gene (formerly Entrezgene);Acc:816874]
Onovi2dG0054300	FB	13.4644	11.2448	2.2196	-	L-ascorbate oxidase homolog	AT5G66920.1 pep chromosome:TAIR10:5:26722701:26725657:1 gene:AT5G66920 transcript:AT5G66920.1 gene_biotype:protein_coding transcript_biotype:protein_coding gene_symbol:sks17 description:SKU5 similar 17 [Source:NCBI gene (formerly Entrezgene);Acc:836826]
Onovi2dG0058100	FB	10.5201	9.18387	1.33623	-	Mitochondrial calcium uniporter	AT2G23790.1 pep chromosome:TAIR10:2:10125367:10127589:-1 gene:AT2G23790 transcript:AT2G23790.1 gene_biotype:protein_coding transcript_biotype:protein_coding gene_symbol:AT2G23790 description:calcium uniporter (DUF607) [Source:NCBI gene (formerly Entrezgene);Acc:816911]
Onovi2dG0059100	FB	9.96301	8.6911	1.27192	-	Homeobox domain	AT4G36740.1 pep chromosome:TAIR10:4:17314453:17316441:-1 gene:AT4G36740 transcript:AT4G36740.1 gene_biotype:protein_coding transcript_biotype:protein_coding gene_symbol:HB40 description:homeobox protein 40 [Source:NCBI gene (formerly Entrezgene);Acc:829827]
Onovi2dG0061800	FB	10.8693	8.62266	2.24662	-	Alpha/beta hydrolase family	AT2G18360.1 pep chromosome:TAIR10:2:7976700:7979430:-1 gene:AT2G18360 transcript:AT2G18360.1 gene_biotype:protein_coding transcript_biotype:protein_coding gene_symbol:AT2G18360 description:alpha/beta-Hydrolases superfamily protein [Source:NCBI gene (formerly Entrezgene);Acc:816351]
Onovi2dG0062200	FB	10.3419	8.69236	1.64958	-	late embryogenesis abundant protein	-
Onovi2dG0065000	FB	10.4132	7.96193	2.4513	-	Methyltransferase	AT3G51070.1 pep chromosome:TAIR10:3:18969068:18972554:1 gene:AT3G51070 transcript:AT3G51070.1 gene_biotype:protein_coding transcript_biotype:protein_coding gene_symbol:AT3G51070 description:S-adenosyl-L-methionine-dependent methyltransferases superfamily protein [Source:NCBI gene (formerly Entrezgene);Acc:824271]
Onovi2dG0065500	FB	11.3206	9.44473	1.87586	-	Belongs to the thioredoxin family	AT3G51030.1 pep chromosome:TAIR10:3:18950918:18952109:-1 gene:AT3G51030 transcript:AT3G51030.1 gene_biotype:protein_coding transcript_biotype:protein_coding gene_symbol:TRX1 description:thioredoxin H-type 1 [Source:NCBI gene (formerly Entrezgene);Acc:824267]
Onovi2dG0076900	FB	9.9164	8.60652	1.30988	-	Phosphoserine aminotransferase	AT2G17630.1 pep chromosome:TAIR10:2:7666548:7668065:1 gene:AT2G17630 transcript:AT2G17630.1 gene_biotype:protein_coding transcript_biotype:protein_coding gene_symbol:AT2G17630 description:Pyridoxal phosphate (PLP)-dependent transferases superfamily protein [Source:NCBI gene (formerly Entrezgene);Acc:816270]
Onovi2dG0077400	FB	12.2027	10.9174	1.28534	-	phosphatase	AT3G51460.1 pep chromosome:TAIR10:3:19092518:19097437:1 gene:AT3G51460 transcript:AT3G51460.1 gene_biotype:protein_coding transcript_biotype:protein_coding gene_symbol:RHD4 description:Phosphoinositide phosphatase family protein [Source:NCBI gene (formerly Entrezgene);Acc:824309]
Onovi2dG0079000	FB	10.1823	8.50249	1.67983	-	phosphatase 2c	AT3G51470.1 pep chromosome:TAIR10:3:19097722:19099275:-1 gene:AT3G51470 transcript:AT3G51470.1 gene_biotype:protein_coding transcript_biotype:protein_coding gene_symbol:AT3G51470 description:Protein phosphatase 2C family protein [Source:NCBI gene (formerly Entrezgene);Acc:824310]
Onovi2dG0111200	FB	11.3506	9.2785	2.07215	-	bHLH-MYC and R2R3-MYB transcription factors N-terminal	AT1G60060.1 pep chromosome:TAIR10:1:22139170:22141815:1 gene:AT1G60060 transcript:AT1G60060.1 gene_biotype:protein_coding transcript_biotype:protein_coding gene_symbol:AT1G60060 description:Serine/threonine-protein kinase WNK (With No Lysine)-like protein [Source:NCBI gene (formerly Entrezgene);Acc:842300]
Onovi2dG0116700	FB	10.4461	9.40837	1.03773	-	transcription factor	AT1G59640.1 pep chromosome:TAIR10:1:21909070:21911289:-1 gene:AT1G59640 transcript:AT1G59640.1 gene_biotype:protein_coding transcript_biotype:protein_coding gene_symbol:BPEp description:transcription factor BIG PETAL P (BPE) [Source:NCBI gene (formerly Entrezgene);Acc:842254]
Onovi2dG0117100	FB	9.6424	8.2313	1.41111	-	Exocyst complex component EXO84A	AT1G10385.1 pep chromosome:TAIR10:1:3403132:3405920:1 gene:AT1G10385 transcript:AT1G10385.1 gene_biotype:protein_coding transcript_biotype:protein_coding gene_symbol:AT1G10385 description:Vps51/Vps67 family (components of vesicular transport) protein [Source:NCBI gene (formerly Entrezgene);Acc:837578]
Onovi2dG0124100	FB	10.6795	8.87697	1.80248	-	Clathrin is the major protein of the polyhedral coat of coated pits and vesicles	AT2G20760.1 pep chromosome:TAIR10:2:8942750:8945244:-1 gene:AT2G20760 transcript:AT2G20760.1 gene_biotype:protein_coding transcript_biotype:protein_coding gene_symbol:AT2G20760 description:Clathrin light chain protein [Source:NCBI gene (formerly Entrezgene);Acc:816605]
Onovi2dG0127400	FB	10.8839	9.2632	1.62072	-	Belongs to the histidine acid phosphatase family	AT5G15070.5 pep chromosome:TAIR10:5:4876515:4885836:1 gene:AT5G15070 transcript:AT5G15070.5 gene_biotype:protein_coding transcript_biotype:protein_coding gene_symbol:AT5G15070 description:Phosphoglycerate mutase-like family protein [Source:NCBI gene (formerly Entrezgene);Acc:831359]
Onovi2dG0130500	FB	10.3491	9.1942	1.1549	-	Gibberellin-regulated protein	AT5G15230.1 pep chromosome:TAIR10:5:4944816:4946299:1 gene:AT5G15230 transcript:AT5G15230.1 gene_biotype:protein_coding transcript_biotype:protein_coding gene_symbol:GASA4 description:GAST1 protein homolog 4 [Source:NCBI gene (formerly Entrezgene);Acc:831375]
Onovi2dG0131000	FB	9.59781	8.17401	1.4238	-	LL-diaminopimelate aminotransferase	AT4G33680.1 pep chromosome:TAIR10:4:16171681:16174723:-1 gene:AT4G33680 transcript:AT4G33680.1 gene_biotype:protein_coding transcript_biotype:protein_coding gene_symbol:AGD2 description:Pyridoxal phosphate (PLP)-dependent transferases superfamily protein [Source:NCBI gene (formerly Entrezgene);Acc:829510]
Onovi2dG0132000	FB	8.93889	7.69159	1.2473	-	Protein of unknown function (DUF1997)	AT5G39530.1 pep chromosome:TAIR10:5:15826017:15828035:-1 gene:AT5G39530 transcript:AT5G39530.1 gene_biotype:protein_coding transcript_biotype:protein_coding gene_symbol:AT5G39530
Onovi2dG0140500	FB	14.2203	10.0778	4.14247	RGP2	Reversibly glycosylated polypeptide	AT3G02230.1 pep chromosome:TAIR10:3:415389:417723:1 gene:AT3G02230 transcript:AT3G02230.1 gene_biotype:protein_coding transcript_biotype:protein_coding gene_symbol:RGP1 description:reversibly glycosylated polypeptide 1 [Source:NCBI gene (formerly Entrezgene);Acc:821233]
Onovi2dG0144200	FB	13.6323	10.0041	3.62819	-	Stress-induced protein	-
Onovi2dG0151800	FB	9.7965	7.90355	1.89295	-	Belongs to the uridine kinase family	AT3G27440.1 pep chromosome:TAIR10:3:10155438:10158215:1 gene:AT3G27440 transcript:AT3G27440.1 gene_biotype:protein_coding transcript_biotype:protein_coding gene_symbol:UKL5 description:uridine kinase-like 5 [Source:NCBI gene (formerly Entrezgene);Acc:822365]
Onovi2dG0154100	FB	14.3012	8.07814	6.22309	-	Belongs to the glyceraldehyde-3-phosphate dehydrogenase family	AT3G04120.1 pep chromosome:TAIR10:3:1080942:1083690:1 gene:AT3G04120 transcript:AT3G04120.1 gene_biotype:protein_coding transcript_biotype:protein_coding gene_symbol:GAPC1 description:glyceraldehyde-3-phosphate dehydrogenase C subunit 1 [Source:NCBI gene (formerly Entrezgene);Acc:819567]
Onovi2dG0155300	FB	11.8421	9.20335	2.63872	-	heme protein	AT5G40810.1 pep chromosome:TAIR10:5:16339863:16342927:1 gene:AT5G40810 transcript:AT5G40810.1 gene_biotype:protein_coding transcript_biotype:protein_coding gene_symbol:AT5G40810 description:Cytochrome C1 family [Source:NCBI gene (formerly Entrezgene);Acc:834081]
Onovi2dG0162600	FB	10.4975	8.69251	1.80503	-	Homocysteine s-methyltransferase	AT3G25900.1 pep chromosome:TAIR10:3:9480746:9482962:1 gene:AT3G25900 transcript:AT3G25900.1 gene_biotype:protein_coding transcript_biotype:protein_coding gene_symbol:HMT-1 description:Homocysteine S-methyltransferase family protein [Source:NCBI gene (formerly Entrezgene);Acc:822186]
Onovi2dG0169600	FB	10.7534	9.70688	1.0465	-	Belongs to the uridine kinase family	AT4G26510.1 pep chromosome:TAIR10:4:13383937:13388362:1 gene:AT4G26510 transcript:AT4G26510.1 gene_biotype:protein_coding transcript_biotype:protein_coding gene_symbol:UKL4 description:uridine kinase-like 4 [Source:NCBI gene (formerly Entrezgene);Acc:828757]
Onovi2dG0179100	FB	10.2998	8.272	2.02782	-	May be involved in the synthesis of minor phospholipids and in modulation of IP3-mediated signal transduction	AT4G26770.1 pep chromosome:TAIR10:4:13482064:13484943:1 gene:AT4G26770 transcript:AT4G26770.1 gene_biotype:protein_coding transcript_biotype:protein_coding gene_symbol:AT4G26770 description:Phosphatidate cytidylyltransferase family protein [Source:NCBI gene (formerly Entrezgene);Acc:828784]
Onovi2dG0182400	FB	9.62089	8.49473	1.12616	-	Belongs to the FPP GGPP synthase family	AT4G38460.1 pep chromosome:TAIR10:4:17994739:17996222:1 gene:AT4G38460 transcript:AT4G38460.1 gene_biotype:protein_coding transcript_biotype:protein_coding gene_symbol:GGR description:geranylgeranyl reductase [Source:NCBI gene (formerly Entrezgene);Acc:830002]
Onovi2dG0185700	FB	10.0554	8.2183	1.83712	GPT1	Glucose-6-phosphate phosphate translocator	AT5G54800.1 pep chromosome:TAIR10:5:22261134:22263936:1 gene:AT5G54800 transcript:AT5G54800.1 gene_biotype:protein_coding transcript_biotype:protein_coding gene_symbol:GPT1 description:glucose 6-phosphate/phosphate translocator 1 [Source:NCBI gene (formerly Entrezgene);Acc:835570]
Onovi2dG0194100	FB	11.3168	9.65244	1.66437	-	Serine--glyoxylate	AT2G13360.2 pep chromosome:TAIR10:2:5539240:5541355:-1 gene:AT2G13360 transcript:AT2G13360.2 gene_biotype:protein_coding transcript_biotype:protein_coding gene_symbol:AGT description:alanine:glyoxylate aminotransferase [Source:NCBI gene (formerly Entrezgene);Acc:815822]
Onovi2dG0207300	FB	9.63527	8.01702	1.61825	-	FAM91 N-terminus	AT1G35220.2 pep chromosome:TAIR10:1:12908848:12914802:1 gene:AT1G35220 transcript:AT1G35220.2 gene_biotype:protein_coding transcript_biotype:protein_coding gene_symbol:AT1G35220 description:FAM91 carboxy-terminus protein [Source:NCBI gene (formerly Entrezgene);Acc:840411]
Onovi2dG0216600	FB	11.2932	9.66182	1.63138	-	Glycine-rich cell wall structural	-
Onovi2dG0216500	FB	14.1446	13.0692	1.07537	-	-	-
Onovi2dG0218900	FB	11.347	9.91594	1.43101	-	Outer envelope pore protein 16-2	AT4G16160.2 pep chromosome:TAIR10:4:9157471:9158933:1 gene:AT4G16160 transcript:AT4G16160.2 gene_biotype:protein_coding transcript_biotype:protein_coding gene_symbol:ATOEP16-2 description:Mitochondrial import inner membrane translocase subunit Tim17/Tim22/Tim23 family protein [Source:NCBI gene (formerly Entrezgene);Acc:827308]
Onovi2dG0224200	FB	10.0915	8.78132	1.31015	-	Belongs to the multi antimicrobial extrusion (MATE) (TC 2.A.66.1) family	AT5G49130.1 pep chromosome:TAIR10:5:19915872:19917967:1 gene:AT5G49130 transcript:AT5G49130.1 gene_biotype:protein_coding transcript_biotype:protein_coding gene_symbol:AT5G49130 description:MATE efflux family protein [Source:NCBI gene (formerly Entrezgene);Acc:834972]
Onovi2dG0234400	FB	9.34594	7.842	1.50394	-	Belongs to the glycosyltransferase 2 family	AT2G33100.1 pep chromosome:TAIR10:2:14036319:14040157:-1 gene:AT2G33100 transcript:AT2G33100.1 gene_biotype:protein_coding transcript_biotype:protein_coding gene_symbol:CSLD1 description:cellulose synthase-like D1 [Source:NCBI gene (formerly Entrezgene);Acc:817872]
Onovi2dG0239400	FB	9.35588	7.91461	1.44127	-	60S ribosomal protein L23	AT3G04400.1 pep chromosome:TAIR10:3:1167250:1168723:1 gene:AT3G04400 transcript:AT3G04400.1 gene_biotype:protein_coding transcript_biotype:protein_coding gene_symbol:emb2171 description:Ribosomal protein L14p/L23e family protein [Source:NCBI gene (formerly Entrezgene);Acc:819595]
Onovi2dG0252000	FB	12.5593	10.8279	1.7314	-	21 kDa protein	AT5G20740.1 pep chromosome:TAIR10:5:7025565:7026533:-1 gene:AT5G20740 transcript:AT5G20740.1 gene_biotype:protein_coding transcript_biotype:protein_coding gene_symbol:AT5G20740 description:Plant invertase/pectin methylesterase inhibitor superfamily protein [Source:NCBI gene (formerly Entrezgene);Acc:832197]
Onovi2dG0259500	FB	10.4387	9.3586	1.08009	-	transcription factor	AT3G11440.1 pep chromosome:TAIR10:3:3602036:3605172:1 gene:AT3G11440 transcript:AT3G11440.1 gene_biotype:protein_coding transcript_biotype:protein_coding gene_symbol:MYB65 description:myb domain protein 65 [Source:NCBI gene (formerly Entrezgene);Acc:820317]
Onovi2dG0268400	FB	11.2158	9.81191	1.40387	-	Dirigent proteins impart stereoselectivity on the phenoxy radical-coupling reaction, yielding optically active lignans from two molecules of coniferyl alcohol in the biosynthesis of lignans, flavonolignans, and alkaloids and thus plays a central role in plant secondary metabolism	AT1G65870.1 pep chromosome:TAIR10:1:24503315:24504390:1 gene:AT1G65870 transcript:AT1G65870.1 gene_biotype:protein_coding transcript_biotype:protein_coding gene_symbol:AT1G65870 description:Disease resistance-responsive (dirigent-like protein) family protein [Source:NCBI gene (formerly Entrezgene);Acc:842898]
Onovi2dG0276000	FB	12.6303	11.2951	1.3352	DRT100	DNA-damage-repair toleration protein	AT3G12610.1 pep chromosome:TAIR10:3:4006346:4008018:-1 gene:AT3G12610 transcript:AT3G12610.1 gene_biotype:protein_coding transcript_biotype:protein_coding gene_symbol:DRT100 description:Leucine-rich repeat (LRR) family protein [Source:NCBI gene (formerly Entrezgene);Acc:820441]
Onovi2dG0279300	FB	10.776	9.58494	1.19103	-	Glucan endo-1,3-beta-glucosidase-like protein	AT5G08000.1 pep chromosome:TAIR10:5:2563366:2565547:1 gene:AT5G08000 transcript:AT5G08000.1 gene_biotype:protein_coding transcript_biotype:protein_coding gene_symbol:E13L3 description:glucan endo-1,3-beta-glucosidase-like protein 3 [Source:NCBI gene (formerly Entrezgene);Acc:830694]
Onovi2dG0284800	FB	10.8803	9.81082	1.06946	-	Gibberellin regulated protein	AT1G74670.1 pep chromosome:TAIR10:1:28053030:28054149:1 gene:AT1G74670 transcript:AT1G74670.1 gene_biotype:protein_coding transcript_biotype:protein_coding gene_symbol:GASA6 description:Gibberellin-regulated family protein [Source:NCBI gene (formerly Entrezgene);Acc:843806]
Onovi2dG0285100	FB	10.7406	9.08472	1.65591	-	methyltransferase PMT2	AT1G26850.1 pep chromosome:TAIR10:1:9300806:9304231:-1 gene:AT1G26850 transcript:AT1G26850.1 gene_biotype:protein_coding transcript_biotype:protein_coding gene_symbol:AT1G26850 description:S-adenosyl-L-methionine-dependent methyltransferases superfamily protein [Source:NCBI gene (formerly Entrezgene);Acc:839229]
Onovi2dG0289000	FB	9.90027	8.7909	1.10936	-	Zein-binding	AT1G18990.1 pep chromosome:TAIR10:1:6558574:6560561:-1 gene:AT1G18990 transcript:AT1G18990.1 gene_biotype:protein_coding transcript_biotype:protein_coding gene_symbol:AT1G18990 description:myosin-binding protein, putative (Protein of unknown function, DUF593) [Source:NCBI gene (formerly Entrezgene);Acc:838480]
Onovi2dG0291800	FB	9.24551	8.16155	1.08397	-	abundant protein	AT2G44060.1 pep chromosome:TAIR10:2:18226263:18228293:1 gene:AT2G44060 transcript:AT2G44060.1 gene_biotype:protein_coding transcript_biotype:protein_coding gene_symbol:AT2G44060 description:Late embryosis abundant protein, group 2 [Source:NCBI gene (formerly Entrezgene);Acc:819011]
Onovi2dG0294100	FB	8.76693	7.73523	1.0317	-	TPR and ankyrin repeat-containing protein	AT1G65810.3 pep chromosome:TAIR10:1:24476949:24480869:-1 gene:AT1G65810 transcript:AT1G65810.3 gene_biotype:protein_coding transcript_biotype:protein_coding gene_symbol:AT1G65810 description:P-loop containing nucleoside triphosphate hydrolases superfamily protein [Source:NCBI gene (formerly Entrezgene);Acc:842892]
Onovi2dG0299700	FB	10.5691	8.00083	2.56824	-	Belongs to the glycosyltransferase 1 family	AT1G04920.1 pep chromosome:TAIR10:1:1391434:1395953:-1 gene:AT1G04920 transcript:AT1G04920.1 gene_biotype:protein_coding transcript_biotype:protein_coding gene_symbol:SPS3F description:sucrose phosphate synthase 3F [Source:NCBI gene (formerly Entrezgene);Acc:839382]
Onovi2dG0301100	FB	11.6827	7.9934	3.68932	-	mitochondrion organization	-
Onovi2dG0323100	FB	11.3541	8.5784	2.77569	ABHD17C	palmitoyl-(protein) hydrolase activity	AT4G02930.1 pep chromosome:TAIR10:4:1295375:1298500:-1 gene:AT4G02930 transcript:AT4G02930.1 gene_biotype:protein_coding transcript_biotype:protein_coding gene_symbol:AT4G02930 description:GTP binding Elongation factor Tu family protein [Source:NCBI gene (formerly Entrezgene);Acc:828134]
Onovi2dG0331700	FB	10.0505	7.96133	2.08914	-	Protein of unknown function (DUF1068)	AT4G04360.1 pep chromosome:TAIR10:4:2133139:2133935:-1 gene:AT4G04360 transcript:AT4G04360.1 gene_biotype:protein_coding transcript_biotype:protein_coding gene_symbol:AT4G04360 description:transmembrane protein, putative (DUF1068) [Source:NCBI gene (formerly Entrezgene);Acc:825756]
Onovi2dG0335700	FB	11.8408	9.80009	2.04074	-	Rho GDP-dissociation inhibitor	AT3G07880.1 pep chromosome:TAIR10:3:2513925:2515983:1 gene:AT3G07880 transcript:AT3G07880.1 gene_biotype:protein_coding transcript_biotype:protein_coding gene_symbol:SCN1 description:Immunoglobulin E-set superfamily protein [Source:NCBI gene (formerly Entrezgene);Acc:819979]
Onovi2dG0337200	FB	9.44893	8.29839	1.15054	-	zinc finger CCCH domain-containing protein	-
Onovi2dG0364600	FB	10.0675	8.88632	1.18114	-	Belongs to the iron ascorbate-dependent oxidoreductase family	AT3G11180.1 pep chromosome:TAIR10:3:3503917:3507113:1 gene:AT3G11180 transcript:AT3G11180.1 gene_biotype:protein_coding transcript_biotype:protein_coding gene_symbol:AT3G11180 description:2-oxoglutarate (2OG) and Fe(II)-dependent oxygenase superfamily protein [Source:NCBI gene (formerly Entrezgene);Acc:820289]
Onovi2dG0381000	FB	11.3096	8.80228	2.50734	GS1	glutamine synthetase	AT5G37600.1 pep chromosome:TAIR10:5:14933286:14935885:-1 gene:AT5G37600 transcript:AT5G37600.1 gene_biotype:protein_coding transcript_biotype:protein_coding gene_symbol:GSR 1 description:uncharacterized protein [Source:NCBI gene (formerly Entrezgene);Acc:833738]
Onovi2dG0389300	FB	10.3306	8.56203	1.76854	-	Mitochondrial calcium uniporter	AT1G57610.1 pep chromosome:TAIR10:1:21337127:21339034:-1 gene:AT1G57610 transcript:AT1G57610.1 gene_biotype:protein_coding transcript_biotype:protein_coding gene_symbol:AT1G57610 description:calcium uniporter (DUF607) [Source:NCBI gene (formerly Entrezgene);Acc:842137]
Onovi2dG0396000	FB	10.8089	9.70763	1.10127	-	Belongs to the class I-like SAM-binding methyltransferase superfamily. Cation-independent O- methyltransferase family	AT4G35160.1 pep chromosome:TAIR10:4:16730703:16732923:-1 gene:AT4G35160 transcript:AT4G35160.1 gene_biotype:protein_coding transcript_biotype:protein_coding gene_symbol:AT4G35160 description:O-methyltransferase family protein [Source:NCBI gene (formerly Entrezgene);Acc:829668]
Onovi2dG0440200	FB	11.3956	10.0726	1.32303	-	Belongs to the nonaspanin (TM9SF) (TC 9.A.2) family	AT4G12650.1 pep chromosome:TAIR10:4:7467845:7470737:-1 gene:AT4G12650 transcript:AT4G12650.1 gene_biotype:protein_coding transcript_biotype:protein_coding gene_symbol:AT4G12650 description:Endomembrane protein 70 protein family [Source:NCBI gene (formerly Entrezgene);Acc:826878]
Onovi2dG0467800	FB	8.79419	7.54791	1.24627	-	Belongs to the peptidase C1 family	AT2G27420.1 pep chromosome:TAIR10:2:11726134:11727654:-1 gene:AT2G27420 transcript:AT2G27420.1 gene_biotype:protein_coding transcript_biotype:protein_coding gene_symbol:AT2G27420 description:Cysteine proteinases superfamily protein [Source:NCBI gene (formerly Entrezgene);Acc:817287]
Onovi2dG0476900	FB	9.58682	8.1659	1.42092	-	-	AT1G78170.1 pep chromosome:TAIR10:1:29413874:29415197:1 gene:AT1G78170 transcript:AT1G78170.1 gene_biotype:protein_coding transcript_biotype:protein_coding gene_symbol:AT1G78170 description:E3 ubiquitin-protein ligase [Source:NCBI gene (formerly Entrezgene);Acc:844153]
Onovi2dG0478700	FB	9.21106	7.59866	1.6124	-	pumilio homolog	AT1G78160.1 pep chromosome:TAIR10:1:29407900:29410184:1 gene:AT1G78160 transcript:AT1G78160.1 gene_biotype:protein_coding transcript_biotype:protein_coding gene_symbol:PUM7 description:pumilio 7 [Source:NCBI gene (formerly Entrezgene);Acc:844152]
Onovi2dG0492600	FB	10.1428	9.01699	1.12581	-	KIP1-like protein	AT1G58215.1 pep chromosome:TAIR10:1:21554927:21558187:1 gene:AT1G58215 transcript:AT1G58215.1 gene_biotype:protein_coding transcript_biotype:protein_coding gene_symbol:AT1G58215 description:spindle pole body component 110 [Source:NCBI gene (formerly Entrezgene);Acc:842188]
Onovi2dG0546900	FB	12.8158	11.7369	1.07893	-	Clathrin is the major protein of the polyhedral coat of coated pits and vesicles	AT3G11130.1 pep chromosome:TAIR10:3:3482149:3492065:-1 gene:AT3G11130 transcript:AT3G11130.1 gene_biotype:protein_coding transcript_biotype:protein_coding gene_symbol:AT3G11130 description:Clathrin, heavy chain [Source:NCBI gene (formerly Entrezgene);Acc:820284]
Onovi2dG0551100	FB	10.1044	8.73216	1.37226	-	BEST Arabidopsis thaliana protein match is	AT2G29620.4 pep chromosome:TAIR10:2:12662738:12666113:-1 gene:AT2G29620 transcript:AT2G29620.4 gene_biotype:protein_coding transcript_biotype:protein_coding gene_symbol:AT2G29620 description:dentin sialophosphoprotein [Source:NCBI gene (formerly Entrezgene);Acc:817512]
Onovi2dG0559600	FB	9.35618	8.12163	1.23455	-	ABC transporter G family member	AT3G13220.1 pep chromosome:TAIR10:3:4247675:4250703:-1 gene:AT3G13220 transcript:AT3G13220.1 gene_biotype:protein_coding transcript_biotype:protein_coding gene_symbol:ABCG26 description:ABC-2 type transporter family protein [Source:NCBI gene (formerly Entrezgene);Acc:820512]
Onovi2dG0568600	FB	10.0686	8.8822	1.18642	-	phospho-N-acetylmuramoyl-pentapeptide- transferase homolog	AT4G18270.1 pep chromosome:TAIR10:4:10098673:10102107:-1 gene:AT4G18270 transcript:AT4G18270.1 gene_biotype:protein_coding transcript_biotype:protein_coding gene_symbol:TRANS11 description:translocase 11 [Source:NCBI gene (formerly Entrezgene);Acc:827553]
Onovi2dG0584700	FB	14.2825	10.6031	3.67939	-	Olee1-like	AT1G29140.1 pep chromosome:TAIR10:1:10178902:10180225:1 gene:AT1G29140 transcript:AT1G29140.1 gene_biotype:protein_coding transcript_biotype:protein_coding gene_symbol:AT1G29140 description:Pollen Ole e 1 allergen and extensin family protein [Source:NCBI gene (formerly Entrezgene);Acc:839788]
Onovi2dG0584800	FB	12.8729	11.2407	1.63215	-	Belongs to the 14-3-3 family	AT2G42590.2 pep chromosome:TAIR10:2:17731855:17733967:-1 gene:AT2G42590 transcript:AT2G42590.2 gene_biotype:protein_coding transcript_biotype:protein_coding gene_symbol:GRF9 description:ral regulatory factor 9 [Source:NCBI gene (formerly Entrezgene);Acc:818859]
Onovi2dG0593100	FB	9.44379	8.04749	1.3963	-	3-ketoacyl-CoA synthase	AT2G26250.1 pep chromosome:TAIR10:2:11170416:11173278:-1 gene:AT2G26250 transcript:AT2G26250.1 gene_biotype:protein_coding transcript_biotype:protein_coding gene_symbol:KCS10 description:3-ketoacyl-CoA synthase 10 [Source:NCBI gene (formerly Entrezgene);Acc:817165]
Onovi2dG0597600	FB	11.0371	9.68468	1.35243	-	-	AT1G61170.1 pep chromosome:TAIR10:1:22549523:22550711:1 gene:AT1G61170 transcript:AT1G61170.1 gene_biotype:protein_coding transcript_biotype:protein_coding gene_symbol:AT1G61170 description:uncharacterized protein [Source:NCBI gene (formerly Entrezgene);Acc:842410]
Onovi2dG0598700	FB	11.4048	10.131	1.27389	-	endonuclease	AT1G11190.1 pep chromosome:TAIR10:1:3750066:3752780:-1 gene:AT1G11190 transcript:AT1G11190.1 gene_biotype:protein_coding transcript_biotype:protein_coding gene_symbol:BFN1 description:bifunctional nuclease i [Source:NCBI gene (formerly Entrezgene);Acc:837660]
Onovi2dG0601200	FB	9.65543	8.32491	1.33052	-	Equilibrative nucleotide transporter 3-like	AT4G05120.2 pep chromosome:TAIR10:4:2632604:2634917:-1 gene:AT4G05120 transcript:AT4G05120.2 gene_biotype:protein_coding transcript_biotype:protein_coding gene_symbol:FUR1 description:Major facilitator superfamily protein [Source:NCBI gene (formerly Entrezgene);Acc:825857]
Onovi2dG0615800	FB	9.15595	7.72566	1.4303	-	Belongs to the plant LTP family	AT5G64080.2 pep chromosome:TAIR10:5:25645209:25646845:-1 gene:AT5G64080 transcript:AT5G64080.2 gene_biotype:protein_coding transcript_biotype:protein_coding gene_symbol:XYP1 description:Bifunctional inhibitor/lipid-transfer protein/seed storage 2S albumin superfamily protein [Source:NCBI gene (formerly Entrezgene);Acc:836529]
Onovi2dG0621700	FB	10.1383	8.51087	1.62747	-	XS zinc finger domain	AT5G23570.3 pep chromosome:TAIR10:5:7942908:7946145:1 gene:AT5G23570 transcript:AT5G23570.3 gene_biotype:protein_coding transcript_biotype:protein_coding gene_symbol:SGS3 description:XS domain-containing protein / XS zinc finger domain-containing protein-like protein [Source:NCBI gene (formerly Entrezgene);Acc:832422]
Onovi3aG0002400	FB	9.05265	8.02033	1.03231	-	Heat shock protein	AT5G52640.1 pep chromosome:TAIR10:5:21352557:21355147:1 gene:AT5G52640 transcript:AT5G52640.1 gene_biotype:protein_coding transcript_biotype:protein_coding gene_symbol:HSP90.1 description:heat shock-like protein [Source:NCBI gene (formerly Entrezgene);Acc:835341]
Onovi3aG0033100	FB	10.4966	8.91895	1.5776	-	3-ketoacyl-CoA synthase	AT1G04220.1 pep chromosome:TAIR10:1:1119699:1122786:-1 gene:AT1G04220 transcript:AT1G04220.1 gene_biotype:protein_coding transcript_biotype:protein_coding gene_symbol:KCS2 description:3-ketoacyl-CoA synthase 2 [Source:NCBI gene (formerly Entrezgene);Acc:839578]
Onovi3aG0038400	FB	11.467	9.80594	1.66103	-	Purple acid phosphatase	AT3G17790.1 pep chromosome:TAIR10:3:6089381:6091231:1 gene:AT3G17790 transcript:AT3G17790.1 gene_biotype:protein_coding transcript_biotype:protein_coding gene_symbol:PAP17 description:purple acid phosphatase 17 [Source:NCBI gene (formerly Entrezgene);Acc:821047]
Onovi3aG0043900	FB	13.2756	9.52605	3.74955	-	Polygalacturonase	AT5G06870.1 pep chromosome:TAIR10:5:2133918:2135168:1 gene:AT5G06870 transcript:AT5G06870.1 gene_biotype:protein_coding transcript_biotype:protein_coding gene_symbol:PGIP2 description:polygalacturonase inhibiting protein 2 [Source:NCBI gene (formerly Entrezgene);Acc:830578]
Onovi3aG0044000	FB	12.897	11.8201	1.07693	-	Polygalacturonase	AT5G06870.1 pep chromosome:TAIR10:5:2133918:2135168:1 gene:AT5G06870 transcript:AT5G06870.1 gene_biotype:protein_coding transcript_biotype:protein_coding gene_symbol:PGIP2 description:polygalacturonase inhibiting protein 2 [Source:NCBI gene (formerly Entrezgene);Acc:830578]
Onovi3aG0045000	FB	9.38275	7.94143	1.44131	-	GCK	AT1G14060.1 pep chromosome:TAIR10:1:4816928:4818112:-1 gene:AT1G14060 transcript:AT1G14060.1 gene_biotype:protein_coding transcript_biotype:protein_coding gene_symbol:AT1G14060 description:GCK domain-containing protein [Source:NCBI gene (formerly Entrezgene);Acc:837966]
Onovi3aG0062600	FB	12.8889	8.49221	4.39673	TPx1	peroxiredoxin activity	AT1G65980.1 pep chromosome:TAIR10:1:24559253:24560980:-1 gene:AT1G65980 transcript:AT1G65980.1 gene_biotype:protein_coding transcript_biotype:protein_coding gene_symbol:TPX1 description:thioredoxin-dependent peroxidase 1 [Source:NCBI gene (formerly Entrezgene);Acc:842910]
Onovi3aG0071500	FB	9.21517	8.17986	1.03531	-	mediator of RNA polymerase II transcription subunit	AT5G02850.1 pep chromosome:TAIR10:5:652048:653763:1 gene:AT5G02850 transcript:AT5G02850.1 gene_biotype:protein_coding transcript_biotype:protein_coding gene_symbol:AT5G02850 description:hydroxyproline-rich glycoprotein family protein [Source:NCBI gene (formerly Entrezgene);Acc:831762]
Onovi3aG0101500	FB	12.1824	9.14105	3.04136	-	Programmed cell death protein	AT1G22730.1 pep chromosome:TAIR10:1:8046073:8049039:1 gene:AT1G22730 transcript:AT1G22730.1 gene_biotype:protein_coding transcript_biotype:protein_coding gene_symbol:AT1G22730 description:MA3 domain-containing protein [Source:NCBI gene (formerly Entrezgene);Acc:838879]
Onovi3aG0102100	FB	12.1187	8.53535	3.58337	-	Binds the poly(A) tail of mRNA	AT1G71770.2 pep chromosome:TAIR10:1:26990525:26994259:-1 gene:AT1G71770 transcript:AT1G71770.2 gene_biotype:protein_coding transcript_biotype:protein_coding gene_symbol:PAB5 description:poly(A)-binding protein 5 [Source:NCBI gene (formerly Entrezgene);Acc:843507]
Onovi3aG0103600	FB	9.52697	8.30675	1.22022	-	UPF0481 protein At3g47200-like	-
Onovi3aG0105100	FB	10.1757	9.0325	1.1432	-	UPF0481 protein At3g47200-like	AT5G11290.2 pep chromosome:TAIR10:5:3598926:3600549:1 gene:AT5G11290 transcript:AT5G11290.2 gene_biotype:protein_coding transcript_biotype:protein_coding gene_symbol:AT5G11290 description:transmembrane protein, putative (DUF247) [Source:NCBI gene (formerly Entrezgene);Acc:831000]
Onovi3aG0132400	FB	9.53146	8.08929	1.44217	-	P5CS plays a key role in proline biosynthesis, leading to osmoregulation in plants	AT3G55610.2 pep chromosome:TAIR10:3:20624970:20629093:-1 gene:AT3G55610 transcript:AT3G55610.2 gene_biotype:protein_coding transcript_biotype:protein_coding gene_symbol:P5CS2 description:delta 1-pyrroline-5-carboxylate synthase 2 [Source:NCBI gene (formerly Entrezgene);Acc:824727]
Onovi3aG0159700	FB	11.3894	10.1892	1.20026	-	Belongs to the universal ribosomal protein uS9 family	AT2G09990.1 pep chromosome:TAIR10:2:3781328:3782335:1 gene:AT2G09990 transcript:AT2G09990.1 gene_biotype:protein_coding transcript_biotype:protein_coding gene_symbol:AT2G09990 description:Ribosomal protein S5 domain 2-like superfamily protein [Source:NCBI gene (formerly Entrezgene);Acc:815456]
Onovi3aG0161600	FB	8.94932	7.85151	1.0978	-	-	-
Onovi3aG0161900	FB	9.28842	8.24313	1.04529	-	Serine--tRNA	AT5G27470.1 pep chromosome:TAIR10:5:9694938:9697389:1 gene:AT5G27470 transcript:AT5G27470.1 gene_biotype:protein_coding transcript_biotype:protein_coding gene_symbol:AT5G27470 description:seryl-tRNA synthetase / serine-tRNA ligase [Source:NCBI gene (formerly Entrezgene);Acc:832806]
Onovi3aG0162700	FB	9.88202	8.85241	1.02961	-	Belongs to the glycosyltransferase 8 family	AT1G18580.1 pep chromosome:TAIR10:1:6395769:6398274:1 gene:AT1G18580 transcript:AT1G18580.1 gene_biotype:protein_coding transcript_biotype:protein_coding gene_symbol:GAUT11 description:galacturonosyltransferase 11 [Source:NCBI gene (formerly Entrezgene);Acc:838439]
Onovi3aG0171200	FB	9.44748	8.09889	1.34858	-	Domain of unknown function (DUF966)	AT1G05577.1 pep chromosome:TAIR10:1:1662352:1664398:-1 gene:AT1G05577 transcript:AT1G05577.1 gene_biotype:protein_coding transcript_biotype:protein_coding gene_symbol:AT1G05577 description:UPSTREAM OF FLC protein (DUF966) [Source:NCBI gene (formerly Entrezgene);Acc:837062]
Onovi3aG0179000	FB	9.46356	7.90999	1.55357	-	synthase	AT4G16740.2 pep chromosome:TAIR10:4:9407768:9409920:1 gene:AT4G16740 transcript:AT4G16740.2 gene_biotype:protein_coding transcript_biotype:protein_coding gene_symbol:TPS03 description:terpene synthase 03 [Source:NCBI gene (formerly Entrezgene);Acc:827377]
Onovi3aG0215500	FB	8.72625	7.70552	1.02073	-	-	-
Onovi3aG0223900	FB	10.7893	8.51343	2.27584	PDIL5-4	disulfide-isomerase	AT4G27080.1 pep chromosome:TAIR10:4:13588948:13593662:1 gene:AT4G27080 transcript:AT4G27080.1 gene_biotype:protein_coding transcript_biotype:protein_coding gene_symbol:PDIL5-4 description:PDI-like 5-4 [Source:NCBI gene (formerly Entrezgene);Acc:828816]
Onovi3aG0227200	FB	9.87331	8.77113	1.10218	15	Prohibitin-1	AT4G28510.1 pep chromosome:TAIR10:4:14084624:14086882:-1 gene:AT4G28510 transcript:AT4G28510.1 gene_biotype:protein_coding transcript_biotype:protein_coding gene_symbol:PHB1 description:prohibitin 1 [Source:NCBI gene (formerly Entrezgene);Acc:828969]
Onovi3aG0229200	FB	9.8151	8.60645	1.20865	-	Protein of unknown function, DUF538	AT1G09310.1 pep chromosome:TAIR10:1:3008910:3009898:1 gene:AT1G09310 transcript:AT1G09310.1 gene_biotype:protein_coding transcript_biotype:protein_coding gene_symbol:AT1G09310 description:plant/protein (Protein of unknown function, DUF538) [Source:NCBI gene (formerly Entrezgene);Acc:837452]
Onovi3aG0231300	FB	8.86877	7.64004	1.22873	-	Belongs to the peptidase C1 family	AT1G06260.1 pep chromosome:TAIR10:1:1916430:1917585:1 gene:AT1G06260 transcript:AT1G06260.1 gene_biotype:protein_coding transcript_biotype:protein_coding gene_symbol:AT1G06260 description:Cysteine proteinases superfamily protein [Source:NCBI gene (formerly Entrezgene);Acc:837137]
Onovi3aG0232000	FB	11.7474	9.84885	1.89855	15	Prohibitin-1	AT4G28510.1 pep chromosome:TAIR10:4:14084624:14086882:-1 gene:AT4G28510 transcript:AT4G28510.1 gene_biotype:protein_coding transcript_biotype:protein_coding gene_symbol:PHB1 description:prohibitin 1 [Source:NCBI gene (formerly Entrezgene);Acc:828969]
Onovi3aG0238000	FB	13.7708	8.68381	5.08696	-	-	AT2G20870.1 pep chromosome:TAIR10:2:8981927:8982712:-1 gene:AT2G20870 transcript:AT2G20870.1 gene_biotype:protein_coding transcript_biotype:protein_coding gene_symbol:AT2G20870 description:cell wall protein [Source:NCBI gene (formerly Entrezgene);Acc:816620]
Onovi3aG0254400	FB	10.1381	8.35177	1.78629	-	pollen Ole e 1 allergen and extensin family protein	AT2G27385.2 pep chromosome:TAIR10:2:11716001:11717432:-1 gene:AT2G27385 transcript:AT2G27385.2 gene_biotype:protein_coding transcript_biotype:protein_coding gene_symbol:AT2G27385 description:Pollen Ole e 1 allergen and extensin family protein [Source:NCBI gene (formerly Entrezgene);Acc:817283]
Onovi3aG0262200	FB	9.56731	8.19015	1.37717	-	-	-
Onovi3aG0266000	FB	10.1612	8.79198	1.36925	-	VWA domain containing CoxE-like protein	AT5G60710.1 pep chromosome:TAIR10:5:24410581:24415145:-1 gene:AT5G60710 transcript:AT5G60710.1 gene_biotype:protein_coding transcript_biotype:protein_coding gene_symbol:AT5G60710 description:Zinc finger (C3HC4-type RING finger) family protein [Source:NCBI gene (formerly Entrezgene);Acc:836192]
Onovi3aG0266200	FB	9.40895	8.25637	1.15259	-	-	-
Onovi3aG0270600	FB	9.22324	8.08383	1.13941	-	This protein promotes the GTP-dependent binding of aminoacyl-tRNA to the A-site of ribosomes during protein biosynthesis	AT1G07930.1 pep chromosome:TAIR10:1:2458184:2460817:1 gene:AT1G07930 transcript:AT1G07930.1 gene_biotype:protein_coding transcript_biotype:protein_coding gene_symbol:AT1G07930 description:GTP binding Elongation factor Tu family protein [Source:NCBI gene (formerly Entrezgene);Acc:837308]
Onovi3aG0270700	FB	9.68956	7.85299	1.83657	-	This protein promotes the GTP-dependent binding of aminoacyl-tRNA to the A-site of ribosomes during protein biosynthesis	AT1G07930.2 pep chromosome:TAIR10:1:2458244:2460790:1 gene:AT1G07930 transcript:AT1G07930.2 gene_biotype:protein_coding transcript_biotype:protein_coding gene_symbol:AT1G07930 description:GTP binding Elongation factor Tu family protein [Source:NCBI gene (formerly Entrezgene);Acc:837308]
Onovi3aG0270800	FB	8.85668	7.63223	1.22446	-	This protein promotes the GTP-dependent binding of aminoacyl-tRNA to the A-site of ribosomes during protein biosynthesis	AT1G07930.1 pep chromosome:TAIR10:1:2458184:2460817:1 gene:AT1G07930 transcript:AT1G07930.1 gene_biotype:protein_coding transcript_biotype:protein_coding gene_symbol:AT1G07930 description:GTP binding Elongation factor Tu family protein [Source:NCBI gene (formerly Entrezgene);Acc:837308]
Onovi3aG0271000	FB	11.1347	8.28854	2.84621	-	Vicilin-like antimicrobial peptides	AT2G28490.1 pep chromosome:TAIR10:2:12178597:12181012:-1 gene:AT2G28490 transcript:AT2G28490.1 gene_biotype:protein_coding transcript_biotype:protein_coding gene_symbol:AT2G28490 description:RmlC-like cupins superfamily protein [Source:NCBI gene (formerly Entrezgene);Acc:817397]
Onovi3aG0276500	FB	12.4126	9.47327	2.93931	-	Belongs to the actin family	AT3G12110.1 pep chromosome:TAIR10:3:3857780:3860089:1 gene:AT3G12110 transcript:AT3G12110.1 gene_biotype:protein_coding transcript_biotype:protein_coding gene_symbol:ACT11 description:actin-11 [Source:NCBI gene (formerly Entrezgene);Acc:820385]
Onovi3aG0280800	FB	9.22792	7.98664	1.24127	LPAT3	1-acyl-sn-glycerol-3-phosphate acyltransferase	AT1G51260.1 pep chromosome:TAIR10:1:19003219:19005664:-1 gene:AT1G51260 transcript:AT1G51260.1 gene_biotype:protein_coding transcript_biotype:protein_coding gene_symbol:LPAT3 description:lysophosphatidyl acyltransferase 3 [Source:NCBI gene (formerly Entrezgene);Acc:841549]
Onovi3aG0285500	FB	9.4043	7.69212	1.71218	-	Strictosidine synthase	AT3G59530.1 pep chromosome:TAIR10:3:21993297:21995331:1 gene:AT3G59530 transcript:AT3G59530.1 gene_biotype:protein_coding transcript_biotype:protein_coding gene_symbol:LAP3 description:Calcium-dependent phosphotriesterase superfamily protein [Source:NCBI gene (formerly Entrezgene);Acc:825122]
Onovi3aG0287900	FB	10.6724	9.52882	1.14355	-	Mitochondrial import inner membrane translocase subunit	AT1G72750.1 pep chromosome:TAIR10:1:27383320:27384524:1 gene:AT1G72750 transcript:AT1G72750.1 gene_biotype:protein_coding transcript_biotype:protein_coding gene_symbol:TIM23-2 description:translocase inner membrane subunit 23-2 [Source:NCBI gene (formerly Entrezgene);Acc:843607]
Onovi3aG0289900	FB	9.05015	7.68955	1.3606	-	Paired amphipathic helix protein	AT1G70060.1 pep chromosome:TAIR10:1:26383216:26389916:1 gene:AT1G70060 transcript:AT1G70060.1 gene_biotype:protein_coding transcript_biotype:protein_coding gene_symbol:SNL4 description:SIN3-like 4 [Source:NCBI gene (formerly Entrezgene);Acc:843342]
Onovi3aG0292600	FB	10.446	8.13782	2.30814	-	ATP synthase g subunit family protein	AT4G29480.1 pep chromosome:TAIR10:4:14485875:14487804:-1 gene:AT4G29480 transcript:AT4G29480.1 gene_biotype:protein_coding transcript_biotype:protein_coding gene_symbol:AT4G29480 description:Mitochondrial ATP synthase subunit G protein [Source:NCBI gene (formerly Entrezgene);Acc:829069]
Onovi3aG0302000	FB	11.6525	9.27991	2.37257	BOR4	Boron transporter	AT1G15460.1 pep chromosome:TAIR10:1:5309907:5313504:-1 gene:AT1G15460 transcript:AT1G15460.1 gene_biotype:protein_coding transcript_biotype:protein_coding gene_symbol:BOR4 description:HCO3- transporter family [Source:NCBI gene (formerly Entrezgene);Acc:838116]
Onovi3aG0302100	FB	12.0564	10.1977	1.85871	-	Protein of unknown function (DUF642)	AT5G11420.1 pep chromosome:TAIR10:5:3644547:3647411:1 gene:AT5G11420 transcript:AT5G11420.1 gene_biotype:protein_coding transcript_biotype:protein_coding gene_symbol:AT5G11420 description:transmembrane protein, putative (Protein of unknown function, DUF642) [Source:NCBI gene (formerly Entrezgene);Acc:831013]
Onovi3aG0302200	FB	12.6027	11.2494	1.35333	-	Cytochrome C oxidase, subunit	AT3G15640.1 pep chromosome:TAIR10:3:5298991:5301745:1 gene:AT3G15640 transcript:AT3G15640.1 gene_biotype:protein_coding transcript_biotype:protein_coding gene_symbol:AT3G15640 description:Rubredoxin-like superfamily protein [Source:NCBI gene (formerly Entrezgene);Acc:820806]
Onovi3bG0002000	FB	8.94542	7.94198	1.00344	-	Heat shock protein	AT5G52640.1 pep chromosome:TAIR10:5:21352557:21355147:1 gene:AT5G52640 transcript:AT5G52640.1 gene_biotype:protein_coding transcript_biotype:protein_coding gene_symbol:HSP90.1 description:heat shock-like protein [Source:NCBI gene (formerly Entrezgene);Acc:835341]
Onovi3bG0036900	FB	11.4233	9.65851	1.76477	-	Purple acid phosphatase	AT3G17790.1 pep chromosome:TAIR10:3:6089381:6091231:1 gene:AT3G17790 transcript:AT3G17790.1 gene_biotype:protein_coding transcript_biotype:protein_coding gene_symbol:PAP17 description:purple acid phosphatase 17 [Source:NCBI gene (formerly Entrezgene);Acc:821047]
Onovi3bG0043300	FB	13.2725	9.52382	3.74869	-	Polygalacturonase	AT5G06870.1 pep chromosome:TAIR10:5:2133918:2135168:1 gene:AT5G06870 transcript:AT5G06870.1 gene_biotype:protein_coding transcript_biotype:protein_coding gene_symbol:PGIP2 description:polygalacturonase inhibiting protein 2 [Source:NCBI gene (formerly Entrezgene);Acc:830578]
Onovi3bG0043400	FB	13.0803	11.4284	1.6519	-	Polygalacturonase	AT5G06870.1 pep chromosome:TAIR10:5:2133918:2135168:1 gene:AT5G06870 transcript:AT5G06870.1 gene_biotype:protein_coding transcript_biotype:protein_coding gene_symbol:PGIP2 description:polygalacturonase inhibiting protein 2 [Source:NCBI gene (formerly Entrezgene);Acc:830578]
Onovi3bG0062300	FB	12.8864	8.45779	4.42859	TPx1	peroxiredoxin activity	AT1G65980.1 pep chromosome:TAIR10:1:24559253:24560980:-1 gene:AT1G65980 transcript:AT1G65980.1 gene_biotype:protein_coding transcript_biotype:protein_coding gene_symbol:TPX1 description:thioredoxin-dependent peroxidase 1 [Source:NCBI gene (formerly Entrezgene);Acc:842910]
Onovi3bG0095100	FB	8.772	7.70015	1.07185	-	Family of unknown function (DUF5306)	-
Onovi3bG0099700	FB	10.675	9.57848	1.09655	-	CS domain	AT4G02450.2 pep chromosome:TAIR10:4:1073753:1075893:-1 gene:AT4G02450 transcript:AT4G02450.2 gene_biotype:protein_coding transcript_biotype:protein_coding gene_symbol:AT4G02450 description:HSP20-like chaperones superfamily protein [Source:NCBI gene (formerly Entrezgene);Acc:828006]
Onovi3bG0100100	FB	12.2243	9.6453	2.57898	-	Programmed cell death protein	AT1G22730.1 pep chromosome:TAIR10:1:8046073:8049039:1 gene:AT1G22730 transcript:AT1G22730.1 gene_biotype:protein_coding transcript_biotype:protein_coding gene_symbol:AT1G22730 description:MA3 domain-containing protein [Source:NCBI gene (formerly Entrezgene);Acc:838879]
Onovi3bG0100700	FB	12.1494	8.50533	3.64406	-	Binds the poly(A) tail of mRNA	AT1G71770.2 pep chromosome:TAIR10:1:26990525:26994259:-1 gene:AT1G71770 transcript:AT1G71770.2 gene_biotype:protein_coding transcript_biotype:protein_coding gene_symbol:PAB5 description:poly(A)-binding protein 5 [Source:NCBI gene (formerly Entrezgene);Acc:843507]
Onovi3bG0102600	FB	11.3342	9.88256	1.45159	-	UPF0481 protein At3g47200-like	AT5G11290.2 pep chromosome:TAIR10:5:3598926:3600549:1 gene:AT5G11290 transcript:AT5G11290.2 gene_biotype:protein_coding transcript_biotype:protein_coding gene_symbol:AT5G11290 description:transmembrane protein, putative (DUF247) [Source:NCBI gene (formerly Entrezgene);Acc:831000]
Onovi3bG0126300	FB	9.37518	7.90702	1.46816	-	P5CS plays a key role in proline biosynthesis, leading to osmoregulation in plants	AT3G55610.2 pep chromosome:TAIR10:3:20624970:20629093:-1 gene:AT3G55610 transcript:AT3G55610.2 gene_biotype:protein_coding transcript_biotype:protein_coding gene_symbol:P5CS2 description:delta 1-pyrroline-5-carboxylate synthase 2 [Source:NCBI gene (formerly Entrezgene);Acc:824727]
Onovi3bG0125800	FB	8.98123	7.90412	1.07711	-	P5CS plays a key role in proline biosynthesis, leading to osmoregulation in plants	AT2G39800.3 pep chromosome:TAIR10:2:16598072:16603061:-1 gene:AT2G39800 transcript:AT2G39800.3 gene_biotype:protein_coding transcript_biotype:protein_coding gene_symbol:P5CS1 description:delta1-pyrroline-5-carboxylate synthase 1 [Source:NCBI gene (formerly Entrezgene);Acc:818566]
Onovi3bG0211700	FB	14.2356	10.6928	3.5428	-	Exopolygalacturonase-like	AT3G07840.1 pep chromosome:TAIR10:3:2501893:2503565:-1 gene:AT3G07840 transcript:AT3G07840.1 gene_biotype:protein_coding transcript_biotype:protein_coding gene_symbol:AT3G07840 description:Pectin lyase-like superfamily protein [Source:NCBI gene (formerly Entrezgene);Acc:819975]
Onovi3bG0215100	FB	10.7236	8.35277	2.37088	PDIL5-4	disulfide-isomerase	AT4G27080.1 pep chromosome:TAIR10:4:13588948:13593662:1 gene:AT4G27080 transcript:AT4G27080.1 gene_biotype:protein_coding transcript_biotype:protein_coding gene_symbol:PDIL5-4 description:PDI-like 5-4 [Source:NCBI gene (formerly Entrezgene);Acc:828816]
Onovi3bG0218600	FB	10.1228	9.02446	1.09838	15	Prohibitin-1	AT4G28510.1 pep chromosome:TAIR10:4:14084624:14086882:-1 gene:AT4G28510 transcript:AT4G28510.1 gene_biotype:protein_coding transcript_biotype:protein_coding gene_symbol:PHB1 description:prohibitin 1 [Source:NCBI gene (formerly Entrezgene);Acc:828969]
Onovi3bG0222600	FB	8.77095	7.56641	1.20454	-	Belongs to the peptidase C1 family	AT1G06260.1 pep chromosome:TAIR10:1:1916430:1917585:1 gene:AT1G06260 transcript:AT1G06260.1 gene_biotype:protein_coding transcript_biotype:protein_coding gene_symbol:AT1G06260 description:Cysteine proteinases superfamily protein [Source:NCBI gene (formerly Entrezgene);Acc:837137]
Onovi3bG0223200	FB	11.5465	9.87264	1.6739	15	Prohibitin-1	AT4G28510.1 pep chromosome:TAIR10:4:14084624:14086882:-1 gene:AT4G28510 transcript:AT4G28510.1 gene_biotype:protein_coding transcript_biotype:protein_coding gene_symbol:PHB1 description:prohibitin 1 [Source:NCBI gene (formerly Entrezgene);Acc:828969]
Onovi3bG0228800	FB	13.5783	8.47768	5.10066	-	-	AT2G20870.1 pep chromosome:TAIR10:2:8981927:8982712:-1 gene:AT2G20870 transcript:AT2G20870.1 gene_biotype:protein_coding transcript_biotype:protein_coding gene_symbol:AT2G20870 description:cell wall protein [Source:NCBI gene (formerly Entrezgene);Acc:816620]
Onovi3bG0236400	FB	12.3782	11.3779	1.00028	-	Homeobox-leucine zipper protein	AT1G05230.1 pep chromosome:TAIR10:1:1512901:1518089:-1 gene:AT1G05230 transcript:AT1G05230.1 gene_biotype:protein_coding transcript_biotype:protein_coding gene_symbol:HDG2 description:homeodomain GLABROUS 2 [Source:NCBI gene (formerly Entrezgene);Acc:839256]
Onovi3bG0239600	FB	9.0378	8.03013	1.00767	-	Adipocyte plasma membrane-associated	AT1G08470.1 pep chromosome:TAIR10:1:2682058:2684171:-1 gene:AT1G08470 transcript:AT1G08470.1 gene_biotype:protein_coding transcript_biotype:protein_coding gene_symbol:SSL3 description:strictosidine synthase-like 3 [Source:NCBI gene (formerly Entrezgene);Acc:837368]
Onovi3bG0252200	FB	9.20334	7.98703	1.21631	-	-	-
Onovi3bG0256000	FB	10.2078	8.76865	1.43913	-	VWA domain containing CoxE-like protein	AT5G60710.1 pep chromosome:TAIR10:5:24410581:24415145:-1 gene:AT5G60710 transcript:AT5G60710.1 gene_biotype:protein_coding transcript_biotype:protein_coding gene_symbol:AT5G60710 description:Zinc finger (C3HC4-type RING finger) family protein [Source:NCBI gene (formerly Entrezgene);Acc:836192]
Onovi3bG0256200	FB	9.91832	8.58585	1.33247	-	-	-
Onovi3bG0260600	FB	10.2191	8.6494	1.5697	-	This protein promotes the GTP-dependent binding of aminoacyl-tRNA to the A-site of ribosomes during protein biosynthesis	AT1G07930.1 pep chromosome:TAIR10:1:2458184:2460817:1 gene:AT1G07930 transcript:AT1G07930.1 gene_biotype:protein_coding transcript_biotype:protein_coding gene_symbol:AT1G07930 description:GTP binding Elongation factor Tu family protein [Source:NCBI gene (formerly Entrezgene);Acc:837308]
Onovi3bG0260700	FB	9.89338	8.20551	1.68787	-	This protein promotes the GTP-dependent binding of aminoacyl-tRNA to the A-site of ribosomes during protein biosynthesis	AT1G07930.1 pep chromosome:TAIR10:1:2458184:2460817:1 gene:AT1G07930 transcript:AT1G07930.1 gene_biotype:protein_coding transcript_biotype:protein_coding gene_symbol:AT1G07930 description:GTP binding Elongation factor Tu family protein [Source:NCBI gene (formerly Entrezgene);Acc:837308]
Onovi3bG0260900	FB	11.6518	8.2327	3.4191	-	Vicilin-like antimicrobial peptides	AT2G28490.1 pep chromosome:TAIR10:2:12178597:12181012:-1 gene:AT2G28490 transcript:AT2G28490.1 gene_biotype:protein_coding transcript_biotype:protein_coding gene_symbol:AT2G28490 description:RmlC-like cupins superfamily protein [Source:NCBI gene (formerly Entrezgene);Acc:817397]
Onovi3bG0266300	FB	12.4902	9.67061	2.81956	-	Belongs to the actin family	AT3G12110.1 pep chromosome:TAIR10:3:3857780:3860089:1 gene:AT3G12110 transcript:AT3G12110.1 gene_biotype:protein_coding transcript_biotype:protein_coding gene_symbol:ACT11 description:actin-11 [Source:NCBI gene (formerly Entrezgene);Acc:820385]
Onovi3bG0270500	FB	9.12552	8.10422	1.0213	LPAT3	1-acyl-sn-glycerol-3-phosphate acyltransferase	AT1G51260.1 pep chromosome:TAIR10:1:19003219:19005664:-1 gene:AT1G51260 transcript:AT1G51260.1 gene_biotype:protein_coding transcript_biotype:protein_coding gene_symbol:LPAT3 description:lysophosphatidyl acyltransferase 3 [Source:NCBI gene (formerly Entrezgene);Acc:841549]
Onovi3bG0275200	FB	9.60775	8.06718	1.54057	-	Strictosidine synthase	AT3G59530.1 pep chromosome:TAIR10:3:21993297:21995331:1 gene:AT3G59530 transcript:AT3G59530.1 gene_biotype:protein_coding transcript_biotype:protein_coding gene_symbol:LAP3 description:Calcium-dependent phosphotriesterase superfamily protein [Source:NCBI gene (formerly Entrezgene);Acc:825122]
Onovi3bG0275800	FB	10.0449	8.87632	1.16858	-	Belongs to the eukaryotic ribosomal protein eL38 family	AT3G59540.1 pep chromosome:TAIR10:3:21995610:21996840:-1 gene:AT3G59540 transcript:AT3G59540.1 gene_biotype:protein_coding transcript_biotype:protein_coding gene_symbol:AT3G59540 description:Ribosomal L38e protein family [Source:NCBI gene (formerly Entrezgene);Acc:825123]
Onovi3bG0277800	FB	10.6176	9.47845	1.13916	-	Mitochondrial import inner membrane translocase subunit	AT1G72750.1 pep chromosome:TAIR10:1:27383320:27384524:1 gene:AT1G72750 transcript:AT1G72750.1 gene_biotype:protein_coding transcript_biotype:protein_coding gene_symbol:TIM23-2 description:translocase inner membrane subunit 23-2 [Source:NCBI gene (formerly Entrezgene);Acc:843607]
Onovi3bG0282100	FB	10.8711	8.13344	2.73764	-	ATP synthase g subunit family protein	AT4G29480.1 pep chromosome:TAIR10:4:14485875:14487804:-1 gene:AT4G29480 transcript:AT4G29480.1 gene_biotype:protein_coding transcript_biotype:protein_coding gene_symbol:AT4G29480 description:Mitochondrial ATP synthase subunit G protein [Source:NCBI gene (formerly Entrezgene);Acc:829069]
Onovi3bG0285400	FB	9.50457	7.83266	1.67191	-	Tetraketide alpha-pyrone reductase	AT4G35420.1 pep chromosome:TAIR10:4:16833933:16835619:-1 gene:AT4G35420 transcript:AT4G35420.1 gene_biotype:protein_coding transcript_biotype:protein_coding gene_symbol:DRL1 description:dihydroflavonol 4-reductase-like1 [Source:NCBI gene (formerly Entrezgene);Acc:829695]
Onovi3bG0286300	FB	10.0597	9.00187	1.05787	-	ALA-interacting subunit	AT1G54320.1 pep chromosome:TAIR10:1:20275534:20277981:-1 gene:AT1G54320 transcript:AT1G54320.1 gene_biotype:protein_coding transcript_biotype:protein_coding gene_symbol:AT1G54320 description:LEM3 (ligand-effect modulator 3) family protein / CDC50 family protein [Source:NCBI gene (formerly Entrezgene);Acc:841873]
Onovi3bG0292200	FB	11.8006	10.412	1.38861	BOR4	Boron transporter	AT1G15460.1 pep chromosome:TAIR10:1:5309907:5313504:-1 gene:AT1G15460 transcript:AT1G15460.1 gene_biotype:protein_coding transcript_biotype:protein_coding gene_symbol:BOR4 description:HCO3- transporter family [Source:NCBI gene (formerly Entrezgene);Acc:838116]
Onovi3bG0292400	FB	12.7538	11.0843	1.66945	-	Protein of unknown function (DUF642)	AT5G11420.1 pep chromosome:TAIR10:5:3644547:3647411:1 gene:AT5G11420 transcript:AT5G11420.1 gene_biotype:protein_coding transcript_biotype:protein_coding gene_symbol:AT5G11420 description:transmembrane protein, putative (Protein of unknown function, DUF642) [Source:NCBI gene (formerly Entrezgene);Acc:831013]
Onovi3bG0292500	FB	12.8368	11.809	1.02779	-	Cytochrome C oxidase, subunit	AT3G15640.2 pep chromosome:TAIR10:3:5299110:5301745:1 gene:AT3G15640 transcript:AT3G15640.2 gene_biotype:protein_coding transcript_biotype:protein_coding gene_symbol:AT3G15640 description:Rubredoxin-like superfamily protein [Source:NCBI gene (formerly Entrezgene);Acc:820806]
Onovi3cG0002000	FB	8.96365	7.95915	1.0045	-	Heat shock protein	AT5G52640.1 pep chromosome:TAIR10:5:21352557:21355147:1 gene:AT5G52640 transcript:AT5G52640.1 gene_biotype:protein_coding transcript_biotype:protein_coding gene_symbol:HSP90.1 description:heat shock-like protein [Source:NCBI gene (formerly Entrezgene);Acc:835341]
Onovi3cG0004700	FB	14.1476	13.1325	1.01517	-	BAHD acyltransferase	AT5G23940.1 pep chromosome:TAIR10:5:8076312:8079866:-1 gene:AT5G23940 transcript:AT5G23940.1 gene_biotype:protein_coding transcript_biotype:protein_coding gene_symbol:PEL3 description:HXXXD-type acyl-transferase family protein [Source:NCBI gene (formerly Entrezgene);Acc:832459]
Onovi3cG0029400	FB	10.0621	8.63421	1.42792	-	3-ketoacyl-CoA synthase	AT1G04220.1 pep chromosome:TAIR10:1:1119699:1122786:-1 gene:AT1G04220 transcript:AT1G04220.1 gene_biotype:protein_coding transcript_biotype:protein_coding gene_symbol:KCS2 description:3-ketoacyl-CoA synthase 2 [Source:NCBI gene (formerly Entrezgene);Acc:839578]
Onovi3cG0034400	FB	11.482	10.1376	1.34444	-	Purple acid phosphatase	AT3G17790.1 pep chromosome:TAIR10:3:6089381:6091231:1 gene:AT3G17790 transcript:AT3G17790.1 gene_biotype:protein_coding transcript_biotype:protein_coding gene_symbol:PAP17 description:purple acid phosphatase 17 [Source:NCBI gene (formerly Entrezgene);Acc:821047]
Onovi3cG0040300	FB	12.942	9.15482	3.78722	pgip	Polygalacturonase	AT5G06870.1 pep chromosome:TAIR10:5:2133918:2135168:1 gene:AT5G06870 transcript:AT5G06870.1 gene_biotype:protein_coding transcript_biotype:protein_coding gene_symbol:PGIP2 description:polygalacturonase inhibiting protein 2 [Source:NCBI gene (formerly Entrezgene);Acc:830578]
Onovi3cG0040200	FB	12.4059	8.58987	3.81602	pgip	Polygalacturonase	AT5G06870.1 pep chromosome:TAIR10:5:2133918:2135168:1 gene:AT5G06870 transcript:AT5G06870.1 gene_biotype:protein_coding transcript_biotype:protein_coding gene_symbol:PGIP2 description:polygalacturonase inhibiting protein 2 [Source:NCBI gene (formerly Entrezgene);Acc:830578]
Onovi3cG0040400	FB	11.6767	10.6246	1.05209	-	Polygalacturonase	AT5G06870.1 pep chromosome:TAIR10:5:2133918:2135168:1 gene:AT5G06870 transcript:AT5G06870.1 gene_biotype:protein_coding transcript_biotype:protein_coding gene_symbol:PGIP2 description:polygalacturonase inhibiting protein 2 [Source:NCBI gene (formerly Entrezgene);Acc:830578]
Onovi3cG0046600	FB	10.2267	8.49869	1.72803	-	Monoglyceride	AT5G16120.1 pep chromosome:TAIR10:5:5265556:5268050:1 gene:AT5G16120 transcript:AT5G16120.1 gene_biotype:protein_coding transcript_biotype:protein_coding gene_symbol:AT5G16120 description:alpha/beta-Hydrolases superfamily protein [Source:NCBI gene (formerly Entrezgene);Acc:831469]
Onovi3cG0059000	FB	12.4032	8.52849	3.87471	TPx1	peroxiredoxin activity	AT1G65980.1 pep chromosome:TAIR10:1:24559253:24560980:-1 gene:AT1G65980 transcript:AT1G65980.1 gene_biotype:protein_coding transcript_biotype:protein_coding gene_symbol:TPX1 description:thioredoxin-dependent peroxidase 1 [Source:NCBI gene (formerly Entrezgene);Acc:842910]
Onovi3cG0069700	FB	11.3736	9.92077	1.45284	-	Belongs to the sulfotransferase 1 family	AT5G07010.1 pep chromosome:TAIR10:5:2174668:2176446:-1 gene:AT5G07010 transcript:AT5G07010.1 gene_biotype:protein_coding transcript_biotype:protein_coding gene_symbol:ST2A description:sulfotransferase 2A [Source:NCBI gene (formerly Entrezgene);Acc:830592]
Onovi3cG0091700	FB	9.24391	8.13648	1.10743	-	Family of unknown function (DUF5306)	-
Onovi3cG0095000	FB	12.1002	9.85199	2.24816	-	Programmed cell death protein	AT1G22730.1 pep chromosome:TAIR10:1:8046073:8049039:1 gene:AT1G22730 transcript:AT1G22730.1 gene_biotype:protein_coding transcript_biotype:protein_coding gene_symbol:AT1G22730 description:MA3 domain-containing protein [Source:NCBI gene (formerly Entrezgene);Acc:838879]
Onovi3cG0095700	FB	12.0232	8.75019	3.27299	-	Binds the poly(A) tail of mRNA	AT1G22760.1 pep chromosome:TAIR10:1:8055325:8059060:1 gene:AT1G22760 transcript:AT1G22760.1 gene_biotype:protein_coding transcript_biotype:protein_coding gene_symbol:PAB3 description:poly(A) binding protein 3 [Source:NCBI gene (formerly Entrezgene);Acc:838882]
Onovi3cG0096500	FB	12.9947	10.7709	2.2238	-	-	-
Onovi3cG0098200	FB	10.0454	8.86942	1.17596	-	BEST Arabidopsis thaliana protein match is Plant protein of	AT5G11290.2 pep chromosome:TAIR10:5:3598926:3600549:1 gene:AT5G11290 transcript:AT5G11290.2 gene_biotype:protein_coding transcript_biotype:protein_coding gene_symbol:AT5G11290 description:transmembrane protein, putative (DUF247) [Source:NCBI gene (formerly Entrezgene);Acc:831000]
Onovi3cG0112400	FB	8.56802	7.52978	1.03825	-	Low temperature-induced protein lt101.2-like	AT2G38905.1 pep chromosome:TAIR10:2:16244061:16244531:-1 gene:AT2G38905 transcript:AT2G38905.1 gene_biotype:protein_coding transcript_biotype:protein_coding gene_symbol:AT2G38905 description:Low temperature and salt responsive protein family [Source:NCBI gene (formerly Entrezgene);Acc:818475]
Onovi3cG0149700	FB	10.8721	9.79775	1.07434	-	Belongs to the universal ribosomal protein uS9 family	AT2G09990.1 pep chromosome:TAIR10:2:3781328:3782335:1 gene:AT2G09990 transcript:AT2G09990.1 gene_biotype:protein_coding transcript_biotype:protein_coding gene_symbol:AT2G09990 description:Ribosomal protein S5 domain 2-like superfamily protein [Source:NCBI gene (formerly Entrezgene);Acc:815456]
Onovi3cG0152000	FB	10.2978	9.28705	1.01079	-	Belongs to the glycosyltransferase 8 family	AT1G18580.1 pep chromosome:TAIR10:1:6395769:6398274:1 gene:AT1G18580 transcript:AT1G18580.1 gene_biotype:protein_coding transcript_biotype:protein_coding gene_symbol:GAUT11 description:galacturonosyltransferase 11 [Source:NCBI gene (formerly Entrezgene);Acc:838439]
Onovi3cG0189100	FB	13.6296	12.3558	1.27383	GGH1	Gamma-glutamyl	AT1G78680.1 pep chromosome:TAIR10:1:29593781:29596308:1 gene:AT1G78680 transcript:AT1G78680.1 gene_biotype:protein_coding transcript_biotype:protein_coding gene_symbol:GGH2 description:gamma-glutamyl hydrolase 2 [Source:NCBI gene (formerly Entrezgene);Acc:844204]
Onovi3cG0211300	FB	10.3596	8.29923	2.0604	PDIL5-4	disulfide-isomerase	AT4G27080.1 pep chromosome:TAIR10:4:13588948:13593662:1 gene:AT4G27080 transcript:AT4G27080.1 gene_biotype:protein_coding transcript_biotype:protein_coding gene_symbol:PDIL5-4 description:PDI-like 5-4 [Source:NCBI gene (formerly Entrezgene);Acc:828816]
Onovi3cG0215000	FB	10.0771	8.96514	1.11193	15	Prohibitin-1	AT4G28510.1 pep chromosome:TAIR10:4:14084624:14086882:-1 gene:AT4G28510 transcript:AT4G28510.1 gene_biotype:protein_coding transcript_biotype:protein_coding gene_symbol:PHB1 description:prohibitin 1 [Source:NCBI gene (formerly Entrezgene);Acc:828969]
Onovi3cG0219700	FB	11.64	9.34527	2.2947	15	Prohibitin-1	AT4G28510.1 pep chromosome:TAIR10:4:14084624:14086882:-1 gene:AT4G28510 transcript:AT4G28510.1 gene_biotype:protein_coding transcript_biotype:protein_coding gene_symbol:PHB1 description:prohibitin 1 [Source:NCBI gene (formerly Entrezgene);Acc:828969]
Onovi3cG0225500	FB	13.3434	7.84322	5.5002	-	-	AT2G20870.1 pep chromosome:TAIR10:2:8981927:8982712:-1 gene:AT2G20870 transcript:AT2G20870.1 gene_biotype:protein_coding transcript_biotype:protein_coding gene_symbol:AT2G20870 description:cell wall protein [Source:NCBI gene (formerly Entrezgene);Acc:816620]
Onovi3cG0242100	FB	10.6589	9.46729	1.19164	-	pollen Ole e 1 allergen and extensin family protein	AT5G22430.1 pep chromosome:TAIR10:5:7433790:7434953:1 gene:AT5G22430 transcript:AT5G22430.1 gene_biotype:protein_coding transcript_biotype:protein_coding gene_symbol:AT5G22430 description:Pollen Ole e 1 allergen and extensin family protein [Source:NCBI gene (formerly Entrezgene);Acc:832304]
Onovi3cG0249200	FB	9.33084	7.94902	1.38182	-	-	-
Onovi3cG0253300	FB	10.1723	8.88264	1.28962	-	VWA domain containing CoxE-like protein	AT5G60710.1 pep chromosome:TAIR10:5:24410581:24415145:-1 gene:AT5G60710 transcript:AT5G60710.1 gene_biotype:protein_coding transcript_biotype:protein_coding gene_symbol:AT5G60710 description:Zinc finger (C3HC4-type RING finger) family protein [Source:NCBI gene (formerly Entrezgene);Acc:836192]
Onovi3cG0253500	FB	9.41482	8.26006	1.15476	-	-	-
Onovi3cG0257600	FB	9.19852	7.98291	1.21561	-	This protein promotes the GTP-dependent binding of aminoacyl-tRNA to the A-site of ribosomes during protein biosynthesis	AT1G07930.1 pep chromosome:TAIR10:1:2458184:2460817:1 gene:AT1G07930 transcript:AT1G07930.1 gene_biotype:protein_coding transcript_biotype:protein_coding gene_symbol:AT1G07930 description:GTP binding Elongation factor Tu family protein [Source:NCBI gene (formerly Entrezgene);Acc:837308]
Onovi3cG0257700	FB	10.2404	7.89883	2.34154	-	This protein promotes the GTP-dependent binding of aminoacyl-tRNA to the A-site of ribosomes during protein biosynthesis	AT1G07930.1 pep chromosome:TAIR10:1:2458184:2460817:1 gene:AT1G07930 transcript:AT1G07930.1 gene_biotype:protein_coding transcript_biotype:protein_coding gene_symbol:AT1G07930 description:GTP binding Elongation factor Tu family protein [Source:NCBI gene (formerly Entrezgene);Acc:837308]
Onovi3cG0257800	FB	9.00735	7.63705	1.3703	-	This protein promotes the GTP-dependent binding of aminoacyl-tRNA to the A-site of ribosomes during protein biosynthesis	AT1G07930.1 pep chromosome:TAIR10:1:2458184:2460817:1 gene:AT1G07930 transcript:AT1G07930.1 gene_biotype:protein_coding transcript_biotype:protein_coding gene_symbol:AT1G07930 description:GTP binding Elongation factor Tu family protein [Source:NCBI gene (formerly Entrezgene);Acc:837308]
Onovi3cG0258000	FB	11.2879	8.43047	2.85741	-	Vicilin-like antimicrobial peptides	AT2G28490.1 pep chromosome:TAIR10:2:12178597:12181012:-1 gene:AT2G28490 transcript:AT2G28490.1 gene_biotype:protein_coding transcript_biotype:protein_coding gene_symbol:AT2G28490 description:RmlC-like cupins superfamily protein [Source:NCBI gene (formerly Entrezgene);Acc:817397]
Onovi3cG0259700	FB	9.74526	7.6654	2.07986	-	Protein of unknown function, DUF604	AT1G07850.1 pep chromosome:TAIR10:1:2426705:2429225:1 gene:AT1G07850 transcript:AT1G07850.1 gene_biotype:protein_coding transcript_biotype:protein_coding gene_symbol:AT1G07850 description:transferring glycosyl group transferase (DUF604) [Source:NCBI gene (formerly Entrezgene);Acc:837300]
Onovi3cG0263800	FB	12.405	9.46751	2.93751	-	Belongs to the actin family	AT3G12110.1 pep chromosome:TAIR10:3:3857780:3860089:1 gene:AT3G12110 transcript:AT3G12110.1 gene_biotype:protein_coding transcript_biotype:protein_coding gene_symbol:ACT11 description:actin-11 [Source:NCBI gene (formerly Entrezgene);Acc:820385]
Onovi3cG0267800	FB	9.64042	8.48738	1.15304	LPAT3	1-acyl-sn-glycerol-3-phosphate acyltransferase	AT3G57650.1 pep chromosome:TAIR10:3:21349383:21353193:1 gene:AT3G57650 transcript:AT3G57650.1 gene_biotype:protein_coding transcript_biotype:protein_coding gene_symbol:LPAT2 description:lysophosphatidyl acyltransferase 2 [Source:NCBI gene (formerly Entrezgene);Acc:824934]
Onovi3cG0272600	FB	9.67196	7.97215	1.69982	-	Strictosidine synthase	AT3G59530.1 pep chromosome:TAIR10:3:21993297:21995331:1 gene:AT3G59530 transcript:AT3G59530.1 gene_biotype:protein_coding transcript_biotype:protein_coding gene_symbol:LAP3 description:Calcium-dependent phosphotriesterase superfamily protein [Source:NCBI gene (formerly Entrezgene);Acc:825122]
Onovi3cG0275000	FB	10.6399	9.57792	1.06196	-	Mitochondrial import inner membrane translocase subunit	AT1G72750.1 pep chromosome:TAIR10:1:27383320:27384524:1 gene:AT1G72750 transcript:AT1G72750.1 gene_biotype:protein_coding transcript_biotype:protein_coding gene_symbol:TIM23-2 description:translocase inner membrane subunit 23-2 [Source:NCBI gene (formerly Entrezgene);Acc:843607]
Onovi3cG0279500	FB	11.3631	8.08302	3.28011	-	ATP synthase g subunit family protein	AT4G29480.1 pep chromosome:TAIR10:4:14485875:14487804:-1 gene:AT4G29480 transcript:AT4G29480.1 gene_biotype:protein_coding transcript_biotype:protein_coding gene_symbol:AT4G29480 description:Mitochondrial ATP synthase subunit G protein [Source:NCBI gene (formerly Entrezgene);Acc:829069]
Onovi3cG0281100	FB	10.0309	8.926	1.10494	-	lysM domain receptor-like kinase	AT1G51940.1 pep chromosome:TAIR10:1:19295820:19299169:-1 gene:AT1G51940 transcript:AT1G51940.1 gene_biotype:protein_coding transcript_biotype:protein_coding gene_symbol:LYK3 description:protein kinase family protein / peptidoglycan-binding LysM domain-containing protein [Source:NCBI gene (formerly Entrezgene);Acc:841622]
Onovi3cG0289300	FB	11.6127	8.88329	2.72945	BOR4	Boron transporter	AT1G15460.1 pep chromosome:TAIR10:1:5309907:5313504:-1 gene:AT1G15460 transcript:AT1G15460.1 gene_biotype:protein_coding transcript_biotype:protein_coding gene_symbol:BOR4 description:HCO3- transporter family [Source:NCBI gene (formerly Entrezgene);Acc:838116]
Onovi3cG0289400	FB	12.3456	10.1319	2.21371	-	Protein of unknown function (DUF642)	AT5G11420.1 pep chromosome:TAIR10:5:3644547:3647411:1 gene:AT5G11420 transcript:AT5G11420.1 gene_biotype:protein_coding transcript_biotype:protein_coding gene_symbol:AT5G11420 description:transmembrane protein, putative (Protein of unknown function, DUF642) [Source:NCBI gene (formerly Entrezgene);Acc:831013]
Onovi3cG0289500	FB	12.5511	11.053	1.49815	-	Cytochrome C oxidase, subunit	AT3G15640.1 pep chromosome:TAIR10:3:5298991:5301745:1 gene:AT3G15640 transcript:AT3G15640.1 gene_biotype:protein_coding transcript_biotype:protein_coding gene_symbol:AT3G15640 description:Rubredoxin-like superfamily protein [Source:NCBI gene (formerly Entrezgene);Acc:820806]
Onovi3dG0037500	FB	11.4339	8.67127	2.76268	-	Purple acid phosphatase	AT3G17790.1 pep chromosome:TAIR10:3:6089381:6091231:1 gene:AT3G17790 transcript:AT3G17790.1 gene_biotype:protein_coding transcript_biotype:protein_coding gene_symbol:PAP17 description:purple acid phosphatase 17 [Source:NCBI gene (formerly Entrezgene);Acc:821047]
Onovi3dG0044500	FB	9.18044	7.91435	1.26609	-	GCK	AT1G14060.1 pep chromosome:TAIR10:1:4816928:4818112:-1 gene:AT1G14060 transcript:AT1G14060.1 gene_biotype:protein_coding transcript_biotype:protein_coding gene_symbol:AT1G14060 description:GCK domain-containing protein [Source:NCBI gene (formerly Entrezgene);Acc:837966]
Onovi3dG0043000	FB	11.929	8.59365	3.33533	-	Polygalacturonase	AT5G06870.1 pep chromosome:TAIR10:5:2133918:2135168:1 gene:AT5G06870 transcript:AT5G06870.1 gene_biotype:protein_coding transcript_biotype:protein_coding gene_symbol:PGIP2 description:polygalacturonase inhibiting protein 2 [Source:NCBI gene (formerly Entrezgene);Acc:830578]
Onovi3dG0043100	FB	11.3282	8.65168	2.67651	pgip	Polygalacturonase	AT5G06870.1 pep chromosome:TAIR10:5:2133918:2135168:1 gene:AT5G06870 transcript:AT5G06870.1 gene_biotype:protein_coding transcript_biotype:protein_coding gene_symbol:PGIP2 description:polygalacturonase inhibiting protein 2 [Source:NCBI gene (formerly Entrezgene);Acc:830578]
Onovi3dG0042900	FB	11.4573	8.73697	2.7203	pgip	Polygalacturonase	AT5G06870.1 pep chromosome:TAIR10:5:2133918:2135168:1 gene:AT5G06870 transcript:AT5G06870.1 gene_biotype:protein_coding transcript_biotype:protein_coding gene_symbol:PGIP2 description:polygalacturonase inhibiting protein 2 [Source:NCBI gene (formerly Entrezgene);Acc:830578]
Onovi3dG0060500	FB	12.8786	8.47618	4.40242	TPx1	peroxiredoxin activity	AT1G65980.1 pep chromosome:TAIR10:1:24559253:24560980:-1 gene:AT1G65980 transcript:AT1G65980.1 gene_biotype:protein_coding transcript_biotype:protein_coding gene_symbol:TPX1 description:thioredoxin-dependent peroxidase 1 [Source:NCBI gene (formerly Entrezgene);Acc:842910]
Onovi3dG0068200	FB	9.2006	8.17986	1.02074	-	mediator of RNA polymerase II transcription subunit	AT5G02850.1 pep chromosome:TAIR10:5:652048:653763:1 gene:AT5G02850 transcript:AT5G02850.1 gene_biotype:protein_coding transcript_biotype:protein_coding gene_symbol:AT5G02850 description:hydroxyproline-rich glycoprotein family protein [Source:NCBI gene (formerly Entrezgene);Acc:831762]
Onovi3dG0077900	FB	9.59715	7.76948	1.82766	-	methyltransferase PMT18	AT1G33170.1 pep chromosome:TAIR10:1:12026936:12030539:1 gene:AT1G33170 transcript:AT1G33170.1 gene_biotype:protein_coding transcript_biotype:protein_coding gene_symbol:AT1G33170 description:S-adenosyl-L-methionine-dependent methyltransferases superfamily protein [Source:NCBI gene (formerly Entrezgene);Acc:840213]
Onovi3dG0094600	FB	10.1672	9.0109	1.1563	-	-	-
Onovi3dG0099800	FB	12.0185	9.14956	2.86894	-	Programmed cell death protein	AT1G22730.1 pep chromosome:TAIR10:1:8046073:8049039:1 gene:AT1G22730 transcript:AT1G22730.1 gene_biotype:protein_coding transcript_biotype:protein_coding gene_symbol:AT1G22730 description:MA3 domain-containing protein [Source:NCBI gene (formerly Entrezgene);Acc:838879]
Onovi3dG0100200	FB	11.7515	8.71811	3.03337	-	Binds the poly(A) tail of mRNA	AT1G71770.2 pep chromosome:TAIR10:1:26990525:26994259:-1 gene:AT1G71770 transcript:AT1G71770.2 gene_biotype:protein_coding transcript_biotype:protein_coding gene_symbol:PAB5 description:poly(A)-binding protein 5 [Source:NCBI gene (formerly Entrezgene);Acc:843507]
Onovi3dG0101400	FB	13.0431	10.8412	2.20197	-	-	-
Onovi3dG0102800	FB	10.2679	8.91133	1.35655	-	BEST Arabidopsis thaliana protein match is Plant protein of	AT5G11290.2 pep chromosome:TAIR10:5:3598926:3600549:1 gene:AT5G11290 transcript:AT5G11290.2 gene_biotype:protein_coding transcript_biotype:protein_coding gene_symbol:AT5G11290 description:transmembrane protein, putative (DUF247) [Source:NCBI gene (formerly Entrezgene);Acc:831000]
Onovi3dG0155200	FB	11.159	10.082	1.07702	-	Belongs to the universal ribosomal protein uS9 family	AT2G09990.1 pep chromosome:TAIR10:2:3781328:3782335:1 gene:AT2G09990 transcript:AT2G09990.1 gene_biotype:protein_coding transcript_biotype:protein_coding gene_symbol:AT2G09990 description:Ribosomal protein S5 domain 2-like superfamily protein [Source:NCBI gene (formerly Entrezgene);Acc:815456]
Onovi3dG0214800	FB	10.8405	8.61897	2.22152	PDIL5-4	disulfide-isomerase	AT4G27080.1 pep chromosome:TAIR10:4:13588948:13593662:1 gene:AT4G27080 transcript:AT4G27080.1 gene_biotype:protein_coding transcript_biotype:protein_coding gene_symbol:PDIL5-4 description:PDI-like 5-4 [Source:NCBI gene (formerly Entrezgene);Acc:828816]
Onovi3dG0222100	FB	8.70032	7.63772	1.0626	-	Belongs to the peptidase C1 family	AT1G06260.1 pep chromosome:TAIR10:1:1916430:1917585:1 gene:AT1G06260 transcript:AT1G06260.1 gene_biotype:protein_coding transcript_biotype:protein_coding gene_symbol:AT1G06260 description:Cysteine proteinases superfamily protein [Source:NCBI gene (formerly Entrezgene);Acc:837137]
Onovi3dG0222700	FB	11.7382	10.0719	1.6663	15	Prohibitin-1	AT4G28510.1 pep chromosome:TAIR10:4:14084624:14086882:-1 gene:AT4G28510 transcript:AT4G28510.1 gene_biotype:protein_coding transcript_biotype:protein_coding gene_symbol:PHB1 description:prohibitin 1 [Source:NCBI gene (formerly Entrezgene);Acc:828969]
Onovi3dG0228300	FB	12.3162	8.26657	4.04965	-	cell wall	AT2G20870.1 pep chromosome:TAIR10:2:8981927:8982712:-1 gene:AT2G20870 transcript:AT2G20870.1 gene_biotype:protein_coding transcript_biotype:protein_coding gene_symbol:AT2G20870 description:cell wall protein [Source:NCBI gene (formerly Entrezgene);Acc:816620]
Onovi3dG0245200	FB	10.655	9.46611	1.18889	-	pollen Ole e 1 allergen and extensin family protein	AT5G22430.1 pep chromosome:TAIR10:5:7433790:7434953:1 gene:AT5G22430 transcript:AT5G22430.1 gene_biotype:protein_coding transcript_biotype:protein_coding gene_symbol:AT5G22430 description:Pollen Ole e 1 allergen and extensin family protein [Source:NCBI gene (formerly Entrezgene);Acc:832304]
Onovi3dG0256900	FB	10.1639	8.68827	1.47566	-	VWA domain containing CoxE-like protein	AT5G60710.1 pep chromosome:TAIR10:5:24410581:24415145:-1 gene:AT5G60710 transcript:AT5G60710.1 gene_biotype:protein_coding transcript_biotype:protein_coding gene_symbol:AT5G60710 description:Zinc finger (C3HC4-type RING finger) family protein [Source:NCBI gene (formerly Entrezgene);Acc:836192]
Onovi3dG0261500	FB	12.0868	7.87322	4.21354	-	Vicilin-like antimicrobial peptides	AT2G28490.1 pep chromosome:TAIR10:2:12178597:12181012:-1 gene:AT2G28490 transcript:AT2G28490.1 gene_biotype:protein_coding transcript_biotype:protein_coding gene_symbol:AT2G28490 description:RmlC-like cupins superfamily protein [Source:NCBI gene (formerly Entrezgene);Acc:817397]
Onovi3dG0267400	FB	12.5108	9.73254	2.77829	-	Belongs to the actin family	AT3G12110.1 pep chromosome:TAIR10:3:3857780:3860089:1 gene:AT3G12110 transcript:AT3G12110.1 gene_biotype:protein_coding transcript_biotype:protein_coding gene_symbol:ACT11 description:actin-11 [Source:NCBI gene (formerly Entrezgene);Acc:820385]
Onovi3dG0271600	FB	9.13225	8.08088	1.05137	LPAT3	1-acyl-sn-glycerol-3-phosphate acyltransferase	AT1G51260.1 pep chromosome:TAIR10:1:19003219:19005664:-1 gene:AT1G51260 transcript:AT1G51260.1 gene_biotype:protein_coding transcript_biotype:protein_coding gene_symbol:LPAT3 description:lysophosphatidyl acyltransferase 3 [Source:NCBI gene (formerly Entrezgene);Acc:841549]
Onovi3dG0276300	FB	9.66984	7.97215	1.6977	-	Strictosidine synthase	AT3G59530.1 pep chromosome:TAIR10:3:21993297:21995331:1 gene:AT3G59530 transcript:AT3G59530.1 gene_biotype:protein_coding transcript_biotype:protein_coding gene_symbol:LAP3 description:Calcium-dependent phosphotriesterase superfamily protein [Source:NCBI gene (formerly Entrezgene);Acc:825122]
Onovi3dG0280700	FB	8.86349	7.68385	1.17964	-	Paired amphipathic helix protein	AT1G70060.1 pep chromosome:TAIR10:1:26383216:26389916:1 gene:AT1G70060 transcript:AT1G70060.1 gene_biotype:protein_coding transcript_biotype:protein_coding gene_symbol:SNL4 description:SIN3-like 4 [Source:NCBI gene (formerly Entrezgene);Acc:843342]
Onovi3dG0283600	FB	10.8348	8.39131	2.44352	-	ATP synthase g subunit family protein	AT4G29480.1 pep chromosome:TAIR10:4:14485875:14487804:-1 gene:AT4G29480 transcript:AT4G29480.1 gene_biotype:protein_coding transcript_biotype:protein_coding gene_symbol:AT4G29480 description:Mitochondrial ATP synthase subunit G protein [Source:NCBI gene (formerly Entrezgene);Acc:829069]
Onovi3dG0288900	FB	9.75861	8.71395	1.04466	-	guanine nucleotide exchange factor	AT1G79860.1 pep chromosome:TAIR10:1:30041989:30044297:-1 gene:AT1G79860 transcript:AT1G79860.1 gene_biotype:protein_coding transcript_biotype:protein_coding gene_symbol:ROPGEF12 description:RHO guanyl-nucleotide exchange factor 12 [Source:NCBI gene (formerly Entrezgene);Acc:844325]
Onovi3dG0293000	FB	11.6268	9.92817	1.69865	BOR4	Boron transporter	AT1G15460.1 pep chromosome:TAIR10:1:5309907:5313504:-1 gene:AT1G15460 transcript:AT1G15460.1 gene_biotype:protein_coding transcript_biotype:protein_coding gene_symbol:BOR4 description:HCO3- transporter family [Source:NCBI gene (formerly Entrezgene);Acc:838116]
Onovi3dG0293100	FB	13.0521	11.2029	1.84922	-	Protein of unknown function (DUF642)	AT5G11420.1 pep chromosome:TAIR10:5:3644547:3647411:1 gene:AT5G11420 transcript:AT5G11420.1 gene_biotype:protein_coding transcript_biotype:protein_coding gene_symbol:AT5G11420 description:transmembrane protein, putative (Protein of unknown function, DUF642) [Source:NCBI gene (formerly Entrezgene);Acc:831013]
Onovi3dG0293200	FB	12.4888	10.8	1.68881	-	Cytochrome C oxidase, subunit	AT3G15640.2 pep chromosome:TAIR10:3:5299110:5301745:1 gene:AT3G15640 transcript:AT3G15640.2 gene_biotype:protein_coding transcript_biotype:protein_coding gene_symbol:AT3G15640 description:Rubredoxin-like superfamily protein [Source:NCBI gene (formerly Entrezgene);Acc:820806]
Onovi4aG0009300	FB	11.6432	9.1043	2.53886	-	Belongs to the TRAFAC class myosin-kinesin ATPase superfamily. Myosin family	AT1G54560.2 pep chromosome:TAIR10:1:20371469:20380156:-1 gene:AT1G54560 transcript:AT1G54560.2 gene_biotype:protein_coding transcript_biotype:protein_coding gene_symbol:XIE description:Myosin family protein with Dil domain-containing protein [Source:NCBI gene (formerly Entrezgene);Acc:841898]
Onovi4aG0011700	FB	13.156	7.75914	5.39689	-	Belongs to the 'GDSL' lipolytic enzyme family	AT5G33370.1 pep chromosome:TAIR10:5:12602468:12604832:-1 gene:AT5G33370 transcript:AT5G33370.1 gene_biotype:protein_coding transcript_biotype:protein_coding gene_symbol:AT5G33370 description:GDSL-like Lipase/Acylhydrolase superfamily protein [Source:NCBI gene (formerly Entrezgene);Acc:833315]
Onovi4aG0019200	FB	11.9391	8.18702	3.75205	-	Soluble inorganic	AT2G46860.1 pep chromosome:TAIR10:2:19253670:19255328:1 gene:AT2G46860 transcript:AT2G46860.1 gene_biotype:protein_coding transcript_biotype:protein_coding gene_symbol:PPa3 description:pyrophosphorylase 3 [Source:NCBI gene (formerly Entrezgene);Acc:819299]
Onovi4aG0019800	FB	10.2564	8.95577	1.30063	-	Lipase (class 3)	AT3G14360.1 pep chromosome:TAIR10:3:4791448:4793684:1 gene:AT3G14360 transcript:AT3G14360.1 gene_biotype:protein_coding transcript_biotype:protein_coding gene_symbol:AT3G14360 description:alpha/beta-Hydrolases superfamily protein [Source:NCBI gene (formerly Entrezgene);Acc:820657]
Onovi4aG0029500	FB	9.843	8.54219	1.30082	-	Vacuolar protein sorting-associated protein 51 homolog	AT4G02030.1 pep chromosome:TAIR10:4:892082:897359:1 gene:AT4G02030 transcript:AT4G02030.1 gene_biotype:protein_coding transcript_biotype:protein_coding gene_symbol:AT4G02030 description:Vps51/Vps67 family (components of vesicular transport) protein [Source:NCBI gene (formerly Entrezgene);Acc:828155]
Onovi4aG0032300	FB	10.1683	8.73337	1.43496	-	-	-
Onovi4aG0041100	FB	9.83877	8.69391	1.14486	-	60S ribosomal protein	AT1G09690.1 pep chromosome:TAIR10:1:3136188:3137684:-1 gene:AT1G09690 transcript:AT1G09690.1 gene_biotype:protein_coding transcript_biotype:protein_coding gene_symbol:AT1G09690 description:Translation protein SH3-like family protein [Source:NCBI gene (formerly Entrezgene);Acc:837497]
Onovi4aG0055000	FB	11.4929	9.28454	2.20837	-	Xylem serine proteinase	AT5G03620.1 pep chromosome:TAIR10:5:918689:921937:1 gene:AT5G03620 transcript:AT5G03620.1 gene_biotype:protein_coding transcript_biotype:protein_coding gene_symbol:AT5G03620 description:Subtilisin-like serine endopeptidase family protein [Source:NCBI gene (formerly Entrezgene);Acc:831777]
Onovi4aG0056000	FB	12.6821	10.9433	1.73883	-	fructose-bisphosphate aldolase	AT2G36460.1 pep chromosome:TAIR10:2:15296613:15298754:-1 gene:AT2G36460 transcript:AT2G36460.1 gene_biotype:protein_coding transcript_biotype:protein_coding gene_symbol:FBA6 description:Aldolase superfamily protein [Source:NCBI gene (formerly Entrezgene);Acc:818220]
Onovi4aG0059100	FB	11.6512	9.4878	2.16339	-	polyadenylate-binding protein	AT2G36660.1 pep chromosome:TAIR10:2:15361321:15364398:-1 gene:AT2G36660 transcript:AT2G36660.1 gene_biotype:protein_coding transcript_biotype:protein_coding gene_symbol:PAB7 description:poly(A) binding protein 7 [Source:NCBI gene (formerly Entrezgene);Acc:818238]
Onovi4aG0064000	FB	10.1532	8.35944	1.79379	-	white-brown complex homolog protein 30	AT5G60740.1 pep chromosome:TAIR10:5:24425455:24430413:-1 gene:AT5G60740 transcript:AT5G60740.1 gene_biotype:protein_coding transcript_biotype:protein_coding gene_symbol:ABCG28 description:ABC transporter family protein [Source:NCBI gene (formerly Entrezgene);Acc:836195]
Onovi4aG0077900	FB	11.4079	10.2507	1.15714	-	60S ribosomal protein	AT3G04400.1 pep chromosome:TAIR10:3:1167250:1168723:1 gene:AT3G04400 transcript:AT3G04400.1 gene_biotype:protein_coding transcript_biotype:protein_coding gene_symbol:emb2171 description:Ribosomal protein L14p/L23e family protein [Source:NCBI gene (formerly Entrezgene);Acc:819595]
Onovi4aG0079600	FB	10.3718	9.31388	1.05795	-	Serine threonine-protein kinase	AT1G03920.3 pep chromosome:TAIR10:1:1001116:1004410:1 gene:AT1G03920 transcript:AT1G03920.3 gene_biotype:protein_coding transcript_biotype:protein_coding gene_symbol:AT1G03920 description:Protein kinase family protein [Source:NCBI gene (formerly Entrezgene);Acc:839369]
Onovi4aG0082300	FB	9.36101	7.69677	1.66424	-	Zeta toxin	AT2G30630.1 pep chromosome:TAIR10:2:13046672:13049219:-1 gene:AT2G30630 transcript:AT2G30630.1 gene_biotype:protein_coding transcript_biotype:protein_coding gene_symbol:AT2G30630 description:P-loop containing nucleoside triphosphate hydrolases superfamily protein [Source:NCBI gene (formerly Entrezgene);Acc:817613]
Onovi4aG0084900	FB	9.86504	8.21089	1.65415	-	Transmembrane emp24 domain-containing protein	AT3G22845.1 pep chromosome:TAIR10:3:8087238:8088824:1 gene:AT3G22845 transcript:AT3G22845.1 gene_biotype:protein_coding transcript_biotype:protein_coding gene_symbol:AT3G22845 description:emp24/gp25L/p24 family/GOLD family protein [Source:NCBI gene (formerly Entrezgene);Acc:821856]
Onovi4aG0088600	FB	9.37541	8.35024	1.02517	-	Fantastic Four meristem regulator	AT5G19260.1 pep chromosome:TAIR10:5:6479398:6480729:-1 gene:AT5G19260 transcript:AT5G19260.1 gene_biotype:protein_coding transcript_biotype:protein_coding gene_symbol:FAF3 description:FANTASTIC four-like protein (DUF3049) [Source:NCBI gene (formerly Entrezgene);Acc:832046]
Onovi4aG0089800	FB	9.67241	7.53506	2.13735	-	Plant lipid transfer protein / seed storage protein / trypsin-alpha amylase inhibitor domain family	AT3G63095.1 pep chromosome:TAIR10:3:23315506:23316258:1 gene:AT3G63095 transcript:AT3G63095.1 gene_biotype:protein_coding transcript_biotype:protein_coding gene_symbol:AT3G63095 description:Tetratricopeptide repeat (TPR)-like superfamily protein [Source:NCBI gene (formerly Entrezgene);Acc:5008106]
Onovi4aG0099300	FB	12.5547	9.65096	2.90371	pgip	Polygalacturonase	AT5G06870.1 pep chromosome:TAIR10:5:2133918:2135168:1 gene:AT5G06870 transcript:AT5G06870.1 gene_biotype:protein_coding transcript_biotype:protein_coding gene_symbol:PGIP2 description:polygalacturonase inhibiting protein 2 [Source:NCBI gene (formerly Entrezgene);Acc:830578]
Onovi4aG0120900	FB	10.2342	8.4262	1.80804	-	xylogalacturonan metabolic process	AT3G45400.1 pep chromosome:TAIR10:3:16651573:16653728:1 gene:AT3G45400 transcript:AT3G45400.1 gene_biotype:protein_coding transcript_biotype:protein_coding gene_symbol:AT3G45400 description:exostosin family protein [Source:NCBI gene (formerly Entrezgene);Acc:823678]
Onovi4aG0124400	FB	9.29639	7.83832	1.45807	-	Plant protein of unknown function (DUF639)	AT2G21720.1 pep chromosome:TAIR10:2:9273696:9276961:1 gene:AT2G21720 transcript:AT2G21720.1 gene_biotype:protein_coding transcript_biotype:protein_coding gene_symbol:AT2G21720 description:ArgH (DUF639) [Source:NCBI gene (formerly Entrezgene);Acc:816709]
Onovi4aG0148300	FB	11.1118	8.4169	2.69486	-	glycerol-3-phosphate dehydrogenase NAD(	AT5G40610.1 pep chromosome:TAIR10:5:16264829:16267406:-1 gene:AT5G40610 transcript:AT5G40610.1 gene_biotype:protein_coding transcript_biotype:protein_coding gene_symbol:GPDHp description:NAD-dependent glycerol-3-phosphate dehydrogenase family protein [Source:NCBI gene (formerly Entrezgene);Acc:834060]
Onovi4aG0156200	FB	11.3736	8.18527	3.18838	-	Catalytic subunit of the peripheral V1 complex of vacuolar ATPase (V-ATPase). V-ATPase is responsible for acidifying a variety of intracellular compartments in eukaryotic cells	AT3G01390.3 pep chromosome:TAIR10:3:149940:151554:-1 gene:AT3G01390 transcript:AT3G01390.3 gene_biotype:protein_coding transcript_biotype:protein_coding gene_symbol:VMA10 description:vacuolar membrane ATPase 10 [Source:NCBI gene (formerly Entrezgene);Acc:821130]
Onovi4aG0165600	FB	12.0681	8.7262	3.34185	-	WRKY transcription factor	AT5G56270.1 pep chromosome:TAIR10:5:22779614:22783426:1 gene:AT5G56270 transcript:AT5G56270.1 gene_biotype:protein_coding transcript_biotype:protein_coding gene_symbol:WRKY2 description:WRKY DNA-binding protein 2 [Source:NCBI gene (formerly Entrezgene);Acc:835726]
Onovi4aG0167400	FB	12.5071	10.9472	1.55989	-	UDP-arabinopyranose mutase	AT5G16510.1 pep chromosome:TAIR10:5:5392755:5394573:1 gene:AT5G16510 transcript:AT5G16510.1 gene_biotype:protein_coding transcript_biotype:protein_coding gene_symbol:RGP5 description:Alpha-1,4-glucan-protein synthase family protein [Source:NCBI gene (formerly Entrezgene);Acc:831513]
Onovi4aG0179300	FB	10.7574	9.60354	1.1539	-	SPX domain-containing membrane protein	AT4G22990.1 pep chromosome:TAIR10:4:12048186:12051796:-1 gene:AT4G22990 transcript:AT4G22990.1 gene_biotype:protein_coding transcript_biotype:protein_coding gene_symbol:AT4G22990 description:Major Facilitator Superfamily with SPX (SYG1/Pho81/XPR1) domain-containing protein [Source:NCBI gene (formerly Entrezgene);Acc:828398]
Onovi4aG0183000	FB	10.4558	8.86253	1.59328	NTMC2T4.1	Synaptotagmin-like mitochondrial-lipid-binding domain	AT3G61050.1 pep chromosome:TAIR10:3:22597227:22601412:1 gene:AT3G61050 transcript:AT3G61050.1 gene_biotype:protein_coding transcript_biotype:protein_coding gene_symbol:NTMC2T4 description:Calcium-dependent lipid-binding (CaLB domain) family protein [Source:NCBI gene (formerly Entrezgene);Acc:825277]
Onovi4aG0196200	FB	10.4965	8.03659	2.45986	-	Aldo/keto reductase family	AT5G01670.1 pep chromosome:TAIR10:5:251686:253972:1 gene:AT5G01670 transcript:AT5G01670.1 gene_biotype:protein_coding transcript_biotype:protein_coding gene_symbol:AT5G01670 description:NAD(P)-linked oxidoreductase superfamily protein [Source:NCBI gene (formerly Entrezgene);Acc:831701]
Onovi4aG0203600	FB	9.05525	8.00842	1.04683	-	Belongs to the yippee family	AT2G40110.1 pep chromosome:TAIR10:2:16747831:16749590:1 gene:AT2G40110 transcript:AT2G40110.1 gene_biotype:protein_coding transcript_biotype:protein_coding gene_symbol:AT2G40110 description:Yippee family putative zinc-binding protein [Source:NCBI gene (formerly Entrezgene);Acc:818600]
Onovi4aG0204400	FB	11.3601	9.39886	1.96128	-	Protein RETICULATA-related	-
Onovi4aG0204500	FB	12.0311	10.2624	1.76869	-	Belongs to the protein kinase superfamily	AT3G47200.2 pep chromosome:TAIR10:3:17377443:17379395:-1 gene:AT3G47200 transcript:AT3G47200.2 gene_biotype:protein_coding transcript_biotype:protein_coding gene_symbol:AT3G47200 description:transmembrane protein, putative (DUF247) [Source:NCBI gene (formerly Entrezgene);Acc:823873]
Onovi4aG0210400	FB	10.3599	8.98473	1.37515	-	-	-
Onovi4aG0216400	FB	11.7144	9.18842	2.52596	-	P5CS plays a key role in proline biosynthesis, leading to osmoregulation in plants	AT2G39800.4 pep chromosome:TAIR10:2:16598072:16603061:-1 gene:AT2G39800 transcript:AT2G39800.4 gene_biotype:protein_coding transcript_biotype:protein_coding gene_symbol:P5CS1 description:delta1-pyrroline-5-carboxylate synthase 1 [Source:NCBI gene (formerly Entrezgene);Acc:818566]
Onovi4aG0225500	FB	10.693	9.58986	1.10316	-	Pectate lyase	AT3G24670.1 pep chromosome:TAIR10:3:9005939:9008801:-1 gene:AT3G24670 transcript:AT3G24670.1 gene_biotype:protein_coding transcript_biotype:protein_coding gene_symbol:AT3G24670 description:Pectin lyase-like superfamily protein [Source:NCBI gene (formerly Entrezgene);Acc:822063]
Onovi4aG0234100	FB	14.4663	13.365	1.10126	-	Nonspecific lipid-transfer protein	AT3G18280.1 pep chromosome:TAIR10:3:6267045:6267648:1 gene:AT3G18280 transcript:AT3G18280.1 gene_biotype:protein_coding transcript_biotype:protein_coding gene_symbol:AT3G18280 description:Bifunctional inhibitor/lipid-transfer protein/seed storage 2S albumin superfamily protein [Source:NCBI gene (formerly Entrezgene);Acc:821356]
Onovi4aG0236900	FB	13.8412	11.8987	1.94249	-	Belongs to the actin family	AT3G12110.1 pep chromosome:TAIR10:3:3857780:3860089:1 gene:AT3G12110 transcript:AT3G12110.1 gene_biotype:protein_coding transcript_biotype:protein_coding gene_symbol:ACT11 description:actin-11 [Source:NCBI gene (formerly Entrezgene);Acc:820385]
Onovi4aG0244600	FB	8.62739	7.5888	1.03859	-	Belongs to the serpin family	AT1G47710.1 pep chromosome:TAIR10:1:17558137:17560331:1 gene:AT1G47710 transcript:AT1G47710.1 gene_biotype:protein_coding transcript_biotype:protein_coding gene_symbol:SERPIN1 description:Serine protease inhibitor (SERPIN) family protein [Source:NCBI gene (formerly Entrezgene);Acc:841182]
Onovi4aG0278800	FB	11.6882	10.1155	1.5727	-	Glutaredoxin	AT5G40370.1 pep chromosome:TAIR10:5:16147347:16149256:-1 gene:AT5G40370 transcript:AT5G40370.1 gene_biotype:protein_coding transcript_biotype:protein_coding gene_symbol:GRXC2 description:Glutaredoxin family protein [Source:NCBI gene (formerly Entrezgene);Acc:834035]
Onovi4aG0291500	FB	10.6577	9.45477	1.20294	-	Belongs to the AAA ATPase family	AT5G40010.1 pep chromosome:TAIR10:5:16020058:16021916:-1 gene:AT5G40010 transcript:AT5G40010.1 gene_biotype:protein_coding transcript_biotype:protein_coding gene_symbol:AATP1 description:AAA-ATPase 1 [Source:NCBI gene (formerly Entrezgene);Acc:833998]
Onovi4aG0291700	FB	11.4416	9.88769	1.55394	-	lipid-transfer protein	-
Onovi4bG0010700	FB	10.453	8.38475	2.06828	-	-	-
Onovi4bG0015500	FB	11.9534	10.8621	1.09132	-	Belongs to the small GTPase superfamily. Arf family	AT5G14670.3 pep chromosome:TAIR10:5:4728992:4730952:1 gene:AT5G14670 transcript:AT5G14670.3 gene_biotype:protein_coding transcript_biotype:protein_coding gene_symbol:ARFA1B description:ADP-ribosylation factor A1B [Source:NCBI gene (formerly Entrezgene);Acc:831319]
Onovi4bG0024400	FB	9.64121	8.02069	1.62052	-	Belongs to the protein disulfide isomerase family	AT2G47470.1 pep chromosome:TAIR10:2:19481254:19484015:1 gene:AT2G47470 transcript:AT2G47470.1 gene_biotype:protein_coding transcript_biotype:protein_coding gene_symbol:UNE5 description:thioredoxin family protein [Source:NCBI gene (formerly Entrezgene);Acc:819360]
Onovi4bG0033100	FB	9.75062	8.20519	1.54543	-	-	AT4G08630.2 pep chromosome:TAIR10:4:5506809:5512046:-1 gene:AT4G08630 transcript:AT4G08630.2 gene_biotype:protein_coding transcript_biotype:protein_coding gene_symbol:AT4G08630 description:fas-binding factor-like protein [Source:NCBI gene (formerly Entrezgene);Acc:826428]
Onovi4bG0037800	FB	11.6692	9.10629	2.56294	-	Belongs to the TRAFAC class myosin-kinesin ATPase superfamily. Myosin family	AT1G54560.2 pep chromosome:TAIR10:1:20371469:20380156:-1 gene:AT1G54560 transcript:AT1G54560.2 gene_biotype:protein_coding transcript_biotype:protein_coding gene_symbol:XIE description:Myosin family protein with Dil domain-containing protein [Source:NCBI gene (formerly Entrezgene);Acc:841898]
Onovi4bG0040300	FB	13.1379	7.75905	5.37886	-	Belongs to the 'GDSL' lipolytic enzyme family	AT5G33370.1 pep chromosome:TAIR10:5:12602468:12604832:-1 gene:AT5G33370 transcript:AT5G33370.1 gene_biotype:protein_coding transcript_biotype:protein_coding gene_symbol:AT5G33370 description:GDSL-like Lipase/Acylhydrolase superfamily protein [Source:NCBI gene (formerly Entrezgene);Acc:833315]
Onovi4bG0042100	FB	10.6405	9.6352	1.00529	-	Belongs to the glucose-6-phosphate 1-epimerase family	AT3G61610.1 pep chromosome:TAIR10:3:22798984:22801231:1 gene:AT3G61610 transcript:AT3G61610.1 gene_biotype:protein_coding transcript_biotype:protein_coding gene_symbol:AT3G61610 description:Galactose mutarotase-like superfamily protein [Source:NCBI gene (formerly Entrezgene);Acc:825334]
Onovi4bG0047000	FB	11.9232	8.93912	2.98407	-	Soluble inorganic	AT2G46860.1 pep chromosome:TAIR10:2:19253670:19255328:1 gene:AT2G46860 transcript:AT2G46860.1 gene_biotype:protein_coding transcript_biotype:protein_coding gene_symbol:PPa3 description:pyrophosphorylase 3 [Source:NCBI gene (formerly Entrezgene);Acc:819299]
Onovi4bG0047700	FB	10.2671	8.89495	1.37213	-	Lipase (class 3)	AT3G14360.1 pep chromosome:TAIR10:3:4791448:4793684:1 gene:AT3G14360 transcript:AT3G14360.1 gene_biotype:protein_coding transcript_biotype:protein_coding gene_symbol:AT3G14360 description:alpha/beta-Hydrolases superfamily protein [Source:NCBI gene (formerly Entrezgene);Acc:820657]
Onovi4bG0059900	FB	10.074	8.81787	1.25611	-	Solute carrier family 35	AT3G59310.1 pep chromosome:TAIR10:3:21921746:21924435:-1 gene:AT3G59310 transcript:AT3G59310.1 gene_biotype:protein_coding transcript_biotype:protein_coding gene_symbol:AT3G59310 description:solute carrier family 35 protein (DUF914) [Source:NCBI gene (formerly Entrezgene);Acc:825100]
Onovi4bG0060300	FB	11.5243	9.24471	2.2796	-	Xylem serine proteinase	AT5G03620.1 pep chromosome:TAIR10:5:918689:921937:1 gene:AT5G03620 transcript:AT5G03620.1 gene_biotype:protein_coding transcript_biotype:protein_coding gene_symbol:AT5G03620 description:Subtilisin-like serine endopeptidase family protein [Source:NCBI gene (formerly Entrezgene);Acc:831777]
Onovi4bG0060900	FB	9.65279	8.60446	1.04832	-	Growth-regulating factor	AT2G36400.1 pep chromosome:TAIR10:2:15270088:15273115:-1 gene:AT2G36400 transcript:AT2G36400.1 gene_biotype:protein_coding transcript_biotype:protein_coding gene_symbol:GRF3 description:growth-regulating factor 3 [Source:NCBI gene (formerly Entrezgene);Acc:818213]
Onovi4bG0061300	FB	11.7708	9.91938	1.85138	-	fructose-bisphosphate aldolase	AT2G36460.1 pep chromosome:TAIR10:2:15296613:15298754:-1 gene:AT2G36460 transcript:AT2G36460.1 gene_biotype:protein_coding transcript_biotype:protein_coding gene_symbol:FBA6 description:Aldolase superfamily protein [Source:NCBI gene (formerly Entrezgene);Acc:818220]
Onovi4bG0064100	FB	11.5464	9.30635	2.24001	-	polyadenylate-binding protein	AT2G36660.1 pep chromosome:TAIR10:2:15361321:15364398:-1 gene:AT2G36660 transcript:AT2G36660.1 gene_biotype:protein_coding transcript_biotype:protein_coding gene_symbol:PAB7 description:poly(A) binding protein 7 [Source:NCBI gene (formerly Entrezgene);Acc:818238]
Onovi4bG0069300	FB	10.3237	8.61026	1.7134	-	white-brown complex homolog protein 30	AT5G60740.1 pep chromosome:TAIR10:5:24425455:24430413:-1 gene:AT5G60740 transcript:AT5G60740.1 gene_biotype:protein_coding transcript_biotype:protein_coding gene_symbol:ABCG28 description:ABC transporter family protein [Source:NCBI gene (formerly Entrezgene);Acc:836195]
Onovi4bG0094000	FB	9.82043	7.62328	2.19715	-	Plant lipid transfer protein / seed storage protein / trypsin-alpha amylase inhibitor domain family	AT3G63095.1 pep chromosome:TAIR10:3:23315506:23316258:1 gene:AT3G63095 transcript:AT3G63095.1 gene_biotype:protein_coding transcript_biotype:protein_coding gene_symbol:AT3G63095 description:Tetratricopeptide repeat (TPR)-like superfamily protein [Source:NCBI gene (formerly Entrezgene);Acc:5008106]
Onovi4bG0102200	FB	11.0244	8.81174	2.21269	pgip	Polygalacturonase	AT5G06870.1 pep chromosome:TAIR10:5:2133918:2135168:1 gene:AT5G06870 transcript:AT5G06870.1 gene_biotype:protein_coding transcript_biotype:protein_coding gene_symbol:PGIP2 description:polygalacturonase inhibiting protein 2 [Source:NCBI gene (formerly Entrezgene);Acc:830578]
Onovi4bG0119400	FB	9.85148	8.80238	1.0491	-	Alpha-L-arabinofuranosidase	AT3G10740.3 pep chromosome:TAIR10:3:3360840:3365621:-1 gene:AT3G10740 transcript:AT3G10740.3 gene_biotype:protein_coding transcript_biotype:protein_coding gene_symbol:ASD1 description:alpha-L-arabinofuranosidase 1 [Source:NCBI gene (formerly Entrezgene);Acc:820243]
Onovi4bG0128100	FB	9.40815	7.74099	1.66716	-	Plant protein of unknown function (DUF639)	AT2G21720.1 pep chromosome:TAIR10:2:9273696:9276961:1 gene:AT2G21720 transcript:AT2G21720.1 gene_biotype:protein_coding transcript_biotype:protein_coding gene_symbol:AT2G21720 description:ArgH (DUF639) [Source:NCBI gene (formerly Entrezgene);Acc:816709]
Onovi4bG0131700	FB	9.61238	8.55738	1.055	-	f-box protein	AT1G08710.1 pep chromosome:TAIR10:1:2771620:2773531:1 gene:AT1G08710 transcript:AT1G08710.1 gene_biotype:protein_coding transcript_biotype:protein_coding gene_symbol:AT1G08710 description:F-box family protein [Source:NCBI gene (formerly Entrezgene);Acc:837392]
Onovi4bG0152000	FB	11.2833	8.42526	2.85802	-	glycerol-3-phosphate dehydrogenase NAD(	AT5G40610.1 pep chromosome:TAIR10:5:16264829:16267406:-1 gene:AT5G40610 transcript:AT5G40610.1 gene_biotype:protein_coding transcript_biotype:protein_coding gene_symbol:GPDHp description:NAD-dependent glycerol-3-phosphate dehydrogenase family protein [Source:NCBI gene (formerly Entrezgene);Acc:834060]
Onovi4bG0159900	FB	11.3398	8.33332	3.00647	-	Catalytic subunit of the peripheral V1 complex of vacuolar ATPase (V-ATPase). V-ATPase is responsible for acidifying a variety of intracellular compartments in eukaryotic cells	AT3G01390.3 pep chromosome:TAIR10:3:149940:151554:-1 gene:AT3G01390 transcript:AT3G01390.3 gene_biotype:protein_coding transcript_biotype:protein_coding gene_symbol:VMA10 description:vacuolar membrane ATPase 10 [Source:NCBI gene (formerly Entrezgene);Acc:821130]
Onovi4bG0162100	FB	11.1428	9.85251	1.29028	-	subtilisin-like protease	AT5G59810.1 pep chromosome:TAIR10:5:24096807:24100593:-1 gene:AT5G59810 transcript:AT5G59810.1 gene_biotype:protein_coding transcript_biotype:protein_coding gene_symbol:SBT5.4 description:Subtilase family protein [Source:NCBI gene (formerly Entrezgene);Acc:836102]
Onovi4bG0169600	FB	12.184	8.73979	3.4442	-	WRKY transcription factor	AT5G56270.1 pep chromosome:TAIR10:5:22779614:22783426:1 gene:AT5G56270 transcript:AT5G56270.1 gene_biotype:protein_coding transcript_biotype:protein_coding gene_symbol:WRKY2 description:WRKY DNA-binding protein 2 [Source:NCBI gene (formerly Entrezgene);Acc:835726]
Onovi4bG0171400	FB	12.6257	11.009	1.61671	-	UDP-arabinopyranose mutase	AT5G16510.1 pep chromosome:TAIR10:5:5392755:5394573:1 gene:AT5G16510 transcript:AT5G16510.1 gene_biotype:protein_coding transcript_biotype:protein_coding gene_symbol:RGP5 description:Alpha-1,4-glucan-protein synthase family protein [Source:NCBI gene (formerly Entrezgene);Acc:831513]
Onovi4bG0185500	FB	10.2408	8.93671	1.30407	-	-	-
Onovi4bG0186900	FB	10.4312	8.34917	2.08202	NTMC2T4.1	Synaptotagmin-like mitochondrial-lipid-binding domain	AT3G61050.1 pep chromosome:TAIR10:3:22597227:22601412:1 gene:AT3G61050 transcript:AT3G61050.1 gene_biotype:protein_coding transcript_biotype:protein_coding gene_symbol:NTMC2T4 description:Calcium-dependent lipid-binding (CaLB domain) family protein [Source:NCBI gene (formerly Entrezgene);Acc:825277]
Onovi4bG0208700	FB	9.58907	8.16174	1.42733	-	Protein NRT1 PTR FAMILY	AT3G54140.2 pep chromosome:TAIR10:3:20045663:20048190:-1 gene:AT3G54140 transcript:AT3G54140.2 gene_biotype:protein_coding transcript_biotype:protein_coding gene_symbol:PTR1 description:peptide transporter 1 [Source:NCBI gene (formerly Entrezgene);Acc:824581]
Onovi4bG0212900	FB	9.36894	8.28881	1.08012	-	-	-
Onovi4bG0218000	FB	11.7316	9.41911	2.31253	-	P5CS plays a key role in proline biosynthesis, leading to osmoregulation in plants	AT2G39800.4 pep chromosome:TAIR10:2:16598072:16603061:-1 gene:AT2G39800 transcript:AT2G39800.4 gene_biotype:protein_coding transcript_biotype:protein_coding gene_symbol:P5CS1 description:delta1-pyrroline-5-carboxylate synthase 1 [Source:NCBI gene (formerly Entrezgene);Acc:818566]
Onovi4bG0227200	FB	10.6922	9.14098	1.55123	-	Pectate lyase	AT3G24670.1 pep chromosome:TAIR10:3:9005939:9008801:-1 gene:AT3G24670 transcript:AT3G24670.1 gene_biotype:protein_coding transcript_biotype:protein_coding gene_symbol:AT3G24670 description:Pectin lyase-like superfamily protein [Source:NCBI gene (formerly Entrezgene);Acc:822063]
Onovi4bG0239000	FB	14.0138	11.5647	2.44905	-	Belongs to the actin family	AT3G12110.1 pep chromosome:TAIR10:3:3857780:3860089:1 gene:AT3G12110 transcript:AT3G12110.1 gene_biotype:protein_coding transcript_biotype:protein_coding gene_symbol:ACT11 description:actin-11 [Source:NCBI gene (formerly Entrezgene);Acc:820385]
Onovi4bG0240400	FB	8.80117	7.66576	1.13541	-	Belongs to the heat shock protein 70 family	AT3G12580.1 pep chromosome:TAIR10:3:3991117:3993886:-1 gene:AT3G12580 transcript:AT3G12580.1 gene_biotype:protein_coding transcript_biotype:protein_coding gene_symbol:HSP70 description:heat shock protein 70 [Source:NCBI gene (formerly Entrezgene);Acc:820438]
Onovi4bG0241200	FB	8.84057	7.8348	1.00576	-	Belongs to the heat shock protein 70 family	AT3G12580.1 pep chromosome:TAIR10:3:3991117:3993886:-1 gene:AT3G12580 transcript:AT3G12580.1 gene_biotype:protein_coding transcript_biotype:protein_coding gene_symbol:HSP70 description:heat shock protein 70 [Source:NCBI gene (formerly Entrezgene);Acc:820438]
Onovi4bG0241600	FB	11.6341	8.14651	3.48756	-	Belongs to the heat shock protein 70 family	AT3G12580.1 pep chromosome:TAIR10:3:3991117:3993886:-1 gene:AT3G12580 transcript:AT3G12580.1 gene_biotype:protein_coding transcript_biotype:protein_coding gene_symbol:HSP70 description:heat shock protein 70 [Source:NCBI gene (formerly Entrezgene);Acc:820438]
Onovi4bG0289300	FB	11.5817	10.3203	1.26144	-	Glutaredoxin	AT5G40370.1 pep chromosome:TAIR10:5:16147347:16149256:-1 gene:AT5G40370 transcript:AT5G40370.1 gene_biotype:protein_coding transcript_biotype:protein_coding gene_symbol:GRXC2 description:Glutaredoxin family protein [Source:NCBI gene (formerly Entrezgene);Acc:834035]
Onovi4bG0300100	FB	11.9796	10.0764	1.90318	-	lipid-transfer protein	-
Onovi4bG0311800	FB	10.7808	9.58034	1.20043	-	traB domain-containing	AT1G05270.1 pep chromosome:TAIR10:1:1531641:1534767:-1 gene:AT1G05270 transcript:AT1G05270.1 gene_biotype:protein_coding transcript_biotype:protein_coding gene_symbol:AT1G05270 description:TraB family protein [Source:NCBI gene (formerly Entrezgene);Acc:837027]
Onovi4bG0312700	FB	9.07606	7.71383	1.36223	-	DNA-directed RNA polymerases I, II, and III subunit	AT3G22320.1 pep chromosome:TAIR10:3:7890803:7892349:-1 gene:AT3G22320 transcript:AT3G22320.1 gene_biotype:protein_coding transcript_biotype:protein_coding gene_symbol:NRPB5 description:Eukaryotic rpb5 RNA polymerase subunit family protein [Source:NCBI gene (formerly Entrezgene);Acc:821801]
Onovi4bG0336000	FB	10.6351	8.50249	2.13258	-	Interconversion of serine and glycine	AT4G13930.1 pep chromosome:TAIR10:4:8047692:8050157:-1 gene:AT4G13930 transcript:AT4G13930.1 gene_biotype:protein_coding transcript_biotype:protein_coding gene_symbol:SHM4 description:serine hydroxymethyltransferase 4 [Source:NCBI gene (formerly Entrezgene);Acc:827027]
Onovi4cG0000600	FB	10.9679	8.29092	2.67702	-	-	-
Onovi4cG0003500	FB	10.1019	8.48571	1.6162	-	Vacuolar protein sorting-associated protein 51 homolog	AT4G02030.1 pep chromosome:TAIR10:4:892082:897359:1 gene:AT4G02030 transcript:AT4G02030.1 gene_biotype:protein_coding transcript_biotype:protein_coding gene_symbol:AT4G02030 description:Vps51/Vps67 family (components of vesicular transport) protein [Source:NCBI gene (formerly Entrezgene);Acc:828155]
Onovi4cG0006000	FB	11.7268	10.7178	1.00905	-	Belongs to the small GTPase superfamily. Arf family	AT5G14670.3 pep chromosome:TAIR10:5:4728992:4730952:1 gene:AT5G14670 transcript:AT5G14670.3 gene_biotype:protein_coding transcript_biotype:protein_coding gene_symbol:ARFA1B description:ADP-ribosylation factor A1B [Source:NCBI gene (formerly Entrezgene);Acc:831319]
Onovi4cG0020800	FB	11.4751	9.0297	2.44539	-	Belongs to the TRAFAC class myosin-kinesin ATPase superfamily. Myosin family	AT1G54560.2 pep chromosome:TAIR10:1:20371469:20380156:-1 gene:AT1G54560 transcript:AT1G54560.2 gene_biotype:protein_coding transcript_biotype:protein_coding gene_symbol:XIE description:Myosin family protein with Dil domain-containing protein [Source:NCBI gene (formerly Entrezgene);Acc:841898]
Onovi4cG0023300	FB	13.2527	7.80615	5.44652	-	Belongs to the 'GDSL' lipolytic enzyme family	AT5G33370.1 pep chromosome:TAIR10:5:12602468:12604832:-1 gene:AT5G33370 transcript:AT5G33370.1 gene_biotype:protein_coding transcript_biotype:protein_coding gene_symbol:AT5G33370 description:GDSL-like Lipase/Acylhydrolase superfamily protein [Source:NCBI gene (formerly Entrezgene);Acc:833315]
Onovi4cG0039600	FB	10.7991	9.72661	1.07246	-	Xylem serine proteinase	AT5G03620.1 pep chromosome:TAIR10:5:918689:921937:1 gene:AT5G03620 transcript:AT5G03620.1 gene_biotype:protein_coding transcript_biotype:protein_coding gene_symbol:AT5G03620 description:Subtilisin-like serine endopeptidase family protein [Source:NCBI gene (formerly Entrezgene);Acc:831777]
Onovi4cG0040900	FB	12.4099	10.9599	1.45003	-	fructose-bisphosphate aldolase	AT2G36460.1 pep chromosome:TAIR10:2:15296613:15298754:-1 gene:AT2G36460 transcript:AT2G36460.1 gene_biotype:protein_coding transcript_biotype:protein_coding gene_symbol:FBA6 description:Aldolase superfamily protein [Source:NCBI gene (formerly Entrezgene);Acc:818220]
Onovi4cG0043800	FB	10.005	8.45622	1.54878	-	polyadenylate-binding protein	AT2G36660.1 pep chromosome:TAIR10:2:15361321:15364398:-1 gene:AT2G36660 transcript:AT2G36660.1 gene_biotype:protein_coding transcript_biotype:protein_coding gene_symbol:PAB7 description:poly(A) binding protein 7 [Source:NCBI gene (formerly Entrezgene);Acc:818238]
Onovi4cG0049200	FB	10.369	8.57868	1.79029	-	white-brown complex homolog protein 30	AT5G60740.1 pep chromosome:TAIR10:5:24425455:24430413:-1 gene:AT5G60740 transcript:AT5G60740.1 gene_biotype:protein_coding transcript_biotype:protein_coding gene_symbol:ABCG28 description:ABC transporter family protein [Source:NCBI gene (formerly Entrezgene);Acc:836195]
Onovi4cG0062300	FB	11.1877	9.59655	1.59119	-	60S ribosomal protein	AT3G04400.1 pep chromosome:TAIR10:3:1167250:1168723:1 gene:AT3G04400 transcript:AT3G04400.1 gene_biotype:protein_coding transcript_biotype:protein_coding gene_symbol:emb2171 description:Ribosomal protein L14p/L23e family protein [Source:NCBI gene (formerly Entrezgene);Acc:819595]
Onovi4cG0064100	FB	10.2457	9.14382	1.1019	-	Serine threonine-protein kinase	AT1G03920.3 pep chromosome:TAIR10:1:1001116:1004410:1 gene:AT1G03920 transcript:AT1G03920.3 gene_biotype:protein_coding transcript_biotype:protein_coding gene_symbol:AT1G03920 description:Protein kinase family protein [Source:NCBI gene (formerly Entrezgene);Acc:839369]
Onovi4cG0064700	FB	9.00218	7.99576	1.00641	-	RING-type E3 ubiquitin transferase	AT3G54790.1 pep chromosome:TAIR10:3:20281535:20285290:-1 gene:AT3G54790 transcript:AT3G54790.1 gene_biotype:protein_coding transcript_biotype:protein_coding gene_symbol:AT3G54790 description:ARM repeat superfamily protein [Source:NCBI gene (formerly Entrezgene);Acc:824644]
Onovi4cG0065000	FB	10.533	9.18483	1.34821	-	Seed storage protein	AT4G28520.1 pep chromosome:TAIR10:4:14087556:14089796:1 gene:AT4G28520 transcript:AT4G28520.1 gene_biotype:protein_coding transcript_biotype:protein_coding gene_symbol:CRU3 description:cruciferin 3 [Source:NCBI gene (formerly Entrezgene);Acc:828970]
Onovi4cG0069500	FB	9.79954	8.58446	1.21508	-	Transmembrane emp24 domain-containing protein	AT3G22845.1 pep chromosome:TAIR10:3:8087238:8088824:1 gene:AT3G22845 transcript:AT3G22845.1 gene_biotype:protein_coding transcript_biotype:protein_coding gene_symbol:AT3G22845 description:emp24/gp25L/p24 family/GOLD family protein [Source:NCBI gene (formerly Entrezgene);Acc:821856]
Onovi4cG0074100	FB	9.74783	7.65249	2.09533	-	Plant lipid transfer protein / seed storage protein / trypsin-alpha amylase inhibitor domain family	AT3G63095.1 pep chromosome:TAIR10:3:23315506:23316258:1 gene:AT3G63095 transcript:AT3G63095.1 gene_biotype:protein_coding transcript_biotype:protein_coding gene_symbol:AT3G63095 description:Tetratricopeptide repeat (TPR)-like superfamily protein [Source:NCBI gene (formerly Entrezgene);Acc:5008106]
Onovi4cG0083400	FB	12.4499	9.65803	2.79189	pgip	Polygalacturonase	AT5G06870.1 pep chromosome:TAIR10:5:2133918:2135168:1 gene:AT5G06870 transcript:AT5G06870.1 gene_biotype:protein_coding transcript_biotype:protein_coding gene_symbol:PGIP2 description:polygalacturonase inhibiting protein 2 [Source:NCBI gene (formerly Entrezgene);Acc:830578]
Onovi4cG0100300	FB	9.83955	8.59956	1.23999	-	Alpha-L-arabinofuranosidase	AT3G10740.3 pep chromosome:TAIR10:3:3360840:3365621:-1 gene:AT3G10740 transcript:AT3G10740.3 gene_biotype:protein_coding transcript_biotype:protein_coding gene_symbol:ASD1 description:alpha-L-arabinofuranosidase 1 [Source:NCBI gene (formerly Entrezgene);Acc:820243]
Onovi4cG0104700	FB	10.2279	8.4262	1.80174	-	xylogalacturonan metabolic process	AT3G45400.1 pep chromosome:TAIR10:3:16651573:16653728:1 gene:AT3G45400 transcript:AT3G45400.1 gene_biotype:protein_coding transcript_biotype:protein_coding gene_symbol:AT3G45400 description:exostosin family protein [Source:NCBI gene (formerly Entrezgene);Acc:823678]
Onovi4cG0108300	FB	9.34778	7.7671	1.58068	-	Plant protein of unknown function (DUF639)	AT2G21720.1 pep chromosome:TAIR10:2:9273696:9276961:1 gene:AT2G21720 transcript:AT2G21720.1 gene_biotype:protein_coding transcript_biotype:protein_coding gene_symbol:AT2G21720 description:ArgH (DUF639) [Source:NCBI gene (formerly Entrezgene);Acc:816709]
Onovi4cG0131000	FB	9.03069	7.96669	1.064	-	Glycosyl transferase family 2	AT5G40720.1 pep chromosome:TAIR10:5:16297465:16300037:1 gene:AT5G40720 transcript:AT5G40720.1 gene_biotype:protein_coding transcript_biotype:protein_coding gene_symbol:AT5G40720 description:C3H4 type zinc finger protein (DUF23) [Source:NCBI gene (formerly Entrezgene);Acc:834072]
Onovi4cG0133200	FB	11.4562	8.42411	3.03212	-	glycerol-3-phosphate dehydrogenase NAD(	AT5G40610.1 pep chromosome:TAIR10:5:16264829:16267406:-1 gene:AT5G40610 transcript:AT5G40610.1 gene_biotype:protein_coding transcript_biotype:protein_coding gene_symbol:GPDHp description:NAD-dependent glycerol-3-phosphate dehydrogenase family protein [Source:NCBI gene (formerly Entrezgene);Acc:834060]
Onovi4cG0141200	FB	11.3314	8.40687	2.92453	-	Catalytic subunit of the peripheral V1 complex of vacuolar ATPase (V-ATPase). V-ATPase is responsible for acidifying a variety of intracellular compartments in eukaryotic cells	AT3G01390.3 pep chromosome:TAIR10:3:149940:151554:-1 gene:AT3G01390 transcript:AT3G01390.3 gene_biotype:protein_coding transcript_biotype:protein_coding gene_symbol:VMA10 description:vacuolar membrane ATPase 10 [Source:NCBI gene (formerly Entrezgene);Acc:821130]
Onovi4cG0151500	FB	11.9455	8.5563	3.38919	-	WRKY transcription factor	AT5G56270.1 pep chromosome:TAIR10:5:22779614:22783426:1 gene:AT5G56270 transcript:AT5G56270.1 gene_biotype:protein_coding transcript_biotype:protein_coding gene_symbol:WRKY2 description:WRKY DNA-binding protein 2 [Source:NCBI gene (formerly Entrezgene);Acc:835726]
Onovi4cG0153300	FB	12.5414	10.9552	1.58616	-	UDP-arabinopyranose mutase	AT5G16510.1 pep chromosome:TAIR10:5:5392755:5394573:1 gene:AT5G16510 transcript:AT5G16510.1 gene_biotype:protein_coding transcript_biotype:protein_coding gene_symbol:RGP5 description:Alpha-1,4-glucan-protein synthase family protein [Source:NCBI gene (formerly Entrezgene);Acc:831513]
Onovi4cG0167800	FB	10.2322	8.55297	1.6792	NTMC2T4.1	Synaptotagmin-like mitochondrial-lipid-binding domain	AT3G61050.1 pep chromosome:TAIR10:3:22597227:22601412:1 gene:AT3G61050 transcript:AT3G61050.1 gene_biotype:protein_coding transcript_biotype:protein_coding gene_symbol:NTMC2T4 description:Calcium-dependent lipid-binding (CaLB domain) family protein [Source:NCBI gene (formerly Entrezgene);Acc:825277]
Onovi4cG0182100	FB	10.4839	8.03659	2.44731	-	Aldo/keto reductase family	AT5G01670.1 pep chromosome:TAIR10:5:251686:253972:1 gene:AT5G01670 transcript:AT5G01670.1 gene_biotype:protein_coding transcript_biotype:protein_coding gene_symbol:AT5G01670 description:NAD(P)-linked oxidoreductase superfamily protein [Source:NCBI gene (formerly Entrezgene);Acc:831701]
Onovi4cG0188100	FB	12.1552	10.2869	1.86827	-	-	-
Onovi4cG0188200	FB	12.4813	11.2104	1.27087	-	Belongs to the protein kinase superfamily	AT5G22550.2 pep chromosome:TAIR10:5:7483866:7485481:-1 gene:AT5G22550 transcript:AT5G22550.2 gene_biotype:protein_coding transcript_biotype:protein_coding gene_symbol:AT5G22550 description:transmembrane protein, putative (DUF247) [Source:NCBI gene (formerly Entrezgene);Acc:832317]
Onovi4cG0189200	FB	9.42355	8.20138	1.22217	-	Protein NRT1 PTR FAMILY	AT3G54140.2 pep chromosome:TAIR10:3:20045663:20048190:-1 gene:AT3G54140 transcript:AT3G54140.2 gene_biotype:protein_coding transcript_biotype:protein_coding gene_symbol:PTR1 description:peptide transporter 1 [Source:NCBI gene (formerly Entrezgene);Acc:824581]
Onovi4cG0194500	FB	10.0262	8.25177	1.77445	-	-	-
Onovi4cG0200000	FB	11.3592	8.96738	2.39183	-	P5CS plays a key role in proline biosynthesis, leading to osmoregulation in plants	AT2G39800.4 pep chromosome:TAIR10:2:16598072:16603061:-1 gene:AT2G39800 transcript:AT2G39800.4 gene_biotype:protein_coding transcript_biotype:protein_coding gene_symbol:P5CS1 description:delta1-pyrroline-5-carboxylate synthase 1 [Source:NCBI gene (formerly Entrezgene);Acc:818566]
Onovi4cG0200100	FB	9.64362	8.57483	1.06879	-	Aldo-keto reductase family 4 member	AT2G37770.2 pep chromosome:TAIR10:2:15834766:15836981:1 gene:AT2G37770 transcript:AT2G37770.2 gene_biotype:protein_coding transcript_biotype:protein_coding gene_symbol:ChlAKR description:NAD(P)-linked oxidoreductase superfamily protein [Source:NCBI gene (formerly Entrezgene);Acc:818354]
Onovi4cG0209500	FB	10.7041	9.22485	1.47923	-	Pectate lyase	AT3G24670.1 pep chromosome:TAIR10:3:9005939:9008801:-1 gene:AT3G24670 transcript:AT3G24670.1 gene_biotype:protein_coding transcript_biotype:protein_coding gene_symbol:AT3G24670 description:Pectin lyase-like superfamily protein [Source:NCBI gene (formerly Entrezgene);Acc:822063]
Onovi4cG0223100	FB	13.958	11.7812	2.17678	-	Belongs to the actin family	AT3G12110.1 pep chromosome:TAIR10:3:3857780:3860089:1 gene:AT3G12110 transcript:AT3G12110.1 gene_biotype:protein_coding transcript_biotype:protein_coding gene_symbol:ACT11 description:actin-11 [Source:NCBI gene (formerly Entrezgene);Acc:820385]
Onovi4cG0237200	FB	11.5743	9.41952	2.15478	-	Stress-induced protein KIN2-like	-
Onovi4cG0244000	FB	9.31571	8.21657	1.09913	CYP85A3	Cytochrome p450	AT3G30180.1 pep chromosome:TAIR10:3:11810726:11813883:1 gene:AT3G30180 transcript:AT3G30180.1 gene_biotype:protein_coding transcript_biotype:protein_coding gene_symbol:BR6OX2 description:brassinosteroid-6-oxidase 2 [Source:NCBI gene (formerly Entrezgene);Acc:822709]
Onovi4cG0253600	FB	10.9214	8.37472	2.54667	-	Cytochrome p450	AT5G36110.1 pep chromosome:TAIR10:5:14195356:14197761:1 gene:AT5G36110 transcript:AT5G36110.1 gene_biotype:protein_coding transcript_biotype:protein_coding gene_symbol:CYP716A1 description:cytochrome P450, family 716, subfamily A, polypeptide 1 [Source:NCBI gene (formerly Entrezgene);Acc:833607]
Onovi4cG0268100	FB	11.3999	9.4945	1.90545	-	Glutaredoxin	AT5G40370.1 pep chromosome:TAIR10:5:16147347:16149256:-1 gene:AT5G40370 transcript:AT5G40370.1 gene_biotype:protein_coding transcript_biotype:protein_coding gene_symbol:GRXC2 description:Glutaredoxin family protein [Source:NCBI gene (formerly Entrezgene);Acc:834035]
Onovi4cG0289200	FB	9.14074	7.82061	1.32013	-	traB domain-containing	AT1G05270.1 pep chromosome:TAIR10:1:1531641:1534767:-1 gene:AT1G05270 transcript:AT1G05270.1 gene_biotype:protein_coding transcript_biotype:protein_coding gene_symbol:AT1G05270 description:TraB family protein [Source:NCBI gene (formerly Entrezgene);Acc:837027]
Onovi4cG0288800	FB	11.4315	10.0508	1.38074	-	traB domain-containing	AT1G05270.1 pep chromosome:TAIR10:1:1531641:1534767:-1 gene:AT1G05270 transcript:AT1G05270.1 gene_biotype:protein_coding transcript_biotype:protein_coding gene_symbol:AT1G05270 description:TraB family protein [Source:NCBI gene (formerly Entrezgene);Acc:837027]
Onovi4cG0312400	FB	10.2402	8.94181	1.29842	-	Interconversion of serine and glycine	AT4G13930.1 pep chromosome:TAIR10:4:8047692:8050157:-1 gene:AT4G13930 transcript:AT4G13930.1 gene_biotype:protein_coding transcript_biotype:protein_coding gene_symbol:SHM4 description:serine hydroxymethyltransferase 4 [Source:NCBI gene (formerly Entrezgene);Acc:827027]
Onovi4cG0339000	FB	10.8934	9.88194	1.01147	-	-	AT4G00585.1 pep chromosome:TAIR10:4:250840:252598:-1 gene:AT4G00585 transcript:AT4G00585.1 gene_biotype:protein_coding transcript_biotype:protein_coding gene_symbol:AT4G00585 description:uncharacterized protein [Source:NCBI gene (formerly Entrezgene);Acc:828026]
Onovi4dG0009000	FB	13.1779	8.51222	4.66573	-	Belongs to the 'GDSL' lipolytic enzyme family	AT5G33370.1 pep chromosome:TAIR10:5:12602468:12604832:-1 gene:AT5G33370 transcript:AT5G33370.1 gene_biotype:protein_coding transcript_biotype:protein_coding gene_symbol:AT5G33370 description:GDSL-like Lipase/Acylhydrolase superfamily protein [Source:NCBI gene (formerly Entrezgene);Acc:833315]
Onovi4dG0009700	FB	11.3201	10.2533	1.06684	-	PPIases accelerate the folding of proteins. It catalyzes the cis-trans isomerization of proline imidic peptide bonds in oligopeptides	AT3G56070.2 pep chromosome:TAIR10:3:20806763:20808051:-1 gene:AT3G56070 transcript:AT3G56070.2 gene_biotype:protein_coding transcript_biotype:protein_coding gene_symbol:ROC2 description:rotamase cyclophilin 2 [Source:NCBI gene (formerly Entrezgene);Acc:824773]
Onovi4dG0011500	FB	11.8274	9.45702	2.37038	-	Belongs to the TRAFAC class myosin-kinesin ATPase superfamily. Myosin family	AT1G54560.2 pep chromosome:TAIR10:1:20371469:20380156:-1 gene:AT1G54560 transcript:AT1G54560.2 gene_biotype:protein_coding transcript_biotype:protein_coding gene_symbol:XIE description:Myosin family protein with Dil domain-containing protein [Source:NCBI gene (formerly Entrezgene);Acc:841898]
Onovi4dG0015900	FB	9.52271	7.9992	1.52351	-	-	AT4G08630.2 pep chromosome:TAIR10:4:5506809:5512046:-1 gene:AT4G08630 transcript:AT4G08630.2 gene_biotype:protein_coding transcript_biotype:protein_coding gene_symbol:AT4G08630 description:fas-binding factor-like protein [Source:NCBI gene (formerly Entrezgene);Acc:826428]
Onovi4dG0038500	FB	11.0226	8.24656	2.77609	-	-	-
Onovi4dG0060500	FB	11.748	9.64624	2.10174	-	Xylem serine proteinase	AT5G03620.1 pep chromosome:TAIR10:5:918689:921937:1 gene:AT5G03620 transcript:AT5G03620.1 gene_biotype:protein_coding transcript_biotype:protein_coding gene_symbol:AT5G03620 description:Subtilisin-like serine endopeptidase family protein [Source:NCBI gene (formerly Entrezgene);Acc:831777]
Onovi4dG0061500	FB	12.4536	10.724	1.72962	-	fructose-bisphosphate aldolase	AT2G36460.1 pep chromosome:TAIR10:2:15296613:15298754:-1 gene:AT2G36460 transcript:AT2G36460.1 gene_biotype:protein_coding transcript_biotype:protein_coding gene_symbol:FBA6 description:Aldolase superfamily protein [Source:NCBI gene (formerly Entrezgene);Acc:818220]
Onovi4dG0064500	FB	11.3195	9.01156	2.30799	-	polyadenylate-binding protein	AT2G36660.1 pep chromosome:TAIR10:2:15361321:15364398:-1 gene:AT2G36660 transcript:AT2G36660.1 gene_biotype:protein_coding transcript_biotype:protein_coding gene_symbol:PAB7 description:poly(A) binding protein 7 [Source:NCBI gene (formerly Entrezgene);Acc:818238]
Onovi4dG0070100	FB	10.1927	8.4323	1.76036	-	white-brown complex homolog protein 30	AT5G60740.1 pep chromosome:TAIR10:5:24425455:24430413:-1 gene:AT5G60740 transcript:AT5G60740.1 gene_biotype:protein_coding transcript_biotype:protein_coding gene_symbol:ABCG28 description:ABC transporter family protein [Source:NCBI gene (formerly Entrezgene);Acc:836195]
Onovi4dG0086300	FB	9.98448	8.92365	1.06083	-	protein import into mitochondrial matrix	AT2G20515.1 pep chromosome:TAIR10:2:8838750:8839857:-1 gene:AT2G20515 transcript:AT2G20515.1 gene_biotype:protein_coding transcript_biotype:protein_coding gene_symbol:AT2G20515 description:pollen Ole e I family allergen protein [Source:NCBI gene (formerly Entrezgene);Acc:816573]
Onovi4dG0086800	FB	10.0844	8.96463	1.1198	-	Inorganic phosphate transporter	AT2G38940.1 pep chromosome:TAIR10:2:16257157:16260253:1 gene:AT2G38940 transcript:AT2G38940.1 gene_biotype:protein_coding transcript_biotype:protein_coding gene_symbol:PHT1;4 description:phosphate transporter 1;4 [Source:NCBI gene (formerly Entrezgene);Acc:818479]
Onovi4dG0090500	FB	10.0765	8.87122	1.20532	-	Transmembrane emp24 domain-containing protein	AT3G22845.1 pep chromosome:TAIR10:3:8087238:8088824:1 gene:AT3G22845 transcript:AT3G22845.1 gene_biotype:protein_coding transcript_biotype:protein_coding gene_symbol:AT3G22845 description:emp24/gp25L/p24 family/GOLD family protein [Source:NCBI gene (formerly Entrezgene);Acc:821856]
Onovi4dG0095600	FB	9.52243	8.48614	1.03629	-	Fantastic Four meristem regulator	AT5G19260.1 pep chromosome:TAIR10:5:6479398:6480729:-1 gene:AT5G19260 transcript:AT5G19260.1 gene_biotype:protein_coding transcript_biotype:protein_coding gene_symbol:FAF3 description:FANTASTIC four-like protein (DUF3049) [Source:NCBI gene (formerly Entrezgene);Acc:832046]
Onovi4dG0105400	FB	12.6596	10.0638	2.59582	pgip	Polygalacturonase	AT5G06870.1 pep chromosome:TAIR10:5:2133918:2135168:1 gene:AT5G06870 transcript:AT5G06870.1 gene_biotype:protein_coding transcript_biotype:protein_coding gene_symbol:PGIP2 description:polygalacturonase inhibiting protein 2 [Source:NCBI gene (formerly Entrezgene);Acc:830578]
Onovi4dG0115600	FB	10.55	9.43921	1.11083	-	Component of the peroxisomal and mitochondrial division machineries. Plays a role in promoting the fission of mitochondria and peroxisomes	AT3G57090.1 pep chromosome:TAIR10:3:21128396:21130256:1 gene:AT3G57090 transcript:AT3G57090.1 gene_biotype:protein_coding transcript_biotype:protein_coding gene_symbol:BIGYIN description:Tetratricopeptide repeat (TPR)-like superfamily protein [Source:NCBI gene (formerly Entrezgene);Acc:824876]
Onovi4dG0130900	FB	9.27492	7.90925	1.36567	-	Plant protein of unknown function (DUF639)	AT2G21720.1 pep chromosome:TAIR10:2:9273696:9276961:1 gene:AT2G21720 transcript:AT2G21720.1 gene_biotype:protein_coding transcript_biotype:protein_coding gene_symbol:AT2G21720 description:ArgH (DUF639) [Source:NCBI gene (formerly Entrezgene);Acc:816709]
Onovi4dG0134800	FB	10.3042	7.79533	2.50884	-	f-box protein	AT1G08710.1 pep chromosome:TAIR10:1:2771620:2773531:1 gene:AT1G08710 transcript:AT1G08710.1 gene_biotype:protein_coding transcript_biotype:protein_coding gene_symbol:AT1G08710 description:F-box family protein [Source:NCBI gene (formerly Entrezgene);Acc:837392]
Onovi4dG0151900	FB	10.3387	9.28819	1.05056	-	Ankyrin repeats (many copies)	AT3G01750.1 pep chromosome:TAIR10:3:270221:272976:1 gene:AT3G01750 transcript:AT3G01750.1 gene_biotype:protein_coding transcript_biotype:protein_coding gene_symbol:AT3G01750 description:Ankyrin repeat family protein [Source:NCBI gene (formerly Entrezgene);Acc:821087]
Onovi4dG0155000	FB	11.4461	8.51547	2.93063	-	glycerol-3-phosphate dehydrogenase NAD(	AT5G40610.1 pep chromosome:TAIR10:5:16264829:16267406:-1 gene:AT5G40610 transcript:AT5G40610.1 gene_biotype:protein_coding transcript_biotype:protein_coding gene_symbol:GPDHp description:NAD-dependent glycerol-3-phosphate dehydrogenase family protein [Source:NCBI gene (formerly Entrezgene);Acc:834060]
Onovi4dG0164800	FB	10.784	9.46604	1.31794	-	subtilisin-like protease	AT5G59810.1 pep chromosome:TAIR10:5:24096807:24100593:-1 gene:AT5G59810 transcript:AT5G59810.1 gene_biotype:protein_coding transcript_biotype:protein_coding gene_symbol:SBT5.4 description:Subtilase family protein [Source:NCBI gene (formerly Entrezgene);Acc:836102]
Onovi4dG0162700	FB	11.3601	8.4657	2.89437	-	Catalytic subunit of the peripheral V1 complex of vacuolar ATPase (V-ATPase). V-ATPase is responsible for acidifying a variety of intracellular compartments in eukaryotic cells	AT3G01390.3 pep chromosome:TAIR10:3:149940:151554:-1 gene:AT3G01390 transcript:AT3G01390.3 gene_biotype:protein_coding transcript_biotype:protein_coding gene_symbol:VMA10 description:vacuolar membrane ATPase 10 [Source:NCBI gene (formerly Entrezgene);Acc:821130]
Onovi4dG0167400	FB	11.4335	10.2352	1.19835	-	Belongs to the UDP-glycosyltransferase family	AT2G43820.1 pep chromosome:TAIR10:2:18152078:18153908:1 gene:AT2G43820 transcript:AT2G43820.1 gene_biotype:protein_coding transcript_biotype:protein_coding gene_symbol:UGT74F2 description:UDP-glucosyltransferase 74F2 [Source:NCBI gene (formerly Entrezgene);Acc:818986]
Onovi4dG0171700	FB	12.0655	8.66192	3.40356	-	WRKY transcription factor	AT5G56270.1 pep chromosome:TAIR10:5:22779614:22783426:1 gene:AT5G56270 transcript:AT5G56270.1 gene_biotype:protein_coding transcript_biotype:protein_coding gene_symbol:WRKY2 description:WRKY DNA-binding protein 2 [Source:NCBI gene (formerly Entrezgene);Acc:835726]
Onovi4dG0173500	FB	12.5423	10.9712	1.57106	-	UDP-arabinopyranose mutase	AT5G16510.1 pep chromosome:TAIR10:5:5392755:5394573:1 gene:AT5G16510 transcript:AT5G16510.1 gene_biotype:protein_coding transcript_biotype:protein_coding gene_symbol:RGP5 description:Alpha-1,4-glucan-protein synthase family protein [Source:NCBI gene (formerly Entrezgene);Acc:831513]
Onovi4dG0189300	FB	10.4592	8.81858	1.64066	NTMC2T4.1	Synaptotagmin-like mitochondrial-lipid-binding domain	AT3G61050.1 pep chromosome:TAIR10:3:22597227:22601412:1 gene:AT3G61050 transcript:AT3G61050.1 gene_biotype:protein_coding transcript_biotype:protein_coding gene_symbol:NTMC2T4 description:Calcium-dependent lipid-binding (CaLB domain) family protein [Source:NCBI gene (formerly Entrezgene);Acc:825277]
Onovi4dG0203500	FB	10.5086	8.10784	2.40076	-	Aldo/keto reductase family	AT5G01670.1 pep chromosome:TAIR10:5:251686:253972:1 gene:AT5G01670 transcript:AT5G01670.1 gene_biotype:protein_coding transcript_biotype:protein_coding gene_symbol:AT5G01670 description:NAD(P)-linked oxidoreductase superfamily protein [Source:NCBI gene (formerly Entrezgene);Acc:831701]
Onovi4dG0210600	FB	9.19631	8.03616	1.16015	-	Belongs to the yippee family	AT2G40110.1 pep chromosome:TAIR10:2:16747831:16749590:1 gene:AT2G40110 transcript:AT2G40110.1 gene_biotype:protein_coding transcript_biotype:protein_coding gene_symbol:AT2G40110 description:Yippee family putative zinc-binding protein [Source:NCBI gene (formerly Entrezgene);Acc:818600]
Onovi4dG0211600	FB	12.4238	11.1092	1.31459	-	Protein RETICULATA-related	-
Onovi4dG0211700	FB	11.5334	10.4881	1.04526	-	Belongs to the protein kinase superfamily	AT3G47200.2 pep chromosome:TAIR10:3:17377443:17379395:-1 gene:AT3G47200 transcript:AT3G47200.2 gene_biotype:protein_coding transcript_biotype:protein_coding gene_symbol:AT3G47200 description:transmembrane protein, putative (DUF247) [Source:NCBI gene (formerly Entrezgene);Acc:823873]
Onovi4dG0218700	FB	10.0793	8.40699	1.67235	-	-	-
Onovi4dG0222400	FB	9.01864	7.91093	1.10772	-	F-box and associated interaction domains-containing protein	AT3G17620.1 pep chromosome:TAIR10:3:6026446:6027694:-1 gene:AT3G17620 transcript:AT3G17620.1 gene_biotype:protein_coding transcript_biotype:protein_coding gene_symbol:AT3G17620 description:F-box and associated interaction domains-containing protein [Source:NCBI gene (formerly Entrezgene);Acc:821029]
Onovi4dG0224100	FB	9.04878	7.74744	1.30134	-	-	-
Onovi4dG0224200	FB	11.6533	9.1525	2.5008	-	P5CS plays a key role in proline biosynthesis, leading to osmoregulation in plants	AT2G39800.4 pep chromosome:TAIR10:2:16598072:16603061:-1 gene:AT2G39800 transcript:AT2G39800.4 gene_biotype:protein_coding transcript_biotype:protein_coding gene_symbol:P5CS1 description:delta1-pyrroline-5-carboxylate synthase 1 [Source:NCBI gene (formerly Entrezgene);Acc:818566]
Onovi4dG0224300	FB	10.4307	8.9865	1.44416	-	Aldo-keto reductase family 4 member	AT2G37770.2 pep chromosome:TAIR10:2:15834766:15836981:1 gene:AT2G37770 transcript:AT2G37770.2 gene_biotype:protein_coding transcript_biotype:protein_coding gene_symbol:ChlAKR description:NAD(P)-linked oxidoreductase superfamily protein [Source:NCBI gene (formerly Entrezgene);Acc:818354]
Onovi4dG0243200	FB	9.45271	8.21901	1.2337	-	Peptidase C26	AT5G38200.1 pep chromosome:TAIR10:5:15256276:15258814:1 gene:AT5G38200 transcript:AT5G38200.1 gene_biotype:protein_coding transcript_biotype:protein_coding gene_symbol:AT5G38200 description:Class I glutamine amidotransferase-like superfamily protein [Source:NCBI gene (formerly Entrezgene);Acc:833802]
Onovi4dG0246200	FB	13.9858	11.5659	2.41983	-	Belongs to the actin family	AT3G12110.1 pep chromosome:TAIR10:3:3857780:3860089:1 gene:AT3G12110 transcript:AT3G12110.1 gene_biotype:protein_coding transcript_biotype:protein_coding gene_symbol:ACT11 description:actin-11 [Source:NCBI gene (formerly Entrezgene);Acc:820385]
Onovi4dG0246900	FB	11.8352	8.24923	3.58597	-	Belongs to the heat shock protein 70 family	AT3G12580.1 pep chromosome:TAIR10:3:3991117:3993886:-1 gene:AT3G12580 transcript:AT3G12580.1 gene_biotype:protein_coding transcript_biotype:protein_coding gene_symbol:HSP70 description:heat shock protein 70 [Source:NCBI gene (formerly Entrezgene);Acc:820438]
Onovi4dG0247000	FB	11.4706	8.06277	3.40783	-	Belongs to the heat shock protein 70 family	AT3G12580.1 pep chromosome:TAIR10:3:3991117:3993886:-1 gene:AT3G12580 transcript:AT3G12580.1 gene_biotype:protein_coding transcript_biotype:protein_coding gene_symbol:HSP70 description:heat shock protein 70 [Source:NCBI gene (formerly Entrezgene);Acc:820438]
Onovi4dG0255000	FB	9.36908	8.2558	1.11328	-	-	AT2G01410.1 pep chromosome:TAIR10:2:175040:176407:-1 gene:AT2G01410 transcript:AT2G01410.1 gene_biotype:protein_coding transcript_biotype:protein_coding gene_symbol:AT2G01410 description:NHL domain-containing protein [Source:NCBI gene (formerly Entrezgene);Acc:814669]
Onovi4dG0292900	FB	11.0428	8.54317	2.4996	-	Glutaredoxin	AT5G40370.1 pep chromosome:TAIR10:5:16147347:16149256:-1 gene:AT5G40370 transcript:AT5G40370.1 gene_biotype:protein_coding transcript_biotype:protein_coding gene_symbol:GRXC2 description:Glutaredoxin family protein [Source:NCBI gene (formerly Entrezgene);Acc:834035]
Onovi4dG0341500	FB	10.9999	8.50295	2.49691	-	Interconversion of serine and glycine	AT4G13930.1 pep chromosome:TAIR10:4:8047692:8050157:-1 gene:AT4G13930 transcript:AT4G13930.1 gene_biotype:protein_coding transcript_biotype:protein_coding gene_symbol:SHM4 description:serine hydroxymethyltransferase 4 [Source:NCBI gene (formerly Entrezgene);Acc:827027]
Onovi5aG0007300	FB	10.6107	8.97083	1.63988	-	calcium-binding protein	AT1G24620.1 pep chromosome:TAIR10:1:8723627:8724711:-1 gene:AT1G24620 transcript:AT1G24620.1 gene_biotype:protein_coding transcript_biotype:protein_coding gene_symbol:AT1G24620 description:EF hand calcium-binding protein family [Source:NCBI gene (formerly Entrezgene);Acc:839076]
Onovi5aG0017700	FB	13.0347	9.72745	3.30722	-	Binds to actin and affects the structure of the cytoskeleton. At high concentrations, profilin prevents the polymerization of actin, whereas it enhances it at low concentrations	AT2G19770.1 pep chromosome:TAIR10:2:8519485:8521275:-1 gene:AT2G19770 transcript:AT2G19770.1 gene_biotype:protein_coding transcript_biotype:protein_coding gene_symbol:PRF5 description:profilin 5 [Source:NCBI gene (formerly Entrezgene);Acc:816496]
Onovi5aG0021800	FB	10.6716	9.57683	1.09477	-	Serine threonine-protein kinase	AT2G07180.2 pep chromosome:TAIR10:2:2980899:2983602:-1 gene:AT2G07180 transcript:AT2G07180.2 gene_biotype:protein_coding transcript_biotype:protein_coding gene_symbol:AT2G07180 description:Protein kinase superfamily protein [Source:NCBI gene (formerly Entrezgene);Acc:815287]
Onovi5aG0021900	FB	9.38206	7.75277	1.6293	-	Cytochrome p450	AT5G36110.1 pep chromosome:TAIR10:5:14195356:14197761:1 gene:AT5G36110 transcript:AT5G36110.1 gene_biotype:protein_coding transcript_biotype:protein_coding gene_symbol:CYP716A1 description:cytochrome P450, family 716, subfamily A, polypeptide 1 [Source:NCBI gene (formerly Entrezgene);Acc:833607]
Onovi5aG0022300	FB	12.5209	8.74908	3.77185	-	methyltransferase PMT18	AT1G33170.1 pep chromosome:TAIR10:1:12026936:12030539:1 gene:AT1G33170 transcript:AT1G33170.1 gene_biotype:protein_coding transcript_biotype:protein_coding gene_symbol:AT1G33170 description:S-adenosyl-L-methionine-dependent methyltransferases superfamily protein [Source:NCBI gene (formerly Entrezgene);Acc:840213]
Onovi5aG0025600	FB	11.6671	10.4723	1.19483	UGE5	UDP-glucose 4-epimerase	AT4G10960.1 pep chromosome:TAIR10:4:6715874:6718550:-1 gene:AT4G10960 transcript:AT4G10960.1 gene_biotype:protein_coding transcript_biotype:protein_coding gene_symbol:UGE5 description:UDP-D-glucose/UDP-D-galactose 4-epimerase 5 [Source:NCBI gene (formerly Entrezgene);Acc:826696]
Onovi5aG0026600	FB	11.4684	8.78024	2.68818	-	Long chain acyl-CoA synthetase	AT4G23850.1 pep chromosome:TAIR10:4:12403454:12408421:-1 gene:AT4G23850 transcript:AT4G23850.1 gene_biotype:protein_coding transcript_biotype:protein_coding gene_symbol:LACS4 description:AMP-dependent synthetase and ligase family protein [Source:NCBI gene (formerly Entrezgene);Acc:828484]
Onovi5aG0027900	FB	9.75882	8.23239	1.52643	-	Intracellular protein transport protein	AT5G41780.4 pep chromosome:TAIR10:5:16722859:16724972:1 gene:AT5G41780 transcript:AT5G41780.4 gene_biotype:protein_coding transcript_biotype:protein_coding gene_symbol:AT5G41780 description:myosin heavy chain-like protein [Source:NCBI gene (formerly Entrezgene);Acc:834183]
Onovi5aG0039900	FB	11.7559	8.85931	2.89654	-	Belongs to the mitochondrial carrier (TC 2.A.29) family	AT5G14040.1 pep chromosome:TAIR10:5:4530643:4533119:-1 gene:AT5G14040 transcript:AT5G14040.1 gene_biotype:protein_coding transcript_biotype:protein_coding gene_symbol:PHT3;1 description:phosphate transporter 3;1 [Source:NCBI gene (formerly Entrezgene);Acc:831252]
Onovi5aG0041700	FB	10.7975	9.76301	1.03448	-	Belongs to the short-chain dehydrogenases reductases (SDR) family	AT5G51030.1 pep chromosome:TAIR10:5:20747680:20749506:-1 gene:AT5G51030 transcript:AT5G51030.1 gene_biotype:protein_coding transcript_biotype:protein_coding gene_symbol:AT5G51030 description:NAD(P)-binding Rossmann-fold superfamily protein [Source:NCBI gene (formerly Entrezgene);Acc:835176]
Onovi5aG0051900	FB	12.0673	9.96125	2.10608	-	dehydrogenase	AT4G39330.1 pep chromosome:TAIR10:4:18291218:18293018:1 gene:AT4G39330 transcript:AT4G39330.1 gene_biotype:protein_coding transcript_biotype:protein_coding gene_symbol:CAD9 description:cinnamyl alcohol dehydrogenase 9 [Source:NCBI gene (formerly Entrezgene);Acc:830088]
Onovi5aG0060700	FB	10.5028	9.48188	1.02089	-	Ras-related protein	AT5G10260.1 pep chromosome:TAIR10:5:3219677:3221515:1 gene:AT5G10260 transcript:AT5G10260.1 gene_biotype:protein_coding transcript_biotype:protein_coding gene_symbol:RABH1e description:RAB GTPase homolog H1E [Source:NCBI gene (formerly Entrezgene);Acc:830890]
Onovi5aG0060800	FB	9.73186	8.54628	1.18558	-	Belongs to the mitochondrial carrier (TC 2.A.29) family	AT5G64970.1 pep chromosome:TAIR10:5:25958025:25960663:-1 gene:AT5G64970 transcript:AT5G64970.1 gene_biotype:protein_coding transcript_biotype:protein_coding gene_symbol:AT5G64970 description:Mitochondrial substrate carrier family protein [Source:NCBI gene (formerly Entrezgene);Acc:836621]
Onovi5aG0061500	FB	10.4868	9.44725	1.03955	-	sugar phosphate phosphate translocator At5g04160	AT5G04160.1 pep chromosome:TAIR10:5:1142735:1145008:-1 gene:AT5G04160 transcript:AT5G04160.1 gene_biotype:protein_coding transcript_biotype:protein_coding gene_symbol:AT5G04160 description:Nucleotide-sugar transporter family protein [Source:NCBI gene (formerly Entrezgene);Acc:830294]
Onovi5aG0080400	FB	10.3377	8.58448	1.75323	INT2	Belongs to the major facilitator superfamily. Sugar transporter (TC 2.A.1.1) family	AT1G30220.1 pep chromosome:TAIR10:1:10632720:10635581:-1 gene:AT1G30220 transcript:AT1G30220.1 gene_biotype:protein_coding transcript_biotype:protein_coding gene_symbol:INT2 description:inositol transporter 2 [Source:NCBI gene (formerly Entrezgene);Acc:839902]
Onovi5aG0083200	FB	10.2692	7.98168	2.28749	-	Lysine histidine transporter	AT1G24400.1 pep chromosome:TAIR10:1:8651407:8653915:-1 gene:AT1G24400 transcript:AT1G24400.1 gene_biotype:protein_coding transcript_biotype:protein_coding gene_symbol:LHT2 description:lysine histidine transporter 2 [Source:NCBI gene (formerly Entrezgene);Acc:839057]
Onovi5aG0089600	FB	8.99666	7.94604	1.05061	-	Small ubiquitinrelated modifier	AT4G26840.1 pep chromosome:TAIR10:4:13497287:13498820:1 gene:AT4G26840 transcript:AT4G26840.1 gene_biotype:protein_coding transcript_biotype:protein_coding gene_symbol:SUMO1 description:small ubiquitin-like modifier 1 [Source:NCBI gene (formerly Entrezgene);Acc:828791]
Onovi5aG0097600	FB	12.4947	9.08794	3.40672	-	Belongs to the MIP aquaporin (TC 1.A.8) family	AT4G18910.1 pep chromosome:TAIR10:4:10366044:10368510:1 gene:AT4G18910 transcript:AT4G18910.1 gene_biotype:protein_coding transcript_biotype:protein_coding gene_symbol:NIP1;2 description:NOD26-like intrinsic protein 1;2 [Source:NCBI gene (formerly Entrezgene);Acc:827626]
Onovi5aG0099100	FB	10.1516	8.57632	1.57526	-	Alpha,alpha-trehalose-phosphate synthase UDP-forming 1-like	AT1G78580.3 pep chromosome:TAIR10:1:29552495:29559555:-1 gene:AT1G78580 transcript:AT1G78580.3 gene_biotype:protein_coding transcript_biotype:protein_coding gene_symbol:TPS1 description:trehalose-6-phosphate synthase [Source:NCBI gene (formerly Entrezgene);Acc:844194]
Onovi5aG0110200	FB	11.8143	9.77215	2.0421	PGIP2	Polygalacturonase	AT5G06870.1 pep chromosome:TAIR10:5:2133918:2135168:1 gene:AT5G06870 transcript:AT5G06870.1 gene_biotype:protein_coding transcript_biotype:protein_coding gene_symbol:PGIP2 description:polygalacturonase inhibiting protein 2 [Source:NCBI gene (formerly Entrezgene);Acc:830578]
Onovi5aG0116000	FB	9.90196	8.57806	1.3239	-	Tobamovirus multiplication protein 1-like	AT4G21790.1 pep chromosome:TAIR10:4:11569524:11572595:1 gene:AT4G21790 transcript:AT4G21790.1 gene_biotype:protein_coding transcript_biotype:protein_coding gene_symbol:TOM1 description:tobamovirus multiplication 1 [Source:NCBI gene (formerly Entrezgene);Acc:828267]
Onovi5aG0118300	FB	12.6604	10.8486	1.81187	-	Guanosine nucleotide diphosphate dissociation inhibitor	AT5G09550.1 pep chromosome:TAIR10:5:2963648:2966811:1 gene:AT5G09550 transcript:AT5G09550.1 gene_biotype:protein_coding transcript_biotype:protein_coding gene_symbol:GDI description:GDP dissociation inhibitor family protein / Rab GTPase activator family protein [Source:NCBI gene (formerly Entrezgene);Acc:830814]
Onovi5aG0119900	FB	9.96121	8.6453	1.31591	-	Zein-binding	AT1G18265.1 pep chromosome:TAIR10:1:6282233:6283348:-1 gene:AT1G18265 transcript:AT1G18265.1 gene_biotype:protein_coding transcript_biotype:protein_coding gene_symbol:AT1G18265 description:zein-binding protein (Protein of unknown function, DUF593) [Source:NCBI gene (formerly Entrezgene);Acc:2745754]
Onovi5aG0128700	FB	11.5912	10.4928	1.09842	-	glycine-rich protein	AT4G21620.2 pep chromosome:TAIR10:4:11491482:11492167:1 gene:AT4G21620 transcript:AT4G21620.2 gene_biotype:protein_coding transcript_biotype:protein_coding gene_symbol:AT4G21620 description:glycine-rich protein [Source:NCBI gene (formerly Entrezgene);Acc:828249]
Onovi5aG0132600	FB	10.0809	8.11139	1.96949	-	-	AT4G21720.1 pep chromosome:TAIR10:4:11542430:11544657:1 gene:AT4G21720 transcript:AT4G21720.1 gene_biotype:protein_coding transcript_biotype:protein_coding gene_symbol:AT4G21720 description:defensin-like protein [Source:NCBI gene (formerly Entrezgene);Acc:828260]
Onovi5aG0143900	FB	11.2862	8.3842	2.90204	-	La-related protein	AT3G19090.1 pep chromosome:TAIR10:3:6601279:6604010:1 gene:AT3G19090 transcript:AT3G19090.1 gene_biotype:protein_coding transcript_biotype:protein_coding gene_symbol:LARP6c description:RNA-binding protein [Source:NCBI gene (formerly Entrezgene);Acc:821444]
Onovi5aG0144600	FB	9.93795	8.80348	1.13448	-	Belongs to the sulfotransferase 1 family	AT2G15730.1 pep chromosome:TAIR10:2:6849452:6852214:1 gene:AT2G15730 transcript:AT2G15730.1 gene_biotype:protein_coding transcript_biotype:protein_coding gene_symbol:AT2G15730 description:P-loop containing nucleoside triphosphate hydrolases superfamily protein [Source:NCBI gene (formerly Entrezgene);Acc:816067]
Onovi5aG0148800	FB	10.9313	9.16185	1.76946	-	Belongs to the UDP-glycosyltransferase family	AT4G34138.1 pep chromosome:TAIR10:4:16347997:16350203:-1 gene:AT4G34138 transcript:AT4G34138.1 gene_biotype:protein_coding transcript_biotype:protein_coding gene_symbol:UGT73B1 description:UDP-glucosyl transferase 73B1 [Source:NCBI gene (formerly Entrezgene);Acc:829561]
Onovi5aG0152600	FB	11.865	10.448	1.41697	-	Calcyclin-binding	AT1G30070.1 pep chromosome:TAIR10:1:10546511:10548236:-1 gene:AT1G30070 transcript:AT1G30070.1 gene_biotype:protein_coding transcript_biotype:protein_coding gene_symbol:AT1G30070 description:SGS domain-containing protein [Source:NCBI gene (formerly Entrezgene);Acc:839886]
Onovi5aG0153700	FB	10.617	8.61447	2.00252	-	The H protein shuttles the methylamine group of glycine from the P protein to the T protein	AT2G35120.1 pep chromosome:TAIR10:2:14805639:14807406:-1 gene:AT2G35120 transcript:AT2G35120.1 gene_biotype:protein_coding transcript_biotype:protein_coding gene_symbol:AT2G35120 description:Single hybrid motif superfamily protein [Source:NCBI gene (formerly Entrezgene);Acc:818078]
Onovi5aG0157600	FB	11.0074	8.97877	2.02865	-	Belongs to the pyruvate kinase family	AT5G56350.1 pep chromosome:TAIR10:5:22819936:22822904:-1 gene:AT5G56350 transcript:AT5G56350.1 gene_biotype:protein_coding transcript_biotype:protein_coding gene_symbol:AT5G56350 description:Pyruvate kinase family protein [Source:NCBI gene (formerly Entrezgene);Acc:835735]
Onovi5aG0158900	FB	12.5459	9.24386	3.30205	-	Belongs to the 14-3-3 family	AT1G26480.1 pep chromosome:TAIR10:1:9156279:9158093:-1 gene:AT1G26480 transcript:AT1G26480.1 gene_biotype:protein_coding transcript_biotype:protein_coding gene_symbol:GRF12 description:ral regulatory factor 12 [Source:NCBI gene (formerly Entrezgene);Acc:839189]
Onovi5aG0159200	FB	11.9133	10.1572	1.75609	-	UDP-glucose 6-dehydrogenase	AT5G39320.1 pep chromosome:TAIR10:5:15742543:15744946:1 gene:AT5G39320 transcript:AT5G39320.1 gene_biotype:protein_coding transcript_biotype:protein_coding gene_symbol:UDG4 description:UDP-glucose 6-dehydrogenase family protein [Source:NCBI gene (formerly Entrezgene);Acc:833928]
Onovi5aG0162400	FB	9.24262	8.02013	1.22248	-	MADS-box transcription factor	AT2G03060.1 pep chromosome:TAIR10:2:901409:904149:1 gene:AT2G03060 transcript:AT2G03060.1 gene_biotype:protein_coding transcript_biotype:protein_coding gene_symbol:AGL30 description:AGAMOUS-like 30 [Source:NCBI gene (formerly Entrezgene);Acc:814835]
Onovi5aG0165100	FB	11.9118	10.7393	1.17255	rps28	ribosomal protein	AT5G64140.1 pep chromosome:TAIR10:5:25667324:25668777:-1 gene:AT5G64140 transcript:AT5G64140.1 gene_biotype:protein_coding transcript_biotype:protein_coding gene_symbol:RPS28 description:ribosomal protein S28 [Source:NCBI gene (formerly Entrezgene);Acc:836535]
Onovi5aG0171100	FB	9.90298	8.05884	1.84413	-	Belongs to the peptidase C1 family	AT1G06260.1 pep chromosome:TAIR10:1:1916430:1917585:1 gene:AT1G06260 transcript:AT1G06260.1 gene_biotype:protein_coding transcript_biotype:protein_coding gene_symbol:AT1G06260 description:Cysteine proteinases superfamily protein [Source:NCBI gene (formerly Entrezgene);Acc:837137]
Onovi5aG0171800	FB	9.08862	7.56979	1.51882	-	Belongs to the UDP-glycosyltransferase family	AT5G54010.1 pep chromosome:TAIR10:5:21919593:21921225:-1 gene:AT5G54010 transcript:AT5G54010.1 gene_biotype:protein_coding transcript_biotype:protein_coding gene_symbol:AT5G54010 description:UDP-Glycosyltransferase superfamily protein [Source:NCBI gene (formerly Entrezgene);Acc:835484]
Onovi5aG0180300	FB	11.6433	8.29761	3.34573	-	Oxidoreductase	AT4G21490.1 pep chromosome:TAIR10:4:11436398:11439429:-1 gene:AT4G21490 transcript:AT4G21490.1 gene_biotype:protein_coding transcript_biotype:protein_coding gene_symbol:NDB3 description:NAD(P)H dehydrogenase B3 [Source:NCBI gene (formerly Entrezgene);Acc:828234]
Onovi5aG0182300	FB	9.96742	8.09434	1.87308	-	F-box FBD LRR-repeat protein	AT4G03220.1 pep chromosome:TAIR10:4:1417472:1419148:1 gene:AT4G03220 transcript:AT4G03220.1 gene_biotype:protein_coding transcript_biotype:protein_coding gene_symbol:AT4G03220 description:Protein with RNI-like/FBD-like domain [Source:NCBI gene (formerly Entrezgene);Acc:828021]
Onovi5aG0183600	FB	11.8241	10.4342	1.38991	-	Catalyzes xyloglucan endohydrolysis (XEH) and or endotransglycosylation (XET). Cleaves and religates xyloglucan polymers, an essential constituent of the primary cell wall, and thereby participates in cell wall construction of growing tissues	AT4G03210.1 pep chromosome:TAIR10:4:1415617:1417444:1 gene:AT4G03210 transcript:AT4G03210.1 gene_biotype:protein_coding transcript_biotype:protein_coding gene_symbol:XTH9 description:xyloglucan endotransglucosylase/hydrolase 9 [Source:NCBI gene (formerly Entrezgene);Acc:828024]
Onovi5aG0195600	FB	9.85878	8.73514	1.12364	-	UDP-D-apiose UDP-D-xylose synthase	AT1G08200.1 pep chromosome:TAIR10:1:2573818:2576844:-1 gene:AT1G08200 transcript:AT1G08200.1 gene_biotype:protein_coding transcript_biotype:protein_coding gene_symbol:AXS2 description:UDP-D-apiose/UDP-D-xylose synthase 2 [Source:NCBI gene (formerly Entrezgene);Acc:837341]
Onovi5aG0196900	FB	11.501	8.75939	2.74164	-	Cytochrome c oxidase subunit VII	AT4G21105.3 pep chromosome:TAIR10:4:11265479:11267056:1 gene:AT4G21105 transcript:AT4G21105.3 gene_biotype:protein_coding transcript_biotype:protein_coding gene_symbol:AT4G21105 description:cytochrome-c oxidase/ electron carrier [Source:NCBI gene (formerly Entrezgene);Acc:827858]
Onovi5aG0207500	FB	9.78601	8.42444	1.36158	-	Protein transport protein Sec61 subunit	AT5G60460.1 pep chromosome:TAIR10:5:24316833:24318241:-1 gene:AT5G60460 transcript:AT5G60460.1 gene_biotype:protein_coding transcript_biotype:protein_coding gene_symbol:AT5G60460 description:Preprotein translocase Sec, Sec61-beta subunit protein [Source:NCBI gene (formerly Entrezgene);Acc:28721282]
Onovi5aG0209900	FB	10.3049	9.0234	1.28154	-	Essential component of the vacuolar proton pump (V- ATPase), a multimeric enzyme that catalyzes the translocation of protons across the membranes. Required for assembly and activity of the V-ATPase	AT2G28520.1 pep chromosome:TAIR10:2:12209800:12216077:1 gene:AT2G28520 transcript:AT2G28520.1 gene_biotype:protein_coding transcript_biotype:protein_coding gene_symbol:VHA-A1 description:vacuolar proton ATPase A1 [Source:NCBI gene (formerly Entrezgene);Acc:817400]
Onovi5aG0222600	FB	9.14413	7.99279	1.15134	-	Copper-transporting ATPase	AT1G63440.1 pep chromosome:TAIR10:1:23527570:23531226:1 gene:AT1G63440 transcript:AT1G63440.1 gene_biotype:protein_coding transcript_biotype:protein_coding gene_symbol:HMA5 description:heavy metal atpase 5 [Source:NCBI gene (formerly Entrezgene);Acc:842650]
Onovi5aG0226700	FB	9.11311	8.03869	1.07442	-	-	-
Onovi5aG0231400	FB	12.1365	10.9447	1.19179	LACS2	Long chain acyl-CoA synthetase	AT1G49430.1 pep chromosome:TAIR10:1:18290942:18295905:1 gene:AT1G49430 transcript:AT1G49430.1 gene_biotype:protein_coding transcript_biotype:protein_coding gene_symbol:LACS2 description:long-chain acyl-CoA synthetase 2 [Source:NCBI gene (formerly Entrezgene);Acc:841367]
Onovi5aG0238700	FB	9.86774	7.75641	2.11133	-	-	-
Onovi5aG0239300	FB	11.4464	8.13985	3.30654	VHA-E2	V-type proton ATPase subunit	AT3G08560.1 pep chromosome:TAIR10:3:2600091:2601907:1 gene:AT3G08560 transcript:AT3G08560.1 gene_biotype:protein_coding transcript_biotype:protein_coding gene_symbol:VHA-E2 description:vacuolar H+-ATPase subunit E isoform 2 [Source:NCBI gene (formerly Entrezgene);Acc:820003]
Onovi5aG0239700	FB	11.4535	8.16242	3.29112	VHA-E2	V-type proton ATPase subunit	AT3G08560.1 pep chromosome:TAIR10:3:2600091:2601907:1 gene:AT3G08560 transcript:AT3G08560.1 gene_biotype:protein_coding transcript_biotype:protein_coding gene_symbol:VHA-E2 description:vacuolar H+-ATPase subunit E isoform 2 [Source:NCBI gene (formerly Entrezgene);Acc:820003]
Onovi5aG0240200	FB	13.0967	9.60146	3.4952	-	Inhibitor	AT1G55770.1 pep chromosome:TAIR10:1:20850977:20851664:-1 gene:AT1G55770 transcript:AT1G55770.1 gene_biotype:protein_coding transcript_biotype:protein_coding gene_symbol:AT1G55770 description:Plant invertase/pectin methylesterase inhibitor superfamily protein [Source:NCBI gene (formerly Entrezgene);Acc:842026]
Onovi5aG0248000	FB	13.9152	9.36357	4.55164	BGAL13	beta-galactosidase	AT2G16730.1 pep chromosome:TAIR10:2:7261783:7266346:-1 gene:AT2G16730 transcript:AT2G16730.1 gene_biotype:protein_coding transcript_biotype:protein_coding gene_symbol:AT2G16730 description:glycosyl hydrolase family 35 protein [Source:NCBI gene (formerly Entrezgene);Acc:816174]
Onovi5aG0258300	FB	9.31491	7.78887	1.52604	-	Belongs to the chalcone stilbene synthases family	AT4G34850.1 pep chromosome:TAIR10:4:16608204:16609829:1 gene:AT4G34850 transcript:AT4G34850.1 gene_biotype:protein_coding transcript_biotype:protein_coding gene_symbol:LAP5 description:Chalcone and stilbene synthase family protein [Source:NCBI gene (formerly Entrezgene);Acc:829637]
Onovi5aG0263000	FB	12.1999	10.3671	1.83289	-	ABC transporter G family member	AT3G21090.1 pep chromosome:TAIR10:3:7391286:7395096:-1 gene:AT3G21090 transcript:AT3G21090.1 gene_biotype:protein_coding transcript_biotype:protein_coding gene_symbol:ABCG15 description:ABC-2 type transporter family protein [Source:NCBI gene (formerly Entrezgene);Acc:821661]
Onovi5aG0263300	FB	11.1632	10.1577	1.00548	-	Protein RETICULATA-related	AT5G12470.1 pep chromosome:TAIR10:5:4044620:4047448:-1 gene:AT5G12470 transcript:AT5G12470.1 gene_biotype:protein_coding transcript_biotype:protein_coding gene_symbol:AT5G12470 description:UvrABC system C protein, putative (DUF3411) [Source:NCBI gene (formerly Entrezgene);Acc:831122]
Onovi5aG0267000	FB	9.25028	7.97689	1.27339	-	Cation H( ) antiporter	AT3G17630.2 pep chromosome:TAIR10:3:6029003:6031986:1 gene:AT3G17630 transcript:AT3G17630.2 gene_biotype:protein_coding transcript_biotype:protein_coding gene_symbol:CHX19 description:cation/H+ exchanger 19 [Source:NCBI gene (formerly Entrezgene);Acc:821030]
Onovi5aG0285800	FB	9.72979	8.38339	1.3464	-	ethylene-responsive transcription factor	AT1G15360.2 pep chromosome:TAIR10:1:5283268:5284736:1 gene:AT1G15360 transcript:AT1G15360.2 gene_biotype:protein_coding transcript_biotype:protein_coding gene_symbol:SHN1 description:Integrase-type DNA-binding superfamily protein [Source:NCBI gene (formerly Entrezgene);Acc:838105]
Onovi5aG0287200	FB	11.2835	9.70877	1.57474	-	Mitochondrial inner membrane protein	AT5G62050.1 pep chromosome:TAIR10:5:24923465:24927314:-1 gene:AT5G62050 transcript:AT5G62050.1 gene_biotype:protein_coding transcript_biotype:protein_coding gene_symbol:OXA1 description:inner membrane OXA1-like protein [Source:NCBI gene (formerly Entrezgene);Acc:836325]
Onovi5aG0292200	FB	10.3217	7.75328	2.5684	-	-	AT1G52343.1 pep chromosome:TAIR10:1:19494127:19495867:-1 gene:AT1G52343 transcript:AT1G52343.1 gene_biotype:protein_coding transcript_biotype:protein_coding gene_symbol:AT1G52343 description:uncharacterized protein [Source:NCBI gene (formerly Entrezgene);Acc:6241332]
Onovi5aG0295600	FB	10.3802	9.35698	1.02325	-	Solute carrier family 40 member	AT5G03570.1 pep chromosome:TAIR10:5:903470:906833:1 gene:AT5G03570 transcript:AT5G03570.1 gene_biotype:protein_coding transcript_biotype:protein_coding gene_symbol:IREG2 description:iron regulated 2 [Source:NCBI gene (formerly Entrezgene);Acc:831787]
Onovi5aG0299600	FB	9.01351	7.71171	1.3018	-	traB domain-containing	AT1G05270.1 pep chromosome:TAIR10:1:1531641:1534767:-1 gene:AT1G05270 transcript:AT1G05270.1 gene_biotype:protein_coding transcript_biotype:protein_coding gene_symbol:AT1G05270 description:TraB family protein [Source:NCBI gene (formerly Entrezgene);Acc:837027]
Onovi5aG0317300	FB	12.5869	9.99544	2.5915	-	Belongs to the 'GDSL' lipolytic enzyme family	AT5G33370.1 pep chromosome:TAIR10:5:12602468:12604832:-1 gene:AT5G33370 transcript:AT5G33370.1 gene_biotype:protein_coding transcript_biotype:protein_coding gene_symbol:AT5G33370 description:GDSL-like Lipase/Acylhydrolase superfamily protein [Source:NCBI gene (formerly Entrezgene);Acc:833315]
Onovi5aG0317400	FB	10.3612	9.19769	1.16351	-	Domain of unknown function (DUF3527)	AT5G01030.2 pep chromosome:TAIR10:5:9780:13235:1 gene:AT5G01030 transcript:AT5G01030.2 gene_biotype:protein_coding transcript_biotype:protein_coding gene_symbol:AT5G01030 description:enolase, putative (DUF3527) [Source:NCBI gene (formerly Entrezgene);Acc:831730]
Onovi5aG0325100	FB	11.0826	9.52364	1.55895	-	traB domain-containing	AT1G05270.1 pep chromosome:TAIR10:1:1531641:1534767:-1 gene:AT1G05270 transcript:AT1G05270.1 gene_biotype:protein_coding transcript_biotype:protein_coding gene_symbol:AT1G05270 description:TraB family protein [Source:NCBI gene (formerly Entrezgene);Acc:837027]
Onovi5aG0329900	FB	11.789	9.5114	2.27756	-	Plant non-specific lipid-transfer proteins transfer phospholipids as well as galactolipids across membranes. May play a role in wax or cutin deposition in the cell walls of expanding epidermal cells and certain secretory tissues	AT2G38540.1 pep chromosome:TAIR10:2:16130290:16131240:1 gene:AT2G38540 transcript:AT2G38540.1 gene_biotype:protein_coding transcript_biotype:protein_coding gene_symbol:LP1 description:lipid transfer protein 1 [Source:NCBI gene (formerly Entrezgene);Acc:818436]
Onovi5aG0354100	FB	9.88139	8.40136	1.48004	-	P-loop nucleoside triphosphate hydrolase superfamily protein	AT1G33970.5 pep chromosome:TAIR10:1:12349304:12351246:-1 gene:AT1G33970 transcript:AT1G33970.5 gene_biotype:protein_coding transcript_biotype:protein_coding gene_symbol:AT1G33970 description:P-loop containing nucleoside triphosphate hydrolases superfamily protein [Source:NCBI gene (formerly Entrezgene);Acc:840294]
Onovi5aG0357500	FB	10.459	8.22221	2.23678	-	RIBOSOMAL protein	AT5G09510.1 pep chromosome:TAIR10:5:2955008:2956683:-1 gene:AT5G09510 transcript:AT5G09510.1 gene_biotype:protein_coding transcript_biotype:protein_coding gene_symbol:AT5G09510 description:Ribosomal protein S19 family protein [Source:NCBI gene (formerly Entrezgene);Acc:830810]
Onovi5aG0366400	FB	12.0824	7.87704	4.20538	-	Lipoxygenase homology domain-containing protein 1-like	AT2G22170.1 pep chromosome:TAIR10:2:9426796:9428170:-1 gene:AT2G22170 transcript:AT2G22170.1 gene_biotype:protein_coding transcript_biotype:protein_coding gene_symbol:PLAT2 description:Lipase/lipooxygenase, PLAT/LH2 family protein [Source:NCBI gene (formerly Entrezgene);Acc:816751]
Onovi5aG0367600	FB	10.7448	9.53741	1.20744	-	f-box protein	AT5G07670.1 pep chromosome:TAIR10:5:2430146:2432231:1 gene:AT5G07670 transcript:AT5G07670.1 gene_biotype:protein_coding transcript_biotype:protein_coding gene_symbol:AT5G07670 description:RNI-like superfamily protein [Source:NCBI gene (formerly Entrezgene);Acc:830660]
Onovi5aG0387800	FB	11.1031	9.52972	1.57335	-	Belongs to the small heat shock protein (HSP20) family	AT4G25200.1 pep chromosome:TAIR10:4:12916926:12918110:1 gene:AT4G25200 transcript:AT4G25200.1 gene_biotype:protein_coding transcript_biotype:protein_coding gene_symbol:HSP23.6-MITO description:mitochondrion-localized small heat shock protein 23.6 [Source:NCBI gene (formerly Entrezgene);Acc:828623]
Onovi5aG0393000	FB	10.4316	9.34236	1.08925	-	-	-
Onovi5bG0006900	FB	13.0428	9.81039	3.23243	-	Binds to actin and affects the structure of the cytoskeleton. At high concentrations, profilin prevents the polymerization of actin, whereas it enhances it at low concentrations	AT2G19770.1 pep chromosome:TAIR10:2:8519485:8521275:-1 gene:AT2G19770 transcript:AT2G19770.1 gene_biotype:protein_coding transcript_biotype:protein_coding gene_symbol:PRF5 description:profilin 5 [Source:NCBI gene (formerly Entrezgene);Acc:816496]
Onovi5bG0010800	FB	10.8288	9.65206	1.17671	-	Serine threonine-protein kinase	AT2G07180.2 pep chromosome:TAIR10:2:2980899:2983602:-1 gene:AT2G07180 transcript:AT2G07180.2 gene_biotype:protein_coding transcript_biotype:protein_coding gene_symbol:AT2G07180 description:Protein kinase superfamily protein [Source:NCBI gene (formerly Entrezgene);Acc:815287]
Onovi5bG0010900	FB	9.60825	7.9024	1.70585	-	Cytochrome p450	AT5G36110.1 pep chromosome:TAIR10:5:14195356:14197761:1 gene:AT5G36110 transcript:AT5G36110.1 gene_biotype:protein_coding transcript_biotype:protein_coding gene_symbol:CYP716A1 description:cytochrome P450, family 716, subfamily A, polypeptide 1 [Source:NCBI gene (formerly Entrezgene);Acc:833607]
Onovi5bG0011300	FB	12.5908	8.7611	3.82969	-	methyltransferase PMT18	AT1G33170.1 pep chromosome:TAIR10:1:12026936:12030539:1 gene:AT1G33170 transcript:AT1G33170.1 gene_biotype:protein_coding transcript_biotype:protein_coding gene_symbol:AT1G33170 description:S-adenosyl-L-methionine-dependent methyltransferases superfamily protein [Source:NCBI gene (formerly Entrezgene);Acc:840213]
Onovi5bG0014600	FB	12.0775	10.7854	1.29212	UGE5	UDP-glucose 4-epimerase	AT4G10960.1 pep chromosome:TAIR10:4:6715874:6718550:-1 gene:AT4G10960 transcript:AT4G10960.1 gene_biotype:protein_coding transcript_biotype:protein_coding gene_symbol:UGE5 description:UDP-D-glucose/UDP-D-galactose 4-epimerase 5 [Source:NCBI gene (formerly Entrezgene);Acc:826696]
Onovi5bG0015600	FB	11.6906	8.91649	2.77411	-	Long chain acyl-CoA synthetase	AT4G23850.1 pep chromosome:TAIR10:4:12403454:12408421:-1 gene:AT4G23850 transcript:AT4G23850.1 gene_biotype:protein_coding transcript_biotype:protein_coding gene_symbol:LACS4 description:AMP-dependent synthetase and ligase family protein [Source:NCBI gene (formerly Entrezgene);Acc:828484]
Onovi5bG0028300	FB	11.655	8.21498	3.44004	-	Belongs to the mitochondrial carrier (TC 2.A.29) family	AT5G14040.1 pep chromosome:TAIR10:5:4530643:4533119:-1 gene:AT5G14040 transcript:AT5G14040.1 gene_biotype:protein_coding transcript_biotype:protein_coding gene_symbol:PHT3;1 description:phosphate transporter 3;1 [Source:NCBI gene (formerly Entrezgene);Acc:831252]
Onovi5bG0035600	FB	10.7646	8.96238	1.80219	-	calcium-binding protein	AT1G24620.1 pep chromosome:TAIR10:1:8723627:8724711:-1 gene:AT1G24620 transcript:AT1G24620.1 gene_biotype:protein_coding transcript_biotype:protein_coding gene_symbol:AT1G24620 description:EF hand calcium-binding protein family [Source:NCBI gene (formerly Entrezgene);Acc:839076]
Onovi5bG0039000	FB	11.5228	8.18819	3.33459	-	Belongs to the mitochondrial carrier (TC 2.A.29) family	AT5G14040.1 pep chromosome:TAIR10:5:4530643:4533119:-1 gene:AT5G14040 transcript:AT5G14040.1 gene_biotype:protein_coding transcript_biotype:protein_coding gene_symbol:PHT3;1 description:phosphate transporter 3;1 [Source:NCBI gene (formerly Entrezgene);Acc:831252]
Onovi5bG0040700	FB	11.4199	10.2704	1.14944	-	Belongs to the short-chain dehydrogenases reductases (SDR) family	AT5G51030.1 pep chromosome:TAIR10:5:20747680:20749506:-1 gene:AT5G51030 transcript:AT5G51030.1 gene_biotype:protein_coding transcript_biotype:protein_coding gene_symbol:AT5G51030 description:NAD(P)-binding Rossmann-fold superfamily protein [Source:NCBI gene (formerly Entrezgene);Acc:835176]
Onovi5bG0051100	FB	12.1074	10.8083	1.2991	-	dehydrogenase	AT4G39330.1 pep chromosome:TAIR10:4:18291218:18293018:1 gene:AT4G39330 transcript:AT4G39330.1 gene_biotype:protein_coding transcript_biotype:protein_coding gene_symbol:CAD9 description:cinnamyl alcohol dehydrogenase 9 [Source:NCBI gene (formerly Entrezgene);Acc:830088]
Onovi5bG0060200	FB	9.83372	8.6242	1.20952	-	Belongs to the mitochondrial carrier (TC 2.A.29) family	AT5G64970.1 pep chromosome:TAIR10:5:25958025:25960663:-1 gene:AT5G64970 transcript:AT5G64970.1 gene_biotype:protein_coding transcript_biotype:protein_coding gene_symbol:AT5G64970 description:Mitochondrial substrate carrier family protein [Source:NCBI gene (formerly Entrezgene);Acc:836621]
Onovi5bG0060800	FB	10.3351	9.33126	1.00388	-	sugar phosphate phosphate translocator At5g04160	AT5G04160.1 pep chromosome:TAIR10:5:1142735:1145008:-1 gene:AT5G04160 transcript:AT5G04160.1 gene_biotype:protein_coding transcript_biotype:protein_coding gene_symbol:AT5G04160 description:Nucleotide-sugar transporter family protein [Source:NCBI gene (formerly Entrezgene);Acc:830294]
Onovi5bG0068400	FB	9.01056	7.96434	1.04622	-	Methyltransferase domain	AT1G24480.1 pep chromosome:TAIR10:1:8676360:8677228:-1 gene:AT1G24480 transcript:AT1G24480.1 gene_biotype:protein_coding transcript_biotype:protein_coding gene_symbol:AT1G24480 description:S-adenosyl-L-methionine-dependent methyltransferases superfamily protein [Source:NCBI gene (formerly Entrezgene);Acc:839064]
Onovi5bG0083000	FB	10.5033	8.38738	2.11592	INT2	Belongs to the major facilitator superfamily. Sugar transporter (TC 2.A.1.1) family	AT1G30220.1 pep chromosome:TAIR10:1:10632720:10635581:-1 gene:AT1G30220 transcript:AT1G30220.1 gene_biotype:protein_coding transcript_biotype:protein_coding gene_symbol:INT2 description:inositol transporter 2 [Source:NCBI gene (formerly Entrezgene);Acc:839902]
Onovi5bG0086000	FB	10.1558	8.1035	2.05235	-	Lysine histidine transporter	AT1G24400.1 pep chromosome:TAIR10:1:8651407:8653915:-1 gene:AT1G24400 transcript:AT1G24400.1 gene_biotype:protein_coding transcript_biotype:protein_coding gene_symbol:LHT2 description:lysine histidine transporter 2 [Source:NCBI gene (formerly Entrezgene);Acc:839057]
Onovi5bG0100500	FB	12.0979	9.34123	2.75664	-	Belongs to the MIP aquaporin (TC 1.A.8) family	AT4G18910.1 pep chromosome:TAIR10:4:10366044:10368510:1 gene:AT4G18910 transcript:AT4G18910.1 gene_biotype:protein_coding transcript_biotype:protein_coding gene_symbol:NIP1;2 description:NOD26-like intrinsic protein 1;2 [Source:NCBI gene (formerly Entrezgene);Acc:827626]
Onovi5bG0112700	FB	12.0984	9.77554	2.32289	PGIP2	Polygalacturonase	AT5G06870.1 pep chromosome:TAIR10:5:2133918:2135168:1 gene:AT5G06870 transcript:AT5G06870.1 gene_biotype:protein_coding transcript_biotype:protein_coding gene_symbol:PGIP2 description:polygalacturonase inhibiting protein 2 [Source:NCBI gene (formerly Entrezgene);Acc:830578]
Onovi5bG0121100	FB	12.7674	8.65948	4.10791	-	Guanosine nucleotide diphosphate dissociation inhibitor	AT5G09550.1 pep chromosome:TAIR10:5:2963648:2966811:1 gene:AT5G09550 transcript:AT5G09550.1 gene_biotype:protein_coding transcript_biotype:protein_coding gene_symbol:GDI description:GDP dissociation inhibitor family protein / Rab GTPase activator family protein [Source:NCBI gene (formerly Entrezgene);Acc:830814]
Onovi5bG0122900	FB	9.84788	8.5173	1.33058	-	Zein-binding	AT1G18265.1 pep chromosome:TAIR10:1:6282233:6283348:-1 gene:AT1G18265 transcript:AT1G18265.1 gene_biotype:protein_coding transcript_biotype:protein_coding gene_symbol:AT1G18265 description:zein-binding protein (Protein of unknown function, DUF593) [Source:NCBI gene (formerly Entrezgene);Acc:2745754]
Onovi5bG0131800	FB	11.3331	10.2841	1.04905	-	glycine-rich protein	AT4G21620.2 pep chromosome:TAIR10:4:11491482:11492167:1 gene:AT4G21620 transcript:AT4G21620.2 gene_biotype:protein_coding transcript_biotype:protein_coding gene_symbol:AT4G21620 description:glycine-rich protein [Source:NCBI gene (formerly Entrezgene);Acc:828249]
Onovi5bG0135200	FB	9.61268	8.1993	1.41338	-	-	AT4G21720.1 pep chromosome:TAIR10:4:11542430:11544657:1 gene:AT4G21720 transcript:AT4G21720.1 gene_biotype:protein_coding transcript_biotype:protein_coding gene_symbol:AT4G21720 description:defensin-like protein [Source:NCBI gene (formerly Entrezgene);Acc:828260]
Onovi5bG0141800	FB	10.7913	9.03366	1.75763	-	Belongs to the 'GDSL' lipolytic enzyme family	AT5G45960.1 pep chromosome:TAIR10:5:18636928:18640401:-1 gene:AT5G45960 transcript:AT5G45960.1 gene_biotype:protein_coding transcript_biotype:protein_coding gene_symbol:AT5G45960 description:GDSL-like Lipase/Acylhydrolase superfamily protein [Source:NCBI gene (formerly Entrezgene);Acc:834636]
Onovi5bG0146700	FB	10.786	7.99542	2.79059	-	La-related protein	AT3G19090.1 pep chromosome:TAIR10:3:6601279:6604010:1 gene:AT3G19090 transcript:AT3G19090.1 gene_biotype:protein_coding transcript_biotype:protein_coding gene_symbol:LARP6c description:RNA-binding protein [Source:NCBI gene (formerly Entrezgene);Acc:821444]
Onovi5bG0146200	FB	11.1255	8.14505	2.98045	-	La-related protein	AT3G19090.1 pep chromosome:TAIR10:3:6601279:6604010:1 gene:AT3G19090 transcript:AT3G19090.1 gene_biotype:protein_coding transcript_biotype:protein_coding gene_symbol:LARP6c description:RNA-binding protein [Source:NCBI gene (formerly Entrezgene);Acc:821444]
Onovi5bG0151900	FB	11.7631	9.47627	2.28682	-	Belongs to the UDP-glycosyltransferase family	AT4G34138.1 pep chromosome:TAIR10:4:16347997:16350203:-1 gene:AT4G34138 transcript:AT4G34138.1 gene_biotype:protein_coding transcript_biotype:protein_coding gene_symbol:UGT73B1 description:UDP-glucosyl transferase 73B1 [Source:NCBI gene (formerly Entrezgene);Acc:829561]
Onovi5bG0156100	FB	11.7442	10.4322	1.31194	-	Calcyclin-binding	AT1G30070.1 pep chromosome:TAIR10:1:10546511:10548236:-1 gene:AT1G30070 transcript:AT1G30070.1 gene_biotype:protein_coding transcript_biotype:protein_coding gene_symbol:AT1G30070 description:SGS domain-containing protein [Source:NCBI gene (formerly Entrezgene);Acc:839886]
Onovi5bG0157300	FB	10.5891	8.60741	1.98173	-	The H protein shuttles the methylamine group of glycine from the P protein to the T protein	AT2G35120.1 pep chromosome:TAIR10:2:14805639:14807406:-1 gene:AT2G35120 transcript:AT2G35120.1 gene_biotype:protein_coding transcript_biotype:protein_coding gene_symbol:AT2G35120 description:Single hybrid motif superfamily protein [Source:NCBI gene (formerly Entrezgene);Acc:818078]
Onovi5bG0161400	FB	10.9099	8.97796	1.9319	-	Belongs to the pyruvate kinase family	AT5G56350.1 pep chromosome:TAIR10:5:22819936:22822904:-1 gene:AT5G56350 transcript:AT5G56350.1 gene_biotype:protein_coding transcript_biotype:protein_coding gene_symbol:AT5G56350 description:Pyruvate kinase family protein [Source:NCBI gene (formerly Entrezgene);Acc:835735]
Onovi5bG0162600	FB	12.5156	9.28658	3.22901	-	Belongs to the 14-3-3 family	AT1G26480.1 pep chromosome:TAIR10:1:9156279:9158093:-1 gene:AT1G26480 transcript:AT1G26480.1 gene_biotype:protein_coding transcript_biotype:protein_coding gene_symbol:GRF12 description:ral regulatory factor 12 [Source:NCBI gene (formerly Entrezgene);Acc:839189]
Onovi5bG0163000	FB	11.9868	10.3224	1.66447	-	UDP-glucose 6-dehydrogenase	AT5G39320.1 pep chromosome:TAIR10:5:15742543:15744946:1 gene:AT5G39320 transcript:AT5G39320.1 gene_biotype:protein_coding transcript_biotype:protein_coding gene_symbol:UDG4 description:UDP-glucose 6-dehydrogenase family protein [Source:NCBI gene (formerly Entrezgene);Acc:833928]
Onovi5bG0163200	FB	9.00559	7.83116	1.17443	-	C2H2-type zinc finger	AT1G26610.1 pep chromosome:TAIR10:1:9193327:9195382:1 gene:AT1G26610 transcript:AT1G26610.1 gene_biotype:protein_coding transcript_biotype:protein_coding gene_symbol:AT1G26610 description:C2H2-like zinc finger protein [Source:NCBI gene (formerly Entrezgene);Acc:839201]
Onovi5bG0168800	FB	12.1096	10.9515	1.15813	-	adenylyltransferase	AT5G64140.1 pep chromosome:TAIR10:5:25667324:25668777:-1 gene:AT5G64140 transcript:AT5G64140.1 gene_biotype:protein_coding transcript_biotype:protein_coding gene_symbol:RPS28 description:ribosomal protein S28 [Source:NCBI gene (formerly Entrezgene);Acc:836535]
Onovi5bG0175300	FB	10.538	9.53718	1.00077	-	Ras-related protein	AT5G60860.1 pep chromosome:TAIR10:5:24484498:24485705:1 gene:AT5G60860 transcript:AT5G60860.1 gene_biotype:protein_coding transcript_biotype:protein_coding gene_symbol:RABA1f description:RAB GTPase homolog A1F [Source:NCBI gene (formerly Entrezgene);Acc:836207]
Onovi5bG0184400	FB	11.6225	7.88834	3.73413	-	Oxidoreductase	AT4G21490.1 pep chromosome:TAIR10:4:11436398:11439429:-1 gene:AT4G21490 transcript:AT4G21490.1 gene_biotype:protein_coding transcript_biotype:protein_coding gene_symbol:NDB3 description:NAD(P)H dehydrogenase B3 [Source:NCBI gene (formerly Entrezgene);Acc:828234]
Onovi5bG0186700	FB	9.72568	7.93746	1.78822	-	F-box FBD LRR-repeat protein	AT4G03220.1 pep chromosome:TAIR10:4:1417472:1419148:1 gene:AT4G03220 transcript:AT4G03220.1 gene_biotype:protein_coding transcript_biotype:protein_coding gene_symbol:AT4G03220 description:Protein with RNI-like/FBD-like domain [Source:NCBI gene (formerly Entrezgene);Acc:828021]
Onovi5bG0188900	FB	9.74478	8.58491	1.15987	-	traB domain-containing	AT1G05270.1 pep chromosome:TAIR10:1:1531641:1534767:-1 gene:AT1G05270 transcript:AT1G05270.1 gene_biotype:protein_coding transcript_biotype:protein_coding gene_symbol:AT1G05270 description:TraB family protein [Source:NCBI gene (formerly Entrezgene);Acc:837027]
Onovi5bG0199700	FB	9.93328	8.82218	1.1111	-	UDP-D-apiose UDP-D-xylose synthase	AT1G08200.1 pep chromosome:TAIR10:1:2573818:2576844:-1 gene:AT1G08200 transcript:AT1G08200.1 gene_biotype:protein_coding transcript_biotype:protein_coding gene_symbol:AXS2 description:UDP-D-apiose/UDP-D-xylose synthase 2 [Source:NCBI gene (formerly Entrezgene);Acc:837341]
Onovi5bG0201100	FB	11.4668	8.62414	2.84271	-	Cytochrome c oxidase subunit VII	AT4G21105.3 pep chromosome:TAIR10:4:11265479:11267056:1 gene:AT4G21105 transcript:AT4G21105.3 gene_biotype:protein_coding transcript_biotype:protein_coding gene_symbol:AT4G21105 description:cytochrome-c oxidase/ electron carrier [Source:NCBI gene (formerly Entrezgene);Acc:827858]
Onovi5bG0211500	FB	9.64498	8.26979	1.37519	-	Protein transport protein Sec61 subunit	AT5G60460.1 pep chromosome:TAIR10:5:24316833:24318241:-1 gene:AT5G60460 transcript:AT5G60460.1 gene_biotype:protein_coding transcript_biotype:protein_coding gene_symbol:AT5G60460 description:Preprotein translocase Sec, Sec61-beta subunit protein [Source:NCBI gene (formerly Entrezgene);Acc:28721282]
Onovi5bG0213900	FB	10.7912	9.36538	1.42586	-	Essential component of the vacuolar proton pump (V- ATPase), a multimeric enzyme that catalyzes the translocation of protons across the membranes. Required for assembly and activity of the V-ATPase	AT2G28520.1 pep chromosome:TAIR10:2:12209800:12216077:1 gene:AT2G28520 transcript:AT2G28520.1 gene_biotype:protein_coding transcript_biotype:protein_coding gene_symbol:VHA-A1 description:vacuolar proton ATPase A1 [Source:NCBI gene (formerly Entrezgene);Acc:817400]
Onovi5bG0242400	FB	10.8498	8.02053	2.82924	VHA-E2	V-type proton ATPase subunit	AT3G08560.1 pep chromosome:TAIR10:3:2600091:2601907:1 gene:AT3G08560 transcript:AT3G08560.1 gene_biotype:protein_coding transcript_biotype:protein_coding gene_symbol:VHA-E2 description:vacuolar H+-ATPase subunit E isoform 2 [Source:NCBI gene (formerly Entrezgene);Acc:820003]
Onovi5bG0242900	FB	13.1967	9.45118	3.74553	-	Inhibitor	AT1G55770.1 pep chromosome:TAIR10:1:20850977:20851664:-1 gene:AT1G55770 transcript:AT1G55770.1 gene_biotype:protein_coding transcript_biotype:protein_coding gene_symbol:AT1G55770 description:Plant invertase/pectin methylesterase inhibitor superfamily protein [Source:NCBI gene (formerly Entrezgene);Acc:842026]
Onovi5bG0250300	FB	13.9817	9.46421	4.51752	BGAL13	beta-galactosidase	AT2G16730.1 pep chromosome:TAIR10:2:7261783:7266346:-1 gene:AT2G16730 transcript:AT2G16730.1 gene_biotype:protein_coding transcript_biotype:protein_coding gene_symbol:AT2G16730 description:glycosyl hydrolase family 35 protein [Source:NCBI gene (formerly Entrezgene);Acc:816174]
Onovi5bG0265400	FB	12.2424	10.4966	1.74576	-	ABC transporter G family member	AT3G21090.1 pep chromosome:TAIR10:3:7391286:7395096:-1 gene:AT3G21090 transcript:AT3G21090.1 gene_biotype:protein_coding transcript_biotype:protein_coding gene_symbol:ABCG15 description:ABC-2 type transporter family protein [Source:NCBI gene (formerly Entrezgene);Acc:821661]
Onovi5bG0269300	FB	9.20139	7.91896	1.28242	-	Cation H( ) antiporter	AT3G17630.2 pep chromosome:TAIR10:3:6029003:6031986:1 gene:AT3G17630 transcript:AT3G17630.2 gene_biotype:protein_coding transcript_biotype:protein_coding gene_symbol:CHX19 description:cation/H+ exchanger 19 [Source:NCBI gene (formerly Entrezgene);Acc:821030]
Onovi5bG0272900	FB	10.0343	8.78619	1.24813	-	Belongs to the glucose-6-phosphate 1-epimerase family	AT5G57330.1 pep chromosome:TAIR10:5:23218086:23221089:1 gene:AT5G57330 transcript:AT5G57330.1 gene_biotype:protein_coding transcript_biotype:protein_coding gene_symbol:AT5G57330 description:Galactose mutarotase-like superfamily protein [Source:NCBI gene (formerly Entrezgene);Acc:835838]
Onovi5bG0290100	FB	11.7105	9.70798	2.00253	-	Mitochondrial inner membrane protein	AT5G62050.1 pep chromosome:TAIR10:5:24923465:24927314:-1 gene:AT5G62050 transcript:AT5G62050.1 gene_biotype:protein_coding transcript_biotype:protein_coding gene_symbol:OXA1 description:inner membrane OXA1-like protein [Source:NCBI gene (formerly Entrezgene);Acc:836325]
Onovi5bG0297100	FB	8.95996	7.90488	1.05508	-	Belongs to the peroxidase family. Classical plant (class III) peroxidase subfamily	AT4G33870.1 pep chromosome:TAIR10:4:16234519:16236492:-1 gene:AT4G33870 transcript:AT4G33870.1 gene_biotype:protein_coding transcript_biotype:protein_coding gene_symbol:AT4G33870 description:Peroxidase superfamily protein [Source:NCBI gene (formerly Entrezgene);Acc:829530]
Onovi5bG0302400	FB	10.7606	8.48464	2.27596	-	traB domain-containing	AT1G05270.1 pep chromosome:TAIR10:1:1531641:1534767:-1 gene:AT1G05270 transcript:AT1G05270.1 gene_biotype:protein_coding transcript_biotype:protein_coding gene_symbol:AT1G05270 description:TraB family protein [Source:NCBI gene (formerly Entrezgene);Acc:837027]
Onovi5bG0302900	FB	11.4793	7.66465	3.81469	-	traB domain-containing	AT1G05270.1 pep chromosome:TAIR10:1:1531641:1534767:-1 gene:AT1G05270 transcript:AT1G05270.1 gene_biotype:protein_coding transcript_biotype:protein_coding gene_symbol:AT1G05270 description:TraB family protein [Source:NCBI gene (formerly Entrezgene);Acc:837027]
Onovi5bG0303000	FB	11.3349	7.90061	3.43429	-	traB domain-containing	AT1G05270.1 pep chromosome:TAIR10:1:1531641:1534767:-1 gene:AT1G05270 transcript:AT1G05270.1 gene_biotype:protein_coding transcript_biotype:protein_coding gene_symbol:AT1G05270 description:TraB family protein [Source:NCBI gene (formerly Entrezgene);Acc:837027]
Onovi5bG0302800	FB	9.87301	8.48734	1.38567	-	traB domain-containing	AT1G05270.1 pep chromosome:TAIR10:1:1531641:1534767:-1 gene:AT1G05270 transcript:AT1G05270.1 gene_biotype:protein_coding transcript_biotype:protein_coding gene_symbol:AT1G05270 description:TraB family protein [Source:NCBI gene (formerly Entrezgene);Acc:837027]
Onovi5bG0319400	FB	8.59013	7.58703	1.0031	-	-	-
Onovi5bG0325400	FB	12.9671	10.2122	2.75492	-	Belongs to the 'GDSL' lipolytic enzyme family	AT5G33370.1 pep chromosome:TAIR10:5:12602468:12604832:-1 gene:AT5G33370 transcript:AT5G33370.1 gene_biotype:protein_coding transcript_biotype:protein_coding gene_symbol:AT5G33370 description:GDSL-like Lipase/Acylhydrolase superfamily protein [Source:NCBI gene (formerly Entrezgene);Acc:833315]
Onovi5bG0334200	FB	10.6505	9.19152	1.45896	-	traB domain-containing	AT1G05270.1 pep chromosome:TAIR10:1:1531641:1534767:-1 gene:AT1G05270 transcript:AT1G05270.1 gene_biotype:protein_coding transcript_biotype:protein_coding gene_symbol:AT1G05270 description:TraB family protein [Source:NCBI gene (formerly Entrezgene);Acc:837027]
Onovi5bG0336400	FB	9.82057	8.7716	1.04897	-	Protein present in Fab1, YOTB, Vac1, and EEA1	AT4G14368.3 pep chromosome:TAIR10:4:8274145:8278908:-1 gene:AT4G14368 transcript:AT4G14368.3 gene_biotype:protein_coding transcript_biotype:protein_coding gene_symbol:AT4G14368 description:Regulator of chromosome condensation (RCC1) family protein [Source:NCBI gene (formerly Entrezgene);Acc:7922506]
Onovi5bG0339900	FB	12.8831	9.5232	3.35988	-	Plant non-specific lipid-transfer proteins transfer phospholipids as well as galactolipids across membranes. May play a role in wax or cutin deposition in the cell walls of expanding epidermal cells and certain secretory tissues	AT2G38540.1 pep chromosome:TAIR10:2:16130290:16131240:1 gene:AT2G38540 transcript:AT2G38540.1 gene_biotype:protein_coding transcript_biotype:protein_coding gene_symbol:LP1 description:lipid transfer protein 1 [Source:NCBI gene (formerly Entrezgene);Acc:818436]
Onovi5bG0362600	FB	9.44398	8.19076	1.25323	-	P-loop nucleoside triphosphate hydrolase superfamily protein	AT1G33970.5 pep chromosome:TAIR10:1:12349304:12351246:-1 gene:AT1G33970 transcript:AT1G33970.5 gene_biotype:protein_coding transcript_biotype:protein_coding gene_symbol:AT1G33970 description:P-loop containing nucleoside triphosphate hydrolases superfamily protein [Source:NCBI gene (formerly Entrezgene);Acc:840294]
Onovi5bG0374000	FB	12.2917	7.86642	4.42529	-	Lipoxygenase homology domain-containing protein 1-like	AT2G22170.1 pep chromosome:TAIR10:2:9426796:9428170:-1 gene:AT2G22170 transcript:AT2G22170.1 gene_biotype:protein_coding transcript_biotype:protein_coding gene_symbol:PLAT2 description:Lipase/lipooxygenase, PLAT/LH2 family protein [Source:NCBI gene (formerly Entrezgene);Acc:816751]
Onovi5bG0375600	FB	11.0398	9.5663	1.47352	-	f-box protein	AT5G07670.1 pep chromosome:TAIR10:5:2430146:2432231:1 gene:AT5G07670 transcript:AT5G07670.1 gene_biotype:protein_coding transcript_biotype:protein_coding gene_symbol:AT5G07670 description:RNI-like superfamily protein [Source:NCBI gene (formerly Entrezgene);Acc:830660]
Onovi5cG0000400	FB	11.6785	8.21836	3.46013	-	Belongs to the mitochondrial carrier (TC 2.A.29) family	AT5G14040.1 pep chromosome:TAIR10:5:4530643:4533119:-1 gene:AT5G14040 transcript:AT5G14040.1 gene_biotype:protein_coding transcript_biotype:protein_coding gene_symbol:PHT3;1 description:phosphate transporter 3;1 [Source:NCBI gene (formerly Entrezgene);Acc:831252]
Onovi5cG0008100	FB	10.469	8.39104	2.07797	INT2	Belongs to the major facilitator superfamily. Sugar transporter (TC 2.A.1.1) family	AT1G30220.1 pep chromosome:TAIR10:1:10632720:10635581:-1 gene:AT1G30220 transcript:AT1G30220.1 gene_biotype:protein_coding transcript_biotype:protein_coding gene_symbol:INT2 description:inositol transporter 2 [Source:NCBI gene (formerly Entrezgene);Acc:839902]
Onovi5cG0036100	FB	11.7414	10.5052	1.23624	-	dehydrogenase	AT4G39330.1 pep chromosome:TAIR10:4:18291218:18293018:1 gene:AT4G39330 transcript:AT4G39330.1 gene_biotype:protein_coding transcript_biotype:protein_coding gene_symbol:CAD9 description:cinnamyl alcohol dehydrogenase 9 [Source:NCBI gene (formerly Entrezgene);Acc:830088]
Onovi5cG0039200	FB	9.87706	8.86867	1.00839	-	Ras-related protein	AT1G43890.2 pep chromosome:TAIR10:1:16646732:16648648:1 gene:AT1G43890 transcript:AT1G43890.2 gene_biotype:protein_coding transcript_biotype:protein_coding gene_symbol:RAB18 description:RAB GTPASE HOMOLOG B18 [Source:NCBI gene (formerly Entrezgene);Acc:840987]
Onovi5cG0046300	FB	10.1868	8.16918	2.01765	-	Lysine histidine transporter	AT1G24400.1 pep chromosome:TAIR10:1:8651407:8653915:-1 gene:AT1G24400 transcript:AT1G24400.1 gene_biotype:protein_coding transcript_biotype:protein_coding gene_symbol:LHT2 description:lysine histidine transporter 2 [Source:NCBI gene (formerly Entrezgene);Acc:839057]
Onovi5cG0060500	FB	11.6825	9.02424	2.65831	-	Belongs to the MIP aquaporin (TC 1.A.8) family	AT4G18910.1 pep chromosome:TAIR10:4:10366044:10368510:1 gene:AT4G18910 transcript:AT4G18910.1 gene_biotype:protein_coding transcript_biotype:protein_coding gene_symbol:NIP1;2 description:NOD26-like intrinsic protein 1;2 [Source:NCBI gene (formerly Entrezgene);Acc:827626]
Onovi5cG0073200	FB	12.8463	10.3853	2.46091	PGIP2	Polygalacturonase	AT5G06870.1 pep chromosome:TAIR10:5:2133918:2135168:1 gene:AT5G06870 transcript:AT5G06870.1 gene_biotype:protein_coding transcript_biotype:protein_coding gene_symbol:PGIP2 description:polygalacturonase inhibiting protein 2 [Source:NCBI gene (formerly Entrezgene);Acc:830578]
Onovi5cG0081100	FB	12.7591	8.74596	4.01314	-	Guanosine nucleotide diphosphate dissociation inhibitor	AT5G09550.1 pep chromosome:TAIR10:5:2963648:2966811:1 gene:AT5G09550 transcript:AT5G09550.1 gene_biotype:protein_coding transcript_biotype:protein_coding gene_symbol:GDI description:GDP dissociation inhibitor family protein / Rab GTPase activator family protein [Source:NCBI gene (formerly Entrezgene);Acc:830814]
Onovi5cG0083000	FB	9.92212	8.7175	1.20462	-	Zein-binding	AT1G18265.1 pep chromosome:TAIR10:1:6282233:6283348:-1 gene:AT1G18265 transcript:AT1G18265.1 gene_biotype:protein_coding transcript_biotype:protein_coding gene_symbol:AT1G18265 description:zein-binding protein (Protein of unknown function, DUF593) [Source:NCBI gene (formerly Entrezgene);Acc:2745754]
Onovi5cG0091400	FB	11.2282	9.65465	1.57356	-	glycine-rich protein	AT4G21620.2 pep chromosome:TAIR10:4:11491482:11492167:1 gene:AT4G21620 transcript:AT4G21620.2 gene_biotype:protein_coding transcript_biotype:protein_coding gene_symbol:AT4G21620 description:glycine-rich protein [Source:NCBI gene (formerly Entrezgene);Acc:828249]
Onovi5cG0095200	FB	9.39652	8.29286	1.10366	-	-	AT4G21720.1 pep chromosome:TAIR10:4:11542430:11544657:1 gene:AT4G21720 transcript:AT4G21720.1 gene_biotype:protein_coding transcript_biotype:protein_coding gene_symbol:AT4G21720 description:defensin-like protein [Source:NCBI gene (formerly Entrezgene);Acc:828260]
Onovi5cG0102100	FB	10.6038	8.99426	1.60954	-	Belongs to the 'GDSL' lipolytic enzyme family	AT5G45960.1 pep chromosome:TAIR10:5:18636928:18640401:-1 gene:AT5G45960 transcript:AT5G45960.1 gene_biotype:protein_coding transcript_biotype:protein_coding gene_symbol:AT5G45960 description:GDSL-like Lipase/Acylhydrolase superfamily protein [Source:NCBI gene (formerly Entrezgene);Acc:834636]
Onovi5cG0106500	FB	10.9205	8.26998	2.6505	-	La-related protein	AT3G19090.1 pep chromosome:TAIR10:3:6601279:6604010:1 gene:AT3G19090 transcript:AT3G19090.1 gene_biotype:protein_coding transcript_biotype:protein_coding gene_symbol:LARP6c description:RNA-binding protein [Source:NCBI gene (formerly Entrezgene);Acc:821444]
Onovi5cG0107300	FB	9.94593	8.88658	1.05935	-	Belongs to the sulfotransferase 1 family	AT2G15730.1 pep chromosome:TAIR10:2:6849452:6852214:1 gene:AT2G15730 transcript:AT2G15730.1 gene_biotype:protein_coding transcript_biotype:protein_coding gene_symbol:AT2G15730 description:P-loop containing nucleoside triphosphate hydrolases superfamily protein [Source:NCBI gene (formerly Entrezgene);Acc:816067]
Onovi5cG0116300	FB	12.0117	10.7368	1.27484	-	Calcyclin-binding	AT1G30070.1 pep chromosome:TAIR10:1:10546511:10548236:-1 gene:AT1G30070 transcript:AT1G30070.1 gene_biotype:protein_coding transcript_biotype:protein_coding gene_symbol:AT1G30070 description:SGS domain-containing protein [Source:NCBI gene (formerly Entrezgene);Acc:839886]
Onovi5cG0117400	FB	10.5502	8.67625	1.87398	-	The H protein shuttles the methylamine group of glycine from the P protein to the T protein	AT2G35120.1 pep chromosome:TAIR10:2:14805639:14807406:-1 gene:AT2G35120 transcript:AT2G35120.1 gene_biotype:protein_coding transcript_biotype:protein_coding gene_symbol:AT2G35120 description:Single hybrid motif superfamily protein [Source:NCBI gene (formerly Entrezgene);Acc:818078]
Onovi5cG0121100	FB	10.8082	8.44857	2.35962	-	Belongs to the pyruvate kinase family	AT5G56350.1 pep chromosome:TAIR10:5:22819936:22822904:-1 gene:AT5G56350 transcript:AT5G56350.1 gene_biotype:protein_coding transcript_biotype:protein_coding gene_symbol:AT5G56350 description:Pyruvate kinase family protein [Source:NCBI gene (formerly Entrezgene);Acc:835735]
Onovi5cG0122700	FB	12.1108	10.7852	1.32564	-	UDP-glucose 6-dehydrogenase	AT5G39320.1 pep chromosome:TAIR10:5:15742543:15744946:1 gene:AT5G39320 transcript:AT5G39320.1 gene_biotype:protein_coding transcript_biotype:protein_coding gene_symbol:UDG4 description:UDP-glucose 6-dehydrogenase family protein [Source:NCBI gene (formerly Entrezgene);Acc:833928]
Onovi5cG0127300	FB	9.50329	8.28755	1.21574	-	Organic cation carnitine transporter	AT3G20660.1 pep chromosome:TAIR10:3:7225037:7228797:-1 gene:AT3G20660 transcript:AT3G20660.1 gene_biotype:protein_coding transcript_biotype:protein_coding gene_symbol:OCT4 description:organic cation/carnitine transporter4 [Source:NCBI gene (formerly Entrezgene);Acc:821613]
Onovi5cG0134600	FB	9.86117	8.02973	1.83144	-	Belongs to the peptidase C1 family	AT1G06260.1 pep chromosome:TAIR10:1:1916430:1917585:1 gene:AT1G06260 transcript:AT1G06260.1 gene_biotype:protein_coding transcript_biotype:protein_coding gene_symbol:AT1G06260 description:Cysteine proteinases superfamily protein [Source:NCBI gene (formerly Entrezgene);Acc:837137]
Onovi5cG0144200	FB	11.3553	7.95917	3.39615	-	Oxidoreductase	AT4G21490.1 pep chromosome:TAIR10:4:11436398:11439429:-1 gene:AT4G21490 transcript:AT4G21490.1 gene_biotype:protein_coding transcript_biotype:protein_coding gene_symbol:NDB3 description:NAD(P)H dehydrogenase B3 [Source:NCBI gene (formerly Entrezgene);Acc:828234]
Onovi5cG0171600	FB	10.0598	8.36722	1.69258	-	Protein transport protein Sec61 subunit	AT5G60460.1 pep chromosome:TAIR10:5:24316833:24318241:-1 gene:AT5G60460 transcript:AT5G60460.1 gene_biotype:protein_coding transcript_biotype:protein_coding gene_symbol:AT5G60460 description:Preprotein translocase Sec, Sec61-beta subunit protein [Source:NCBI gene (formerly Entrezgene);Acc:28721282]
Onovi5cG0173700	FB	10.5664	9.28433	1.2821	-	Essential component of the vacuolar proton pump (V- ATPase), a multimeric enzyme that catalyzes the translocation of protons across the membranes. Required for assembly and activity of the V-ATPase	AT2G28520.1 pep chromosome:TAIR10:2:12209800:12216077:1 gene:AT2G28520 transcript:AT2G28520.1 gene_biotype:protein_coding transcript_biotype:protein_coding gene_symbol:VHA-A1 description:vacuolar proton ATPase A1 [Source:NCBI gene (formerly Entrezgene);Acc:817400]
Onovi5cG0195600	FB	11.663	10.5641	1.09885	LACS2	Long chain acyl-CoA synthetase	AT1G49430.1 pep chromosome:TAIR10:1:18290942:18295905:1 gene:AT1G49430 transcript:AT1G49430.1 gene_biotype:protein_coding transcript_biotype:protein_coding gene_symbol:LACS2 description:long-chain acyl-CoA synthetase 2 [Source:NCBI gene (formerly Entrezgene);Acc:841367]
Onovi5cG0203500	FB	11.5506	8.04857	3.50198	VHA-E2	V-type proton ATPase subunit	AT3G08560.1 pep chromosome:TAIR10:3:2600091:2601907:1 gene:AT3G08560 transcript:AT3G08560.1 gene_biotype:protein_coding transcript_biotype:protein_coding gene_symbol:VHA-E2 description:vacuolar H+-ATPase subunit E isoform 2 [Source:NCBI gene (formerly Entrezgene);Acc:820003]
Onovi5cG0204000	FB	13.1285	9.7066	3.42192	-	Inhibitor	AT1G55770.1 pep chromosome:TAIR10:1:20850977:20851664:-1 gene:AT1G55770 transcript:AT1G55770.1 gene_biotype:protein_coding transcript_biotype:protein_coding gene_symbol:AT1G55770 description:Plant invertase/pectin methylesterase inhibitor superfamily protein [Source:NCBI gene (formerly Entrezgene);Acc:842026]
Onovi5cG0211200	FB	13.8703	9.4638	4.40654	BGAL13	beta-galactosidase	AT2G16730.1 pep chromosome:TAIR10:2:7261783:7266346:-1 gene:AT2G16730 transcript:AT2G16730.1 gene_biotype:protein_coding transcript_biotype:protein_coding gene_symbol:AT2G16730 description:glycosyl hydrolase family 35 protein [Source:NCBI gene (formerly Entrezgene);Acc:816174]
Onovi5cG0226900	FB	11.3484	9.95161	1.39683	-	Protein RETICULATA-related	AT5G12470.1 pep chromosome:TAIR10:5:4044620:4047448:-1 gene:AT5G12470 transcript:AT5G12470.1 gene_biotype:protein_coding transcript_biotype:protein_coding gene_symbol:AT5G12470 description:UvrABC system C protein, putative (DUF3411) [Source:NCBI gene (formerly Entrezgene);Acc:831122]
Onovi5cG0230400	FB	9.23361	8.11019	1.12342	-	Cation H( ) antiporter	AT3G17630.2 pep chromosome:TAIR10:3:6029003:6031986:1 gene:AT3G17630 transcript:AT3G17630.2 gene_biotype:protein_coding transcript_biotype:protein_coding gene_symbol:CHX19 description:cation/H+ exchanger 19 [Source:NCBI gene (formerly Entrezgene);Acc:821030]
Onovi5cG0233600	FB	10.0625	9.00122	1.06124	-	Belongs to the glucose-6-phosphate 1-epimerase family	AT5G57330.1 pep chromosome:TAIR10:5:23218086:23221089:1 gene:AT5G57330 transcript:AT5G57330.1 gene_biotype:protein_coding transcript_biotype:protein_coding gene_symbol:AT5G57330 description:Galactose mutarotase-like superfamily protein [Source:NCBI gene (formerly Entrezgene);Acc:835838]
Onovi5cG0250400	FB	11.0235	9.9658	1.05773	-	Mitochondrial inner membrane protein	AT5G62050.1 pep chromosome:TAIR10:5:24923465:24927314:-1 gene:AT5G62050 transcript:AT5G62050.1 gene_biotype:protein_coding transcript_biotype:protein_coding gene_symbol:OXA1 description:inner membrane OXA1-like protein [Source:NCBI gene (formerly Entrezgene);Acc:836325]
Onovi5cG0255700	FB	10.0407	8.01832	2.02234	-	-	AT1G52343.1 pep chromosome:TAIR10:1:19494127:19495867:-1 gene:AT1G52343 transcript:AT1G52343.1 gene_biotype:protein_coding transcript_biotype:protein_coding gene_symbol:AT1G52343 description:uncharacterized protein [Source:NCBI gene (formerly Entrezgene);Acc:6241332]
Onovi5cG0263000	FB	11.358	10.3412	1.01679	-	traB domain-containing	AT1G05270.1 pep chromosome:TAIR10:1:1531641:1534767:-1 gene:AT1G05270 transcript:AT1G05270.1 gene_biotype:protein_coding transcript_biotype:protein_coding gene_symbol:AT1G05270 description:TraB family protein [Source:NCBI gene (formerly Entrezgene);Acc:837027]
Onovi5cG0263700	FB	9.7221	8.38322	1.33888	-	traB domain-containing	AT1G05270.1 pep chromosome:TAIR10:1:1531641:1534767:-1 gene:AT1G05270 transcript:AT1G05270.1 gene_biotype:protein_coding transcript_biotype:protein_coding gene_symbol:AT1G05270 description:TraB family protein [Source:NCBI gene (formerly Entrezgene);Acc:837027]
Onovi5cG0280500	FB	12.2213	10.1952	2.02611	-	Belongs to the 'GDSL' lipolytic enzyme family	AT5G33370.1 pep chromosome:TAIR10:5:12602468:12604832:-1 gene:AT5G33370 transcript:AT5G33370.1 gene_biotype:protein_coding transcript_biotype:protein_coding gene_symbol:AT5G33370 description:GDSL-like Lipase/Acylhydrolase superfamily protein [Source:NCBI gene (formerly Entrezgene);Acc:833315]
Onovi5cG0288000	FB	10.8394	8.9779	1.86153	-	traB domain-containing	AT1G05270.1 pep chromosome:TAIR10:1:1531641:1534767:-1 gene:AT1G05270 transcript:AT1G05270.1 gene_biotype:protein_coding transcript_biotype:protein_coding gene_symbol:AT1G05270 description:TraB family protein [Source:NCBI gene (formerly Entrezgene);Acc:837027]
Onovi5cG0292900	FB	11.6931	9.29912	2.39397	-	Plant non-specific lipid-transfer proteins transfer phospholipids as well as galactolipids across membranes. May play a role in wax or cutin deposition in the cell walls of expanding epidermal cells and certain secretory tissues	AT2G38540.1 pep chromosome:TAIR10:2:16130290:16131240:1 gene:AT2G38540 transcript:AT2G38540.1 gene_biotype:protein_coding transcript_biotype:protein_coding gene_symbol:LP1 description:lipid transfer protein 1 [Source:NCBI gene (formerly Entrezgene);Acc:818436]
Onovi5cG0301900	FB	10.3867	9.33228	1.05444	-	Belongs to the STXBP unc-18 SEC1 family	AT1G02010.1 pep chromosome:TAIR10:1:347613:352545:1 gene:AT1G02010 transcript:AT1G02010.1 gene_biotype:protein_coding transcript_biotype:protein_coding gene_symbol:SEC1A description:secretory 1A [Source:NCBI gene (formerly Entrezgene);Acc:839288]
Onovi5cG0306300	FB	15.9728	14.7882	1.18457	-	-	-
Onovi5cG0313100	FB	13.0724	10.4976	2.57484	-	traB domain-containing	AT1G05270.1 pep chromosome:TAIR10:1:1531641:1534767:-1 gene:AT1G05270 transcript:AT1G05270.1 gene_biotype:protein_coding transcript_biotype:protein_coding gene_symbol:AT1G05270 description:TraB family protein [Source:NCBI gene (formerly Entrezgene);Acc:837027]
Onovi5cG0316700	FB	9.76411	8.35156	1.41255	-	P-loop nucleoside triphosphate hydrolase superfamily protein	AT1G33970.5 pep chromosome:TAIR10:1:12349304:12351246:-1 gene:AT1G33970 transcript:AT1G33970.5 gene_biotype:protein_coding transcript_biotype:protein_coding gene_symbol:AT1G33970 description:P-loop containing nucleoside triphosphate hydrolases superfamily protein [Source:NCBI gene (formerly Entrezgene);Acc:840294]
Onovi5cG0328000	FB	12.1518	8.14486	4.00691	-	Lipoxygenase homology domain-containing protein 1-like	AT2G22170.1 pep chromosome:TAIR10:2:9426796:9428170:-1 gene:AT2G22170 transcript:AT2G22170.1 gene_biotype:protein_coding transcript_biotype:protein_coding gene_symbol:PLAT2 description:Lipase/lipooxygenase, PLAT/LH2 family protein [Source:NCBI gene (formerly Entrezgene);Acc:816751]
Onovi5cG0329000	FB	11.0351	9.42519	1.6099	-	f-box protein	AT5G07670.1 pep chromosome:TAIR10:5:2430146:2432231:1 gene:AT5G07670 transcript:AT5G07670.1 gene_biotype:protein_coding transcript_biotype:protein_coding gene_symbol:AT5G07670 description:RNI-like superfamily protein [Source:NCBI gene (formerly Entrezgene);Acc:830660]
Onovi5cG0329200	FB	9.93586	8.84782	1.08804	-	phosphotransferase activity, carboxyl group as acceptor	AT5G61450.1 pep chromosome:TAIR10:5:24709862:24713010:-1 gene:AT5G61450 transcript:AT5G61450.1 gene_biotype:protein_coding transcript_biotype:protein_coding gene_symbol:AT5G61450 description:P-loop containing nucleoside triphosphate hydrolases superfamily protein [Source:NCBI gene (formerly Entrezgene);Acc:836266]
Onovi5dG0007100	FB	13.2618	9.97612	3.28567	-	Binds to actin and affects the structure of the cytoskeleton. At high concentrations, profilin prevents the polymerization of actin, whereas it enhances it at low concentrations	AT2G19770.1 pep chromosome:TAIR10:2:8519485:8521275:-1 gene:AT2G19770 transcript:AT2G19770.1 gene_biotype:protein_coding transcript_biotype:protein_coding gene_symbol:PRF5 description:profilin 5 [Source:NCBI gene (formerly Entrezgene);Acc:816496]
Onovi5dG0010900	FB	10.7529	9.59698	1.15592	-	Serine threonine-protein kinase	AT2G07180.2 pep chromosome:TAIR10:2:2980899:2983602:-1 gene:AT2G07180 transcript:AT2G07180.2 gene_biotype:protein_coding transcript_biotype:protein_coding gene_symbol:AT2G07180 description:Protein kinase superfamily protein [Source:NCBI gene (formerly Entrezgene);Acc:815287]
Onovi5dG0011000	FB	9.37061	7.80933	1.56128	-	Cytochrome p450	AT5G36110.1 pep chromosome:TAIR10:5:14195356:14197761:1 gene:AT5G36110 transcript:AT5G36110.1 gene_biotype:protein_coding transcript_biotype:protein_coding gene_symbol:CYP716A1 description:cytochrome P450, family 716, subfamily A, polypeptide 1 [Source:NCBI gene (formerly Entrezgene);Acc:833607]
Onovi5dG0011400	FB	12.5827	8.75341	3.82932	-	methyltransferase PMT18	AT1G33170.1 pep chromosome:TAIR10:1:12026936:12030539:1 gene:AT1G33170 transcript:AT1G33170.1 gene_biotype:protein_coding transcript_biotype:protein_coding gene_symbol:AT1G33170 description:S-adenosyl-L-methionine-dependent methyltransferases superfamily protein [Source:NCBI gene (formerly Entrezgene);Acc:840213]
Onovi5dG0015700	FB	12.2433	9.34608	2.89723	-	Long chain acyl-CoA synthetase	AT4G23850.1 pep chromosome:TAIR10:4:12403454:12408421:-1 gene:AT4G23850 transcript:AT4G23850.1 gene_biotype:protein_coding transcript_biotype:protein_coding gene_symbol:LACS4 description:AMP-dependent synthetase and ligase family protein [Source:NCBI gene (formerly Entrezgene);Acc:828484]
Onovi5dG0028600	FB	11.6538	8.20483	3.44892	-	Belongs to the mitochondrial carrier (TC 2.A.29) family	AT5G14040.1 pep chromosome:TAIR10:5:4530643:4533119:-1 gene:AT5G14040 transcript:AT5G14040.1 gene_biotype:protein_coding transcript_biotype:protein_coding gene_symbol:PHT3;1 description:phosphate transporter 3;1 [Source:NCBI gene (formerly Entrezgene);Acc:831252]
Onovi5dG0030300	FB	11.251	10.0372	1.2138	-	Belongs to the short-chain dehydrogenases reductases (SDR) family	AT5G51030.1 pep chromosome:TAIR10:5:20747680:20749506:-1 gene:AT5G51030 transcript:AT5G51030.1 gene_biotype:protein_coding transcript_biotype:protein_coding gene_symbol:AT5G51030 description:NAD(P)-binding Rossmann-fold superfamily protein [Source:NCBI gene (formerly Entrezgene);Acc:835176]
Onovi5dG0037100	FB	9.61991	8.30466	1.31525	-	Ras-related protein	AT1G43890.2 pep chromosome:TAIR10:1:16646732:16648648:1 gene:AT1G43890 transcript:AT1G43890.2 gene_biotype:protein_coding transcript_biotype:protein_coding gene_symbol:RAB18 description:RAB GTPASE HOMOLOG B18 [Source:NCBI gene (formerly Entrezgene);Acc:840987]
Onovi5dG0040400	FB	11.8936	9.97722	1.91636	-	dehydrogenase	AT4G39330.1 pep chromosome:TAIR10:4:18291218:18293018:1 gene:AT4G39330 transcript:AT4G39330.1 gene_biotype:protein_coding transcript_biotype:protein_coding gene_symbol:CAD9 description:cinnamyl alcohol dehydrogenase 9 [Source:NCBI gene (formerly Entrezgene);Acc:830088]
Onovi5dG0048600	FB	10.1005	9.07678	1.02369	-	Protein SCO1 homolog 2	AT4G39740.1 pep chromosome:TAIR10:4:18435293:18437258:-1 gene:AT4G39740 transcript:AT4G39740.1 gene_biotype:protein_coding transcript_biotype:protein_coding gene_symbol:HCC2 description:Thioredoxin superfamily protein [Source:NCBI gene (formerly Entrezgene);Acc:830129]
Onovi5dG0049700	FB	10.6745	9.50287	1.17163	-	Ras-related protein	AT5G10260.1 pep chromosome:TAIR10:5:3219677:3221515:1 gene:AT5G10260 transcript:AT5G10260.1 gene_biotype:protein_coding transcript_biotype:protein_coding gene_symbol:RABH1e description:RAB GTPase homolog H1E [Source:NCBI gene (formerly Entrezgene);Acc:830890]
Onovi5dG0050400	FB	10.4973	9.40095	1.0964	-	sugar phosphate phosphate translocator At5g04160	AT5G04160.1 pep chromosome:TAIR10:5:1142735:1145008:-1 gene:AT5G04160 transcript:AT5G04160.1 gene_biotype:protein_coding transcript_biotype:protein_coding gene_symbol:AT5G04160 description:Nucleotide-sugar transporter family protein [Source:NCBI gene (formerly Entrezgene);Acc:830294]
Onovi5dG0055500	FB	9.11267	8.08063	1.03205	-	Methyltransferase domain	AT1G24480.1 pep chromosome:TAIR10:1:8676360:8677228:-1 gene:AT1G24480 transcript:AT1G24480.1 gene_biotype:protein_coding transcript_biotype:protein_coding gene_symbol:AT1G24480 description:S-adenosyl-L-methionine-dependent methyltransferases superfamily protein [Source:NCBI gene (formerly Entrezgene);Acc:839064]
Onovi5dG0057000	FB	9.44869	8.24698	1.20171	-	Gamma-soluble nsf attachment	AT4G20410.1 pep chromosome:TAIR10:4:11013839:11016590:-1 gene:AT4G20410 transcript:AT4G20410.1 gene_biotype:protein_coding transcript_biotype:protein_coding gene_symbol:GSNAP description:gamma-soluble NSF attachment protein [Source:NCBI gene (formerly Entrezgene);Acc:827789]
Onovi5dG0069400	FB	10.5014	8.38321	2.11823	INT2	Belongs to the major facilitator superfamily. Sugar transporter (TC 2.A.1.1) family	AT1G30220.1 pep chromosome:TAIR10:1:10632720:10635581:-1 gene:AT1G30220 transcript:AT1G30220.1 gene_biotype:protein_coding transcript_biotype:protein_coding gene_symbol:INT2 description:inositol transporter 2 [Source:NCBI gene (formerly Entrezgene);Acc:839902]
Onovi5dG0072200	FB	10.1698	8.15431	2.01549	-	Lysine histidine transporter	AT1G24400.1 pep chromosome:TAIR10:1:8651407:8653915:-1 gene:AT1G24400 transcript:AT1G24400.1 gene_biotype:protein_coding transcript_biotype:protein_coding gene_symbol:LHT2 description:lysine histidine transporter 2 [Source:NCBI gene (formerly Entrezgene);Acc:839057]
Onovi5dG0086200	FB	12.1439	9.20497	2.93889	-	Belongs to the MIP aquaporin (TC 1.A.8) family	AT4G18910.1 pep chromosome:TAIR10:4:10366044:10368510:1 gene:AT4G18910 transcript:AT4G18910.1 gene_biotype:protein_coding transcript_biotype:protein_coding gene_symbol:NIP1;2 description:NOD26-like intrinsic protein 1;2 [Source:NCBI gene (formerly Entrezgene);Acc:827626]
Onovi5dG0087400	FB	10.1726	8.56975	1.60287	-	Alpha,alpha-trehalose-phosphate synthase UDP-forming 1-like	AT1G78580.3 pep chromosome:TAIR10:1:29552495:29559555:-1 gene:AT1G78580 transcript:AT1G78580.3 gene_biotype:protein_coding transcript_biotype:protein_coding gene_symbol:TPS1 description:trehalose-6-phosphate synthase [Source:NCBI gene (formerly Entrezgene);Acc:844194]
Onovi5dG0097700	FB	12.942	10.2002	2.74175	PGIP2	Polygalacturonase	AT5G06870.1 pep chromosome:TAIR10:5:2133918:2135168:1 gene:AT5G06870 transcript:AT5G06870.1 gene_biotype:protein_coding transcript_biotype:protein_coding gene_symbol:PGIP2 description:polygalacturonase inhibiting protein 2 [Source:NCBI gene (formerly Entrezgene);Acc:830578]
Onovi5dG0103100	FB	9.78002	8.39358	1.38644	-	Tobamovirus multiplication protein 1-like	AT4G21790.1 pep chromosome:TAIR10:4:11569524:11572595:1 gene:AT4G21790 transcript:AT4G21790.1 gene_biotype:protein_coding transcript_biotype:protein_coding gene_symbol:TOM1 description:tobamovirus multiplication 1 [Source:NCBI gene (formerly Entrezgene);Acc:828267]
Onovi5dG0104300	FB	9.84448	8.48705	1.35744	-	LMBR1 domain-containing protein 2 homolog	AT5G65290.1 pep chromosome:TAIR10:5:26089436:26094564:1 gene:AT5G65290 transcript:AT5G65290.1 gene_biotype:protein_coding transcript_biotype:protein_coding gene_symbol:AT5G65290 description:LMBR1-like membrane protein [Source:NCBI gene (formerly Entrezgene);Acc:836654]
Onovi5dG0107200	FB	9.9792	8.56979	1.40942	-	Zein-binding	AT1G18265.1 pep chromosome:TAIR10:1:6282233:6283348:-1 gene:AT1G18265 transcript:AT1G18265.1 gene_biotype:protein_coding transcript_biotype:protein_coding gene_symbol:AT1G18265 description:zein-binding protein (Protein of unknown function, DUF593) [Source:NCBI gene (formerly Entrezgene);Acc:2745754]
Onovi5dG0119400	FB	10.0995	8.2978	1.80167	-	-	AT4G21720.1 pep chromosome:TAIR10:4:11542430:11544657:1 gene:AT4G21720 transcript:AT4G21720.1 gene_biotype:protein_coding transcript_biotype:protein_coding gene_symbol:AT4G21720 description:defensin-like protein [Source:NCBI gene (formerly Entrezgene);Acc:828260]
Onovi5dG0127200	FB	10.2718	9.08023	1.19159	-	Acyl-coenzyme A thioesterase 9, mitochondrial-like	AT2G30720.1 pep chromosome:TAIR10:2:13089368:13091755:-1 gene:AT2G30720 transcript:AT2G30720.1 gene_biotype:protein_coding transcript_biotype:protein_coding gene_symbol:AT2G30720 description:Thioesterase/thiol ester dehydrase-isomerase superfamily protein [Source:NCBI gene (formerly Entrezgene);Acc:817623]
Onovi5dG0131700	FB	10.0664	8.88935	1.17708	-	Belongs to the sulfotransferase 1 family	AT2G15730.1 pep chromosome:TAIR10:2:6849452:6852214:1 gene:AT2G15730 transcript:AT2G15730.1 gene_biotype:protein_coding transcript_biotype:protein_coding gene_symbol:AT2G15730 description:P-loop containing nucleoside triphosphate hydrolases superfamily protein [Source:NCBI gene (formerly Entrezgene);Acc:816067]
Onovi5dG0130700	FB	11.2519	8.1935	3.0584	-	La-related protein	AT3G19090.1 pep chromosome:TAIR10:3:6601279:6604010:1 gene:AT3G19090 transcript:AT3G19090.1 gene_biotype:protein_coding transcript_biotype:protein_coding gene_symbol:LARP6c description:RNA-binding protein [Source:NCBI gene (formerly Entrezgene);Acc:821444]
Onovi5dG0135900	FB	11.1	8.55635	2.54364	-	Belongs to the UDP-glycosyltransferase family	AT4G34138.1 pep chromosome:TAIR10:4:16347997:16350203:-1 gene:AT4G34138 transcript:AT4G34138.1 gene_biotype:protein_coding transcript_biotype:protein_coding gene_symbol:UGT73B1 description:UDP-glucosyl transferase 73B1 [Source:NCBI gene (formerly Entrezgene);Acc:829561]
Onovi5dG0139800	FB	9.24005	8.06645	1.1736	-	ADP-ribosylation factor GTPase-activating protein	AT1G70810.1 pep chromosome:TAIR10:1:26703966:26705360:1 gene:AT1G70810 transcript:AT1G70810.1 gene_biotype:protein_coding transcript_biotype:protein_coding gene_symbol:AT1G70810 description:Calcium-dependent lipid-binding (CaLB domain) family protein [Source:NCBI gene (formerly Entrezgene);Acc:843418]
Onovi5dG0140200	FB	11.751	10.4238	1.32711	-	Calcyclin-binding	AT1G30070.1 pep chromosome:TAIR10:1:10546511:10548236:-1 gene:AT1G30070 transcript:AT1G30070.1 gene_biotype:protein_coding transcript_biotype:protein_coding gene_symbol:AT1G30070 description:SGS domain-containing protein [Source:NCBI gene (formerly Entrezgene);Acc:839886]
Onovi5dG0141400	FB	10.624	8.79248	1.83155	-	The H protein shuttles the methylamine group of glycine from the P protein to the T protein	AT2G35120.1 pep chromosome:TAIR10:2:14805639:14807406:-1 gene:AT2G35120 transcript:AT2G35120.1 gene_biotype:protein_coding transcript_biotype:protein_coding gene_symbol:AT2G35120 description:Single hybrid motif superfamily protein [Source:NCBI gene (formerly Entrezgene);Acc:818078]
Onovi5dG0145300	FB	10.9618	8.75565	2.20614	-	Belongs to the pyruvate kinase family	AT5G56350.1 pep chromosome:TAIR10:5:22819936:22822904:-1 gene:AT5G56350 transcript:AT5G56350.1 gene_biotype:protein_coding transcript_biotype:protein_coding gene_symbol:AT5G56350 description:Pyruvate kinase family protein [Source:NCBI gene (formerly Entrezgene);Acc:835735]
Onovi5dG0146900	FB	11.9174	10.1407	1.77673	-	UDP-glucose 6-dehydrogenase	AT5G39320.1 pep chromosome:TAIR10:5:15742543:15744946:1 gene:AT5G39320 transcript:AT5G39320.1 gene_biotype:protein_coding transcript_biotype:protein_coding gene_symbol:UDG4 description:UDP-glucose 6-dehydrogenase family protein [Source:NCBI gene (formerly Entrezgene);Acc:833928]
Onovi5dG0152900	FB	12.0317	10.8433	1.18839	rps28	ribosomal protein	AT5G64140.1 pep chromosome:TAIR10:5:25667324:25668777:-1 gene:AT5G64140 transcript:AT5G64140.1 gene_biotype:protein_coding transcript_biotype:protein_coding gene_symbol:RPS28 description:ribosomal protein S28 [Source:NCBI gene (formerly Entrezgene);Acc:836535]
Onovi5dG0158400	FB	9.77767	8.13744	1.64023	-	Belongs to the peptidase C1 family	AT1G06260.1 pep chromosome:TAIR10:1:1916430:1917585:1 gene:AT1G06260 transcript:AT1G06260.1 gene_biotype:protein_coding transcript_biotype:protein_coding gene_symbol:AT1G06260 description:Cysteine proteinases superfamily protein [Source:NCBI gene (formerly Entrezgene);Acc:837137]
Onovi5dG0159100	FB	9.01794	7.69754	1.3204	-	Belongs to the UDP-glycosyltransferase family	AT5G54010.1 pep chromosome:TAIR10:5:21919593:21921225:-1 gene:AT5G54010 transcript:AT5G54010.1 gene_biotype:protein_coding transcript_biotype:protein_coding gene_symbol:AT5G54010 description:UDP-Glycosyltransferase superfamily protein [Source:NCBI gene (formerly Entrezgene);Acc:835484]
Onovi5dG0167800	FB	11.6438	8.27331	3.37044	-	Oxidoreductase	AT4G21490.1 pep chromosome:TAIR10:4:11436398:11439429:-1 gene:AT4G21490 transcript:AT4G21490.1 gene_biotype:protein_coding transcript_biotype:protein_coding gene_symbol:NDB3 description:NAD(P)H dehydrogenase B3 [Source:NCBI gene (formerly Entrezgene);Acc:828234]
Onovi5dG0169800	FB	10.1862	7.83834	2.3479	-	F-box FBD LRR-repeat protein	AT4G03220.1 pep chromosome:TAIR10:4:1417472:1419148:1 gene:AT4G03220 transcript:AT4G03220.1 gene_biotype:protein_coding transcript_biotype:protein_coding gene_symbol:AT4G03220 description:Protein with RNI-like/FBD-like domain [Source:NCBI gene (formerly Entrezgene);Acc:828021]
Onovi5dG0170200	FB	11.5723	10.5637	1.00859	-	Beta-amylase	AT4G15210.1 pep chromosome:TAIR10:4:8666334:8669526:-1 gene:AT4G15210 transcript:AT4G15210.1 gene_biotype:protein_coding transcript_biotype:protein_coding gene_symbol:BAM5 description:beta-amylase 5 [Source:NCBI gene (formerly Entrezgene);Acc:827185]
Onovi5dG0181800	FB	10.7971	9.72834	1.06875	-	Ferredoxins are iron-sulfur proteins that transfer electrons in a wide variety of metabolic reactions	AT2G27510.1 pep chromosome:TAIR10:2:11757955:11759588:-1 gene:AT2G27510 transcript:AT2G27510.1 gene_biotype:protein_coding transcript_biotype:protein_coding gene_symbol:FD3 description:ferredoxin 3 [Source:NCBI gene (formerly Entrezgene);Acc:817297]
Onovi5dG0183000	FB	9.83864	8.77901	1.05963	-	UDP-D-apiose UDP-D-xylose synthase	AT1G08200.1 pep chromosome:TAIR10:1:2573818:2576844:-1 gene:AT1G08200 transcript:AT1G08200.1 gene_biotype:protein_coding transcript_biotype:protein_coding gene_symbol:AXS2 description:UDP-D-apiose/UDP-D-xylose synthase 2 [Source:NCBI gene (formerly Entrezgene);Acc:837341]
Onovi5dG0184400	FB	11.4533	8.6212	2.83214	-	Cytochrome c oxidase subunit VII	AT4G21105.3 pep chromosome:TAIR10:4:11265479:11267056:1 gene:AT4G21105 transcript:AT4G21105.3 gene_biotype:protein_coding transcript_biotype:protein_coding gene_symbol:AT4G21105 description:cytochrome-c oxidase/ electron carrier [Source:NCBI gene (formerly Entrezgene);Acc:827858]
Onovi5dG0191400	FB	10.6692	9.64541	1.02382	-	Exosome complex component	AT4G27490.1 pep chromosome:TAIR10:4:13739748:13741898:1 gene:AT4G27490 transcript:AT4G27490.1 gene_biotype:protein_coding transcript_biotype:protein_coding gene_symbol:RRP41L description:3'-5'-exoribonuclease family protein [Source:NCBI gene (formerly Entrezgene);Acc:828858]
Onovi5dG0194300	FB	11.8986	10.694	1.20457	BGAL8	beta-galactosidase	AT2G28470.3 pep chromosome:TAIR10:2:12169047:12173991:-1 gene:AT2G28470 transcript:AT2G28470.3 gene_biotype:protein_coding transcript_biotype:protein_coding gene_symbol:BGAL8 description:beta-galactosidase 8 [Source:NCBI gene (formerly Entrezgene);Acc:817395]
Onovi5dG0195000	FB	10.0699	8.38688	1.68297	-	Protein transport protein Sec61 subunit	AT5G60460.1 pep chromosome:TAIR10:5:24316833:24318241:-1 gene:AT5G60460 transcript:AT5G60460.1 gene_biotype:protein_coding transcript_biotype:protein_coding gene_symbol:AT5G60460 description:Preprotein translocase Sec, Sec61-beta subunit protein [Source:NCBI gene (formerly Entrezgene);Acc:28721282]
Onovi5dG0197200	FB	10.5077	9.18061	1.32706	-	Essential component of the vacuolar proton pump (V- ATPase), a multimeric enzyme that catalyzes the translocation of protons across the membranes. Required for assembly and activity of the V-ATPase	AT2G28520.1 pep chromosome:TAIR10:2:12209800:12216077:1 gene:AT2G28520 transcript:AT2G28520.1 gene_biotype:protein_coding transcript_biotype:protein_coding gene_symbol:VHA-A1 description:vacuolar proton ATPase A1 [Source:NCBI gene (formerly Entrezgene);Acc:817400]
Onovi5dG0226000	FB	9.96014	7.77665	2.18349	-	-	-
Onovi5dG0226600	FB	11.6208	8.53068	3.09009	VHA-E2	V-type proton ATPase subunit	AT3G08560.1 pep chromosome:TAIR10:3:2600091:2601907:1 gene:AT3G08560 transcript:AT3G08560.1 gene_biotype:protein_coding transcript_biotype:protein_coding gene_symbol:VHA-E2 description:vacuolar H+-ATPase subunit E isoform 2 [Source:NCBI gene (formerly Entrezgene);Acc:820003]
Onovi5dG0227200	FB	12.9938	9.72313	3.27064	-	Inhibitor	AT1G55770.1 pep chromosome:TAIR10:1:20850977:20851664:-1 gene:AT1G55770 transcript:AT1G55770.1 gene_biotype:protein_coding transcript_biotype:protein_coding gene_symbol:AT1G55770 description:Plant invertase/pectin methylesterase inhibitor superfamily protein [Source:NCBI gene (formerly Entrezgene);Acc:842026]
Onovi5dG0234900	FB	13.9443	9.29017	4.65416	BGAL13	beta-galactosidase	AT2G16730.1 pep chromosome:TAIR10:2:7261783:7266346:-1 gene:AT2G16730 transcript:AT2G16730.1 gene_biotype:protein_coding transcript_biotype:protein_coding gene_symbol:AT2G16730 description:glycosyl hydrolase family 35 protein [Source:NCBI gene (formerly Entrezgene);Acc:816174]
Onovi5dG0245200	FB	9.31437	7.77619	1.53818	-	Belongs to the chalcone stilbene synthases family	AT4G34850.1 pep chromosome:TAIR10:4:16608204:16609829:1 gene:AT4G34850 transcript:AT4G34850.1 gene_biotype:protein_coding transcript_biotype:protein_coding gene_symbol:LAP5 description:Chalcone and stilbene synthase family protein [Source:NCBI gene (formerly Entrezgene);Acc:829637]
Onovi5dG0250400	FB	12.218	10.3247	1.89332	-	ABC transporter G family member	AT3G21090.1 pep chromosome:TAIR10:3:7391286:7395096:-1 gene:AT3G21090 transcript:AT3G21090.1 gene_biotype:protein_coding transcript_biotype:protein_coding gene_symbol:ABCG15 description:ABC-2 type transporter family protein [Source:NCBI gene (formerly Entrezgene);Acc:821661]
Onovi5dG0268400	FB	11.6907	10.6819	1.00883	-	glycerol	AT1G80460.1 pep chromosome:TAIR10:1:30246683:30249337:-1 gene:AT1G80460 transcript:AT1G80460.1 gene_biotype:protein_coding transcript_biotype:protein_coding gene_symbol:NHO1 description:Actin-like ATPase superfamily protein [Source:NCBI gene (formerly Entrezgene);Acc:844385]
Onovi5dG0272000	FB	9.53502	8.15555	1.37947	-	ethylene-responsive transcription factor	AT1G15360.2 pep chromosome:TAIR10:1:5283268:5284736:1 gene:AT1G15360 transcript:AT1G15360.2 gene_biotype:protein_coding transcript_biotype:protein_coding gene_symbol:SHN1 description:Integrase-type DNA-binding superfamily protein [Source:NCBI gene (formerly Entrezgene);Acc:838105]
Onovi5dG0273500	FB	11.5774	9.29867	2.27869	-	Mitochondrial inner membrane protein	AT5G62050.1 pep chromosome:TAIR10:5:24923465:24927314:-1 gene:AT5G62050 transcript:AT5G62050.1 gene_biotype:protein_coding transcript_biotype:protein_coding gene_symbol:OXA1 description:inner membrane OXA1-like protein [Source:NCBI gene (formerly Entrezgene);Acc:836325]
Onovi5dG0281500	FB	10.0149	7.94147	2.07341	-	-	AT1G52343.1 pep chromosome:TAIR10:1:19494127:19495867:-1 gene:AT1G52343 transcript:AT1G52343.1 gene_biotype:protein_coding transcript_biotype:protein_coding gene_symbol:AT1G52343 description:uncharacterized protein [Source:NCBI gene (formerly Entrezgene);Acc:6241332]
Onovi5dG0290300	FB	10.6129	9.59244	1.02046	-	traB domain-containing	AT1G05270.1 pep chromosome:TAIR10:1:1531641:1534767:-1 gene:AT1G05270 transcript:AT1G05270.1 gene_biotype:protein_coding transcript_biotype:protein_coding gene_symbol:AT1G05270 description:TraB family protein [Source:NCBI gene (formerly Entrezgene);Acc:837027]
Onovi5dG0290400	FB	10.2897	8.97108	1.31859	-	traB domain-containing	AT1G05270.1 pep chromosome:TAIR10:1:1531641:1534767:-1 gene:AT1G05270 transcript:AT1G05270.1 gene_biotype:protein_coding transcript_biotype:protein_coding gene_symbol:AT1G05270 description:TraB family protein [Source:NCBI gene (formerly Entrezgene);Acc:837027]
Onovi5dG0302800	FB	10.7797	9.68738	1.09231	-	NADH-ubiquinone oxidoreductase complex I, 21 kDa subunit	AT4G16450.1 pep chromosome:TAIR10:4:9279909:9280901:1 gene:AT4G16450 transcript:AT4G16450.1 gene_biotype:protein_coding transcript_biotype:protein_coding gene_symbol:AT4G16450 description:NADH-ubiquinone oxidoreductase [Source:NCBI gene (formerly Entrezgene);Acc:827343]
Onovi5dG0307400	FB	12.5811	9.64401	2.93708	-	Belongs to the 'GDSL' lipolytic enzyme family	AT5G33370.1 pep chromosome:TAIR10:5:12602468:12604832:-1 gene:AT5G33370 transcript:AT5G33370.1 gene_biotype:protein_coding transcript_biotype:protein_coding gene_symbol:AT5G33370 description:GDSL-like Lipase/Acylhydrolase superfamily protein [Source:NCBI gene (formerly Entrezgene);Acc:833315]
Onovi5dG0315500	FB	10.4143	9.18343	1.23089	-	traB domain-containing	AT1G05270.1 pep chromosome:TAIR10:1:1531641:1534767:-1 gene:AT1G05270 transcript:AT1G05270.1 gene_biotype:protein_coding transcript_biotype:protein_coding gene_symbol:AT1G05270 description:TraB family protein [Source:NCBI gene (formerly Entrezgene);Acc:837027]
Onovi5dG0322000	FB	12.9261	11.6214	1.30476	-	Plant non-specific lipid-transfer proteins transfer phospholipids as well as galactolipids across membranes. May play a role in wax or cutin deposition in the cell walls of expanding epidermal cells and certain secretory tissues	AT2G38540.1 pep chromosome:TAIR10:2:16130290:16131240:1 gene:AT2G38540 transcript:AT2G38540.1 gene_biotype:protein_coding transcript_biotype:protein_coding gene_symbol:LP1 description:lipid transfer protein 1 [Source:NCBI gene (formerly Entrezgene);Acc:818436]
Onovi5dG0343300	FB	9.7375	8.64703	1.09047	-	P-loop nucleoside triphosphate hydrolase superfamily protein	AT1G33970.5 pep chromosome:TAIR10:1:12349304:12351246:-1 gene:AT1G33970 transcript:AT1G33970.5 gene_biotype:protein_coding transcript_biotype:protein_coding gene_symbol:AT1G33970 description:P-loop containing nucleoside triphosphate hydrolases superfamily protein [Source:NCBI gene (formerly Entrezgene);Acc:840294]
Onovi5dG0354900	FB	12.3255	7.91331	4.41216	-	Lipoxygenase homology domain-containing protein 1-like	AT2G22170.1 pep chromosome:TAIR10:2:9426796:9428170:-1 gene:AT2G22170 transcript:AT2G22170.1 gene_biotype:protein_coding transcript_biotype:protein_coding gene_symbol:PLAT2 description:Lipase/lipooxygenase, PLAT/LH2 family protein [Source:NCBI gene (formerly Entrezgene);Acc:816751]
Onovi5dG0356000	FB	10.9332	9.38701	1.54618	-	f-box protein	AT5G07670.1 pep chromosome:TAIR10:5:2430146:2432231:1 gene:AT5G07670 transcript:AT5G07670.1 gene_biotype:protein_coding transcript_biotype:protein_coding gene_symbol:AT5G07670 description:RNI-like superfamily protein [Source:NCBI gene (formerly Entrezgene);Acc:830660]
Onovi6aG0009500	FB	11.4212	10.1268	1.29435	-	Gibberellin regulated protein	AT5G14920.1 pep chromosome:TAIR10:5:4826141:4828384:1 gene:AT5G14920 transcript:AT5G14920.1 gene_biotype:protein_coding transcript_biotype:protein_coding gene_symbol:AT5G14920 description:Gibberellin-regulated family protein [Source:NCBI gene (formerly Entrezgene);Acc:831344]
[truncated: 10,685 more rows]

## Sheet: Data_S2_GO_enrichment_TEGs
Tissue	Ontology	TermID	Name	log10p	p-value	Frequency	Uniqueness	Dispensability
FB	BP	GO:0009555	pollen development	-19.7197	1.90685e-20	0.0131042	0.893252	0
[truncated: 914 more rows]
