# Supplementary material for: A chromosome-scale reference genome and integrative transcriptome provide insight into tissue- and stress-specific responses in tetraploid sainfoin (Onobrychis viciifolia)
Source: Planta. 2026 May 14;263(6):155. doi: 10.1007/s00425-026-05021-y (PMC13176080; doi:10.1007/s00425-026-05021-y)
Supplement: Supplementary file 3 — Supplementary file3 (XLSX 3151 KB) [file 425_2026_5021_MOESM3_ESM.xlsx]

## Sheet: Data_S3
Data S3. Differentially expressed genes (DEGs) under drought and waterlogging compared to normally watered controls
A chromosome-scale reference genome and integrative transcriptome provide insight into tissue- and stress-specific responses in tetraploid sainfoin (Onobrychis viciifolia)
Cuong V. Nguyen, Dustin Cram, Halim Song, Rodrigo Ortega Polo, Hari Poudel, Bill Biligetu, Kimberley Burton Hughes, Surya Acharya, David Konkin*, Stacy D. Singer*
Corresponding authors
* Stacy D. Singer
Agriculture and Agri-Food Canada, Lethbridge Research and Development Centre, Lethbridge, AB, T1J 4B1, Canada
Email: stacy.singer@agr.gc.ca
ORCID: https://orcid.org/0000-0002-6973-3881
* David Konkin
National Research Council of Canada, Aquatic Crop Resource Development, Saskatoon, SK, S7N 0W9, Canada
Email: david.konkin@nrc-cnrc.gc.ca
ORCID: https://orcid.org/0000-0001-5410-8357

## Sheet: Data_S3_Drought vs. control
GeneID	log2FC	padj	baseMean	Condition	Direction	Preferred_name	Description	A.thaliana
Onovi2dG0212900	-6.19729	4.14987e-125	3494.05	D vs Control	Downregulated	-	Boron transporter	AT2G47160.1 pep chromosome:TAIR10:2:19357420:19361328:-1 gene:AT2G47160 transcript:AT2G47160.1 gene_biotype:protein_coding transcript_biotype:protein_coding gene_symbol:BOR1 description:HCO3- transporter family [Source:NCBI gene (formerly Entrezgene);Acc:819329]
Onovi3cG0033000	-3.18527	4.72901e-120	1546.87	D vs Control	Downregulated	-	mitogen-activated protein kinase kinase	AT1G73500.1 pep chromosome:TAIR10:1:27639091:27640643:-1 gene:AT1G73500 transcript:AT1G73500.1 gene_biotype:protein_coding transcript_biotype:protein_coding gene_symbol:MKK9 description:MAP kinase kinase 9 [Source:NCBI gene (formerly Entrezgene);Acc:843685]
Onovi1cG0268000	-6.26836	7.76379e-106	1032.83	D vs Control	Downregulated	-	ABC transporter C family member	AT3G21250.2 pep chromosome:TAIR10:3:7457433:7463644:-1 gene:AT3G21250 transcript:AT3G21250.2 gene_biotype:protein_coding transcript_biotype:protein_coding gene_symbol:ABCC8 description:multidrug resistance-associated protein 6 [Source:NCBI gene (formerly Entrezgene);Acc:821679]
Onovi3dG0192700	-7.53734	2.054e-102	3782.74	D vs Control	Downregulated	-	LRR receptor-like serine threonine-protein kinase	AT1G53430.1 pep chromosome:TAIR10:1:19934987:19941185:1 gene:AT1G53430 transcript:AT1G53430.1 gene_biotype:protein_coding transcript_biotype:protein_coding gene_symbol:AT1G53430 description:Leucine-rich repeat transmembrane protein kinase [Source:NCBI gene (formerly Entrezgene);Acc:841778]
Onovi1bG0140600	-5.40002	1.36979e-96	4287.55	D vs Control	Downregulated	-	Belongs to the peroxidase family. Classical plant (class III) peroxidase subfamily	AT4G37530.1 pep chromosome:TAIR10:4:17634696:17636401:1 gene:AT4G37530 transcript:AT4G37530.1 gene_biotype:protein_coding transcript_biotype:protein_coding gene_symbol:AT4G37530 description:Peroxidase superfamily protein [Source:NCBI gene (formerly Entrezgene);Acc:829908]
Onovi4aG0265600	-8.5136	5.08598e-94	2194.44	D vs Control	Downregulated	-	Belongs to the UDP-glycosyltransferase family	AT3G02100.1 pep chromosome:TAIR10:3:368840:370484:-1 gene:AT3G02100 transcript:AT3G02100.1 gene_biotype:protein_coding transcript_biotype:protein_coding gene_symbol:AT3G02100 description:UDP-Glycosyltransferase superfamily protein [Source:NCBI gene (formerly Entrezgene);Acc:820287]
Onovi6dG0188500	-4.39798	1.86185e-92	3025.22	D vs Control	Downregulated	-	Peptide methionine sulfoxide reductase-like	AT5G61640.1 pep chromosome:TAIR10:5:24775028:24776398:1 gene:AT5G61640 transcript:AT5G61640.1 gene_biotype:protein_coding transcript_biotype:protein_coding gene_symbol:PMSR1 description:peptidemethionine sulfoxide reductase 1 [Source:NCBI gene (formerly Entrezgene);Acc:836286]
Onovi4bG0001600	-3.5429	2.06113e-92	6640.73	D vs Control	Downregulated	-	Belongs to the GST superfamily	AT2G29420.1 pep chromosome:TAIR10:2:12617936:12618899:-1 gene:AT2G29420 transcript:AT2G29420.1 gene_biotype:protein_coding transcript_biotype:protein_coding gene_symbol:GSTU7 description:glutathione S-transferase tau 7 [Source:NCBI gene (formerly Entrezgene);Acc:817491]
Onovi2bG0008400	-3.46161	9.93729e-90	3655.65	D vs Control	Downregulated	OPR1	12-oxophytodienoate reductase	AT1G76690.1 pep chromosome:TAIR10:1:28778622:28780483:1 gene:AT1G76690 transcript:AT1G76690.1 gene_biotype:protein_coding transcript_biotype:protein_coding gene_symbol:OPR2 description:12-oxophytodienoate reductase 2 [Source:NCBI gene (formerly Entrezgene);Acc:844002]
Onovi3cG0186300	-5.61378	1.80551e-88	576.293	D vs Control	Downregulated	-	leucine-rich repeat receptor-like serine threonine-protein kinase	AT3G14840.2 pep chromosome:TAIR10:3:4988008:4994109:1 gene:AT3G14840 transcript:AT3G14840.2 gene_biotype:protein_coding transcript_biotype:protein_coding gene_symbol:AT3G14840 description:Leucine-rich repeat transmembrane protein kinase [Source:NCBI gene (formerly Entrezgene);Acc:820713]
Onovi2aG0206900	-5.40504	3.65116e-86	3634.08	D vs Control	Downregulated	-	Boron transporter	AT2G47160.1 pep chromosome:TAIR10:2:19357420:19361328:-1 gene:AT2G47160 transcript:AT2G47160.1 gene_biotype:protein_coding transcript_biotype:protein_coding gene_symbol:BOR1 description:HCO3- transporter family [Source:NCBI gene (formerly Entrezgene);Acc:819329]
Onovi2bG0208100	-5.42962	1.51471e-85	3633.03	D vs Control	Downregulated	-	Boron transporter	AT2G47160.1 pep chromosome:TAIR10:2:19357420:19361328:-1 gene:AT2G47160 transcript:AT2G47160.1 gene_biotype:protein_coding transcript_biotype:protein_coding gene_symbol:BOR1 description:HCO3- transporter family [Source:NCBI gene (formerly Entrezgene);Acc:819329]
Onovi2cG0218600	-5.20354	6.80834e-85	3929.12	D vs Control	Downregulated	-	Boron transporter	AT2G47160.1 pep chromosome:TAIR10:2:19357420:19361328:-1 gene:AT2G47160 transcript:AT2G47160.1 gene_biotype:protein_coding transcript_biotype:protein_coding gene_symbol:BOR1 description:HCO3- transporter family [Source:NCBI gene (formerly Entrezgene);Acc:819329]
Onovi6dG0043500	-6.70325	2.95549e-83	1035.03	D vs Control	Downregulated	-	Belongs to the GST superfamily	AT2G29420.1 pep chromosome:TAIR10:2:12617936:12618899:-1 gene:AT2G29420 transcript:AT2G29420.1 gene_biotype:protein_coding transcript_biotype:protein_coding gene_symbol:GSTU7 description:glutathione S-transferase tau 7 [Source:NCBI gene (formerly Entrezgene);Acc:817491]
Onovi1cG0140400	-4.84922	5.539e-80	2552.75	D vs Control	Downregulated	-	Belongs to the peroxidase family. Classical plant (class III) peroxidase subfamily	AT4G37530.1 pep chromosome:TAIR10:4:17634696:17636401:1 gene:AT4G37530 transcript:AT4G37530.1 gene_biotype:protein_coding transcript_biotype:protein_coding gene_symbol:AT4G37530 description:Peroxidase superfamily protein [Source:NCBI gene (formerly Entrezgene);Acc:829908]
Onovi1dG0142300	-4.84415	8.88695e-80	2544.09	D vs Control	Downregulated	-	Belongs to the peroxidase family. Classical plant (class III) peroxidase subfamily	AT4G37530.1 pep chromosome:TAIR10:4:17634696:17636401:1 gene:AT4G37530 transcript:AT4G37530.1 gene_biotype:protein_coding transcript_biotype:protein_coding gene_symbol:AT4G37530 description:Peroxidase superfamily protein [Source:NCBI gene (formerly Entrezgene);Acc:829908]
Onovi4aG0352000	-3.03393	1.47302e-79	3854.16	D vs Control	Downregulated	-	NAC transcription factor	AT5G13180.1 pep chromosome:TAIR10:5:4196256:4197940:1 gene:AT5G13180 transcript:AT5G13180.1 gene_biotype:protein_coding transcript_biotype:protein_coding gene_symbol:NAC083 description:NAC domain containing protein 83 [Source:NCBI gene (formerly Entrezgene);Acc:831157]
Onovi6bG0047700	-3.04526	1.05935e-78	5267.37	D vs Control	Downregulated	-	Belongs to the GST superfamily	AT2G29420.1 pep chromosome:TAIR10:2:12617936:12618899:-1 gene:AT2G29420 transcript:AT2G29420.1 gene_biotype:protein_coding transcript_biotype:protein_coding gene_symbol:GSTU7 description:glutathione S-transferase tau 7 [Source:NCBI gene (formerly Entrezgene);Acc:817491]
Onovi1aG0385200	-4.98522	4.02669e-78	731.74	D vs Control	Downregulated	-	Catalyzes xyloglucan endohydrolysis (XEH) and or endotransglycosylation (XET). Cleaves and religates xyloglucan polymers, an essential constituent of the primary cell wall, and thereby participates in cell wall construction of growing tissues	AT1G10550.1 pep chromosome:TAIR10:1:3479066:3481041:-1 gene:AT1G10550 transcript:AT1G10550.1 gene_biotype:protein_coding transcript_biotype:protein_coding gene_symbol:XTH33 description:xyloglucan:xyloglucosyl transferase 33 [Source:NCBI gene (formerly Entrezgene);Acc:837596]
Onovi2dG0403400	-5.51832	1.13722e-77	727.471	D vs Control	Downregulated	-	Potassium transporter	AT2G30070.1 pep chromosome:TAIR10:2:12834860:12838655:1 gene:AT2G30070 transcript:AT2G30070.1 gene_biotype:protein_coding transcript_biotype:protein_coding gene_symbol:KT1 description:potassium transporter 1 [Source:NCBI gene (formerly Entrezgene);Acc:817558]
Onovi6cG0049300	-3.04907	9.22526e-77	5270.93	D vs Control	Downregulated	-	Belongs to the GST superfamily	AT2G29420.1 pep chromosome:TAIR10:2:12617936:12618899:-1 gene:AT2G29420 transcript:AT2G29420.1 gene_biotype:protein_coding transcript_biotype:protein_coding gene_symbol:GSTU7 description:glutathione S-transferase tau 7 [Source:NCBI gene (formerly Entrezgene);Acc:817491]
Onovi7cG0357500	-7.08158	2.65848e-76	2176.93	D vs Control	Downregulated	RAV1	AP2 ERF and B3 domain-containing transcription	AT1G25560.1 pep chromosome:TAIR10:1:8981556:8983314:-1 gene:AT1G25560 transcript:AT1G25560.1 gene_biotype:protein_coding transcript_biotype:protein_coding gene_symbol:TEM1 description:AP2/B3 transcription factor family protein [Source:NCBI gene (formerly Entrezgene);Acc:839143]
Onovi1aG0140500	-4.02015	3.53686e-72	4532.36	D vs Control	Downregulated	-	Belongs to the peroxidase family. Classical plant (class III) peroxidase subfamily	AT4G37530.1 pep chromosome:TAIR10:4:17634696:17636401:1 gene:AT4G37530 transcript:AT4G37530.1 gene_biotype:protein_coding transcript_biotype:protein_coding gene_symbol:AT4G37530 description:Peroxidase superfamily protein [Source:NCBI gene (formerly Entrezgene);Acc:829908]
Onovi7cG0001200	-6.9236	1.42603e-70	1853.57	D vs Control	Downregulated	RAV1	AP2 ERF and B3 domain-containing transcription	AT1G68840.1 pep chromosome:TAIR10:1:25880155:25881955:1 gene:AT1G68840 transcript:AT1G68840.1 gene_biotype:protein_coding transcript_biotype:protein_coding gene_symbol:RAV2 description:uncharacterized protein [Source:NCBI gene (formerly Entrezgene);Acc:843216]
Onovi2dG0202700	-5.22657	1.56606e-70	357.22	D vs Control	Downregulated	-	Alcohol dehydrogenase-like	AT5G42250.1 pep chromosome:TAIR10:5:16893849:16897690:1 gene:AT5G42250 transcript:AT5G42250.1 gene_biotype:protein_coding transcript_biotype:protein_coding gene_symbol:AT5G42250 description:Zinc-binding alcohol dehydrogenase family protein [Source:NCBI gene (formerly Entrezgene);Acc:834230]
Onovi2cG0115600	-5.00669	1.9369e-70	1080.64	D vs Control	Downregulated	-	WD domain, G-beta repeat	AT1G24130.1 pep chromosome:TAIR10:1:8534146:8535660:-1 gene:AT1G24130 transcript:AT1G24130.1 gene_biotype:protein_coding transcript_biotype:protein_coding gene_symbol:AT1G24130 description:Transducin/WD40 repeat-like superfamily protein [Source:NCBI gene (formerly Entrezgene);Acc:839025]
Onovi2cG0115500	-4.99372	2.55255e-69	1070.92	D vs Control	Downregulated	-	WD domain, G-beta repeat	AT1G24130.1 pep chromosome:TAIR10:1:8534146:8535660:-1 gene:AT1G24130 transcript:AT1G24130.1 gene_biotype:protein_coding transcript_biotype:protein_coding gene_symbol:AT1G24130 description:Transducin/WD40 repeat-like superfamily protein [Source:NCBI gene (formerly Entrezgene);Acc:839025]
Onovi2aG0076200	-4.58663	6.72485e-68	1166.14	D vs Control	Downregulated	-	Transporter	AT5G65980.1 pep chromosome:TAIR10:5:26392336:26394768:1 gene:AT5G65980 transcript:AT5G65980.1 gene_biotype:protein_coding transcript_biotype:protein_coding gene_symbol:AT5G65980 description:Auxin efflux carrier family protein [Source:NCBI gene (formerly Entrezgene);Acc:836728]
Onovi7dG0376900	-7.95591	3.37669e-67	2034.65	D vs Control	Downregulated	RAV1	AP2 ERF and B3 domain-containing transcription	AT1G25560.1 pep chromosome:TAIR10:1:8981556:8983314:-1 gene:AT1G25560 transcript:AT1G25560.1 gene_biotype:protein_coding transcript_biotype:protein_coding gene_symbol:TEM1 description:AP2/B3 transcription factor family protein [Source:NCBI gene (formerly Entrezgene);Acc:839143]
Onovi1dG0088600	-2.65056	5.7474e-66	5147.11	D vs Control	Downregulated	-	Isoaspartyl peptidase	AT5G08100.1 pep chromosome:TAIR10:5:2592976:2594701:-1 gene:AT5G08100 transcript:AT5G08100.1 gene_biotype:protein_coding transcript_biotype:protein_coding gene_symbol:ASPGA1 description:N-terminal nucleophile aminohydrolases (Ntn hydrolases) superfamily protein [Source:NCBI gene (formerly Entrezgene);Acc:830704]
Onovi6aG0047500	-3.61712	6.41224e-66	3647.6	D vs Control	Downregulated	-	Belongs to the GST superfamily	AT2G29420.1 pep chromosome:TAIR10:2:12617936:12618899:-1 gene:AT2G29420 transcript:AT2G29420.1 gene_biotype:protein_coding transcript_biotype:protein_coding gene_symbol:GSTU7 description:glutathione S-transferase tau 7 [Source:NCBI gene (formerly Entrezgene);Acc:817491]
Onovi3cG0082100	-5.27013	1.80255e-65	11273.3	D vs Control	Downregulated	-	-	-
Onovi3cG0188800	-4.47677	2.05979e-64	936.834	D vs Control	Downregulated	-	leucine-rich repeat receptor-like serine threonine-protein kinase	AT3G14840.2 pep chromosome:TAIR10:3:4988008:4994109:1 gene:AT3G14840 transcript:AT3G14840.2 gene_biotype:protein_coding transcript_biotype:protein_coding gene_symbol:AT3G14840 description:Leucine-rich repeat transmembrane protein kinase [Source:NCBI gene (formerly Entrezgene);Acc:820713]
Onovi2dG0062400	-6.50552	3.57621e-64	1105.2	D vs Control	Downregulated	-	RING-type E3 ubiquitin transferase	AT4G36550.1 pep chromosome:TAIR10:4:17245400:17248461:-1 gene:AT4G36550 transcript:AT4G36550.1 gene_biotype:protein_coding transcript_biotype:protein_coding gene_symbol:AT4G36550 description:ARM repeat superfamily protein [Source:NCBI gene (formerly Entrezgene);Acc:829807]
Onovi2cG0036100	-3.57936	8.91698e-64	1054.05	D vs Control	Downregulated	-	Type I inositol 1,4,5-trisphosphate 5-phosphatase	AT4G18010.1 pep chromosome:TAIR10:4:9991001:9994524:-1 gene:AT4G18010 transcript:AT4G18010.1 gene_biotype:protein_coding transcript_biotype:protein_coding gene_symbol:IP5PII description:myo-inositol polyphosphate 5-phosphatase 2 [Source:NCBI gene (formerly Entrezgene);Acc:827526]
Onovi1aG0121100	-3.54407	5.97941e-63	450.734	D vs Control	Downregulated	-	hsp70-Hsp90 organizing protein	AT1G62740.1 pep chromosome:TAIR10:1:23230922:23233543:1 gene:AT1G62740 transcript:AT1G62740.1 gene_biotype:protein_coding transcript_biotype:protein_coding gene_symbol:Hop2 description:stress-inducible protein [Source:NCBI gene (formerly Entrezgene);Acc:842572]
Onovi6aG0180700	-3.53644	7.05532e-63	3699	D vs Control	Downregulated	-	Peptide methionine sulfoxide reductase-like	AT5G61640.1 pep chromosome:TAIR10:5:24775028:24776398:1 gene:AT5G61640 transcript:AT5G61640.1 gene_biotype:protein_coding transcript_biotype:protein_coding gene_symbol:PMSR1 description:peptidemethionine sulfoxide reductase 1 [Source:NCBI gene (formerly Entrezgene);Acc:836286]
Onovi2aG0008500	-3.30678	5.40817e-62	3674.38	D vs Control	Downregulated	OPR1	12-oxophytodienoate reductase	AT1G76690.1 pep chromosome:TAIR10:1:28778622:28780483:1 gene:AT1G76690 transcript:AT1G76690.1 gene_biotype:protein_coding transcript_biotype:protein_coding gene_symbol:OPR2 description:12-oxophytodienoate reductase 2 [Source:NCBI gene (formerly Entrezgene);Acc:844002]
Onovi6aG0235400	-3.19796	2.92802e-61	1825.92	D vs Control	Downregulated	-	Amino acid permease	AT5G09220.1 pep chromosome:TAIR10:5:2866222:2869156:1 gene:AT5G09220 transcript:AT5G09220.1 gene_biotype:protein_coding transcript_biotype:protein_coding gene_symbol:AAP2 description:amino acid permease 2 [Source:NCBI gene (formerly Entrezgene);Acc:830781]
Onovi2cG0008400	-3.81004	7.70086e-60	1510.3	D vs Control	Downregulated	OPR1	12-oxophytodienoate reductase	AT1G76680.1 pep chromosome:TAIR10:1:28776626:28778837:1 gene:AT1G76680 transcript:AT1G76680.1 gene_biotype:protein_coding transcript_biotype:protein_coding gene_symbol:OPR1 description:12-oxophytodienoate reductase 1 [Source:NCBI gene (formerly Entrezgene);Acc:844001]
Onovi3bG0192400	-7.17194	2.60812e-59	1913.23	D vs Control	Downregulated	-	LRR receptor-like serine threonine-protein kinase	AT1G53430.1 pep chromosome:TAIR10:1:19934987:19941185:1 gene:AT1G53430 transcript:AT1G53430.1 gene_biotype:protein_coding transcript_biotype:protein_coding gene_symbol:AT1G53430 description:Leucine-rich repeat transmembrane protein kinase [Source:NCBI gene (formerly Entrezgene);Acc:841778]
Onovi6bG0312600	-2.32344	2.45998e-58	4261.39	D vs Control	Downregulated	-	RWP-RK domain	AT1G20640.2 pep chromosome:TAIR10:1:7154410:7158287:1 gene:AT1G20640 transcript:AT1G20640.2 gene_biotype:protein_coding transcript_biotype:protein_coding gene_symbol:AT1G20640 description:Plant regulator RWP-RK family protein [Source:NCBI gene (formerly Entrezgene);Acc:838653]
Onovi5dG0094200	-4.42284	6.78818e-58	496.002	D vs Control	Downregulated	FLS2	Belongs to the protein kinase superfamily. Ser Thr protein kinase family	AT5G46330.1 pep chromosome:TAIR10:5:18791575:18795908:1 gene:AT5G46330 transcript:AT5G46330.1 gene_biotype:protein_coding transcript_biotype:protein_coding gene_symbol:FLS2 description:Leucine-rich receptor-like protein kinase family protein [Source:NCBI gene (formerly Entrezgene);Acc:834676]
Onovi5bG0109100	-4.41788	1.18719e-57	494.375	D vs Control	Downregulated	FLS2	Belongs to the protein kinase superfamily. Ser Thr protein kinase family	AT5G46330.1 pep chromosome:TAIR10:5:18791575:18795908:1 gene:AT5G46330 transcript:AT5G46330.1 gene_biotype:protein_coding transcript_biotype:protein_coding gene_symbol:FLS2 description:Leucine-rich receptor-like protein kinase family protein [Source:NCBI gene (formerly Entrezgene);Acc:834676]
Onovi3dG0084900	-4.71018	1.34533e-57	15293.2	D vs Control	Downregulated	-	-	-
Onovi4bG0141700	-2.39271	4.21249e-57	1492.23	D vs Control	Downregulated	-	BRO1-like domain	AT5G14020.1 pep chromosome:TAIR10:5:4523421:4526167:-1 gene:AT5G14020 transcript:AT5G14020.1 gene_biotype:protein_coding transcript_biotype:protein_coding gene_symbol:AT5G14020 description:Endosomal targeting BRO1-like domain-containing protein [Source:NCBI gene (formerly Entrezgene);Acc:831250]
Onovi5dG0189100	-5.68129	7.57609e-57	1171.13	D vs Control	Downregulated	-	Belongs to the peptidase S10 family	AT3G45010.1 pep chromosome:TAIR10:3:16466144:16468989:1 gene:AT3G45010 transcript:AT3G45010.1 gene_biotype:protein_coding transcript_biotype:protein_coding gene_symbol:scpl48 description:serine carboxypeptidase-like 48 [Source:NCBI gene (formerly Entrezgene);Acc:823636]
Onovi6bG0172000	-3.91805	9.11612e-56	3006.23	D vs Control	Downregulated	-	Peptide methionine sulfoxide reductase-like	AT5G61640.1 pep chromosome:TAIR10:5:24775028:24776398:1 gene:AT5G61640 transcript:AT5G61640.1 gene_biotype:protein_coding transcript_biotype:protein_coding gene_symbol:PMSR1 description:peptidemethionine sulfoxide reductase 1 [Source:NCBI gene (formerly Entrezgene);Acc:836286]
Onovi4bG0201700	-6.61557	9.47809e-56	304.284	D vs Control	Downregulated	-	Abscisic acid receptor	AT2G38310.1 pep chromosome:TAIR10:2:16049918:16051356:1 gene:AT2G38310 transcript:AT2G38310.1 gene_biotype:protein_coding transcript_biotype:protein_coding gene_symbol:PYL4 description:PYR1-like 4 [Source:NCBI gene (formerly Entrezgene);Acc:818411]
Onovi4aG0353300	-3.77434	1.86775e-55	1750.59	D vs Control	Downregulated	-	Belongs to the GST superfamily	AT2G29420.1 pep chromosome:TAIR10:2:12617936:12618899:-1 gene:AT2G29420 transcript:AT2G29420.1 gene_biotype:protein_coding transcript_biotype:protein_coding gene_symbol:GSTU7 description:glutathione S-transferase tau 7 [Source:NCBI gene (formerly Entrezgene);Acc:817491]
Onovi1cG0385200	-4.87994	2.51937e-55	519.504	D vs Control	Downregulated	-	Catalyzes xyloglucan endohydrolysis (XEH) and or endotransglycosylation (XET). Cleaves and religates xyloglucan polymers, an essential constituent of the primary cell wall, and thereby participates in cell wall construction of growing tissues	AT1G10550.1 pep chromosome:TAIR10:1:3479066:3481041:-1 gene:AT1G10550 transcript:AT1G10550.1 gene_biotype:protein_coding transcript_biotype:protein_coding gene_symbol:XTH33 description:xyloglucan:xyloglucosyl transferase 33 [Source:NCBI gene (formerly Entrezgene);Acc:837596]
Onovi1aG0245300	-5.45877	3.12876e-55	1886.49	D vs Control	Downregulated	-	RESISTANCE protein	AT4G12010.1 pep chromosome:TAIR10:4:7196991:7201571:-1 gene:AT4G12010 transcript:AT4G12010.1 gene_biotype:protein_coding transcript_biotype:protein_coding gene_symbol:AT4G12010 description:Disease resistance protein (TIR-NBS-LRR class) family [Source:NCBI gene (formerly Entrezgene);Acc:826809]
Onovi4aG0213300	-4.00139	1.00756e-54	1818.1	D vs Control	Downregulated	-	Belongs to the GST superfamily	AT3G09270.1 pep chromosome:TAIR10:3:2848183:2849686:-1 gene:AT3G09270 transcript:AT3G09270.1 gene_biotype:protein_coding transcript_biotype:protein_coding gene_symbol:GSTU8 description:glutathione S-transferase TAU 8 [Source:NCBI gene (formerly Entrezgene);Acc:820083]
Onovi6aG0298600	-2.35247	1.18471e-54	4399.48	D vs Control	Downregulated	-	RWP-RK domain	AT1G20640.2 pep chromosome:TAIR10:1:7154410:7158287:1 gene:AT1G20640 transcript:AT1G20640.2 gene_biotype:protein_coding transcript_biotype:protein_coding gene_symbol:AT1G20640 description:Plant regulator RWP-RK family protein [Source:NCBI gene (formerly Entrezgene);Acc:838653]
Onovi6aG0162600	-4.29153	6.18062e-54	739.026	D vs Control	Downregulated	-	subtilisin-like protease	AT2G04160.1 pep chromosome:TAIR10:2:1401268:1407827:-1 gene:AT2G04160 transcript:AT2G04160.1 gene_biotype:protein_coding transcript_biotype:protein_coding gene_symbol:AIR3 description:Subtilisin-like serine endopeptidase family protein [Source:NCBI gene (formerly Entrezgene);Acc:814953]
Onovi7unG0051400	-2.96298	9.22308e-54	2010.29	D vs Control	Downregulated	-	3-ketoacyl-CoA synthase	AT5G04530.1 pep chromosome:TAIR10:5:1291630:1293723:-1 gene:AT5G04530 transcript:AT5G04530.1 gene_biotype:protein_coding transcript_biotype:protein_coding gene_symbol:KCS19 description:3-ketoacyl-CoA synthase 19 [Source:NCBI gene (formerly Entrezgene);Acc:830332]
Onovi6cG0120200	-3.80585	1.77254e-53	1099.97	D vs Control	Downregulated	DOGT1	Belongs to the UDP-glycosyltransferase family	AT2G36800.1 pep chromosome:TAIR10:2:15423172:15425129:-1 gene:AT2G36800 transcript:AT2G36800.1 gene_biotype:protein_coding transcript_biotype:protein_coding gene_symbol:DOGT1 description:don-glucosyltransferase 1 [Source:NCBI gene (formerly Entrezgene);Acc:818252]
Onovi6cG0318200	-2.2935	2.30065e-53	4334.83	D vs Control	Downregulated	-	RWP-RK domain	AT1G20640.2 pep chromosome:TAIR10:1:7154410:7158287:1 gene:AT1G20640 transcript:AT1G20640.2 gene_biotype:protein_coding transcript_biotype:protein_coding gene_symbol:AT1G20640 description:Plant regulator RWP-RK family protein [Source:NCBI gene (formerly Entrezgene);Acc:838653]
Onovi2dG0422800	-1.91141	3.50474e-53	5442.62	D vs Control	Downregulated	-	NAD(P)H-dependent 6'-deoxychalcone synthase-like	AT1G59950.1 pep chromosome:TAIR10:1:22068033:22070588:-1 gene:AT1G59950 transcript:AT1G59950.1 gene_biotype:protein_coding transcript_biotype:protein_coding gene_symbol:AT1G59950 description:NAD(P)-linked oxidoreductase superfamily protein [Source:NCBI gene (formerly Entrezgene);Acc:842289]
Onovi7unG0053900	-2.96104	3.81253e-53	1457.21	D vs Control	Downregulated	-	3-ketoacyl-CoA synthase	AT5G04530.1 pep chromosome:TAIR10:5:1291630:1293723:-1 gene:AT5G04530 transcript:AT5G04530.1 gene_biotype:protein_coding transcript_biotype:protein_coding gene_symbol:KCS19 description:3-ketoacyl-CoA synthase 19 [Source:NCBI gene (formerly Entrezgene);Acc:830332]
Onovi7dG0033000	-5.95579	5.06578e-52	270.667	D vs Control	Downregulated	-	Gibberellin-regulated protein	AT1G22690.3 pep chromosome:TAIR10:1:8027294:8028168:1 gene:AT1G22690 transcript:AT1G22690.3 gene_biotype:protein_coding transcript_biotype:protein_coding gene_symbol:AT1G22690 description:Gibberellin-regulated family protein [Source:NCBI gene (formerly Entrezgene);Acc:838875]
Onovi6bG0108700	-3.79469	9.84024e-52	1103.63	D vs Control	Downregulated	DOGT1	Belongs to the UDP-glycosyltransferase family	AT2G36800.1 pep chromosome:TAIR10:2:15423172:15425129:-1 gene:AT2G36800 transcript:AT2G36800.1 gene_biotype:protein_coding transcript_biotype:protein_coding gene_symbol:DOGT1 description:don-glucosyltransferase 1 [Source:NCBI gene (formerly Entrezgene);Acc:818252]
Onovi7bG0385600	-6.6606	1.0582e-51	1821.09	D vs Control	Downregulated	RAV1	AP2 ERF and B3 domain-containing transcription	AT1G68840.1 pep chromosome:TAIR10:1:25880155:25881955:1 gene:AT1G68840 transcript:AT1G68840.1 gene_biotype:protein_coding transcript_biotype:protein_coding gene_symbol:RAV2 description:uncharacterized protein [Source:NCBI gene (formerly Entrezgene);Acc:843216]
Onovi7bG0319800	-2.24289	1.72819e-51	1266.09	D vs Control	Downregulated	-	Phosphate-induced protein 1 conserved region	AT2G17230.1 pep chromosome:TAIR10:2:7494536:7496292:-1 gene:AT2G17230 transcript:AT2G17230.1 gene_biotype:protein_coding transcript_biotype:protein_coding gene_symbol:EXL5 description:EXORDIUM like 5 [Source:NCBI gene (formerly Entrezgene);Acc:816228]
Onovi4aG0277400	-3.07536	8.03938e-51	3332.31	D vs Control	Downregulated	-	tissue development	AT5G40450.1 pep chromosome:TAIR10:5:16184650:16195888:-1 gene:AT5G40450 transcript:AT5G40450.1 gene_biotype:protein_coding transcript_biotype:protein_coding gene_symbol:AT5G40450 description:A-kinase anchor-like protein [Source:NCBI gene (formerly Entrezgene);Acc:834043]
Onovi1dG0024200	-4.16998	3.11083e-50	1555.94	D vs Control	Downregulated	-	-	AT4G16060.1 pep chromosome:TAIR10:4:9094402:9096353:1 gene:AT4G16060 transcript:AT4G16060.1 gene_biotype:protein_coding transcript_biotype:protein_coding gene_symbol:AT4G16060 description:uncharacterized protein [Source:NCBI gene (formerly Entrezgene);Acc:827291]
Onovi7unG0047200	-2.9743	4.62885e-50	1474.68	D vs Control	Downregulated	-	3-ketoacyl-CoA synthase	AT5G04530.1 pep chromosome:TAIR10:5:1291630:1293723:-1 gene:AT5G04530 transcript:AT5G04530.1 gene_biotype:protein_coding transcript_biotype:protein_coding gene_symbol:KCS19 description:3-ketoacyl-CoA synthase 19 [Source:NCBI gene (formerly Entrezgene);Acc:830332]
Onovi2dG0038600	-3.62757	1.46917e-49	905.131	D vs Control	Downregulated	-	Type I inositol 1,4,5-trisphosphate 5-phosphatase	AT4G18010.1 pep chromosome:TAIR10:4:9991001:9994524:-1 gene:AT4G18010 transcript:AT4G18010.1 gene_biotype:protein_coding transcript_biotype:protein_coding gene_symbol:IP5PII description:myo-inositol polyphosphate 5-phosphatase 2 [Source:NCBI gene (formerly Entrezgene);Acc:827526]
Onovi1dG0272300	-4.13703	2.1082e-49	623.152	D vs Control	Downregulated	-	ABC transporter C family member	AT3G21250.5 pep chromosome:TAIR10:3:7457433:7463525:-1 gene:AT3G21250 transcript:AT3G21250.5 gene_biotype:protein_coding transcript_biotype:protein_coding gene_symbol:ABCC8 description:multidrug resistance-associated protein 6 [Source:NCBI gene (formerly Entrezgene);Acc:821679]
Onovi2dG0352600	-5.15275	2.35487e-48	721.735	D vs Control	Downregulated	-	transfer	AT2G34690.1 pep chromosome:TAIR10:2:14629986:14632082:1 gene:AT2G34690 transcript:AT2G34690.1 gene_biotype:protein_coding transcript_biotype:protein_coding gene_symbol:ACD11 description:Glycolipid transfer protein (GLTP) family protein [Source:NCBI gene (formerly Entrezgene);Acc:818034]
Onovi1bG0024000	-4.40856	3.10578e-48	2745.27	D vs Control	Downregulated	-	-	AT4G16060.1 pep chromosome:TAIR10:4:9094402:9096353:1 gene:AT4G16060 transcript:AT4G16060.1 gene_biotype:protein_coding transcript_biotype:protein_coding gene_symbol:AT4G16060 description:uncharacterized protein [Source:NCBI gene (formerly Entrezgene);Acc:827291]
Onovi3aG0235300	-2.81754	4.38459e-47	1638.34	D vs Control	Downregulated	-	L-type lectin-domain containing receptor kinase	AT4G28350.1 pep chromosome:TAIR10:4:14026577:14028622:1 gene:AT4G28350 transcript:AT4G28350.1 gene_biotype:protein_coding transcript_biotype:protein_coding gene_symbol:AT4G28350 description:Concanavalin A-like lectin protein kinase family protein [Source:NCBI gene (formerly Entrezgene);Acc:828950]
Onovi4aG0198400	-6.17202	9.58036e-47	242.514	D vs Control	Downregulated	-	Abscisic acid receptor	AT2G38310.1 pep chromosome:TAIR10:2:16049918:16051356:1 gene:AT2G38310 transcript:AT2G38310.1 gene_biotype:protein_coding transcript_biotype:protein_coding gene_symbol:PYL4 description:PYR1-like 4 [Source:NCBI gene (formerly Entrezgene);Acc:818411]
Onovi4unG0030100	-6.12764	1.28106e-46	244.16	D vs Control	Downregulated	-	Abscisic acid receptor	AT2G38310.1 pep chromosome:TAIR10:2:16049918:16051356:1 gene:AT2G38310 transcript:AT2G38310.1 gene_biotype:protein_coding transcript_biotype:protein_coding gene_symbol:PYL4 description:PYR1-like 4 [Source:NCBI gene (formerly Entrezgene);Acc:818411]
Onovi2bG0231500	-4.08985	1.48422e-46	937.068	D vs Control	Downregulated	-	Ankyrin repeat-containing protein	AT5G35810.1 pep chromosome:TAIR10:5:13993428:13994549:-1 gene:AT5G35810 transcript:AT5G35810.1 gene_biotype:protein_coding transcript_biotype:protein_coding gene_symbol:AT5G35810 description:Ankyrin repeat family protein [Source:NCBI gene (formerly Entrezgene);Acc:833567]
Onovi7unG0020500	-3.58029	2.31746e-46	1529.93	D vs Control	Downregulated	-	3-ketoacyl-CoA synthase	AT5G04530.1 pep chromosome:TAIR10:5:1291630:1293723:-1 gene:AT5G04530 transcript:AT5G04530.1 gene_biotype:protein_coding transcript_biotype:protein_coding gene_symbol:KCS19 description:3-ketoacyl-CoA synthase 19 [Source:NCBI gene (formerly Entrezgene);Acc:830332]
Onovi4dG0205800	-6.1272	2.44199e-46	244.075	D vs Control	Downregulated	-	Abscisic acid receptor	AT2G38310.1 pep chromosome:TAIR10:2:16049918:16051356:1 gene:AT2G38310 transcript:AT2G38310.1 gene_biotype:protein_coding transcript_biotype:protein_coding gene_symbol:PYL4 description:PYR1-like 4 [Source:NCBI gene (formerly Entrezgene);Acc:818411]
Onovi1aG0243300	-1.79249	1.77174e-45	10185.4	D vs Control	Downregulated	-	DnaJ homolog subfamily B member	AT3G14200.1 pep chromosome:TAIR10:3:4712574:4714698:-1 gene:AT3G14200 transcript:AT3G14200.1 gene_biotype:protein_coding transcript_biotype:protein_coding gene_symbol:AT3G14200 description:Chaperone DnaJ-domain superfamily protein [Source:NCBI gene (formerly Entrezgene);Acc:820637]
Onovi1aG0390600	-2.96445	2.31554e-45	1635.12	D vs Control	Downregulated	-	Pyroglutamyl peptidase	AT1G23440.3 pep chromosome:TAIR10:1:8321814:8324240:1 gene:AT1G23440 transcript:AT1G23440.3 gene_biotype:protein_coding transcript_biotype:protein_coding gene_symbol:AT1G23440 description:Peptidase C15, pyroglutamyl peptidase I-like protein [Source:NCBI gene (formerly Entrezgene);Acc:838952]
Onovi3aG0086700	-4.75562	2.52164e-45	12940.2	D vs Control	Downregulated	-	-	-
Onovi6cG0240300	-2.95409	4.74035e-45	2918.91	D vs Control	Downregulated	-	Amino acid permease	AT5G09220.1 pep chromosome:TAIR10:5:2866222:2869156:1 gene:AT5G09220 transcript:AT5G09220.1 gene_biotype:protein_coding transcript_biotype:protein_coding gene_symbol:AAP2 description:amino acid permease 2 [Source:NCBI gene (formerly Entrezgene);Acc:830781]
Onovi1bG0262000	-4.30368	4.98612e-45	1719.78	D vs Control	Downregulated	-	ABC transporter C family member	AT3G21250.4 pep chromosome:TAIR10:3:7457433:7463644:-1 gene:AT3G21250 transcript:AT3G21250.4 gene_biotype:protein_coding transcript_biotype:protein_coding gene_symbol:ABCC8 description:multidrug resistance-associated protein 6 [Source:NCBI gene (formerly Entrezgene);Acc:821679]
Onovi1aG0087500	-2.81143	9.21737e-45	4476.49	D vs Control	Downregulated	-	Isoaspartyl peptidase	AT5G08100.1 pep chromosome:TAIR10:5:2592976:2594701:-1 gene:AT5G08100 transcript:AT5G08100.1 gene_biotype:protein_coding transcript_biotype:protein_coding gene_symbol:ASPGA1 description:N-terminal nucleophile aminohydrolases (Ntn hydrolases) superfamily protein [Source:NCBI gene (formerly Entrezgene);Acc:830704]
Onovi2aG0059500	-6.2236	1.01065e-44	875.134	D vs Control	Downregulated	-	RING-type E3 ubiquitin transferase	AT4G36550.1 pep chromosome:TAIR10:4:17245400:17248461:-1 gene:AT4G36550 transcript:AT4G36550.1 gene_biotype:protein_coding transcript_biotype:protein_coding gene_symbol:AT4G36550 description:ARM repeat superfamily protein [Source:NCBI gene (formerly Entrezgene);Acc:829807]
Onovi7aG0426600	-3.72943	3.81152e-44	1831.01	D vs Control	Downregulated	-	3-ketoacyl-CoA synthase	AT5G04530.1 pep chromosome:TAIR10:5:1291630:1293723:-1 gene:AT5G04530 transcript:AT5G04530.1 gene_biotype:protein_coding transcript_biotype:protein_coding gene_symbol:KCS19 description:3-ketoacyl-CoA synthase 19 [Source:NCBI gene (formerly Entrezgene);Acc:830332]
Onovi6bG0229600	-3.43991	8.0936e-44	1385.02	D vs Control	Downregulated	-	Amino acid permease	AT5G09220.1 pep chromosome:TAIR10:5:2866222:2869156:1 gene:AT5G09220 transcript:AT5G09220.1 gene_biotype:protein_coding transcript_biotype:protein_coding gene_symbol:AAP2 description:amino acid permease 2 [Source:NCBI gene (formerly Entrezgene);Acc:830781]
Onovi7cG0227500	-2.60713	8.51626e-44	5550.78	D vs Control	Downregulated	ADR1	Belongs to the disease resistance NB-LRR family	AT4G33300.1 pep chromosome:TAIR10:4:16051051:16055088:-1 gene:AT4G33300 transcript:AT4G33300.1 gene_biotype:protein_coding transcript_biotype:protein_coding gene_symbol:ADR1-L1 description:ADR1-like 1 [Source:NCBI gene (formerly Entrezgene);Acc:829466]
Onovi5aG0216800	-3.07357	9.43821e-44	5482.22	D vs Control	Downregulated	-	Belongs to the protein kinase superfamily	AT2G28930.2 pep chromosome:TAIR10:2:12424325:12426674:1 gene:AT2G28930 transcript:AT2G28930.2 gene_biotype:protein_coding transcript_biotype:protein_coding gene_symbol:PK1B description:protein kinase 1B [Source:NCBI gene (formerly Entrezgene);Acc:817442]
Onovi3bG0085000	-5.41669	1.16817e-43	12142.9	D vs Control	Downregulated	-	-	-
Onovi5dG0189000	-2.73352	1.51491e-43	2106.48	D vs Control	Downregulated	-	Belongs to the peptidase S10 family	AT3G45010.1 pep chromosome:TAIR10:3:16466144:16468989:1 gene:AT3G45010 transcript:AT3G45010.1 gene_biotype:protein_coding transcript_biotype:protein_coding gene_symbol:scpl48 description:serine carboxypeptidase-like 48 [Source:NCBI gene (formerly Entrezgene);Acc:823636]
Onovi2cG0314900	-3.16983	3.71027e-43	3974.26	D vs Control	Downregulated	-	Belongs to the peptidase A1 family	AT5G10770.1 pep chromosome:TAIR10:5:3403021:3405571:-1 gene:AT5G10770 transcript:AT5G10770.1 gene_biotype:protein_coding transcript_biotype:protein_coding gene_symbol:AT5G10770 description:Eukaryotic aspartyl protease family protein [Source:NCBI gene (formerly Entrezgene);Acc:830944]
Onovi5dG0203800	-3.14042	5.75152e-43	6129.59	D vs Control	Downregulated	-	Belongs to the protein kinase superfamily	AT2G28930.2 pep chromosome:TAIR10:2:12424325:12426674:1 gene:AT2G28930 transcript:AT2G28930.2 gene_biotype:protein_coding transcript_biotype:protein_coding gene_symbol:PK1B description:protein kinase 1B [Source:NCBI gene (formerly Entrezgene);Acc:817442]
Onovi4cG0286900	-4.01157	6.74856e-43	1017.69	D vs Control	Downregulated	-	Belongs to the UDP-glycosyltransferase family	AT4G01070.1 pep chromosome:TAIR10:4:461513:463542:-1 gene:AT4G01070 transcript:AT4G01070.1 gene_biotype:protein_coding transcript_biotype:protein_coding gene_symbol:GT72B1 description:UDP-Glycosyltransferase superfamily protein [Source:NCBI gene (formerly Entrezgene);Acc:827912]
Onovi2cG0406200	-5.41213	1.16694e-42	767.905	D vs Control	Downregulated	-	Potassium transporter	AT2G30070.1 pep chromosome:TAIR10:2:12834860:12838655:1 gene:AT2G30070 transcript:AT2G30070.1 gene_biotype:protein_coding transcript_biotype:protein_coding gene_symbol:KT1 description:potassium transporter 1 [Source:NCBI gene (formerly Entrezgene);Acc:817558]
Onovi3dG0126600	-3.21999	1.20163e-42	1092.61	D vs Control	Downregulated	-	Domain of unknown function DUF223	-
Onovi2dG0272200	-2.74425	1.59401e-42	2144.31	D vs Control	Downregulated	-	Belongs to the class I-like SAM-binding methyltransferase superfamily. Erg6 SMT family	AT5G13710.2 pep chromosome:TAIR10:5:4423741:4426957:-1 gene:AT5G13710 transcript:AT5G13710.2 gene_biotype:protein_coding transcript_biotype:protein_coding gene_symbol:SMT1 description:sterol methyltransferase 1 [Source:NCBI gene (formerly Entrezgene);Acc:831216]
Onovi2cG0008600	-2.41958	1.06003e-41	6295.41	D vs Control	Downregulated	OPR1	12-oxophytodienoate reductase	AT1G76680.1 pep chromosome:TAIR10:1:28776626:28778837:1 gene:AT1G76680 transcript:AT1G76680.1 gene_biotype:protein_coding transcript_biotype:protein_coding gene_symbol:OPR1 description:12-oxophytodienoate reductase 1 [Source:NCBI gene (formerly Entrezgene);Acc:844001]
Onovi6dG0107300	-3.65506	1.15349e-41	2760.01	D vs Control	Downregulated	-	Protein NRT1 PTR FAMILY	AT2G40460.1 pep chromosome:TAIR10:2:16896907:16901670:1 gene:AT2G40460 transcript:AT2G40460.1 gene_biotype:protein_coding transcript_biotype:protein_coding gene_symbol:AT2G40460 description:Major facilitator superfamily protein [Source:NCBI gene (formerly Entrezgene);Acc:818640]
Onovi1bG0389200	-3.41492	2.01291e-41	1475.15	D vs Control	Downregulated	-	Pyroglutamyl peptidase	AT1G23440.3 pep chromosome:TAIR10:1:8321814:8324240:1 gene:AT1G23440 transcript:AT1G23440.3 gene_biotype:protein_coding transcript_biotype:protein_coding gene_symbol:AT1G23440 description:Peptidase C15, pyroglutamyl peptidase I-like protein [Source:NCBI gene (formerly Entrezgene);Acc:838952]
Onovi2dG0526400	-3.15479	2.08409e-41	20376.3	D vs Control	Downregulated	-	Belongs to the group II decarboxylase family	AT5G17330.1 pep chromosome:TAIR10:5:5710910:5715075:1 gene:AT5G17330 transcript:AT5G17330.1 gene_biotype:protein_coding transcript_biotype:protein_coding gene_symbol:GAD description:glutamate decarboxylase [Source:NCBI gene (formerly Entrezgene);Acc:831599]
Onovi3bG0226000	-2.80646	2.82515e-41	852.1	D vs Control	Downregulated	-	L-type lectin-domain containing receptor kinase	AT4G28350.1 pep chromosome:TAIR10:4:14026577:14028622:1 gene:AT4G28350 transcript:AT4G28350.1 gene_biotype:protein_coding transcript_biotype:protein_coding gene_symbol:AT4G28350 description:Concanavalin A-like lectin protein kinase family protein [Source:NCBI gene (formerly Entrezgene);Acc:828950]
Onovi7bG0333000	-1.9229	2.95817e-41	3289.66	D vs Control	Downregulated	-	PHR1-LIKE 1-like	AT5G29000.3 pep chromosome:TAIR10:5:11022060:11024899:-1 gene:AT5G29000 transcript:AT5G29000.3 gene_biotype:protein_coding transcript_biotype:protein_coding gene_symbol:PHL1 description:Homeodomain-like superfamily protein [Source:NCBI gene (formerly Entrezgene);Acc:833026]
Onovi4dG0038300	-3.16673	3.59738e-41	2512.87	D vs Control	Downregulated	ETR1	Ethylene response sensor	AT2G40940.1 pep chromosome:TAIR10:2:17084321:17087326:-1 gene:AT2G40940 transcript:AT2G40940.1 gene_biotype:protein_coding transcript_biotype:protein_coding gene_symbol:ERS1 description:ethylene response sensor 1 [Source:NCBI gene (formerly Entrezgene);Acc:818693]
Onovi3cG0222400	-3.86161	4.50482e-41	873.352	D vs Control	Downregulated	-	L-type lectin-domain containing receptor kinase	AT4G28350.1 pep chromosome:TAIR10:4:14026577:14028622:1 gene:AT4G28350 transcript:AT4G28350.1 gene_biotype:protein_coding transcript_biotype:protein_coding gene_symbol:AT4G28350 description:Concanavalin A-like lectin protein kinase family protein [Source:NCBI gene (formerly Entrezgene);Acc:828950]
Onovi1dG0362200	-2.55671	6.80927e-41	410.73	D vs Control	Downregulated	-	Homeobox-leucine zipper protein	AT1G69780.1 pep chromosome:TAIR10:1:26258788:26260781:1 gene:AT1G69780 transcript:AT1G69780.1 gene_biotype:protein_coding transcript_biotype:protein_coding gene_symbol:ATHB13 description:Homeobox-leucine zipper protein family [Source:NCBI gene (formerly Entrezgene);Acc:843314]
Onovi2cG0393200	-2.53167	8.8038e-41	961.316	D vs Control	Downregulated	-	Belongs to the NPH3 family	AT2G30520.1 pep chromosome:TAIR10:2:13002727:13005746:-1 gene:AT2G30520 transcript:AT2G30520.1 gene_biotype:protein_coding transcript_biotype:protein_coding gene_symbol:RPT2 description:Phototropic-responsive NPH3 family protein [Source:NCBI gene (formerly Entrezgene);Acc:817601]
Onovi3aG0004800	-4.25695	8.98391e-41	593.165	D vs Control	Downregulated	-	Transporter	AT1G02260.1 pep chromosome:TAIR10:1:440200:442972:-1 gene:AT1G02260 transcript:AT1G02260.1 gene_biotype:protein_coding transcript_biotype:protein_coding gene_symbol:AT1G02260 description:Divalent ion symporter [Source:NCBI gene (formerly Entrezgene);Acc:839344]
Onovi2aG0547800	-2.4925	9.7588e-41	6043.55	D vs Control	Downregulated	AHP1	histidine-containing phosphotransfer protein	AT3G21510.1 pep chromosome:TAIR10:3:7577712:7579789:-1 gene:AT3G21510 transcript:AT3G21510.1 gene_biotype:protein_coding transcript_biotype:protein_coding gene_symbol:AHP1 description:histidine-containing phosphotransmitter 1 [Source:NCBI gene (formerly Entrezgene);Acc:821705]
Onovi3dG0193100	-3.68261	1.56565e-40	1759.72	D vs Control	Downregulated	-	leucine-rich repeat receptor-like serine threonine-protein kinase	AT3G14840.2 pep chromosome:TAIR10:3:4988008:4994109:1 gene:AT3G14840 transcript:AT3G14840.2 gene_biotype:protein_coding transcript_biotype:protein_coding gene_symbol:AT3G14840 description:Leucine-rich repeat transmembrane protein kinase [Source:NCBI gene (formerly Entrezgene);Acc:820713]
Onovi3cG0222500	-2.58548	1.9553e-40	1426.5	D vs Control	Downregulated	-	L-type lectin-domain containing receptor kinase	AT4G04960.1 pep chromosome:TAIR10:4:2532906:2535386:1 gene:AT4G04960 transcript:AT4G04960.1 gene_biotype:protein_coding transcript_biotype:protein_coding gene_symbol:AT4G04960 description:Concanavalin A-like lectin protein kinase family protein [Source:NCBI gene (formerly Entrezgene);Acc:825837]
Onovi6cG0181200	-3.64251	2.0545e-40	3226.57	D vs Control	Downregulated	-	Peptide methionine sulfoxide reductase-like	AT5G61640.1 pep chromosome:TAIR10:5:24775028:24776398:1 gene:AT5G61640 transcript:AT5G61640.1 gene_biotype:protein_coding transcript_biotype:protein_coding gene_symbol:PMSR1 description:peptidemethionine sulfoxide reductase 1 [Source:NCBI gene (formerly Entrezgene);Acc:836286]
Onovi2dG0079300	-4.09415	3.43693e-40	911.508	D vs Control	Downregulated	-	Transporter	AT5G65980.1 pep chromosome:TAIR10:5:26392336:26394768:1 gene:AT5G65980 transcript:AT5G65980.1 gene_biotype:protein_coding transcript_biotype:protein_coding gene_symbol:AT5G65980 description:Auxin efflux carrier family protein [Source:NCBI gene (formerly Entrezgene);Acc:836728]
Onovi4aG0032100	-3.23456	9.64464e-40	2504.82	D vs Control	Downregulated	ETR1	Ethylene response sensor	AT2G40940.1 pep chromosome:TAIR10:2:17084321:17087326:-1 gene:AT2G40940 transcript:AT2G40940.1 gene_biotype:protein_coding transcript_biotype:protein_coding gene_symbol:ERS1 description:ethylene response sensor 1 [Source:NCBI gene (formerly Entrezgene);Acc:818693]
Onovi3aG0036800	-3.2443	9.69593e-40	1856.46	D vs Control	Downregulated	-	mitogen-activated protein kinase kinase	AT1G73500.1 pep chromosome:TAIR10:1:27639091:27640643:-1 gene:AT1G73500 transcript:AT1G73500.1 gene_biotype:protein_coding transcript_biotype:protein_coding gene_symbol:MKK9 description:MAP kinase kinase 9 [Source:NCBI gene (formerly Entrezgene);Acc:843685]
Onovi3dG0035900	-3.02475	3.76084e-39	1732.23	D vs Control	Downregulated	-	mitogen-activated protein kinase kinase	AT1G73500.1 pep chromosome:TAIR10:1:27639091:27640643:-1 gene:AT1G73500 transcript:AT1G73500.1 gene_biotype:protein_coding transcript_biotype:protein_coding gene_symbol:MKK9 description:MAP kinase kinase 9 [Source:NCBI gene (formerly Entrezgene);Acc:843685]
Onovi6cG0143700	-2.9292	4.43043e-39	951.804	D vs Control	Downregulated	-	Belongs to the UDP-glycosyltransferase family	AT4G15550.1 pep chromosome:TAIR10:4:8877590:8879327:-1 gene:AT4G15550 transcript:AT4G15550.1 gene_biotype:protein_coding transcript_biotype:protein_coding gene_symbol:IAGLU description:indole-3-acetate beta-D-glucosyltransferase [Source:NCBI gene (formerly Entrezgene);Acc:827229]
Onovi7cG0148700	-2.22043	5.28473e-39	2280.98	D vs Control	Downregulated	-	Amino acid permease	AT1G77380.1 pep chromosome:TAIR10:1:29074879:29077390:-1 gene:AT1G77380 transcript:AT1G77380.1 gene_biotype:protein_coding transcript_biotype:protein_coding gene_symbol:AAP3 description:amino acid permease 3 [Source:NCBI gene (formerly Entrezgene);Acc:844074]
Onovi6aG0142100	-4.87535	1.44091e-38	216.055	D vs Control	Downregulated	-	Belongs to the UDP-glycosyltransferase family	AT4G15550.1 pep chromosome:TAIR10:4:8877590:8879327:-1 gene:AT4G15550 transcript:AT4G15550.1 gene_biotype:protein_coding transcript_biotype:protein_coding gene_symbol:IAGLU description:indole-3-acetate beta-D-glucosyltransferase [Source:NCBI gene (formerly Entrezgene);Acc:827229]
Onovi3aG0012100	-5.48802	2.47515e-38	359.293	D vs Control	Downregulated	-	molybdenum cofactor	AT5G51920.1 pep chromosome:TAIR10:5:21097076:21098959:-1 gene:AT5G51920 transcript:AT5G51920.1 gene_biotype:protein_coding transcript_biotype:protein_coding gene_symbol:AT5G51920 description:Pyridoxal phosphate (PLP)-dependent transferases superfamily protein [Source:NCBI gene (formerly Entrezgene);Acc:835267]
Onovi3dG0012000	-5.48024	3.60177e-38	357.405	D vs Control	Downregulated	-	molybdenum cofactor	AT5G51920.1 pep chromosome:TAIR10:5:21097076:21098959:-1 gene:AT5G51920 transcript:AT5G51920.1 gene_biotype:protein_coding transcript_biotype:protein_coding gene_symbol:AT5G51920 description:Pyridoxal phosphate (PLP)-dependent transferases superfamily protein [Source:NCBI gene (formerly Entrezgene);Acc:835267]
Onovi1bG0133300	-2.79401	4.16422e-38	983.202	D vs Control	Downregulated	-	Type I inositol 1,4,5-trisphosphate 5-phosphatase	AT4G18010.1 pep chromosome:TAIR10:4:9991001:9994524:-1 gene:AT4G18010 transcript:AT4G18010.1 gene_biotype:protein_coding transcript_biotype:protein_coding gene_symbol:IP5PII description:myo-inositol polyphosphate 5-phosphatase 2 [Source:NCBI gene (formerly Entrezgene);Acc:827526]
Onovi6bG0304300	-1.97383	5.24224e-38	2932.87	D vs Control	Downregulated	-	Abhydrolase domain-containing protein	AT4G24160.1 pep chromosome:TAIR10:4:12539656:12542489:1 gene:AT4G24160 transcript:AT4G24160.1 gene_biotype:protein_coding transcript_biotype:protein_coding gene_symbol:AT4G24160 description:alpha/beta-Hydrolases superfamily protein [Source:NCBI gene (formerly Entrezgene);Acc:828516]
Onovi2dG0312900	-3.69388	1.05313e-37	2593.28	D vs Control	Downregulated	-	Belongs to the peptidase A1 family	AT5G10770.1 pep chromosome:TAIR10:5:3403021:3405571:-1 gene:AT5G10770 transcript:AT5G10770.1 gene_biotype:protein_coding transcript_biotype:protein_coding gene_symbol:AT5G10770 description:Eukaryotic aspartyl protease family protein [Source:NCBI gene (formerly Entrezgene);Acc:830944]
Onovi4cG0266700	-3.03732	1.18027e-37	5420.5	D vs Control	Downregulated	-	tissue development	AT5G40450.1 pep chromosome:TAIR10:5:16184650:16195888:-1 gene:AT5G40450 transcript:AT5G40450.1 gene_biotype:protein_coding transcript_biotype:protein_coding gene_symbol:AT5G40450 description:A-kinase anchor-like protein [Source:NCBI gene (formerly Entrezgene);Acc:834043]
Onovi4cG0000700	-3.20696	1.38839e-37	2524.04	D vs Control	Downregulated	ETR1	Ethylene response sensor	AT2G40940.1 pep chromosome:TAIR10:2:17084321:17087326:-1 gene:AT2G40940 transcript:AT2G40940.1 gene_biotype:protein_coding transcript_biotype:protein_coding gene_symbol:ERS1 description:ethylene response sensor 1 [Source:NCBI gene (formerly Entrezgene);Acc:818693]
Onovi6dG0264000	-2.13013	1.83948e-37	2530.16	D vs Control	Downregulated	-	3-ketoacyl-CoA synthase	AT2G26250.1 pep chromosome:TAIR10:2:11170416:11173278:-1 gene:AT2G26250 transcript:AT2G26250.1 gene_biotype:protein_coding transcript_biotype:protein_coding gene_symbol:KCS10 description:3-ketoacyl-CoA synthase 10 [Source:NCBI gene (formerly Entrezgene);Acc:817165]
Onovi3bG0192900	-4.15402	2.04345e-37	1167.21	D vs Control	Downregulated	-	leucine-rich repeat receptor-like serine threonine-protein kinase	AT3G14840.2 pep chromosome:TAIR10:3:4988008:4994109:1 gene:AT3G14840 transcript:AT3G14840.2 gene_biotype:protein_coding transcript_biotype:protein_coding gene_symbol:AT3G14840 description:Leucine-rich repeat transmembrane protein kinase [Source:NCBI gene (formerly Entrezgene);Acc:820713]
Onovi5bG0258700	-4.55941	3.61361e-37	397.643	D vs Control	Downregulated	-	Belongs to the peptidase S10 family	AT5G23210.1 pep chromosome:TAIR10:5:7810645:7815086:1 gene:AT5G23210 transcript:AT5G23210.1 gene_biotype:protein_coding transcript_biotype:protein_coding gene_symbol:SCPL34 description:serine carboxypeptidase-like 34 [Source:NCBI gene (formerly Entrezgene);Acc:832385]
Onovi2bG0559500	-1.60031	4.39452e-37	1935.45	D vs Control	Downregulated	TCP24	transcription factor	AT4G18390.2 pep chromosome:TAIR10:4:10162979:10165546:-1 gene:AT4G18390 transcript:AT4G18390.2 gene_biotype:protein_coding transcript_biotype:protein_coding gene_symbol:TCP2 description:TEOSINTE BRANCHED 1, cycloidea and PCF transcription factor 2 [Source:NCBI gene (formerly Entrezgene);Acc:827568]
Onovi4cG0122100	-4.14687	5.25317e-37	621.635	D vs Control	Downregulated	-	BRO1-like domain	AT5G14020.1 pep chromosome:TAIR10:5:4523421:4526167:-1 gene:AT5G14020 transcript:AT5G14020.1 gene_biotype:protein_coding transcript_biotype:protein_coding gene_symbol:AT5G14020 description:Endosomal targeting BRO1-like domain-containing protein [Source:NCBI gene (formerly Entrezgene);Acc:831250]
Onovi2aG0228100	-4.81341	5.39828e-37	3120.85	D vs Control	Downregulated	-	Ankyrin repeat-containing protein	AT5G35810.1 pep chromosome:TAIR10:5:13993428:13994549:-1 gene:AT5G35810 transcript:AT5G35810.1 gene_biotype:protein_coding transcript_biotype:protein_coding gene_symbol:AT5G35810 description:Ankyrin repeat family protein [Source:NCBI gene (formerly Entrezgene);Acc:833567]
Onovi4dG0145000	-3.66006	7.38354e-37	974.508	D vs Control	Downregulated	-	BRO1-like domain	AT5G14020.1 pep chromosome:TAIR10:5:4523421:4526167:-1 gene:AT5G14020 transcript:AT5G14020.1 gene_biotype:protein_coding transcript_biotype:protein_coding gene_symbol:AT5G14020 description:Endosomal targeting BRO1-like domain-containing protein [Source:NCBI gene (formerly Entrezgene);Acc:831250]
Onovi5cG0165100	-6.47926	8.13729e-37	454.183	D vs Control	Downregulated	-	Protein of unknown function (DUF1635)	AT5G22930.1 pep chromosome:TAIR10:5:7667630:7669410:-1 gene:AT5G22930 transcript:AT5G22930.1 gene_biotype:protein_coding transcript_biotype:protein_coding gene_symbol:AT5G22930 description:enabled-like protein (DUF1635) [Source:NCBI gene (formerly Entrezgene);Acc:832357]
Onovi2dG0368400	-5.55932	8.84015e-37	745.936	D vs Control	Downregulated	-	Transferase family	AT2G39980.1 pep chromosome:TAIR10:2:16687673:16690182:-1 gene:AT2G39980 transcript:AT2G39980.1 gene_biotype:protein_coding transcript_biotype:protein_coding gene_symbol:AT2G39980 description:HXXXD-type acyl-transferase family protein [Source:NCBI gene (formerly Entrezgene);Acc:818586]
Onovi6dG0114400	-2.02962	9.0017e-37	22234.3	D vs Control	Downregulated	-	Homeobox-leucine zipper protein	AT4G40060.1 pep chromosome:TAIR10:4:18571239:18573084:-1 gene:AT4G40060 transcript:AT4G40060.1 gene_biotype:protein_coding transcript_biotype:protein_coding gene_symbol:HB16 description:homeobox protein 16 [Source:NCBI gene (formerly Entrezgene);Acc:830169]
Onovi2bG0306500	-3.56437	1.14887e-36	3298.3	D vs Control	Downregulated	-	Belongs to the peptidase A1 family	AT5G10770.1 pep chromosome:TAIR10:5:3403021:3405571:-1 gene:AT5G10770 transcript:AT5G10770.1 gene_biotype:protein_coding transcript_biotype:protein_coding gene_symbol:AT5G10770 description:Eukaryotic aspartyl protease family protein [Source:NCBI gene (formerly Entrezgene);Acc:830944]
Onovi7bG0204700	-2.56317	1.21543e-36	360.632	D vs Control	Downregulated	-	Guanine nucleotide-binding protein subunit gamma	-
Onovi6dG0157300	-4.38107	1.40014e-36	291.768	D vs Control	Downregulated	-	Alcohol dehydrogenase-like	AT5G42250.1 pep chromosome:TAIR10:5:16893849:16897690:1 gene:AT5G42250 transcript:AT5G42250.1 gene_biotype:protein_coding transcript_biotype:protein_coding gene_symbol:AT5G42250 description:Zinc-binding alcohol dehydrogenase family protein [Source:NCBI gene (formerly Entrezgene);Acc:834230]
Onovi6cG0229200	-3.69602	2.2257e-36	740.036	D vs Control	Downregulated	-	Adenine guanine permease	AT3G10960.1 pep chromosome:TAIR10:3:3424813:3427058:-1 gene:AT3G10960 transcript:AT3G10960.1 gene_biotype:protein_coding transcript_biotype:protein_coding gene_symbol:AZG1 description:AZA-guanine resistant1 [Source:NCBI gene (formerly Entrezgene);Acc:820267]
Onovi6aG0290300	-1.95962	3.96148e-36	2941.42	D vs Control	Downregulated	-	Abhydrolase domain-containing protein	AT4G24160.1 pep chromosome:TAIR10:4:12539656:12542489:1 gene:AT4G24160 transcript:AT4G24160.1 gene_biotype:protein_coding transcript_biotype:protein_coding gene_symbol:AT4G24160 description:alpha/beta-Hydrolases superfamily protein [Source:NCBI gene (formerly Entrezgene);Acc:828516]
Onovi6cG0310000	-1.97051	4.64956e-36	2941.91	D vs Control	Downregulated	-	Abhydrolase domain-containing protein	AT4G24160.1 pep chromosome:TAIR10:4:12539656:12542489:1 gene:AT4G24160 transcript:AT4G24160.1 gene_biotype:protein_coding transcript_biotype:protein_coding gene_symbol:AT4G24160 description:alpha/beta-Hydrolases superfamily protein [Source:NCBI gene (formerly Entrezgene);Acc:828516]
Onovi1dG0111500	-2.2004	5.71809e-36	6072.97	D vs Control	Downregulated	-	Proline transporter 2-like	AT3G55740.1 pep chromosome:TAIR10:3:20695433:20698291:1 gene:AT3G55740 transcript:AT3G55740.1 gene_biotype:protein_coding transcript_biotype:protein_coding gene_symbol:PROT2 description:proline transporter 2 [Source:NCBI gene (formerly Entrezgene);Acc:824740]
Onovi7cG0096200	-4.33344	7.30161e-36	1104.35	D vs Control	Downregulated	-	-	AT2G15960.1 pep chromosome:TAIR10:2:6947096:6947866:1 gene:AT2G15960 transcript:AT2G15960.1 gene_biotype:protein_coding transcript_biotype:protein_coding gene_symbol:AT2G15960 description:stress-induced protein [Source:NCBI gene (formerly Entrezgene);Acc:816091]
Onovi1bG0220600	-3.23929	7.39096e-36	1713.07	D vs Control	Downregulated	-	WRKY transcription factor	AT4G23810.1 pep chromosome:TAIR10:4:12392370:12393982:-1 gene:AT4G23810 transcript:AT4G23810.1 gene_biotype:protein_coding transcript_biotype:protein_coding gene_symbol:WRKY53 description:WRKY family transcription factor [Source:NCBI gene (formerly Entrezgene);Acc:828481]
Onovi1dG0216700	-2.19296	7.69884e-36	953.465	D vs Control	Downregulated	-	Protein kinase domain	AT4G00330.2 pep chromosome:TAIR10:4:142583:145719:-1 gene:AT4G00330 transcript:AT4G00330.2 gene_biotype:protein_coding transcript_biotype:protein_coding gene_symbol:CRCK2 description:calmodulin-binding receptor-like cytoplasmic kinase 2 [Source:NCBI gene (formerly Entrezgene);Acc:828125]
Onovi2bG0363900	-4.66309	8.5817e-36	725.201	D vs Control	Downregulated	-	Transferase family	AT2G39980.1 pep chromosome:TAIR10:2:16687673:16690182:-1 gene:AT2G39980 transcript:AT2G39980.1 gene_biotype:protein_coding transcript_biotype:protein_coding gene_symbol:AT2G39980 description:HXXXD-type acyl-transferase family protein [Source:NCBI gene (formerly Entrezgene);Acc:818586]
Onovi3cG0050600	-3.20232	1.87803e-35	2501.59	D vs Control	Downregulated	OPR1	12-oxophytodienoate reductase	AT1G76680.1 pep chromosome:TAIR10:1:28776626:28778837:1 gene:AT1G76680 transcript:AT1G76680.1 gene_biotype:protein_coding transcript_biotype:protein_coding gene_symbol:OPR1 description:12-oxophytodienoate reductase 1 [Source:NCBI gene (formerly Entrezgene);Acc:844001]
Onovi2bG0387700	-2.70628	1.91062e-35	1456.32	D vs Control	Downregulated	-	Belongs to the NPH3 family	AT2G30520.1 pep chromosome:TAIR10:2:13002727:13005746:-1 gene:AT2G30520 transcript:AT2G30520.1 gene_biotype:protein_coding transcript_biotype:protein_coding gene_symbol:RPT2 description:Phototropic-responsive NPH3 family protein [Source:NCBI gene (formerly Entrezgene);Acc:817601]
Onovi7dG0325500	-1.9339	2.90472e-35	3947.87	D vs Control	Downregulated	-	PHR1-LIKE 1-like	AT5G29000.3 pep chromosome:TAIR10:5:11022060:11024899:-1 gene:AT5G29000 transcript:AT5G29000.3 gene_biotype:protein_coding transcript_biotype:protein_coding gene_symbol:PHL1 description:Homeodomain-like superfamily protein [Source:NCBI gene (formerly Entrezgene);Acc:833026]
Onovi6bG0109800	-2.32611	3.03028e-35	4182.29	D vs Control	Downregulated	-	Protein NRT1 PTR FAMILY	AT2G40460.1 pep chromosome:TAIR10:2:16896907:16901670:1 gene:AT2G40460 transcript:AT2G40460.1 gene_biotype:protein_coding transcript_biotype:protein_coding gene_symbol:AT2G40460 description:Major facilitator superfamily protein [Source:NCBI gene (formerly Entrezgene);Acc:818640]
Onovi7unG0089600	-4.61997	3.55025e-35	220.735	D vs Control	Downregulated	-	Piriformospora indica-insensitive protein	AT3G25670.1 pep chromosome:TAIR10:3:9344313:9346424:-1 gene:AT3G25670 transcript:AT3G25670.1 gene_biotype:protein_coding transcript_biotype:protein_coding gene_symbol:AT3G25670 description:Leucine-rich repeat (LRR) family protein [Source:NCBI gene (formerly Entrezgene);Acc:822155]
Onovi6aG0127400	-1.94444	4.79771e-35	2075.24	D vs Control	Downregulated	-	-	-
Onovi6dG0226900	-1.33626	5.38544e-35	3840.9	D vs Control	Downregulated	-	Amino acid permease	AT5G09220.1 pep chromosome:TAIR10:5:2866222:2869156:1 gene:AT5G09220 transcript:AT5G09220.1 gene_biotype:protein_coding transcript_biotype:protein_coding gene_symbol:AAP2 description:amino acid permease 2 [Source:NCBI gene (formerly Entrezgene);Acc:830781]
Onovi1bG0385000	-4.26598	5.51816e-35	235.949	D vs Control	Downregulated	-	Catalyzes xyloglucan endohydrolysis (XEH) and or endotransglycosylation (XET). Cleaves and religates xyloglucan polymers, an essential constituent of the primary cell wall, and thereby participates in cell wall construction of growing tissues	AT1G10550.1 pep chromosome:TAIR10:1:3479066:3481041:-1 gene:AT1G10550 transcript:AT1G10550.1 gene_biotype:protein_coding transcript_biotype:protein_coding gene_symbol:XTH33 description:xyloglucan:xyloglucosyl transferase 33 [Source:NCBI gene (formerly Entrezgene);Acc:837596]
Onovi2dG0501900	-4.51677	6.85962e-35	1349.91	D vs Control	Downregulated	-	Cysteine-rich receptor-like protein kinase	AT4G23180.1 pep chromosome:TAIR10:4:12137995:12140922:1 gene:AT4G23180 transcript:AT4G23180.1 gene_biotype:protein_coding transcript_biotype:protein_coding gene_symbol:CRK10 description:cysteine-rich RLK (RECEPTOR-like protein kinase) 10 [Source:NCBI gene (formerly Entrezgene);Acc:828417]
Onovi1cG0132300	-4.2728	7.65139e-35	3587.14	D vs Control	Downregulated	-	Belongs to the expansin family	AT4G38400.1 pep chromosome:TAIR10:4:17978422:17979740:-1 gene:AT4G38400 transcript:AT4G38400.1 gene_biotype:protein_coding transcript_biotype:protein_coding gene_symbol:EXLA2 description:expansin-like A2 [Source:NCBI gene (formerly Entrezgene);Acc:829997]
Onovi6cG0159600	-5.06598	9.24871e-35	1181.74	D vs Control	Downregulated	-	oligopeptide transporter	AT4G10770.1 pep chromosome:TAIR10:4:6628398:6632676:-1 gene:AT4G10770 transcript:AT4G10770.1 gene_biotype:protein_coding transcript_biotype:protein_coding gene_symbol:OPT7 description:oligopeptide transporter 7 [Source:NCBI gene (formerly Entrezgene);Acc:826672]
Onovi3dG0192400	-6.35061	1.04306e-34	247.845	D vs Control	Downregulated	-	LRR receptor-like serine threonine-protein kinase	AT1G53430.1 pep chromosome:TAIR10:1:19934987:19941185:1 gene:AT1G53430 transcript:AT1G53430.1 gene_biotype:protein_coding transcript_biotype:protein_coding gene_symbol:AT1G53430 description:Leucine-rich repeat transmembrane protein kinase [Source:NCBI gene (formerly Entrezgene);Acc:841778]
Onovi6bG0117300	-1.99507	1.31138e-34	19078.3	D vs Control	Downregulated	-	Homeobox-leucine zipper protein	AT4G40060.1 pep chromosome:TAIR10:4:18571239:18573084:-1 gene:AT4G40060 transcript:AT4G40060.1 gene_biotype:protein_coding transcript_biotype:protein_coding gene_symbol:HB16 description:homeobox protein 16 [Source:NCBI gene (formerly Entrezgene);Acc:830169]
Onovi2cG0273700	-2.91942	1.55374e-34	1701.43	D vs Control	Downregulated	-	Belongs to the class I-like SAM-binding methyltransferase superfamily. Erg6 SMT family	AT5G13710.2 pep chromosome:TAIR10:5:4423741:4426957:-1 gene:AT5G13710 transcript:AT5G13710.2 gene_biotype:protein_coding transcript_biotype:protein_coding gene_symbol:SMT1 description:sterol methyltransferase 1 [Source:NCBI gene (formerly Entrezgene);Acc:831216]
Onovi1dG0134400	-3.89007	1.56838e-34	3748.37	D vs Control	Downregulated	-	Belongs to the expansin family	AT4G38400.1 pep chromosome:TAIR10:4:17978422:17979740:-1 gene:AT4G38400 transcript:AT4G38400.1 gene_biotype:protein_coding transcript_biotype:protein_coding gene_symbol:EXLA2 description:expansin-like A2 [Source:NCBI gene (formerly Entrezgene);Acc:829997]
Onovi1dG0272400	-5.10097	1.60584e-34	214.665	D vs Control	Downregulated	-	ABC transporter C family member	AT3G21250.3 pep chromosome:TAIR10:3:7457433:7463644:-1 gene:AT3G21250 transcript:AT3G21250.3 gene_biotype:protein_coding transcript_biotype:protein_coding gene_symbol:ABCC8 description:multidrug resistance-associated protein 6 [Source:NCBI gene (formerly Entrezgene);Acc:821679]
Onovi1bG0229500	-2.56765	1.62678e-34	3034.34	D vs Control	Downregulated	-	subtilisin-like	AT5G67090.1 pep chromosome:TAIR10:5:26773939:26776391:-1 gene:AT5G67090 transcript:AT5G67090.1 gene_biotype:protein_coding transcript_biotype:protein_coding gene_symbol:AT5G67090 description:Subtilisin-like serine endopeptidase family protein [Source:NCBI gene (formerly Entrezgene);Acc:836844]
Onovi1aG0024700	-3.54334	1.77022e-34	2865.28	D vs Control	Downregulated	-	-	AT4G16060.1 pep chromosome:TAIR10:4:9094402:9096353:1 gene:AT4G16060 transcript:AT4G16060.1 gene_biotype:protein_coding transcript_biotype:protein_coding gene_symbol:AT4G16060 description:uncharacterized protein [Source:NCBI gene (formerly Entrezgene);Acc:827291]
Onovi5bG0208500	-3.06906	5.82946e-34	1761.56	D vs Control	Downregulated	-	Cytokinin-activating enzyme working in the direct activation pathway. Phosphoribohydrolase that converts inactive cytokinin nucleotides to the biologically active free-base forms	AT2G28305.1 pep chromosome:TAIR10:2:12081023:12084678:1 gene:AT2G28305 transcript:AT2G28305.1 gene_biotype:protein_coding transcript_biotype:protein_coding gene_symbol:LOG1 description:Putative lysine decarboxylase family protein [Source:NCBI gene (formerly Entrezgene);Acc:817376]
Onovi1cG0389800	-2.56725	6.37247e-34	1766.18	D vs Control	Downregulated	-	Pyroglutamyl peptidase	AT1G23440.3 pep chromosome:TAIR10:1:8321814:8324240:1 gene:AT1G23440 transcript:AT1G23440.3 gene_biotype:protein_coding transcript_biotype:protein_coding gene_symbol:AT1G23440 description:Peptidase C15, pyroglutamyl peptidase I-like protein [Source:NCBI gene (formerly Entrezgene);Acc:838952]
Onovi6aG0125100	-1.99868	8.7829e-34	13523	D vs Control	Downregulated	-	Homeobox-leucine zipper protein	AT4G40060.1 pep chromosome:TAIR10:4:18571239:18573084:-1 gene:AT4G40060 transcript:AT4G40060.1 gene_biotype:protein_coding transcript_biotype:protein_coding gene_symbol:HB16 description:homeobox protein 16 [Source:NCBI gene (formerly Entrezgene);Acc:830169]
Onovi7bG0198100	-1.74634	1.94158e-33	3040.36	D vs Control	Downregulated	-	Protein of unknown function, DUF599	AT4G31330.1 pep chromosome:TAIR10:4:15202288:15203562:1 gene:AT4G31330 transcript:AT4G31330.1 gene_biotype:protein_coding transcript_biotype:protein_coding gene_symbol:AT4G31330 description:transmembrane protein, putative (Protein of unknown function, DUF599) [Source:NCBI gene (formerly Entrezgene);Acc:829260]
Onovi6cG0189700	-1.97386	3.08717e-33	3098.42	D vs Control	Downregulated	-	low affinity sulfate transporter	AT5G10180.1 pep chromosome:TAIR10:5:3193017:3197136:1 gene:AT5G10180 transcript:AT5G10180.1 gene_biotype:protein_coding transcript_biotype:protein_coding gene_symbol:SULTR2;1 description:slufate transporter 2;1 [Source:NCBI gene (formerly Entrezgene);Acc:830882]
Onovi2bG0438900	-2.11351	7.99193e-33	19921.7	D vs Control	Downregulated	-	Belongs to the UDP-glycosyltransferase family	AT3G21760.1 pep chromosome:TAIR10:3:7667027:7668724:1 gene:AT3G21760 transcript:AT3G21760.1 gene_biotype:protein_coding transcript_biotype:protein_coding gene_symbol:HYR1 description:UDP-Glycosyltransferase superfamily protein [Source:NCBI gene (formerly Entrezgene);Acc:821730]
Onovi2bG0080100	-1.77887	9.46483e-33	2271.84	D vs Control	Downregulated	-	Encoded by	AT4G19120.2 pep chromosome:TAIR10:4:10460295:10464001:-1 gene:AT4G19120 transcript:AT4G19120.2 gene_biotype:protein_coding transcript_biotype:protein_coding gene_symbol:ERD3 description:S-adenosyl-L-methionine-dependent methyltransferases superfamily protein [Source:NCBI gene (formerly Entrezgene);Acc:827650]
Onovi5bG0099600	-3.42415	9.97989e-33	2663.04	D vs Control	Downregulated	GSTU6	glutathione transferase activity	AT2G29420.1 pep chromosome:TAIR10:2:12617936:12618899:-1 gene:AT2G29420 transcript:AT2G29420.1 gene_biotype:protein_coding transcript_biotype:protein_coding gene_symbol:GSTU7 description:glutathione S-transferase tau 7 [Source:NCBI gene (formerly Entrezgene);Acc:817491]
Onovi2aG0431400	-4.46826	1.13208e-32	1171.32	D vs Control	Downregulated	-	Belongs to the UDP-glycosyltransferase family	AT3G21760.1 pep chromosome:TAIR10:3:7667027:7668724:1 gene:AT3G21760 transcript:AT3G21760.1 gene_biotype:protein_coding transcript_biotype:protein_coding gene_symbol:HYR1 description:UDP-Glycosyltransferase superfamily protein [Source:NCBI gene (formerly Entrezgene);Acc:821730]
Onovi1cG0086800	-2.03712	1.17405e-32	5149.69	D vs Control	Downregulated	-	Isoaspartyl peptidase	AT5G08100.1 pep chromosome:TAIR10:5:2592976:2594701:-1 gene:AT5G08100 transcript:AT5G08100.1 gene_biotype:protein_coding transcript_biotype:protein_coding gene_symbol:ASPGA1 description:N-terminal nucleophile aminohydrolases (Ntn hydrolases) superfamily protein [Source:NCBI gene (formerly Entrezgene);Acc:830704]
Onovi7cG0436700	-3.52152	1.47016e-32	1746.06	D vs Control	Downregulated	-	3-ketoacyl-CoA synthase	AT5G04530.1 pep chromosome:TAIR10:5:1291630:1293723:-1 gene:AT5G04530 transcript:AT5G04530.1 gene_biotype:protein_coding transcript_biotype:protein_coding gene_symbol:KCS19 description:3-ketoacyl-CoA synthase 19 [Source:NCBI gene (formerly Entrezgene);Acc:830332]
Onovi4dG0277500	-5.57717	1.52854e-32	300.952	D vs Control	Downregulated	-	Belongs to the UDP-glycosyltransferase family	AT3G02100.1 pep chromosome:TAIR10:3:368840:370484:-1 gene:AT3G02100 transcript:AT3G02100.1 gene_biotype:protein_coding transcript_biotype:protein_coding gene_symbol:AT3G02100 description:UDP-Glycosyltransferase superfamily protein [Source:NCBI gene (formerly Entrezgene);Acc:820287]
Onovi1dG0241900	-3.76512	1.5568e-32	2961.71	D vs Control	Downregulated	-	Acts in the modification of cell walls via demethylesterification of cell wall pectin	AT3G14310.1 pep chromosome:TAIR10:3:4771833:4775258:-1 gene:AT3G14310 transcript:AT3G14310.1 gene_biotype:protein_coding transcript_biotype:protein_coding gene_symbol:PME3 description:pectin methylesterase 3 [Source:NCBI gene (formerly Entrezgene);Acc:820651]
Onovi2dG0391000	-2.59959	2.62358e-32	1497.64	D vs Control	Downregulated	-	Belongs to the NPH3 family	AT2G30520.1 pep chromosome:TAIR10:2:13002727:13005746:-1 gene:AT2G30520 transcript:AT2G30520.1 gene_biotype:protein_coding transcript_biotype:protein_coding gene_symbol:RPT2 description:Phototropic-responsive NPH3 family protein [Source:NCBI gene (formerly Entrezgene);Acc:817601]
Onovi5bG0220600	-2.97295	3.05796e-32	6878.78	D vs Control	Downregulated	-	Belongs to the protein kinase superfamily	AT2G28930.2 pep chromosome:TAIR10:2:12424325:12426674:1 gene:AT2G28930 transcript:AT2G28930.2 gene_biotype:protein_coding transcript_biotype:protein_coding gene_symbol:PK1B description:protein kinase 1B [Source:NCBI gene (formerly Entrezgene);Acc:817442]
Onovi7aG0222600	-3.76103	3.31229e-32	1076.49	D vs Control	Downregulated	-	Belongs to the cytochrome P450 family	AT3G19270.2 pep chromosome:TAIR10:3:6673689:6676521:-1 gene:AT3G19270 transcript:AT3G19270.2 gene_biotype:protein_coding transcript_biotype:protein_coding gene_symbol:CYP707A4 description:cytochrome P450, family 707, subfamily A, polypeptide 4 [Source:NCBI gene (formerly Entrezgene);Acc:821461]
Onovi4bG0065100	-3.42686	3.5204e-32	1366.09	D vs Control	Downregulated	DOGT1	Belongs to the UDP-glycosyltransferase family	AT2G36800.1 pep chromosome:TAIR10:2:15423172:15425129:-1 gene:AT2G36800 transcript:AT2G36800.1 gene_biotype:protein_coding transcript_biotype:protein_coding gene_symbol:DOGT1 description:don-glucosyltransferase 1 [Source:NCBI gene (formerly Entrezgene);Acc:818252]
Onovi2aG0546100	-4.15243	4.44948e-32	256.127	D vs Control	Downregulated	-	Belongs to the Nudix hydrolase family	AT4G25434.10 pep chromosome:TAIR10:4:13003568:13005899:-1 gene:AT4G25434 transcript:AT4G25434.10 gene_biotype:protein_coding transcript_biotype:protein_coding gene_symbol:NUDT10 description:nudix hydrolase homolog 10 [Source:NCBI gene (formerly Entrezgene);Acc:828648]
Onovi3dG0237800	-2.4835	5.08452e-32	759.248	D vs Control	Downregulated	-	2-alkenal reductase (NADP( )-dependent)-like	AT1G65560.1 pep chromosome:TAIR10:1:24371387:24373823:-1 gene:AT1G65560 transcript:AT1G65560.1 gene_biotype:protein_coding transcript_biotype:protein_coding gene_symbol:AT1G65560 description:Zinc-binding dehydrogenase family protein [Source:NCBI gene (formerly Entrezgene);Acc:842867]
Onovi5cG0180900	-2.86697	7.35111e-32	6840.08	D vs Control	Downregulated	-	Belongs to the protein kinase superfamily	AT2G28930.2 pep chromosome:TAIR10:2:12424325:12426674:1 gene:AT2G28930 transcript:AT2G28930.2 gene_biotype:protein_coding transcript_biotype:protein_coding gene_symbol:PK1B description:protein kinase 1B [Source:NCBI gene (formerly Entrezgene);Acc:817442]
Onovi6aG0141900	-2.72219	7.4293e-32	2953.3	D vs Control	Downregulated	-	Belongs to the UDP-glycosyltransferase family	AT4G15550.1 pep chromosome:TAIR10:4:8877590:8879327:-1 gene:AT4G15550 transcript:AT4G15550.1 gene_biotype:protein_coding transcript_biotype:protein_coding gene_symbol:IAGLU description:indole-3-acetate beta-D-glucosyltransferase [Source:NCBI gene (formerly Entrezgene);Acc:827229]
Onovi7cG0442200	-1.78995	7.47515e-32	1226.3	D vs Control	Downregulated	-	Transcription factor	AT2G43140.1 pep chromosome:TAIR10:2:17931254:17935748:-1 gene:AT2G43140 transcript:AT2G43140.1 gene_biotype:protein_coding transcript_biotype:protein_coding gene_symbol:AT2G43140 description:basic helix-loop-helix (bHLH) DNA-binding superfamily protein [Source:NCBI gene (formerly Entrezgene);Acc:818916]
Onovi2bG0047600	-2.65256	8.98319e-32	598.134	D vs Control	Downregulated	STS14	STS14 protein-like	AT5G66590.1 pep chromosome:TAIR10:5:26573964:26574959:1 gene:AT5G66590 transcript:AT5G66590.1 gene_biotype:protein_coding transcript_biotype:protein_coding gene_symbol:AT5G66590 description:CAP (Cysteine-rich secretory proteins, Antigen 5, and Pathosis-related 1 protein) superfamily protein [Source:NCBI gene (formerly Entrezgene);Acc:836791]
Onovi7unG0025800	-3.00543	1.23734e-31	2012.59	D vs Control	Downregulated	-	ABC transporter G family member	AT2G39350.1 pep chromosome:TAIR10:2:16430085:16432751:-1 gene:AT2G39350 transcript:AT2G39350.1 gene_biotype:protein_coding transcript_biotype:protein_coding gene_symbol:ABCG1 description:ABC-2 type transporter family protein [Source:NCBI gene (formerly Entrezgene);Acc:818520]
Onovi1aG0266500	-4.07957	1.24947e-31	151.313	D vs Control	Downregulated	-	ABC transporter C family member	AT3G21250.4 pep chromosome:TAIR10:3:7457433:7463644:-1 gene:AT3G21250 transcript:AT3G21250.4 gene_biotype:protein_coding transcript_biotype:protein_coding gene_symbol:ABCC8 description:multidrug resistance-associated protein 6 [Source:NCBI gene (formerly Entrezgene);Acc:821679]
Onovi4aG0171900	-2.27478	1.33925e-31	12471.8	D vs Control	Downregulated	-	Belongs to the cysteine synthase cystathionine beta- synthase family	AT3G61440.1 pep chromosome:TAIR10:3:22735679:22738131:1 gene:AT3G61440 transcript:AT3G61440.1 gene_biotype:protein_coding transcript_biotype:protein_coding gene_symbol:CYSC1 description:cysteine synthase C1 [Source:NCBI gene (formerly Entrezgene);Acc:825317]
Onovi1aG0266200	-4.28377	1.71198e-31	203.657	D vs Control	Downregulated	-	ABC transporter C family member	AT3G21250.5 pep chromosome:TAIR10:3:7457433:7463525:-1 gene:AT3G21250 transcript:AT3G21250.5 gene_biotype:protein_coding transcript_biotype:protein_coding gene_symbol:ABCC8 description:multidrug resistance-associated protein 6 [Source:NCBI gene (formerly Entrezgene);Acc:821679]
Onovi7bG0386900	-4.56032	1.9961e-31	212.152	D vs Control	Downregulated	-	Piriformospora indica-insensitive protein	AT3G25670.1 pep chromosome:TAIR10:3:9344313:9346424:-1 gene:AT3G25670 transcript:AT3G25670.1 gene_biotype:protein_coding transcript_biotype:protein_coding gene_symbol:AT3G25670 description:Leucine-rich repeat (LRR) family protein [Source:NCBI gene (formerly Entrezgene);Acc:822155]
Onovi3bG0238400	-1.9871	2.68958e-31	792.711	D vs Control	Downregulated	-	Belongs to the glycosyltransferase 2 family	AT2G32540.1 pep chromosome:TAIR10:2:13814543:13818410:1 gene:AT2G32540 transcript:AT2G32540.1 gene_biotype:protein_coding transcript_biotype:protein_coding gene_symbol:CSLB04 description:cellulose synthase-like B4 [Source:NCBI gene (formerly Entrezgene);Acc:817815]
Onovi3aG0047800	-2.90883	3.25631e-31	531.702	D vs Control	Downregulated	-	Serine threonine-protein kinase At1g18390	-
Onovi5cG0165800	-2.66235	3.28867e-31	2377.98	D vs Control	Downregulated	-	Belongs to the peptidase S10 family	AT3G45010.1 pep chromosome:TAIR10:3:16466144:16468989:1 gene:AT3G45010 transcript:AT3G45010.1 gene_biotype:protein_coding transcript_biotype:protein_coding gene_symbol:scpl48 description:serine carboxypeptidase-like 48 [Source:NCBI gene (formerly Entrezgene);Acc:823636]
Onovi4dG0132200	-1.81329	3.44887e-31	1899.69	D vs Control	Downregulated	-	RNA recognition motif. (a.k.a. RRM, RBD, or RNP domain)	AT5G32450.1 pep chromosome:TAIR10:5:12079528:12081647:1 gene:AT5G32450 transcript:AT5G32450.1 gene_biotype:protein_coding transcript_biotype:protein_coding gene_symbol:AT5G32450 description:RNA binding (RRM/RBD/RNP motifs) family protein [Source:NCBI gene (formerly Entrezgene);Acc:833204]
Onovi5aG0031400	-1.86324	5.06235e-31	10038.8	D vs Control	Downregulated	-	Homeobox protein BEL1 homolog	AT5G41410.1 pep chromosome:TAIR10:5:16579936:16584077:1 gene:AT5G41410 transcript:AT5G41410.1 gene_biotype:protein_coding transcript_biotype:protein_coding gene_symbol:BEL1 description:POX (plant homeobox) family protein [Source:NCBI gene (formerly Entrezgene);Acc:834143]
Onovi2cG0501600	-4.1135	6.09265e-31	3896.26	D vs Control	Downregulated	-	Cysteine-rich receptor-like protein kinase	AT4G23180.1 pep chromosome:TAIR10:4:12137995:12140922:1 gene:AT4G23180 transcript:AT4G23180.1 gene_biotype:protein_coding transcript_biotype:protein_coding gene_symbol:CRK10 description:cysteine-rich RLK (RECEPTOR-like protein kinase) 10 [Source:NCBI gene (formerly Entrezgene);Acc:828417]
Onovi5bG0047900	-1.14419	6.11959e-31	3710.83	D vs Control	Downregulated	-	Mitogen-activated protein kinase kinase kinase	AT1G53570.4 pep chromosome:TAIR10:1:19987191:19991113:1 gene:AT1G53570 transcript:AT1G53570.4 gene_biotype:protein_coding transcript_biotype:protein_coding gene_symbol:MAP3KA description:mitogen-activated protein kinase kinase kinase 3 [Source:NCBI gene (formerly Entrezgene);Acc:841792]
Onovi3aG0047600	-2.43236	7.83813e-31	508.832	D vs Control	Downregulated	-	Wall-associated receptor kinase C-terminal	-
Onovi6bG0158800	-4.32861	7.91546e-31	270.367	D vs Control	Downregulated	-	Alcohol dehydrogenase-like	AT5G42250.1 pep chromosome:TAIR10:5:16893849:16897690:1 gene:AT5G42250 transcript:AT5G42250.1 gene_biotype:protein_coding transcript_biotype:protein_coding gene_symbol:AT5G42250 description:Zinc-binding alcohol dehydrogenase family protein [Source:NCBI gene (formerly Entrezgene);Acc:834230]
Onovi2aG0202200	-4.10525	8.48893e-31	207.702	D vs Control	Downregulated	-	Belongs to the glycosyl hydrolase 17 family	AT2G05790.1 pep chromosome:TAIR10:2:2199151:2201603:1 gene:AT2G05790 transcript:AT2G05790.1 gene_biotype:protein_coding transcript_biotype:protein_coding gene_symbol:AT2G05790 description:O-Glycosyl hydrolases family 17 protein [Source:NCBI gene (formerly Entrezgene);Acc:815130]
Onovi4bG0010900	-3.33944	9.08806e-31	3043.68	D vs Control	Downregulated	ETR1	Ethylene response sensor	AT2G40940.1 pep chromosome:TAIR10:2:17084321:17087326:-1 gene:AT2G40940 transcript:AT2G40940.1 gene_biotype:protein_coding transcript_biotype:protein_coding gene_symbol:ERS1 description:ethylene response sensor 1 [Source:NCBI gene (formerly Entrezgene);Acc:818693]
Onovi2bG0203400	-4.11137	9.73642e-31	208.534	D vs Control	Downregulated	-	Belongs to the glycosyl hydrolase 17 family	AT2G05790.1 pep chromosome:TAIR10:2:2199151:2201603:1 gene:AT2G05790 transcript:AT2G05790.1 gene_biotype:protein_coding transcript_biotype:protein_coding gene_symbol:AT2G05790 description:O-Glycosyl hydrolases family 17 protein [Source:NCBI gene (formerly Entrezgene);Acc:815130]
Onovi1aG0449600	-2.69173	1.64976e-30	876.902	D vs Control	Downregulated	-	LURP-one-related	AT2G38640.1 pep chromosome:TAIR10:2:16157521:16158660:-1 gene:AT2G38640 transcript:AT2G38640.1 gene_biotype:protein_coding transcript_biotype:protein_coding gene_symbol:AT2G38640 description:LURP-one-like protein (DUF567) [Source:NCBI gene (formerly Entrezgene);Acc:818446]
Onovi2aG0035600	-2.42478	1.7635e-30	762.351	D vs Control	Downregulated	-	Type I inositol 1,4,5-trisphosphate 5-phosphatase	AT4G18010.1 pep chromosome:TAIR10:4:9991001:9994524:-1 gene:AT4G18010 transcript:AT4G18010.1 gene_biotype:protein_coding transcript_biotype:protein_coding gene_symbol:IP5PII description:myo-inositol polyphosphate 5-phosphatase 2 [Source:NCBI gene (formerly Entrezgene);Acc:827526]
Onovi3aG0200800	-4.7712	2.19658e-30	793.232	D vs Control	Downregulated	-	LRR receptor-like serine threonine-protein kinase	AT1G53430.1 pep chromosome:TAIR10:1:19934987:19941185:1 gene:AT1G53430 transcript:AT1G53430.1 gene_biotype:protein_coding transcript_biotype:protein_coding gene_symbol:AT1G53430 description:Leucine-rich repeat transmembrane protein kinase [Source:NCBI gene (formerly Entrezgene);Acc:841778]
Onovi2cG0354800	-4.93846	2.74408e-30	333.723	D vs Control	Downregulated	-	transfer	AT2G34690.1 pep chromosome:TAIR10:2:14629986:14632082:1 gene:AT2G34690 transcript:AT2G34690.1 gene_biotype:protein_coding transcript_biotype:protein_coding gene_symbol:ACD11 description:Glycolipid transfer protein (GLTP) family protein [Source:NCBI gene (formerly Entrezgene);Acc:818034]
Onovi3bG0038500	-4.36147	3.71401e-30	303.182	D vs Control	Downregulated	-	Phosphoethanolamine N-methyltransferase	AT1G48600.2 pep chromosome:TAIR10:1:17965871:17969354:1 gene:AT1G48600 transcript:AT1G48600.2 gene_biotype:protein_coding transcript_biotype:protein_coding gene_symbol:PMEAMT description:S-adenosyl-L-methionine-dependent methyltransferases superfamily protein [Source:NCBI gene (formerly Entrezgene);Acc:841281]
Onovi2aG0347200	-4.52842	3.84848e-30	992.282	D vs Control	Downregulated	-	transfer	AT2G34690.1 pep chromosome:TAIR10:2:14629986:14632082:1 gene:AT2G34690 transcript:AT2G34690.1 gene_biotype:protein_coding transcript_biotype:protein_coding gene_symbol:ACD11 description:Glycolipid transfer protein (GLTP) family protein [Source:NCBI gene (formerly Entrezgene);Acc:818034]
Onovi5dG0221400	-4.03093	4.63901e-30	2268.18	D vs Control	Downregulated	-	Belongs to the major facilitator superfamily. Sugar transporter (TC 2.A.1.1) family	AT3G18830.1 pep chromosome:TAIR10:3:6488843:6491429:-1 gene:AT3G18830 transcript:AT3G18830.1 gene_biotype:protein_coding transcript_biotype:protein_coding gene_symbol:PMT5 description:polyol/monosaccharide transporter 5 [Source:NCBI gene (formerly Entrezgene);Acc:821416]
Onovi2bG0110900	-1.64049	5.34456e-30	2271.07	D vs Control	Downregulated	-	protein NRT1 PTR FAMILY 2.13-like	AT1G69870.1 pep chromosome:TAIR10:1:26315787:26320233:1 gene:AT1G69870 transcript:AT1G69870.1 gene_biotype:protein_coding transcript_biotype:protein_coding gene_symbol:NRT1.7 description:nitrate transporter 1.7 [Source:NCBI gene (formerly Entrezgene);Acc:843323]
Onovi1bG0087200	-1.98631	6.76354e-30	5215.76	D vs Control	Downregulated	-	Isoaspartyl peptidase	AT5G08100.1 pep chromosome:TAIR10:5:2592976:2594701:-1 gene:AT5G08100 transcript:AT5G08100.1 gene_biotype:protein_coding transcript_biotype:protein_coding gene_symbol:ASPGA1 description:N-terminal nucleophile aminohydrolases (Ntn hydrolases) superfamily protein [Source:NCBI gene (formerly Entrezgene);Acc:830704]
Onovi1cG0024000	-4.47859	8.66507e-30	2648.44	D vs Control	Downregulated	-	-	AT4G16060.1 pep chromosome:TAIR10:4:9094402:9096353:1 gene:AT4G16060 transcript:AT4G16060.1 gene_biotype:protein_coding transcript_biotype:protein_coding gene_symbol:AT4G16060 description:uncharacterized protein [Source:NCBI gene (formerly Entrezgene);Acc:827291]
Onovi2aG0362800	-3.93937	8.88157e-30	941.278	D vs Control	Downregulated	-	Transferase family	AT2G39980.1 pep chromosome:TAIR10:2:16687673:16690182:-1 gene:AT2G39980 transcript:AT2G39980.1 gene_biotype:protein_coding transcript_biotype:protein_coding gene_symbol:AT2G39980 description:HXXXD-type acyl-transferase family protein [Source:NCBI gene (formerly Entrezgene);Acc:818586]
Onovi2aG0195900	-4.57595	9.74953e-30	335.097	D vs Control	Downregulated	-	Alcohol dehydrogenase-like	AT5G42250.1 pep chromosome:TAIR10:5:16893849:16897690:1 gene:AT5G42250 transcript:AT5G42250.1 gene_biotype:protein_coding transcript_biotype:protein_coding gene_symbol:AT5G42250 description:Zinc-binding alcohol dehydrogenase family protein [Source:NCBI gene (formerly Entrezgene);Acc:834230]
Onovi7aG0427600	-3.25375	9.74953e-30	892.072	D vs Control	Downregulated	-	ABC transporter G family member	AT2G39350.1 pep chromosome:TAIR10:2:16430085:16432751:-1 gene:AT2G39350 transcript:AT2G39350.1 gene_biotype:protein_coding transcript_biotype:protein_coding gene_symbol:ABCG1 description:ABC-2 type transporter family protein [Source:NCBI gene (formerly Entrezgene);Acc:818520]
Onovi7aG0434000	-2.88	1.11667e-29	280.404	D vs Control	Downregulated	-	-	-
Onovi1cG0421400	-2.96314	1.14039e-29	1029.38	D vs Control	Downregulated	-	Auxin-induced in root cultures protein	AT3G07390.1 pep chromosome:TAIR10:3:2365301:2366496:1 gene:AT3G07390 transcript:AT3G07390.1 gene_biotype:protein_coding transcript_biotype:protein_coding gene_symbol:AIR12 description:auxin-induced in root cultures-like protein [Source:NCBI gene (formerly Entrezgene);Acc:819927]
Onovi3dG0192500	-6.4286	1.36435e-29	348.537	D vs Control	Downregulated	-	LRR receptor-like serine threonine-protein kinase	AT1G53430.1 pep chromosome:TAIR10:1:19934987:19941185:1 gene:AT1G53430 transcript:AT1G53430.1 gene_biotype:protein_coding transcript_biotype:protein_coding gene_symbol:AT1G53430 description:Leucine-rich repeat transmembrane protein kinase [Source:NCBI gene (formerly Entrezgene);Acc:841778]
Onovi4dG0106000	-3.6225	1.36435e-29	177.389	D vs Control	Downregulated	-	Transcription factor bHLH130-like	AT2G42280.1 pep chromosome:TAIR10:2:17611185:17613660:-1 gene:AT2G42280 transcript:AT2G42280.1 gene_biotype:protein_coding transcript_biotype:protein_coding gene_symbol:FBH4 description:basic helix-loop-helix (bHLH) DNA-binding superfamily protein [Source:NCBI gene (formerly Entrezgene);Acc:818829]
Onovi2bG0347600	-5.73239	1.36675e-29	790.157	D vs Control	Downregulated	-	transfer	AT2G34690.1 pep chromosome:TAIR10:2:14629986:14632082:1 gene:AT2G34690 transcript:AT2G34690.1 gene_biotype:protein_coding transcript_biotype:protein_coding gene_symbol:ACD11 description:Glycolipid transfer protein (GLTP) family protein [Source:NCBI gene (formerly Entrezgene);Acc:818034]
Onovi2dG0563600	-2.1297	1.42407e-29	4617.33	D vs Control	Downregulated	AHP1	histidine-containing phosphotransfer protein	AT3G21510.1 pep chromosome:TAIR10:3:7577712:7579789:-1 gene:AT3G21510 transcript:AT3G21510.1 gene_biotype:protein_coding transcript_biotype:protein_coding gene_symbol:AHP1 description:histidine-containing phosphotransmitter 1 [Source:NCBI gene (formerly Entrezgene);Acc:821705]
Onovi2dG0208900	-4.06934	1.61492e-29	219.246	D vs Control	Downregulated	-	Belongs to the glycosyl hydrolase 17 family	AT2G05790.1 pep chromosome:TAIR10:2:2199151:2201603:1 gene:AT2G05790 transcript:AT2G05790.1 gene_biotype:protein_coding transcript_biotype:protein_coding gene_symbol:AT2G05790 description:O-Glycosyl hydrolases family 17 protein [Source:NCBI gene (formerly Entrezgene);Acc:815130]
Onovi1aG0316800	-7.74967	2.04541e-29	249.267	D vs Control	Downregulated	OPR1	12-oxophytodienoate reductase	AT1G76680.1 pep chromosome:TAIR10:1:28776626:28778837:1 gene:AT1G76680 transcript:AT1G76680.1 gene_biotype:protein_coding transcript_biotype:protein_coding gene_symbol:OPR1 description:12-oxophytodienoate reductase 1 [Source:NCBI gene (formerly Entrezgene);Acc:844001]
Onovi4dG0221900	-3.70736	2.07065e-29	12337.3	D vs Control	Downregulated	-	glutathione transferase activity	AT3G09270.1 pep chromosome:TAIR10:3:2848183:2849686:-1 gene:AT3G09270 transcript:AT3G09270.1 gene_biotype:protein_coding transcript_biotype:protein_coding gene_symbol:GSTU8 description:glutathione S-transferase TAU 8 [Source:NCBI gene (formerly Entrezgene);Acc:820083]
Onovi1dG0104000	-1.44997	4.3808e-29	975.423	D vs Control	Downregulated	-	-	AT5G62865.1 pep chromosome:TAIR10:5:25233881:25234884:1 gene:AT5G62865 transcript:AT5G62865.1 gene_biotype:protein_coding transcript_biotype:protein_coding gene_symbol:AT5G62865 description:uncharacterized protein [Source:NCBI gene (formerly Entrezgene);Acc:10723117]
Onovi3dG0238900	-2.82761	4.44306e-29	824.07	D vs Control	Downregulated	-	Belongs to the glycosyltransferase 2 family	AT2G32540.1 pep chromosome:TAIR10:2:13814543:13818410:1 gene:AT2G32540 transcript:AT2G32540.1 gene_biotype:protein_coding transcript_biotype:protein_coding gene_symbol:CSLB04 description:cellulose synthase-like B4 [Source:NCBI gene (formerly Entrezgene);Acc:817815]
Onovi3aG0259700	-3.5675	5.50634e-29	317.922	D vs Control	Downregulated	-	Nucleobase-ascorbate transporter	AT2G27810.1 pep chromosome:TAIR10:2:11852078:11856335:1 gene:AT2G27810 transcript:AT2G27810.1 gene_biotype:protein_coding transcript_biotype:protein_coding gene_symbol:NAT12 description:nucleobase-ascorbate transporter 12 [Source:NCBI gene (formerly Entrezgene);Acc:817328]
Onovi7cG0223600	-2.83226	6.30266e-29	849.629	D vs Control	Downregulated	-	Belongs to the cytochrome P450 family	AT3G19270.2 pep chromosome:TAIR10:3:6673689:6676521:-1 gene:AT3G19270 transcript:AT3G19270.2 gene_biotype:protein_coding transcript_biotype:protein_coding gene_symbol:CYP707A4 description:cytochrome P450, family 707, subfamily A, polypeptide 4 [Source:NCBI gene (formerly Entrezgene);Acc:821461]
Onovi5cG0115000	-2.53975	6.41202e-29	1738.63	D vs Control	Downregulated	-	Sulfate transporter	AT1G23090.1 pep chromosome:TAIR10:1:8184925:8189234:-1 gene:AT1G23090 transcript:AT1G23090.1 gene_biotype:protein_coding transcript_biotype:protein_coding gene_symbol:AST91 description:sulfate transporter 91 [Source:NCBI gene (formerly Entrezgene);Acc:838917]
Onovi7aG0293400	-3.76133	6.4219e-29	915.956	D vs Control	Downregulated	-	Encoded by	AT3G23530.1 pep chromosome:TAIR10:3:8436436:8442847:1 gene:AT3G23530 transcript:AT3G23530.1 gene_biotype:protein_coding transcript_biotype:protein_coding gene_symbol:AT3G23530 description:Cyclopropane-fatty-acyl-phospholipid synthase [Source:NCBI gene (formerly Entrezgene);Acc:821932]
Onovi2unG0025500	-12.5284	6.4219e-29	559.278	D vs Control	Downregulated	UGT85A1	Belongs to the UDP-glycosyltransferase family	AT1G22360.1 pep chromosome:TAIR10:1:7894807:7897761:-1 gene:AT1G22360 transcript:AT1G22360.1 gene_biotype:protein_coding transcript_biotype:protein_coding gene_symbol:UGT85A2 description:UDP-glucosyl transferase 85A2 [Source:NCBI gene (formerly Entrezgene);Acc:838843]
Onovi1dG0387400	-4.49282	6.66352e-29	430.267	D vs Control	Downregulated	-	Catalyzes xyloglucan endohydrolysis (XEH) and or endotransglycosylation (XET). Cleaves and religates xyloglucan polymers, an essential constituent of the primary cell wall, and thereby participates in cell wall construction of growing tissues	AT1G10550.1 pep chromosome:TAIR10:1:3479066:3481041:-1 gene:AT1G10550 transcript:AT1G10550.1 gene_biotype:protein_coding transcript_biotype:protein_coding gene_symbol:XTH33 description:xyloglucan:xyloglucosyl transferase 33 [Source:NCBI gene (formerly Entrezgene);Acc:837596]
Onovi7cG0304800	-1.7174	7.53181e-29	2979.83	D vs Control	Downregulated	-	PHR1-LIKE 1-like	AT5G29000.3 pep chromosome:TAIR10:5:11022060:11024899:-1 gene:AT5G29000 transcript:AT5G29000.3 gene_biotype:protein_coding transcript_biotype:protein_coding gene_symbol:PHL1 description:Homeodomain-like superfamily protein [Source:NCBI gene (formerly Entrezgene);Acc:833026]
Onovi2aG0085000	-1.79726	9.86795e-29	2298.34	D vs Control	Downregulated	-	Encoded by	AT4G19120.2 pep chromosome:TAIR10:4:10460295:10464001:-1 gene:AT4G19120 transcript:AT4G19120.2 gene_biotype:protein_coding transcript_biotype:protein_coding gene_symbol:ERD3 description:S-adenosyl-L-methionine-dependent methyltransferases superfamily protein [Source:NCBI gene (formerly Entrezgene);Acc:827650]
Onovi7cG0437700	-3.26624	1.08104e-28	981.708	D vs Control	Downregulated	-	ABC transporter G family member	AT2G39350.1 pep chromosome:TAIR10:2:16430085:16432751:-1 gene:AT2G39350 transcript:AT2G39350.1 gene_biotype:protein_coding transcript_biotype:protein_coding gene_symbol:ABCG1 description:ABC-2 type transporter family protein [Source:NCBI gene (formerly Entrezgene);Acc:818520]
Onovi2unG0025000	-12.4965	1.10082e-28	547.037	D vs Control	Downregulated	UGT85A1	Belongs to the UDP-glycosyltransferase family	AT1G22360.1 pep chromosome:TAIR10:1:7894807:7897761:-1 gene:AT1G22360 transcript:AT1G22360.1 gene_biotype:protein_coding transcript_biotype:protein_coding gene_symbol:UGT85A2 description:UDP-glucosyl transferase 85A2 [Source:NCBI gene (formerly Entrezgene);Acc:838843]
Onovi1aG0232200	-2.77268	1.40812e-28	4566.54	D vs Control	Downregulated	-	subtilisin-like	AT5G67090.1 pep chromosome:TAIR10:5:26773939:26776391:-1 gene:AT5G67090 transcript:AT5G67090.1 gene_biotype:protein_coding transcript_biotype:protein_coding gene_symbol:AT5G67090 description:Subtilisin-like serine endopeptidase family protein [Source:NCBI gene (formerly Entrezgene);Acc:836844]
Onovi2dG0088600	-1.76012	1.44279e-28	2247.56	D vs Control	Downregulated	-	Encoded by	AT4G19120.2 pep chromosome:TAIR10:4:10460295:10464001:-1 gene:AT4G19120 transcript:AT4G19120.2 gene_biotype:protein_coding transcript_biotype:protein_coding gene_symbol:ERD3 description:S-adenosyl-L-methionine-dependent methyltransferases superfamily protein [Source:NCBI gene (formerly Entrezgene);Acc:827650]
Onovi4dG0163700	-1.63691	1.97242e-28	2759.23	D vs Control	Downregulated	-	Protein of unknown function (DUF632)	AT3G60320.1 pep chromosome:TAIR10:3:22291886:22295529:-1 gene:AT3G60320 transcript:AT3G60320.1 gene_biotype:protein_coding transcript_biotype:protein_coding gene_symbol:AT3G60320 description:bZIP domain class transcription factor (DUF630 and DUF632) [Source:NCBI gene (formerly Entrezgene);Acc:825203]
Onovi2aG0096600	-2.34959	2.10862e-28	584.281	D vs Control	Downregulated	-	Dehydrogenase	AT4G37990.1 pep chromosome:TAIR10:4:17855637:17857878:1 gene:AT4G37990 transcript:AT4G37990.1 gene_biotype:protein_coding transcript_biotype:protein_coding gene_symbol:ELI3-2 description:cinnamyl alcohol dehydrogenase 8 [Source:NCBI gene (formerly Entrezgene);Acc:829955]
Onovi5cG0338400	-3.94008	2.74551e-28	2908.11	D vs Control	Downregulated	-	Belongs to the peptidase S10 family	AT3G63470.1 pep chromosome:TAIR10:3:23438396:23441060:1 gene:AT3G63470 transcript:AT3G63470.1 gene_biotype:protein_coding transcript_biotype:protein_coding gene_symbol:scpl40 description:serine carboxypeptidase-like 40 [Source:NCBI gene (formerly Entrezgene);Acc:825522]
Onovi1dG0010700	-2.72152	4.65141e-28	1697.24	D vs Control	Downregulated	APR1	5'-adenylylsulfate reductase	AT4G04610.1 pep chromosome:TAIR10:4:2324878:2327064:1 gene:AT4G04610 transcript:AT4G04610.1 gene_biotype:protein_coding transcript_biotype:protein_coding gene_symbol:APR1 description:APS reductase 1 [Source:NCBI gene (formerly Entrezgene);Acc:825793]
Onovi4cG0197700	-3.93183	5.11341e-28	3140.78	D vs Control	Downregulated	-	glutathione transferase activity	AT3G09270.1 pep chromosome:TAIR10:3:2848183:2849686:-1 gene:AT3G09270 transcript:AT3G09270.1 gene_biotype:protein_coding transcript_biotype:protein_coding gene_symbol:GSTU8 description:glutathione S-transferase TAU 8 [Source:NCBI gene (formerly Entrezgene);Acc:820083]
Onovi7aG0028000	-2.86799	5.31471e-28	594.189	D vs Control	Downregulated	-	Belongs to the iron ascorbate-dependent oxidoreductase family	AT1G52790.1 pep chromosome:TAIR10:1:19662194:19663301:-1 gene:AT1G52790 transcript:AT1G52790.1 gene_biotype:protein_coding transcript_biotype:protein_coding gene_symbol:AT1G52790 description:2-oxoglutarate (2OG) and Fe(II)-dependent oxygenase superfamily protein [Source:NCBI gene (formerly Entrezgene);Acc:841712]
Onovi1dG0235800	-3.11084	5.50547e-28	2392.78	D vs Control	Downregulated	-	subtilisin-like	AT5G67090.1 pep chromosome:TAIR10:5:26773939:26776391:-1 gene:AT5G67090 transcript:AT5G67090.1 gene_biotype:protein_coding transcript_biotype:protein_coding gene_symbol:AT5G67090 description:Subtilisin-like serine endopeptidase family protein [Source:NCBI gene (formerly Entrezgene);Acc:836844]
Onovi6dG0002000	-4.01741	5.73029e-28	136.589	D vs Control	Downregulated	-	Belongs to the protein kinase superfamily. Ser Thr protein kinase family	AT3G47090.1 pep chromosome:TAIR10:3:17341235:17344762:-1 gene:AT3G47090 transcript:AT3G47090.1 gene_biotype:protein_coding transcript_biotype:protein_coding gene_symbol:AT3G47090 description:Leucine-rich repeat protein kinase family protein [Source:NCBI gene (formerly Entrezgene);Acc:823862]
Onovi1dG0028200	-3.01316	5.96613e-28	900.526	D vs Control	Downregulated	-	EF-hand domain pair	AT5G49480.1 pep chromosome:TAIR10:5:20070489:20071682:1 gene:AT5G49480 transcript:AT5G49480.1 gene_biotype:protein_coding transcript_biotype:protein_coding gene_symbol:CP1 description:Ca2+-binding protein 1 [Source:NCBI gene (formerly Entrezgene);Acc:835008]
Onovi1aG0085000	-2.33891	7.20965e-28	4270.07	D vs Control	Downregulated	-	Belongs to the cation transport ATPase (P-type) (TC 3.A.3) family. Type IV subfamily	AT3G25610.1 pep chromosome:TAIR10:3:9308744:9313599:-1 gene:AT3G25610 transcript:AT3G25610.1 gene_biotype:protein_coding transcript_biotype:protein_coding gene_symbol:AT3G25610 description:ATPase E1-E2 type family protein / haloacid dehalogenase-like hydrolase family protein [Source:NCBI gene (formerly Entrezgene);Acc:822148]
Onovi1cG0239100	-3.68819	7.56104e-28	2635.26	D vs Control	Downregulated	-	Acts in the modification of cell walls via demethylesterification of cell wall pectin	AT3G14310.1 pep chromosome:TAIR10:3:4771833:4775258:-1 gene:AT3G14310 transcript:AT3G14310.1 gene_biotype:protein_coding transcript_biotype:protein_coding gene_symbol:PME3 description:pectin methylesterase 3 [Source:NCBI gene (formerly Entrezgene);Acc:820651]
Onovi7aG0442900	-1.3917	1.13924e-27	4767.39	D vs Control	Downregulated	STOP1	Protein SENSITIVE TO PROTON RHIZOTOXICITY	AT1G34370.1 pep chromosome:TAIR10:1:12550339:12552629:1 gene:AT1G34370 transcript:AT1G34370.1 gene_biotype:protein_coding transcript_biotype:protein_coding gene_symbol:STOP1 description:C2H2 and C2HC zinc fingers superfamily protein [Source:NCBI gene (formerly Entrezgene);Acc:840339]
Onovi1bG0273300	-2.34221	1.23131e-27	18281.9	D vs Control	Downregulated	-	Pathogenesis-related protein Bet v I family	-
Onovi7cG0362900	-2.1737	1.24852e-27	441.262	D vs Control	Downregulated	-	VWA / Hh protein intein-like	AT2G38970.1 pep chromosome:TAIR10:2:16273897:16276872:1 gene:AT2G38970 transcript:AT2G38970.1 gene_biotype:protein_coding transcript_biotype:protein_coding gene_symbol:AT2G38970 description:Zinc finger (C3HC4-type RING finger) family protein [Source:NCBI gene (formerly Entrezgene);Acc:818482]
Onovi1cG0446600	-2.92541	1.59341e-27	772.441	D vs Control	Downregulated	-	LURP-one-related	AT2G38640.1 pep chromosome:TAIR10:2:16157521:16158660:-1 gene:AT2G38640 transcript:AT2G38640.1 gene_biotype:protein_coding transcript_biotype:protein_coding gene_symbol:AT2G38640 description:LURP-one-like protein (DUF567) [Source:NCBI gene (formerly Entrezgene);Acc:818446]
Onovi2aG0220200	-3.10593	1.61613e-27	606.6	D vs Control	Downregulated	-	Belongs to the synaptobrevin family	AT2G32670.1 pep chromosome:TAIR10:2:13857877:13859774:1 gene:AT2G32670 transcript:AT2G32670.1 gene_biotype:protein_coding transcript_biotype:protein_coding gene_symbol:VAMP725 description:vesicle-associated membrane protein 725 [Source:NCBI gene (formerly Entrezgene);Acc:817827]
Onovi4bG0160900	-1.62844	1.72968e-27	2736.76	D vs Control	Downregulated	-	Protein of unknown function (DUF632)	AT3G60320.1 pep chromosome:TAIR10:3:22291886:22295529:-1 gene:AT3G60320 transcript:AT3G60320.1 gene_biotype:protein_coding transcript_biotype:protein_coding gene_symbol:AT3G60320 description:bZIP domain class transcription factor (DUF630 and DUF632) [Source:NCBI gene (formerly Entrezgene);Acc:825203]
Onovi1aG0354600	-2.57571	1.97707e-27	357.39	D vs Control	Downregulated	-	Homeobox-leucine zipper protein	AT1G69780.1 pep chromosome:TAIR10:1:26258788:26260781:1 gene:AT1G69780 transcript:AT1G69780.1 gene_biotype:protein_coding transcript_biotype:protein_coding gene_symbol:ATHB13 description:Homeobox-leucine zipper protein family [Source:NCBI gene (formerly Entrezgene);Acc:843314]
Onovi3aG0261900	-4.04983	1.97707e-27	186.718	D vs Control	Downregulated	-	Serine carboxypeptidase S28	AT5G22860.1 pep chromosome:TAIR10:5:7639076:7643098:-1 gene:AT5G22860 transcript:AT5G22860.1 gene_biotype:protein_coding transcript_biotype:protein_coding gene_symbol:AT5G22860 description:Serine carboxypeptidase S28 family protein [Source:NCBI gene (formerly Entrezgene);Acc:832349]
Onovi4cG0094200	-2.0471	1.98331e-27	606.852	D vs Control	Downregulated	-	Amino acid transporter	AT2G41190.1 pep chromosome:TAIR10:2:17167279:17170559:-1 gene:AT2G41190 transcript:AT2G41190.1 gene_biotype:protein_coding transcript_biotype:protein_coding gene_symbol:AT2G41190 description:Transmembrane amino acid transporter family protein [Source:NCBI gene (formerly Entrezgene);Acc:818718]
Onovi2cG0079300	-3.75845	2.24208e-27	1334.58	D vs Control	Downregulated	-	Transporter	AT5G65980.1 pep chromosome:TAIR10:5:26392336:26394768:1 gene:AT5G65980 transcript:AT5G65980.1 gene_biotype:protein_coding transcript_biotype:protein_coding gene_symbol:AT5G65980 description:Auxin efflux carrier family protein [Source:NCBI gene (formerly Entrezgene);Acc:836728]
Onovi5bG0045000	-3.81865	2.69143e-27	306.153	D vs Control	Downregulated	-	transcription factor	AT3G14880.2 pep chromosome:TAIR10:3:5006526:5008037:1 gene:AT3G14880 transcript:AT3G14880.2 gene_biotype:protein_coding transcript_biotype:protein_coding gene_symbol:AT3G14880 description:transcription factor-like protein [Source:NCBI gene (formerly Entrezgene);Acc:820717]
Onovi5dG0134900	-2.25849	2.99992e-27	498.06	D vs Control	Downregulated	-	RING-type E3 ubiquitin transferase	AT1G49780.1 pep chromosome:TAIR10:1:18428788:18430497:-1 gene:AT1G49780 transcript:AT1G49780.1 gene_biotype:protein_coding transcript_biotype:protein_coding gene_symbol:PUB26 description:plant U-box 26 [Source:NCBI gene (formerly Entrezgene);Acc:841401]
Onovi2bG0106400	-3.54506	3.30684e-27	466.31	D vs Control	Downregulated	-	WD domain, G-beta repeat	AT1G24130.1 pep chromosome:TAIR10:1:8534146:8535660:-1 gene:AT1G24130 transcript:AT1G24130.1 gene_biotype:protein_coding transcript_biotype:protein_coding gene_symbol:AT1G24130 description:Transducin/WD40 repeat-like superfamily protein [Source:NCBI gene (formerly Entrezgene);Acc:839025]
Onovi2dG0587300	-5.74108	3.38695e-27	676.034	D vs Control	Downregulated	-	Glutamate-gated receptor that probably acts as non- selective cation channel	AT2G29120.1 pep chromosome:TAIR10:2:12511246:12515947:-1 gene:AT2G29120 transcript:AT2G29120.1 gene_biotype:protein_coding transcript_biotype:protein_coding gene_symbol:GLR2.7 description:glutamate receptor 2.7 [Source:NCBI gene (formerly Entrezgene);Acc:817460]
Onovi2dG0114400	-3.54047	3.41608e-27	464.945	D vs Control	Downregulated	-	WD domain, G-beta repeat	AT1G24130.1 pep chromosome:TAIR10:1:8534146:8535660:-1 gene:AT1G24130 transcript:AT1G24130.1 gene_biotype:protein_coding transcript_biotype:protein_coding gene_symbol:AT1G24130 description:Transducin/WD40 repeat-like superfamily protein [Source:NCBI gene (formerly Entrezgene);Acc:839025]
Onovi3bG0206600	-1.99008	3.91534e-27	7225.28	D vs Control	Downregulated	-	Mpv17 / PMP22 family	AT1G52870.2 pep chromosome:TAIR10:1:19685545:19688028:1 gene:AT1G52870 transcript:AT1G52870.2 gene_biotype:protein_coding transcript_biotype:protein_coding gene_symbol:AT1G52870 description:Peroxisomal membrane 22 kDa (Mpv17/PMP22) family protein [Source:NCBI gene (formerly Entrezgene);Acc:841720]
Onovi3aG0062800	-2.43281	5.56078e-27	769.321	D vs Control	Downregulated	-	Bark storage protein	AT4G28940.1 pep chromosome:TAIR10:4:14274341:14277252:1 gene:AT4G28940 transcript:AT4G28940.1 gene_biotype:protein_coding transcript_biotype:protein_coding gene_symbol:AT4G28940 description:Phosphorylase superfamily protein [Source:NCBI gene (formerly Entrezgene);Acc:829015]
Onovi6cG0128000	-1.62668	5.94284e-27	23816.4	D vs Control	Downregulated	-	Homeobox-leucine zipper protein	AT4G40060.1 pep chromosome:TAIR10:4:18571239:18573084:-1 gene:AT4G40060 transcript:AT4G40060.1 gene_biotype:protein_coding transcript_biotype:protein_coding gene_symbol:HB16 description:homeobox protein 16 [Source:NCBI gene (formerly Entrezgene);Acc:830169]
Onovi1bG0084700	-1.97966	5.99024e-27	6349.82	D vs Control	Downregulated	-	Belongs to the cation transport ATPase (P-type) (TC 3.A.3) family. Type IV subfamily	AT3G25610.1 pep chromosome:TAIR10:3:9308744:9313599:-1 gene:AT3G25610 transcript:AT3G25610.1 gene_biotype:protein_coding transcript_biotype:protein_coding gene_symbol:AT3G25610 description:ATPase E1-E2 type family protein / haloacid dehalogenase-like hydrolase family protein [Source:NCBI gene (formerly Entrezgene);Acc:822148]
Onovi6aG0117400	-3.40293	6.75182e-27	1654.18	D vs Control	Downregulated	DOGT1	Belongs to the UDP-glycosyltransferase family	AT2G36800.1 pep chromosome:TAIR10:2:15423172:15425129:-1 gene:AT2G36800 transcript:AT2G36800.1 gene_biotype:protein_coding transcript_biotype:protein_coding gene_symbol:DOGT1 description:don-glucosyltransferase 1 [Source:NCBI gene (formerly Entrezgene);Acc:818252]
Onovi3cG0234400	-1.47358	6.95141e-27	2074.49	D vs Control	Downregulated	-	Belongs to the glycosyltransferase 31 family	AT1G05170.2 pep chromosome:TAIR10:1:1490974:1494248:-1 gene:AT1G05170 transcript:AT1G05170.2 gene_biotype:protein_coding transcript_biotype:protein_coding gene_symbol:AT1G05170 description:Galactosyltransferase family protein [Source:NCBI gene (formerly Entrezgene);Acc:839292]
Onovi6bG0092000	-2.54233	8.06497e-27	2635.18	D vs Control	Downregulated	-	sugar phosphate phosphate translocator	AT3G11320.1 pep chromosome:TAIR10:3:3546276:3548877:-1 gene:AT3G11320 transcript:AT3G11320.1 gene_biotype:protein_coding transcript_biotype:protein_coding gene_symbol:AT3G11320 description:Nucleotide-sugar transporter family protein [Source:NCBI gene (formerly Entrezgene);Acc:820304]
Onovi5bG0145500	-3.28503	9.569e-27	5062.76	D vs Control	Downregulated	-	Belongs to the iron ascorbate-dependent oxidoreductase family	AT3G19000.1 pep chromosome:TAIR10:3:6553440:6555147:-1 gene:AT3G19000 transcript:AT3G19000.1 gene_biotype:protein_coding transcript_biotype:protein_coding gene_symbol:AT3G19000 description:2-oxoglutarate (2OG) and Fe(II)-dependent oxygenase superfamily protein [Source:NCBI gene (formerly Entrezgene);Acc:821433]
Onovi7cG0442000	-2.68245	1.24146e-26	537.496	D vs Control	Downregulated	-	Extensin-2-like	-
Onovi3bG0173900	-3.14547	1.26411e-26	2699.02	D vs Control	Downregulated	-	Serine threonine-protein kinase	AT4G27290.2 pep chromosome:TAIR10:4:13666076:13669202:1 gene:AT4G27290 transcript:AT4G27290.2 gene_biotype:protein_coding transcript_biotype:protein_coding gene_symbol:AT4G27290 description:S-locus lectin protein kinase family protein [Source:NCBI gene (formerly Entrezgene);Acc:828837]
Onovi5bG0202300	-3.02025	1.28089e-26	721.485	D vs Control	Downregulated	-	endonuclease activity	AT2G27830.1 pep chromosome:TAIR10:2:11860218:11861525:1 gene:AT2G27830 transcript:AT2G27830.1 gene_biotype:protein_coding transcript_biotype:protein_coding gene_symbol:AT2G27830 description:uncharacterized protein [Source:NCBI gene (formerly Entrezgene);Acc:817330]
Onovi7dG0100500	-7.36445	1.32499e-26	173.06	D vs Control	Downregulated	-	-	AT2G15960.1 pep chromosome:TAIR10:2:6947096:6947866:1 gene:AT2G15960 transcript:AT2G15960.1 gene_biotype:protein_coding transcript_biotype:protein_coding gene_symbol:AT2G15960 description:stress-induced protein [Source:NCBI gene (formerly Entrezgene);Acc:816091]
Onovi5bG0045400	-2.39101	1.45888e-26	462.679	D vs Control	Downregulated	-	NAC domain-containing protein	AT5G08790.1 pep chromosome:TAIR10:5:2858849:2860558:-1 gene:AT5G08790 transcript:AT5G08790.1 gene_biotype:protein_coding transcript_biotype:protein_coding gene_symbol:ATAF2 description:NAC (No Apical Meristem) domain transcriptional regulator superfamily protein [Source:NCBI gene (formerly Entrezgene);Acc:830779]
Onovi1dG0391300	-3.08228	1.60596e-26	1567.48	D vs Control	Downregulated	-	Pyroglutamyl peptidase	AT1G23440.3 pep chromosome:TAIR10:1:8321814:8324240:1 gene:AT1G23440 transcript:AT1G23440.3 gene_biotype:protein_coding transcript_biotype:protein_coding gene_symbol:AT1G23440 description:Peptidase C15, pyroglutamyl peptidase I-like protein [Source:NCBI gene (formerly Entrezgene);Acc:838952]
Onovi4aG0052700	-3.39363	1.7245e-26	131.262	D vs Control	Downregulated	-	Domain of unknown function (DUF4228)	AT3G10120.1 pep chromosome:TAIR10:3:3130072:3130891:1 gene:AT3G10120 transcript:AT3G10120.1 gene_biotype:protein_coding transcript_biotype:protein_coding gene_symbol:AT3G10120 description:uncharacterized protein [Source:NCBI gene (formerly Entrezgene);Acc:820175]
Onovi3bG0268000	-3.70059	1.77839e-26	4572.65	D vs Control	Downregulated	-	Belongs to the GRAS family	AT2G29060.2 pep chromosome:TAIR10:2:12481664:12484420:1 gene:AT2G29060 transcript:AT2G29060.2 gene_biotype:protein_coding transcript_biotype:protein_coding gene_symbol:AT2G29060 description:GRAS family transcription factor [Source:NCBI gene (formerly Entrezgene);Acc:817454]
Onovi2bG0053700	-2.41678	1.82941e-26	1155.18	D vs Control	Downregulated	-	RING-type E3 ubiquitin transferase	AT4G36550.1 pep chromosome:TAIR10:4:17245400:17248461:-1 gene:AT4G36550 transcript:AT4G36550.1 gene_biotype:protein_coding transcript_biotype:protein_coding gene_symbol:AT4G36550 description:ARM repeat superfamily protein [Source:NCBI gene (formerly Entrezgene);Acc:829807]
Onovi4dG0075000	-3.29659	2.00163e-26	277.254	D vs Control	Downregulated	-	phosphatase 2C	AT3G12620.1 pep chromosome:TAIR10:3:4009270:4011675:-1 gene:AT3G12620 transcript:AT3G12620.1 gene_biotype:protein_coding transcript_biotype:protein_coding gene_symbol:AT3G12620 description:Protein phosphatase 2C family protein [Source:NCBI gene (formerly Entrezgene);Acc:820442]
Onovi7bG0175700	-3.68277	2.08774e-26	586.262	D vs Control	Downregulated	-	receptor-like protein kinase	AT1G66910.2 pep chromosome:TAIR10:1:24961634:24963946:-1 gene:AT1G66910 transcript:AT1G66910.2 gene_biotype:protein_coding transcript_biotype:protein_coding gene_symbol:AT1G66910 description:Protein kinase superfamily protein [Source:NCBI gene (formerly Entrezgene);Acc:843009]
Onovi3dG0269100	-3.65987	2.09876e-26	4616.7	D vs Control	Downregulated	-	Belongs to the GRAS family	AT2G29060.2 pep chromosome:TAIR10:2:12481664:12484420:1 gene:AT2G29060 transcript:AT2G29060.2 gene_biotype:protein_coding transcript_biotype:protein_coding gene_symbol:AT2G29060 description:GRAS family transcription factor [Source:NCBI gene (formerly Entrezgene);Acc:817454]
Onovi4aG0199700	-2.26776	2.10431e-26	889.294	D vs Control	Downregulated	AMT2-1	ammonium transporter	AT2G38290.1 pep chromosome:TAIR10:2:16039430:16042521:-1 gene:AT2G38290 transcript:AT2G38290.1 gene_biotype:protein_coding transcript_biotype:protein_coding gene_symbol:AMT2 description:ammonium transporter 2 [Source:NCBI gene (formerly Entrezgene);Acc:818409]
Onovi3aG0073900	-2.62612	2.17773e-26	6648.19	D vs Control	Downregulated	-	Gamma-glutamyltranspeptidase	AT4G29210.1 pep chromosome:TAIR10:4:14400932:14403519:1 gene:AT4G29210 transcript:AT4G29210.1 gene_biotype:protein_coding transcript_biotype:protein_coding gene_symbol:GGT4 description:gamma-glutamyl transpeptidase 4 [Source:NCBI gene (formerly Entrezgene);Acc:829042]
Onovi2bG0515100	-2.20341	2.53713e-26	14342.2	D vs Control	Downregulated	-	Belongs to the group II decarboxylase family	AT5G17330.1 pep chromosome:TAIR10:5:5710910:5715075:1 gene:AT5G17330 transcript:AT5G17330.1 gene_biotype:protein_coding transcript_biotype:protein_coding gene_symbol:GAD description:glutamate decarboxylase [Source:NCBI gene (formerly Entrezgene);Acc:831599]
Onovi1aG0132800	-3.79493	3.14329e-26	4265.23	D vs Control	Downregulated	-	Belongs to the expansin family	AT4G38400.1 pep chromosome:TAIR10:4:17978422:17979740:-1 gene:AT4G38400 transcript:AT4G38400.1 gene_biotype:protein_coding transcript_biotype:protein_coding gene_symbol:EXLA2 description:expansin-like A2 [Source:NCBI gene (formerly Entrezgene);Acc:829997]
Onovi5cG0105800	-3.26844	3.75829e-26	4985.5	D vs Control	Downregulated	-	Belongs to the iron ascorbate-dependent oxidoreductase family	AT3G19000.1 pep chromosome:TAIR10:3:6553440:6555147:-1 gene:AT3G19000 transcript:AT3G19000.1 gene_biotype:protein_coding transcript_biotype:protein_coding gene_symbol:AT3G19000 description:2-oxoglutarate (2OG) and Fe(II)-dependent oxygenase superfamily protein [Source:NCBI gene (formerly Entrezgene);Acc:821433]
Onovi6bG0191200	-1.89854	3.80311e-26	2974.9	D vs Control	Downregulated	-	low affinity sulfate transporter	AT5G10180.1 pep chromosome:TAIR10:5:3193017:3197136:1 gene:AT5G10180 transcript:AT5G10180.1 gene_biotype:protein_coding transcript_biotype:protein_coding gene_symbol:SULTR2;1 description:slufate transporter 2;1 [Source:NCBI gene (formerly Entrezgene);Acc:830882]
Onovi5aG0143000	-3.163	3.96012e-26	4763.67	D vs Control	Downregulated	-	Belongs to the iron ascorbate-dependent oxidoreductase family	AT3G19000.1 pep chromosome:TAIR10:3:6553440:6555147:-1 gene:AT3G19000 transcript:AT3G19000.1 gene_biotype:protein_coding transcript_biotype:protein_coding gene_symbol:AT3G19000 description:2-oxoglutarate (2OG) and Fe(II)-dependent oxygenase superfamily protein [Source:NCBI gene (formerly Entrezgene);Acc:821433]
Onovi7aG0219800	-3.30885	3.97934e-26	408.564	D vs Control	Downregulated	-	isoaspartyl peptidase L-asparaginase	AT3G16150.1 pep chromosome:TAIR10:3:5471735:5473360:1 gene:AT3G16150 transcript:AT3G16150.1 gene_biotype:protein_coding transcript_biotype:protein_coding gene_symbol:ASPGB1 description:N-terminal nucleophile aminohydrolases (Ntn hydrolases) superfamily protein [Source:NCBI gene (formerly Entrezgene);Acc:820860]
Onovi1bG0012700	-3.16234	4.03638e-26	323.325	D vs Control	Downregulated	-	-	AT5G19190.1 pep chromosome:TAIR10:5:6457026:6458504:1 gene:AT5G19190 transcript:AT5G19190.1 gene_biotype:protein_coding transcript_biotype:protein_coding gene_symbol:AT5G19190 description:uncharacterized protein [Source:NCBI gene (formerly Entrezgene);Acc:832039]
Onovi4cG0094600	-2.98889	4.03762e-26	1339.64	D vs Control	Downregulated	-	Belongs to the glycosyl hydrolase 31 family	AT1G68560.1 pep chromosome:TAIR10:1:25734060:25738134:-1 gene:AT1G68560 transcript:AT1G68560.1 gene_biotype:protein_coding transcript_biotype:protein_coding gene_symbol:XYL1 description:alpha-xylosidase 1 [Source:NCBI gene (formerly Entrezgene);Acc:843185]
Onovi4aG0137700	-4.72556	4.32578e-26	837.033	D vs Control	Downregulated	-	BRO1-like domain	AT5G14020.1 pep chromosome:TAIR10:5:4523421:4526167:-1 gene:AT5G14020 transcript:AT5G14020.1 gene_biotype:protein_coding transcript_biotype:protein_coding gene_symbol:AT5G14020 description:Endosomal targeting BRO1-like domain-containing protein [Source:NCBI gene (formerly Entrezgene);Acc:831250]
Onovi1dG0002500	-3.46532	5.56256e-26	8806.4	D vs Control	Downregulated	-	Leucine-rich repeat receptor-like protein kinase	AT5G49760.1 pep chromosome:TAIR10:5:20216332:20221382:1 gene:AT5G49760 transcript:AT5G49760.1 gene_biotype:protein_coding transcript_biotype:protein_coding gene_symbol:AT5G49760 description:Leucine-rich repeat protein kinase family protein [Source:NCBI gene (formerly Entrezgene);Acc:835039]
Onovi4cG0183500	-2.27238	6.07922e-26	894.475	D vs Control	Downregulated	AMT2-1	ammonium transporter	AT2G38290.1 pep chromosome:TAIR10:2:16039430:16042521:-1 gene:AT2G38290 transcript:AT2G38290.1 gene_biotype:protein_coding transcript_biotype:protein_coding gene_symbol:AMT2 description:ammonium transporter 2 [Source:NCBI gene (formerly Entrezgene);Acc:818409]
Onovi4cG0046200	-2.78376	7.09422e-26	3954.9	D vs Control	Downregulated	-	Belongs to the MIP aquaporin (TC 1.A.8) family	AT2G36830.1 pep chromosome:TAIR10:2:15445294:15446621:1 gene:AT2G36830 transcript:AT2G36830.1 gene_biotype:protein_coding transcript_biotype:protein_coding gene_symbol:GAMMA-TIP description:gamma tonoplast intrinsic protein [Source:NCBI gene (formerly Entrezgene);Acc:818255]
Onovi1dG0085800	-2.03786	7.41764e-26	3938.35	D vs Control	Downregulated	-	Belongs to the cation transport ATPase (P-type) (TC 3.A.3) family. Type IV subfamily	AT3G25610.1 pep chromosome:TAIR10:3:9308744:9313599:-1 gene:AT3G25610 transcript:AT3G25610.1 gene_biotype:protein_coding transcript_biotype:protein_coding gene_symbol:AT3G25610 description:ATPase E1-E2 type family protein / haloacid dehalogenase-like hydrolase family protein [Source:NCBI gene (formerly Entrezgene);Acc:822148]
Onovi6dG0136100	-11.8466	7.46259e-26	348.601	D vs Control	Downregulated	PSY3	Phytoene synthase	AT5G17230.4 pep chromosome:TAIR10:5:5659584:5662475:-1 gene:AT5G17230 transcript:AT5G17230.4 gene_biotype:protein_coding transcript_biotype:protein_coding gene_symbol:PSY description:PHYTOENE SYNTHASE [Source:NCBI gene (formerly Entrezgene);Acc:831587]
Onovi5cG0198000	-1.67188	7.68584e-26	3061.39	D vs Control	Downregulated	-	Belongs to the major facilitator superfamily. Sugar transporter (TC 2.A.1.1) family	AT3G18830.1 pep chromosome:TAIR10:3:6488843:6491429:-1 gene:AT3G18830 transcript:AT3G18830.1 gene_biotype:protein_coding transcript_biotype:protein_coding gene_symbol:PMT5 description:polyol/monosaccharide transporter 5 [Source:NCBI gene (formerly Entrezgene);Acc:821416]
Onovi5dG0129700	-3.26669	7.92595e-26	4895.39	D vs Control	Downregulated	-	Belongs to the iron ascorbate-dependent oxidoreductase family	AT3G19000.1 pep chromosome:TAIR10:3:6553440:6555147:-1 gene:AT3G19000 transcript:AT3G19000.1 gene_biotype:protein_coding transcript_biotype:protein_coding gene_symbol:AT3G19000 description:2-oxoglutarate (2OG) and Fe(II)-dependent oxygenase superfamily protein [Source:NCBI gene (formerly Entrezgene);Acc:821433]
Onovi5dG0020400	-1.76624	1.02455e-25	18216.8	D vs Control	Downregulated	-	Homeobox protein BEL1 homolog	AT5G41410.1 pep chromosome:TAIR10:5:16579936:16584077:1 gene:AT5G41410 transcript:AT5G41410.1 gene_biotype:protein_coding transcript_biotype:protein_coding gene_symbol:BEL1 description:POX (plant homeobox) family protein [Source:NCBI gene (formerly Entrezgene);Acc:834143]
Onovi5dG0191700	-2.98426	1.06823e-25	2244.18	D vs Control	Downregulated	-	Cytokinin-activating enzyme working in the direct activation pathway. Phosphoribohydrolase that converts inactive cytokinin nucleotides to the biologically active free-base forms	AT2G28305.1 pep chromosome:TAIR10:2:12081023:12084678:1 gene:AT2G28305 transcript:AT2G28305.1 gene_biotype:protein_coding transcript_biotype:protein_coding gene_symbol:LOG1 description:Putative lysine decarboxylase family protein [Source:NCBI gene (formerly Entrezgene);Acc:817376]
Onovi4unG0040400	-2.14431	1.13089e-25	824.636	D vs Control	Downregulated	AMT2-1	ammonium transporter	AT2G38290.1 pep chromosome:TAIR10:2:16039430:16042521:-1 gene:AT2G38290 transcript:AT2G38290.1 gene_biotype:protein_coding transcript_biotype:protein_coding gene_symbol:AMT2 description:ammonium transporter 2 [Source:NCBI gene (formerly Entrezgene);Acc:818409]
Onovi2cG0567000	-2.14613	1.14248e-25	4369.05	D vs Control	Downregulated	AHP1	histidine-containing phosphotransfer protein	AT3G21510.1 pep chromosome:TAIR10:3:7577712:7579789:-1 gene:AT3G21510 transcript:AT3G21510.1 gene_biotype:protein_coding transcript_biotype:protein_coding gene_symbol:AHP1 description:histidine-containing phosphotransmitter 1 [Source:NCBI gene (formerly Entrezgene);Acc:821705]
Onovi5bG0237600	-3.60528	1.219e-25	2116.48	D vs Control	Downregulated	-	Belongs to the major facilitator superfamily. Sugar transporter (TC 2.A.1.1) family	AT3G18830.1 pep chromosome:TAIR10:3:6488843:6491429:-1 gene:AT3G18830 transcript:AT3G18830.1 gene_biotype:protein_coding transcript_biotype:protein_coding gene_symbol:PMT5 description:polyol/monosaccharide transporter 5 [Source:NCBI gene (formerly Entrezgene);Acc:821416]
Onovi3dG0206200	-2.04086	1.3764e-25	6564.58	D vs Control	Downregulated	-	Mpv17 / PMP22 family	AT1G52870.2 pep chromosome:TAIR10:1:19685545:19688028:1 gene:AT1G52870 transcript:AT1G52870.2 gene_biotype:protein_coding transcript_biotype:protein_coding gene_symbol:AT1G52870 description:Peroxisomal membrane 22 kDa (Mpv17/PMP22) family protein [Source:NCBI gene (formerly Entrezgene);Acc:841720]
Onovi4dG0206500	-2.26264	1.4712e-25	893.295	D vs Control	Downregulated	AMT2-1	ammonium transporter	AT2G38290.1 pep chromosome:TAIR10:2:16039430:16042521:-1 gene:AT2G38290 transcript:AT2G38290.1 gene_biotype:protein_coding transcript_biotype:protein_coding gene_symbol:AMT2 description:ammonium transporter 2 [Source:NCBI gene (formerly Entrezgene);Acc:818409]
Onovi1dG0226700	-3.56296	1.49946e-25	1266.65	D vs Control	Downregulated	-	WRKY transcription factor	AT5G24110.1 pep chromosome:TAIR10:5:8153115:8154710:-1 gene:AT5G24110 transcript:AT5G24110.1 gene_biotype:protein_coding transcript_biotype:protein_coding gene_symbol:WRKY30 description:WRKY DNA-binding protein 30 [Source:NCBI gene (formerly Entrezgene);Acc:832476]
Onovi3dG0191300	-4.62063	1.53164e-25	1076.46	D vs Control	Downregulated	-	leucine-rich repeat receptor-like serine threonine-protein kinase	AT3G14840.2 pep chromosome:TAIR10:3:4988008:4994109:1 gene:AT3G14840 transcript:AT3G14840.2 gene_biotype:protein_coding transcript_biotype:protein_coding gene_symbol:AT3G14840 description:Leucine-rich repeat transmembrane protein kinase [Source:NCBI gene (formerly Entrezgene);Acc:820713]
Onovi6dG0180700	-1.76432	1.56411e-25	4140.52	D vs Control	Downregulated	-	low affinity sulfate transporter	AT5G10180.1 pep chromosome:TAIR10:5:3193017:3197136:1 gene:AT5G10180 transcript:AT5G10180.1 gene_biotype:protein_coding transcript_biotype:protein_coding gene_symbol:SULTR2;1 description:slufate transporter 2;1 [Source:NCBI gene (formerly Entrezgene);Acc:830882]
Onovi7bG0387200	-2.8742	1.78394e-25	277.222	D vs Control	Downregulated	-	-	-
Onovi2aG0081500	-11.9816	1.86961e-25	382.748	D vs Control	Downregulated	-	-	-
Onovi4aG0060200	-3.48154	2.10245e-25	1375.82	D vs Control	Downregulated	DOGT1	Belongs to the UDP-glycosyltransferase family	AT2G36800.1 pep chromosome:TAIR10:2:15423172:15425129:-1 gene:AT2G36800 transcript:AT2G36800.1 gene_biotype:protein_coding transcript_biotype:protein_coding gene_symbol:DOGT1 description:don-glucosyltransferase 1 [Source:NCBI gene (formerly Entrezgene);Acc:818252]
Onovi2cG0370700	-4.0857	3.38564e-25	762.626	D vs Control	Downregulated	-	Transferase family	AT2G39980.1 pep chromosome:TAIR10:2:16687673:16690182:-1 gene:AT2G39980 transcript:AT2G39980.1 gene_biotype:protein_coding transcript_biotype:protein_coding gene_symbol:AT2G39980 description:HXXXD-type acyl-transferase family protein [Source:NCBI gene (formerly Entrezgene);Acc:818586]
Onovi5bG0020400	-1.78338	3.41195e-25	11090.7	D vs Control	Downregulated	-	Homeobox protein BEL1 homolog	AT5G41410.1 pep chromosome:TAIR10:5:16579936:16584077:1 gene:AT5G41410 transcript:AT5G41410.1 gene_biotype:protein_coding transcript_biotype:protein_coding gene_symbol:BEL1 description:POX (plant homeobox) family protein [Source:NCBI gene (formerly Entrezgene);Acc:834143]
Onovi4unG0028800	-2.12592	4.14859e-25	804.654	D vs Control	Downregulated	AMT2-1	ammonium transporter	AT2G38290.1 pep chromosome:TAIR10:2:16039430:16042521:-1 gene:AT2G38290 transcript:AT2G38290.1 gene_biotype:protein_coding transcript_biotype:protein_coding gene_symbol:AMT2 description:ammonium transporter 2 [Source:NCBI gene (formerly Entrezgene);Acc:818409]
Onovi1aG0237900	-3.4637	4.154e-25	3909.94	D vs Control	Downregulated	-	Acts in the modification of cell walls via demethylesterification of cell wall pectin	AT3G14310.1 pep chromosome:TAIR10:3:4771833:4775258:-1 gene:AT3G14310 transcript:AT3G14310.1 gene_biotype:protein_coding transcript_biotype:protein_coding gene_symbol:PME3 description:pectin methylesterase 3 [Source:NCBI gene (formerly Entrezgene);Acc:820651]
Onovi6dG0088400	-4.91188	4.734e-25	149.293	D vs Control	Downregulated	-	mediator of RNA polymerase II transcription subunit	AT5G20170.1 pep chromosome:TAIR10:5:6807375:6810919:-1 gene:AT5G20170 transcript:AT5G20170.1 gene_biotype:protein_coding transcript_biotype:protein_coding gene_symbol:AT5G20170 description:RNA polymerase II transcription mediator [Source:NCBI gene (formerly Entrezgene);Acc:832140]
Onovi5dG0037200	-1.0858	4.77304e-25	4075.02	D vs Control	Downregulated	-	Mitogen-activated protein kinase kinase kinase	AT1G53570.4 pep chromosome:TAIR10:1:19987191:19991113:1 gene:AT1G53570 transcript:AT1G53570.4 gene_biotype:protein_coding transcript_biotype:protein_coding gene_symbol:MAP3KA description:mitogen-activated protein kinase kinase kinase 3 [Source:NCBI gene (formerly Entrezgene);Acc:841792]
Onovi5dG0160400	-1.78305	5.045e-25	770.353	D vs Control	Downregulated	-	Belongs to the protein kinase superfamily. Ser Thr protein kinase family	AT1G28440.1 pep chromosome:TAIR10:1:9996713:10000455:1 gene:AT1G28440 transcript:AT1G28440.1 gene_biotype:protein_coding transcript_biotype:protein_coding gene_symbol:HSL1 description:HAESA-like 1 [Source:NCBI gene (formerly Entrezgene);Acc:839742]
Onovi3cG0068800	-2.58576	7.75512e-25	6753.12	D vs Control	Downregulated	-	Gamma-glutamyltranspeptidase	AT4G29210.1 pep chromosome:TAIR10:4:14400932:14403519:1 gene:AT4G29210 transcript:AT4G29210.1 gene_biotype:protein_coding transcript_biotype:protein_coding gene_symbol:GGT4 description:gamma-glutamyl transpeptidase 4 [Source:NCBI gene (formerly Entrezgene);Acc:829042]
Onovi2aG0555500	-1.61214	9.68548e-25	1798.61	D vs Control	Downregulated	TCP24	transcription factor	AT4G18390.2 pep chromosome:TAIR10:4:10162979:10165546:-1 gene:AT4G18390 transcript:AT4G18390.2 gene_biotype:protein_coding transcript_biotype:protein_coding gene_symbol:TCP2 description:TEOSINTE BRANCHED 1, cycloidea and PCF transcription factor 2 [Source:NCBI gene (formerly Entrezgene);Acc:827568]
Onovi6aG0313500	-4.52488	1.09689e-24	101.84	D vs Control	Downregulated	-	SPX domain-containing protein	AT5G20150.1 pep chromosome:TAIR10:5:6802282:6803655:1 gene:AT5G20150 transcript:AT5G20150.1 gene_biotype:protein_coding transcript_biotype:protein_coding gene_symbol:SPX1 description:SPX domain-containing protein 1 [Source:NCBI gene (formerly Entrezgene);Acc:832137]
Onovi1bG0353700	-2.81269	1.25018e-24	420.453	D vs Control	Downregulated	-	Homeobox-leucine zipper protein	AT1G69780.1 pep chromosome:TAIR10:1:26258788:26260781:1 gene:AT1G69780 transcript:AT1G69780.1 gene_biotype:protein_coding transcript_biotype:protein_coding gene_symbol:ATHB13 description:Homeobox-leucine zipper protein family [Source:NCBI gene (formerly Entrezgene);Acc:843314]
Onovi7aG0204800	-2.27328	1.69019e-24	571.809	D vs Control	Downregulated	-	Cytokinin-activating enzyme working in the direct activation pathway. Phosphoribohydrolase that converts inactive cytokinin nucleotides to the biologically active free-base forms	AT5G11950.3 pep chromosome:TAIR10:5:3854388:3857000:1 gene:AT5G11950 transcript:AT5G11950.3 gene_biotype:protein_coding transcript_biotype:protein_coding gene_symbol:LOG8 description:Putative lysine decarboxylase family protein [Source:NCBI gene (formerly Entrezgene);Acc:831068]
Onovi4aG0061200	-2.88298	1.73164e-24	2578.79	D vs Control	Downregulated	-	Belongs to the MIP aquaporin (TC 1.A.8) family	AT2G36830.1 pep chromosome:TAIR10:2:15445294:15446621:1 gene:AT2G36830 transcript:AT2G36830.1 gene_biotype:protein_coding transcript_biotype:protein_coding gene_symbol:GAMMA-TIP description:gamma tonoplast intrinsic protein [Source:NCBI gene (formerly Entrezgene);Acc:818255]
Onovi2dG0259900	-1.80876	2.1174e-24	3584.37	D vs Control	Downregulated	-	ABC transporter C family member	AT1G30410.4 pep chromosome:TAIR10:1:10738699:10747563:1 gene:AT1G30410 transcript:AT1G30410.4 gene_biotype:protein_coding transcript_biotype:protein_coding gene_symbol:ABCC12 description:multidrug resistance-associated protein 13 [Source:NCBI gene (formerly Entrezgene);Acc:839921]
Onovi6cG0189500	-2.92509	2.53556e-24	2508.23	D vs Control	Downregulated	-	Sulfate transporter	AT1G22150.4 pep chromosome:TAIR10:1:7818361:7821576:1 gene:AT1G22150 transcript:AT1G22150.4 gene_biotype:protein_coding transcript_biotype:protein_coding gene_symbol:SULTR1;3 description:sulfate transporter 1;3 [Source:NCBI gene (formerly Entrezgene);Acc:838820]
Onovi2cG0446300	-2.01841	3.10856e-24	11331.1	D vs Control	Downregulated	-	Belongs to the UDP-glycosyltransferase family	AT3G21760.1 pep chromosome:TAIR10:3:7667027:7668724:1 gene:AT3G21760 transcript:AT3G21760.1 gene_biotype:protein_coding transcript_biotype:protein_coding gene_symbol:HYR1 description:UDP-Glycosyltransferase superfamily protein [Source:NCBI gene (formerly Entrezgene);Acc:821730]
Onovi2dG0056600	-3.00131	3.50408e-24	584.206	D vs Control	Downregulated	STS14	STS14 protein-like	AT5G66590.1 pep chromosome:TAIR10:5:26573964:26574959:1 gene:AT5G66590 transcript:AT5G66590.1 gene_biotype:protein_coding transcript_biotype:protein_coding gene_symbol:AT5G66590 description:CAP (Cysteine-rich secretory proteins, Antigen 5, and Pathosis-related 1 protein) superfamily protein [Source:NCBI gene (formerly Entrezgene);Acc:836791]
Onovi2cG0061500	-3.55347	3.52276e-24	1508.42	D vs Control	Downregulated	-	RING-type E3 ubiquitin transferase	AT4G36550.1 pep chromosome:TAIR10:4:17245400:17248461:-1 gene:AT4G36550 transcript:AT4G36550.1 gene_biotype:protein_coding transcript_biotype:protein_coding gene_symbol:AT4G36550 description:ARM repeat superfamily protein [Source:NCBI gene (formerly Entrezgene);Acc:829807]
Onovi2cG0089000	-1.81763	4.22241e-24	2131.33	D vs Control	Downregulated	-	Encoded by	AT4G19120.2 pep chromosome:TAIR10:4:10460295:10464001:-1 gene:AT4G19120 transcript:AT4G19120.2 gene_biotype:protein_coding transcript_biotype:protein_coding gene_symbol:ERD3 description:S-adenosyl-L-methionine-dependent methyltransferases superfamily protein [Source:NCBI gene (formerly Entrezgene);Acc:827650]
Onovi6bG0267900	-1.63311	4.28546e-24	2626.3	D vs Control	Downregulated	-	3-ketoacyl-CoA synthase	AT2G26250.1 pep chromosome:TAIR10:2:11170416:11173278:-1 gene:AT2G26250 transcript:AT2G26250.1 gene_biotype:protein_coding transcript_biotype:protein_coding gene_symbol:KCS10 description:3-ketoacyl-CoA synthase 10 [Source:NCBI gene (formerly Entrezgene);Acc:817165]
Onovi5cG0112300	-2.47872	5.44797e-24	4852.14	D vs Control	Downregulated	-	At4g06744-like	AT1G49750.1 pep chromosome:TAIR10:1:18410857:18413016:-1 gene:AT1G49750 transcript:AT1G49750.1 gene_biotype:protein_coding transcript_biotype:protein_coding gene_symbol:AT1G49750 description:Leucine-rich repeat (LRR) family protein [Source:NCBI gene (formerly Entrezgene);Acc:841398]
Onovi3aG0251600	-4.32445	5.58703e-24	5005.27	D vs Control	Downregulated	-	histone deacetylase	AT1G08460.1 pep chromosome:TAIR10:1:2672198:2674721:1 gene:AT1G08460 transcript:AT1G08460.1 gene_biotype:protein_coding transcript_biotype:protein_coding gene_symbol:HDA08 description:histone deacetylase 8 [Source:NCBI gene (formerly Entrezgene);Acc:837366]
Onovi5aG0201900	-3.214	6.06638e-24	1024.08	D vs Control	Downregulated	-	Belongs to the peptidase S10 family	AT3G45010.1 pep chromosome:TAIR10:3:16466144:16468989:1 gene:AT3G45010 transcript:AT3G45010.1 gene_biotype:protein_coding transcript_biotype:protein_coding gene_symbol:scpl48 description:serine carboxypeptidase-like 48 [Source:NCBI gene (formerly Entrezgene);Acc:823636]
Onovi1cG0182700	-2.70426	6.62481e-24	40041.5	D vs Control	Downregulated	PDR8	Belongs to the ABC transporter superfamily. ABCG family. PDR (TC 3.A.1.205) subfamily	AT1G59870.1 pep chromosome:TAIR10:1:22034423:22040126:1 gene:AT1G59870 transcript:AT1G59870.1 gene_biotype:protein_coding transcript_biotype:protein_coding gene_symbol:PEN3 description:ABC-2 and Plant PDR ABC-type transporter family protein [Source:NCBI gene (formerly Entrezgene);Acc:842281]
Onovi6bG0132800	-1.94568	9.23176e-24	2649.93	D vs Control	Downregulated	-	Belongs to the UDP-glycosyltransferase family	AT4G15550.1 pep chromosome:TAIR10:4:8877590:8879327:-1 gene:AT4G15550 transcript:AT4G15550.1 gene_biotype:protein_coding transcript_biotype:protein_coding gene_symbol:IAGLU description:indole-3-acetate beta-D-glucosyltransferase [Source:NCBI gene (formerly Entrezgene);Acc:827229]
Onovi3dG0174600	-3.53545	1.04818e-23	1260.07	D vs Control	Downregulated	-	G-type lectin S-receptor-like serine threonine-protein kinase	AT4G27300.1 pep chromosome:TAIR10:4:13668676:13672413:-1 gene:AT4G27300 transcript:AT4G27300.1 gene_biotype:protein_coding transcript_biotype:protein_coding gene_symbol:AT4G27300 description:S-locus lectin protein kinase family protein [Source:NCBI gene (formerly Entrezgene);Acc:828838]
Onovi1aG0275400	-2.1946	1.46284e-23	13402.1	D vs Control	Downregulated	-	Pathogenesis-related protein Bet v I family	-
Onovi7bG0122000	-1.7545	1.52172e-23	1819.22	D vs Control	Downregulated	-	CRAL/TRIO domain	AT1G14820.3 pep chromosome:TAIR10:1:5104975:5107107:-1 gene:AT1G14820 transcript:AT1G14820.3 gene_biotype:protein_coding transcript_biotype:protein_coding gene_symbol:AT1G14820 description:Sec14p-like phosphatidylinositol transfer family protein [Source:NCBI gene (formerly Entrezgene);Acc:838047]
Onovi2cG0232800	-3.3951	1.5286e-23	645.076	D vs Control	Downregulated	-	Belongs to the synaptobrevin family	AT4G15780.1 pep chromosome:TAIR10:4:8979819:8981829:-1 gene:AT4G15780 transcript:AT4G15780.1 gene_biotype:protein_coding transcript_biotype:protein_coding gene_symbol:VAMP724 description:vesicle-associated membrane protein 724 [Source:NCBI gene (formerly Entrezgene);Acc:827258]
Onovi2cG0120500	-1.55792	1.78612e-23	2177.8	D vs Control	Downregulated	-	protein NRT1 PTR FAMILY 2.13-like	AT1G69870.1 pep chromosome:TAIR10:1:26315787:26320233:1 gene:AT1G69870 transcript:AT1G69870.1 gene_biotype:protein_coding transcript_biotype:protein_coding gene_symbol:NRT1.7 description:nitrate transporter 1.7 [Source:NCBI gene (formerly Entrezgene);Acc:843323]
Onovi7cG0158300	-2.35907	1.86047e-23	5685.56	D vs Control	Downregulated	-	receptor-like protein kinase	AT1G66910.2 pep chromosome:TAIR10:1:24961634:24963946:-1 gene:AT1G66910 transcript:AT1G66910.2 gene_biotype:protein_coding transcript_biotype:protein_coding gene_symbol:AT1G66910 description:Protein kinase superfamily protein [Source:NCBI gene (formerly Entrezgene);Acc:843009]
Onovi7bG0241200	-2.65874	2.04554e-23	992.909	D vs Control	Downregulated	-	Belongs to the cytochrome P450 family	AT3G19270.2 pep chromosome:TAIR10:3:6673689:6676521:-1 gene:AT3G19270 transcript:AT3G19270.2 gene_biotype:protein_coding transcript_biotype:protein_coding gene_symbol:CYP707A4 description:cytochrome P450, family 707, subfamily A, polypeptide 4 [Source:NCBI gene (formerly Entrezgene);Acc:821461]
Onovi2dG0176900	-1.49501	2.0631e-23	1636.97	D vs Control	Downregulated	-	glycerophosphoryl diester phosphodiesterase	AT1G66970.1 pep chromosome:TAIR10:1:24992386:24996359:-1 gene:AT1G66970 transcript:AT1G66970.1 gene_biotype:protein_coding transcript_biotype:protein_coding gene_symbol:SVL2 description:SHV3-like 2 [Source:NCBI gene (formerly Entrezgene);Acc:843015]
Onovi4dG0167200	-2.67631	2.06785e-23	1184.04	D vs Control	Downregulated	-	Belongs to the UDP-glycosyltransferase family	AT2G43840.2 pep chromosome:TAIR10:2:18157529:18159175:1 gene:AT2G43840 transcript:AT2G43840.2 gene_biotype:protein_coding transcript_biotype:protein_coding gene_symbol:UGT74F1 description:UDP-glycosyltransferase 74 F1 [Source:NCBI gene (formerly Entrezgene);Acc:818988]
Onovi7dG0356100	-5.43507	2.133e-23	272.669	D vs Control	Downregulated	-	Protein of unknown function (DUF789)	AT4G16100.1 pep chromosome:TAIR10:4:9105653:9108159:1 gene:AT4G16100 transcript:AT4G16100.1 gene_biotype:protein_coding transcript_biotype:protein_coding gene_symbol:AT4G16100 description:heat shock protein, putative (DUF789) [Source:NCBI gene (formerly Entrezgene);Acc:827296]
Onovi3aG0214500	-2.77212	2.73107e-23	1078.28	D vs Control	Downregulated	-	CBS domain-containing protein	AT5G53750.1 pep chromosome:TAIR10:5:21817128:21818958:1 gene:AT5G53750 transcript:AT5G53750.1 gene_biotype:protein_coding transcript_biotype:protein_coding gene_symbol:AT5G53750 description:CBS domain-containing protein [Source:NCBI gene (formerly Entrezgene);Acc:835456]
Onovi1cG0282300	-3.74645	2.92195e-23	1215.17	D vs Control	Downregulated	-	Belongs to the cytochrome P450 family	AT1G33720.1 pep chromosome:TAIR10:1:12220897:12224000:-1 gene:AT1G33720 transcript:AT1G33720.1 gene_biotype:protein_coding transcript_biotype:protein_coding gene_symbol:CYP76C6 description:cytochrome P450, family 76, subfamily C, polypeptide 6 [Source:NCBI gene (formerly Entrezgene);Acc:840263]
Onovi2dG0085000	-11.6921	2.95916e-23	313.154	D vs Control	Downregulated	-	-	-
Onovi1dG0185900	-4.93202	3.03944e-23	431.458	D vs Control	Downregulated	-	LRR receptor-like serine threonine-protein kinase	AT1G05700.1 pep chromosome:TAIR10:1:1709673:1713443:1 gene:AT1G05700 transcript:AT1G05700.1 gene_biotype:protein_coding transcript_biotype:protein_coding gene_symbol:AT1G05700 description:Leucine-rich repeat transmembrane protein kinase protein [Source:NCBI gene (formerly Entrezgene);Acc:837077]
Onovi5bG0269100	-2.77554	3.3544e-23	619.261	D vs Control	Downregulated	-	Belongs to the cytochrome P450 family	AT2G45550.1 pep chromosome:TAIR10:2:18773517:18775797:-1 gene:AT2G45550 transcript:AT2G45550.1 gene_biotype:protein_coding transcript_biotype:protein_coding gene_symbol:CYP76C4 description:cytochrome P450, family 76, subfamily C, polypeptide 4 [Source:NCBI gene (formerly Entrezgene);Acc:819163]
Onovi7dG0387100	-1.38655	3.60325e-23	4335.28	D vs Control	Downregulated	STOP1	Protein SENSITIVE TO PROTON RHIZOTOXICITY	AT1G34370.1 pep chromosome:TAIR10:1:12550339:12552629:1 gene:AT1G34370 transcript:AT1G34370.1 gene_biotype:protein_coding transcript_biotype:protein_coding gene_symbol:STOP1 description:C2H2 and C2HC zinc fingers superfamily protein [Source:NCBI gene (formerly Entrezgene);Acc:840339]
Onovi3bG0109600	-4.01042	4.02086e-23	8847.13	D vs Control	Downregulated	-	Sucrose transport	AT1G71880.1 pep chromosome:TAIR10:1:27054030:27056464:1 gene:AT1G71880 transcript:AT1G71880.1 gene_biotype:protein_coding transcript_biotype:protein_coding gene_symbol:SUC1 description:sucrose-proton symporter 1 [Source:NCBI gene (formerly Entrezgene);Acc:843519]
Onovi1cG0084200	-1.85935	4.11469e-23	6522.41	D vs Control	Downregulated	-	Belongs to the cation transport ATPase (P-type) (TC 3.A.3) family. Type IV subfamily	AT3G25610.1 pep chromosome:TAIR10:3:9308744:9313599:-1 gene:AT3G25610 transcript:AT3G25610.1 gene_biotype:protein_coding transcript_biotype:protein_coding gene_symbol:AT3G25610 description:ATPase E1-E2 type family protein / haloacid dehalogenase-like hydrolase family protein [Source:NCBI gene (formerly Entrezgene);Acc:822148]
Onovi2bG0322600	-2.44287	4.88226e-23	4590.09	D vs Control	Downregulated	-	Senescence regulator	AT1G61930.1 pep chromosome:TAIR10:1:22893101:22894064:1 gene:AT1G61930 transcript:AT1G61930.1 gene_biotype:protein_coding transcript_biotype:protein_coding gene_symbol:AT1G61930 description:senescence regulator (Protein of unknown function, DUF584) [Source:NCBI gene (formerly Entrezgene);Acc:842488]
Onovi4dG0117400	-2.82991	4.91337e-23	1412.44	D vs Control	Downregulated	-	Belongs to the glycosyl hydrolase 31 family	AT1G68560.1 pep chromosome:TAIR10:1:25734060:25738134:-1 gene:AT1G68560 transcript:AT1G68560.1 gene_biotype:protein_coding transcript_biotype:protein_coding gene_symbol:XYL1 description:alpha-xylosidase 1 [Source:NCBI gene (formerly Entrezgene);Acc:843185]
Onovi2aG0383400	-2.42836	5.25572e-23	555.412	D vs Control	Downregulated	-	Belongs to the NPH3 family	AT2G30520.1 pep chromosome:TAIR10:2:13002727:13005746:-1 gene:AT2G30520 transcript:AT2G30520.1 gene_biotype:protein_coding transcript_biotype:protein_coding gene_symbol:RPT2 description:Phototropic-responsive NPH3 family protein [Source:NCBI gene (formerly Entrezgene);Acc:817601]
Onovi7aG0432300	-1.86756	5.27366e-23	1174.92	D vs Control	Downregulated	-	Transcription factor	AT2G43140.2 pep chromosome:TAIR10:2:17931254:17935748:-1 gene:AT2G43140 transcript:AT2G43140.2 gene_biotype:protein_coding transcript_biotype:protein_coding gene_symbol:AT2G43140 description:basic helix-loop-helix (bHLH) DNA-binding superfamily protein [Source:NCBI gene (formerly Entrezgene);Acc:818916]
Onovi2cG0046100	-1.12593	5.54922e-23	2153.11	D vs Control	Downregulated	-	transcription factor	AT5G67300.1 pep chromosome:TAIR10:5:26854022:26856006:1 gene:AT5G67300 transcript:AT5G67300.1 gene_biotype:protein_coding transcript_biotype:protein_coding gene_symbol:MYBR1 description:myb domain protein r1 [Source:NCBI gene (formerly Entrezgene);Acc:836865]
Onovi2dG0234800	-3.94223	5.69535e-23	757.209	D vs Control	Downregulated	-	Ankyrin repeat-containing protein	AT5G35810.1 pep chromosome:TAIR10:5:13993428:13994549:-1 gene:AT5G35810 transcript:AT5G35810.1 gene_biotype:protein_coding transcript_biotype:protein_coding gene_symbol:AT5G35810 description:Ankyrin repeat family protein [Source:NCBI gene (formerly Entrezgene);Acc:833567]
Onovi3cG0202200	-2.05867	5.74666e-23	6810.16	D vs Control	Downregulated	-	Mpv17 / PMP22 family	AT1G52870.2 pep chromosome:TAIR10:1:19685545:19688028:1 gene:AT1G52870 transcript:AT1G52870.2 gene_biotype:protein_coding transcript_biotype:protein_coding gene_symbol:AT1G52870 description:Peroxisomal membrane 22 kDa (Mpv17/PMP22) family protein [Source:NCBI gene (formerly Entrezgene);Acc:841720]
Onovi1cG0003000	-1.92477	6.10171e-23	1229.78	D vs Control	Downregulated	-	NAC domain-containing protein	AT2G02450.1 pep chromosome:TAIR10:2:647538:650820:1 gene:AT2G02450 transcript:AT2G02450.1 gene_biotype:protein_coding transcript_biotype:protein_coding gene_symbol:LOV1 description:NAC domain containing protein 35 [Source:NCBI gene (formerly Entrezgene);Acc:814775]
Onovi4aG0110500	-2.90774	6.83288e-23	1279.49	D vs Control	Downregulated	-	Belongs to the glycosyl hydrolase 31 family	AT1G68560.1 pep chromosome:TAIR10:1:25734060:25738134:-1 gene:AT1G68560 transcript:AT1G68560.1 gene_biotype:protein_coding transcript_biotype:protein_coding gene_symbol:XYL1 description:alpha-xylosidase 1 [Source:NCBI gene (formerly Entrezgene);Acc:843185]
Onovi4bG0175600	-2.5223	6.85368e-23	17584	D vs Control	Downregulated	-	Belongs to the cysteine synthase cystathionine beta- synthase family	AT3G61440.1 pep chromosome:TAIR10:3:22735679:22738131:1 gene:AT3G61440 transcript:AT3G61440.1 gene_biotype:protein_coding transcript_biotype:protein_coding gene_symbol:CYSC1 description:cysteine synthase C1 [Source:NCBI gene (formerly Entrezgene);Acc:825317]
Onovi7cG0336900	-5.83367	6.99826e-23	429.021	D vs Control	Downregulated	-	Protein of unknown function (DUF789)	AT4G16100.1 pep chromosome:TAIR10:4:9105653:9108159:1 gene:AT4G16100 transcript:AT4G16100.1 gene_biotype:protein_coding transcript_biotype:protein_coding gene_symbol:AT4G16100 description:heat shock protein, putative (DUF789) [Source:NCBI gene (formerly Entrezgene);Acc:827296]
Onovi7aG0374600	-1.28324	7.78581e-23	2865.57	D vs Control	Downregulated	TUB8	Tubulin is the major constituent of microtubules. It binds two moles of GTP, one at an exchangeable site on the beta chain and one at a non-exchangeable site on the alpha chain	AT5G23860.1 pep chromosome:TAIR10:5:8042853:8044934:1 gene:AT5G23860 transcript:AT5G23860.1 gene_biotype:protein_coding transcript_biotype:protein_coding gene_symbol:TUB8 description:tubulin beta 8 [Source:NCBI gene (formerly Entrezgene);Acc:832451]
Onovi4cG0255700	-3.10593	9.16478e-23	156.123	D vs Control	Downregulated	-	Belongs to the class I-like SAM-binding methyltransferase superfamily. Cation-independent O- methyltransferase family	AT5G54160.1 pep chromosome:TAIR10:5:21981902:21984399:1 gene:AT5G54160 transcript:AT5G54160.1 gene_biotype:protein_coding transcript_biotype:protein_coding gene_symbol:OMT1 description:O-methyltransferase 1 [Source:NCBI gene (formerly Entrezgene);Acc:835504]
Onovi7aG0347600	-4.53916	9.722e-23	265.344	D vs Control	Downregulated	-	Protein of unknown function (DUF789)	AT4G16100.1 pep chromosome:TAIR10:4:9105653:9108159:1 gene:AT4G16100 transcript:AT4G16100.1 gene_biotype:protein_coding transcript_biotype:protein_coding gene_symbol:AT4G16100 description:heat shock protein, putative (DUF789) [Source:NCBI gene (formerly Entrezgene);Acc:827296]
Onovi2dG0277300	-3.79728	9.92445e-23	598.916	D vs Control	Downregulated	-	-	-
Onovi4aG0213400	-3.85111	1.13702e-22	8509.02	D vs Control	Downregulated	-	glutathione transferase activity	AT3G09270.1 pep chromosome:TAIR10:3:2848183:2849686:-1 gene:AT3G09270 transcript:AT3G09270.1 gene_biotype:protein_coding transcript_biotype:protein_coding gene_symbol:GSTU8 description:glutathione S-transferase TAU 8 [Source:NCBI gene (formerly Entrezgene);Acc:820083]
Onovi2bG0489700	-4.54046	1.1505e-22	1439.11	D vs Control	Downregulated	-	Cysteine-rich receptor-like protein kinase	AT4G23180.1 pep chromosome:TAIR10:4:12137995:12140922:1 gene:AT4G23180 transcript:AT4G23180.1 gene_biotype:protein_coding transcript_biotype:protein_coding gene_symbol:CRK10 description:cysteine-rich RLK (RECEPTOR-like protein kinase) 10 [Source:NCBI gene (formerly Entrezgene);Acc:828417]
Onovi1dG0184000	-2.83491	1.20665e-22	41775	D vs Control	Downregulated	PDR8	Belongs to the ABC transporter superfamily. ABCG family. PDR (TC 3.A.1.205) subfamily	AT1G59870.1 pep chromosome:TAIR10:1:22034423:22040126:1 gene:AT1G59870 transcript:AT1G59870.1 gene_biotype:protein_coding transcript_biotype:protein_coding gene_symbol:PEN3 description:ABC-2 and Plant PDR ABC-type transporter family protein [Source:NCBI gene (formerly Entrezgene);Acc:842281]
Onovi2dG0118900	-1.72042	1.26607e-22	1664.82	D vs Control	Downregulated	-	protein NRT1 PTR FAMILY 2.13-like	AT1G69870.1 pep chromosome:TAIR10:1:26315787:26320233:1 gene:AT1G69870 transcript:AT1G69870.1 gene_biotype:protein_coding transcript_biotype:protein_coding gene_symbol:NRT1.7 description:nitrate transporter 1.7 [Source:NCBI gene (formerly Entrezgene);Acc:843323]
Onovi2aG0432100	-2.58346	1.28169e-22	12795.9	D vs Control	Downregulated	-	Belongs to the UDP-glycosyltransferase family	AT3G21760.1 pep chromosome:TAIR10:3:7667027:7668724:1 gene:AT3G21760 transcript:AT3G21760.1 gene_biotype:protein_coding transcript_biotype:protein_coding gene_symbol:HYR1 description:UDP-Glycosyltransferase superfamily protein [Source:NCBI gene (formerly Entrezgene);Acc:821730]
Onovi1bG0240000	-1.48603	1.30661e-22	6068.02	D vs Control	Downregulated	-	DnaJ homolog subfamily B member	AT3G14200.1 pep chromosome:TAIR10:3:4712574:4714698:-1 gene:AT3G14200 transcript:AT3G14200.1 gene_biotype:protein_coding transcript_biotype:protein_coding gene_symbol:AT3G14200 description:Chaperone DnaJ-domain superfamily protein [Source:NCBI gene (formerly Entrezgene);Acc:820637]
Onovi6dG0086100	-2.58697	1.54636e-22	3643.46	D vs Control	Downregulated	-	sugar phosphate phosphate translocator	AT3G11320.1 pep chromosome:TAIR10:3:3546276:3548877:-1 gene:AT3G11320 transcript:AT3G11320.1 gene_biotype:protein_coding transcript_biotype:protein_coding gene_symbol:AT3G11320 description:Nucleotide-sugar transporter family protein [Source:NCBI gene (formerly Entrezgene);Acc:820304]
Onovi4dG0221800	-3.7049	1.57812e-22	2331.6	D vs Control	Downregulated	-	glutathione transferase activity	AT3G09270.1 pep chromosome:TAIR10:3:2848183:2849686:-1 gene:AT3G09270 transcript:AT3G09270.1 gene_biotype:protein_coding transcript_biotype:protein_coding gene_symbol:GSTU8 description:glutathione S-transferase TAU 8 [Source:NCBI gene (formerly Entrezgene);Acc:820083]
Onovi5bG0152300	-1.60918	1.66885e-22	10712.8	D vs Control	Downregulated	-	At4g06744-like	AT1G49750.1 pep chromosome:TAIR10:1:18410857:18413016:-1 gene:AT1G49750 transcript:AT1G49750.1 gene_biotype:protein_coding transcript_biotype:protein_coding gene_symbol:AT1G49750 description:Leucine-rich repeat (LRR) family protein [Source:NCBI gene (formerly Entrezgene);Acc:841398]
Onovi3bG0281900	-3.0888	1.71114e-22	4416.95	D vs Control	Downregulated	-	Inorganic pyrophosphatase	AT1G17710.1 pep chromosome:TAIR10:1:6090405:6092027:-1 gene:AT1G17710 transcript:AT1G17710.1 gene_biotype:protein_coding transcript_biotype:protein_coding gene_symbol:PEPC1 description:Pyridoxal phosphate phosphatase-related protein [Source:NCBI gene (formerly Entrezgene);Acc:838347]
Onovi6dG0150800	-2.46943	1.91543e-22	2450	D vs Control	Downregulated	-	Zinc transporter	AT2G32270.1 pep chromosome:TAIR10:2:13704068:13706928:1 gene:AT2G32270 transcript:AT2G32270.1 gene_biotype:protein_coding transcript_biotype:protein_coding gene_symbol:ZIP3 description:zinc transporter 3 [Source:NCBI gene (formerly Entrezgene);Acc:817787]
Onovi1cG0215100	-2.13195	2.16233e-22	906.256	D vs Control	Downregulated	-	Protein kinase domain	AT4G00330.2 pep chromosome:TAIR10:4:142583:145719:-1 gene:AT4G00330 transcript:AT4G00330.2 gene_biotype:protein_coding transcript_biotype:protein_coding gene_symbol:CRCK2 description:calmodulin-binding receptor-like cytoplasmic kinase 2 [Source:NCBI gene (formerly Entrezgene);Acc:828125]
Onovi1bG0420200	-2.97268	2.35701e-22	1353.91	D vs Control	Downregulated	-	Auxin-induced in root cultures protein	AT3G07390.1 pep chromosome:TAIR10:3:2365301:2366496:1 gene:AT3G07390 transcript:AT3G07390.1 gene_biotype:protein_coding transcript_biotype:protein_coding gene_symbol:AIR12 description:auxin-induced in root cultures-like protein [Source:NCBI gene (formerly Entrezgene);Acc:819927]
Onovi6dG0152100	-3.92946	2.43512e-22	1024	D vs Control	Downregulated	-	subtilisin-like protease	AT2G04160.1 pep chromosome:TAIR10:2:1401268:1407827:-1 gene:AT2G04160 transcript:AT2G04160.1 gene_biotype:protein_coding transcript_biotype:protein_coding gene_symbol:AIR3 description:Subtilisin-like serine endopeptidase family protein [Source:NCBI gene (formerly Entrezgene);Acc:814953]
Onovi4aG0068700	-2.58474	2.57405e-22	427.706	D vs Control	Downregulated	-	phosphatase 2C	AT3G12620.1 pep chromosome:TAIR10:3:4009270:4011675:-1 gene:AT3G12620 transcript:AT3G12620.1 gene_biotype:protein_coding transcript_biotype:protein_coding gene_symbol:AT3G12620 description:Protein phosphatase 2C family protein [Source:NCBI gene (formerly Entrezgene);Acc:820442]
Onovi2dG0135400	-1.56849	2.84838e-22	2662.12	D vs Control	Downregulated	-	Belongs to the UDP-glycosyltransferase family	AT1G22340.1 pep chromosome:TAIR10:1:7890259:7892118:-1 gene:AT1G22340 transcript:AT1G22340.1 gene_biotype:protein_coding transcript_biotype:protein_coding gene_symbol:UGT85A7 description:UDP-glucosyl transferase 85A7 [Source:NCBI gene (formerly Entrezgene);Acc:838841]
Onovi2dG0571500	-1.31135	3.52449e-22	2280.77	D vs Control	Downregulated	TCP24	transcription factor	AT4G18390.2 pep chromosome:TAIR10:4:10162979:10165546:-1 gene:AT4G18390 transcript:AT4G18390.2 gene_biotype:protein_coding transcript_biotype:protein_coding gene_symbol:TCP2 description:TEOSINTE BRANCHED 1, cycloidea and PCF transcription factor 2 [Source:NCBI gene (formerly Entrezgene);Acc:827568]
Onovi2cG0575400	-1.55457	3.65337e-22	1895.94	D vs Control	Downregulated	TCP24	transcription factor	AT4G18390.2 pep chromosome:TAIR10:4:10162979:10165546:-1 gene:AT4G18390 transcript:AT4G18390.2 gene_biotype:protein_coding transcript_biotype:protein_coding gene_symbol:TCP2 description:TEOSINTE BRANCHED 1, cycloidea and PCF transcription factor 2 [Source:NCBI gene (formerly Entrezgene);Acc:827568]
Onovi2aG0202000	-2.13793	3.66114e-22	1398.8	D vs Control	Downregulated	-	LRR receptor-like serine threonine-protein kinase	AT4G08850.1 pep chromosome:TAIR10:4:5636479:5640952:-1 gene:AT4G08850 transcript:AT4G08850.1 gene_biotype:protein_coding transcript_biotype:protein_coding gene_symbol:AT4G08850 description:Leucine-rich repeat receptor-like protein kinase family protein [Source:NCBI gene (formerly Entrezgene);Acc:826456]
Onovi2bG0203200	-1.95073	3.95528e-22	1337.45	D vs Control	Downregulated	-	LRR receptor-like serine threonine-protein kinase	AT4G08850.1 pep chromosome:TAIR10:4:5636479:5640952:-1 gene:AT4G08850 transcript:AT4G08850.1 gene_biotype:protein_coding transcript_biotype:protein_coding gene_symbol:AT4G08850 description:Leucine-rich repeat receptor-like protein kinase family protein [Source:NCBI gene (formerly Entrezgene);Acc:826456]
Onovi2dG0015200	-2.42773	4.10511e-22	5518.93	D vs Control	Downregulated	OPR1	12-oxophytodienoate reductase	AT1G76680.1 pep chromosome:TAIR10:1:28776626:28778837:1 gene:AT1G76680 transcript:AT1G76680.1 gene_biotype:protein_coding transcript_biotype:protein_coding gene_symbol:OPR1 description:12-oxophytodienoate reductase 1 [Source:NCBI gene (formerly Entrezgene);Acc:844001]
Onovi7dG0257700	-2.09195	4.41738e-22	2560.24	D vs Control	Downregulated	-	Heat Stress Transcription Factor	AT5G03720.1 pep chromosome:TAIR10:5:971142:974326:-1 gene:AT5G03720 transcript:AT5G03720.1 gene_biotype:protein_coding transcript_biotype:protein_coding gene_symbol:HSFA3 description:heat shock transcription factor A3 [Source:NCBI gene (formerly Entrezgene);Acc:831749]
Onovi1dG0129900	-4.25005	4.98627e-22	950.33	D vs Control	Downregulated	-	ethylene-responsive transcription factor	AT4G17500.1 pep chromosome:TAIR10:4:9759203:9760391:1 gene:AT4G17500 transcript:AT4G17500.1 gene_biotype:protein_coding transcript_biotype:protein_coding gene_symbol:ERF-1 description:ethylene responsive element binding factor 1 [Source:NCBI gene (formerly Entrezgene);Acc:827464]
Onovi2dG0043600	-2.22225	5.24935e-22	476.135	D vs Control	Downregulated	-	Belongs to the GRAS family	AT4G37650.1 pep chromosome:TAIR10:4:17691687:17693859:1 gene:AT4G37650 transcript:AT4G37650.1 gene_biotype:protein_coding transcript_biotype:protein_coding gene_symbol:SHR description:GRAS family transcription factor [Source:NCBI gene (formerly Entrezgene);Acc:829919]
Onovi4bG0066300	-2.62259	5.42114e-22	3167.34	D vs Control	Downregulated	-	Belongs to the MIP aquaporin (TC 1.A.8) family	AT2G36830.1 pep chromosome:TAIR10:2:15445294:15446621:1 gene:AT2G36830 transcript:AT2G36830.1 gene_biotype:protein_coding transcript_biotype:protein_coding gene_symbol:GAMMA-TIP description:gamma tonoplast intrinsic protein [Source:NCBI gene (formerly Entrezgene);Acc:818255]
Onovi1bG0127800	-4.24638	5.6183e-22	948.039	D vs Control	Downregulated	-	ethylene-responsive transcription factor	AT4G17500.1 pep chromosome:TAIR10:4:9759203:9760391:1 gene:AT4G17500 transcript:AT4G17500.1 gene_biotype:protein_coding transcript_biotype:protein_coding gene_symbol:ERF-1 description:ethylene responsive element binding factor 1 [Source:NCBI gene (formerly Entrezgene);Acc:827464]
Onovi4aG0191900	-2.80639	5.80711e-22	300.548	D vs Control	Downregulated	-	RING-H2 finger protein	AT3G10910.1 pep chromosome:TAIR10:3:3412911:3414019:-1 gene:AT3G10910 transcript:AT3G10910.1 gene_biotype:protein_coding transcript_biotype:protein_coding gene_symbol:AT3G10910 description:RING/U-box superfamily protein [Source:NCBI gene (formerly Entrezgene);Acc:820261]
Onovi5cG0069600	-3.06325	5.96102e-22	236.574	D vs Control	Downregulated	FLS2	Belongs to the protein kinase superfamily. Ser Thr protein kinase family	AT5G46330.1 pep chromosome:TAIR10:5:18791575:18795908:1 gene:AT5G46330 transcript:AT5G46330.1 gene_biotype:protein_coding transcript_biotype:protein_coding gene_symbol:FLS2 description:Leucine-rich receptor-like protein kinase family protein [Source:NCBI gene (formerly Entrezgene);Acc:834676]
Onovi5dG0034200	-5.63784	6.44945e-22	141.449	D vs Control	Downregulated	-	transcription factor	AT3G14880.2 pep chromosome:TAIR10:3:5006526:5008037:1 gene:AT3G14880 transcript:AT3G14880.2 gene_biotype:protein_coding transcript_biotype:protein_coding gene_symbol:AT3G14880 description:transcription factor-like protein [Source:NCBI gene (formerly Entrezgene);Acc:820717]
Onovi3dG0046400	-3.00354	7.0212e-22	163.484	D vs Control	Downregulated	-	Serine threonine-protein kinase At1g18390	-
Onovi3dG0177200	-2.36904	7.56765e-22	2054.15	D vs Control	Downregulated	-	Belongs to the iron ascorbate-dependent oxidoreductase family	AT1G06620.1 pep chromosome:TAIR10:1:2025544:2027413:1 gene:AT1G06620 transcript:AT1G06620.1 gene_biotype:protein_coding transcript_biotype:protein_coding gene_symbol:AT1G06620 description:2-oxoglutarate (2OG) and Fe(II)-dependent oxygenase superfamily protein [Source:NCBI gene (formerly Entrezgene);Acc:837171]
Onovi1dG0212200	-3.02163	7.71786e-22	2130.01	D vs Control	Downregulated	-	O-glucosyltransferase rumi homolog	AT2G45830.1 pep chromosome:TAIR10:2:18865923:18868542:1 gene:AT2G45830 transcript:AT2G45830.1 gene_biotype:protein_coding transcript_biotype:protein_coding gene_symbol:DTA2 description:downstream target of AGL15 2 [Source:NCBI gene (formerly Entrezgene);Acc:819191]
Onovi4dG0272800	-4.13952	7.8148e-22	7352.34	D vs Control	Downregulated	-	receptor-like protein kinase	AT3G51550.1 pep chromosome:TAIR10:3:19117584:19120949:-1 gene:AT3G51550 transcript:AT3G51550.1 gene_biotype:protein_coding transcript_biotype:protein_coding gene_symbol:FER description:Malectin/receptor-like protein kinase family protein [Source:NCBI gene (formerly Entrezgene);Acc:824318]
Onovi6bG0223900	-2.6704	8.23154e-22	512.882	D vs Control	Downregulated	-	Adenine guanine permease	AT3G10960.1 pep chromosome:TAIR10:3:3424813:3427058:-1 gene:AT3G10960 transcript:AT3G10960.1 gene_biotype:protein_coding transcript_biotype:protein_coding gene_symbol:AZG1 description:AZA-guanine resistant1 [Source:NCBI gene (formerly Entrezgene);Acc:820267]
Onovi3bG0071000	-2.75348	9.66291e-22	3686.37	D vs Control	Downregulated	-	Gamma-glutamyltranspeptidase	AT4G29210.1 pep chromosome:TAIR10:4:14400932:14403519:1 gene:AT4G29210 transcript:AT4G29210.1 gene_biotype:protein_coding transcript_biotype:protein_coding gene_symbol:GGT4 description:gamma-glutamyl transpeptidase 4 [Source:NCBI gene (formerly Entrezgene);Acc:829042]
Onovi1aG0213600	-2.11108	1.03788e-21	883.961	D vs Control	Downregulated	-	Protein kinase domain	AT4G00330.2 pep chromosome:TAIR10:4:142583:145719:-1 gene:AT4G00330 transcript:AT4G00330.2 gene_biotype:protein_coding transcript_biotype:protein_coding gene_symbol:CRCK2 description:calmodulin-binding receptor-like cytoplasmic kinase 2 [Source:NCBI gene (formerly Entrezgene);Acc:828125]
Onovi1cG0128000	-4.24402	1.0447e-21	953.877	D vs Control	Downregulated	-	ethylene-responsive transcription factor	AT4G17500.1 pep chromosome:TAIR10:4:9759203:9760391:1 gene:AT4G17500 transcript:AT4G17500.1 gene_biotype:protein_coding transcript_biotype:protein_coding gene_symbol:ERF-1 description:ethylene responsive element binding factor 1 [Source:NCBI gene (formerly Entrezgene);Acc:827464]
Onovi7bG0413100	-1.37158	1.06004e-21	2940.11	D vs Control	Downregulated	TUB8	Tubulin is the major constituent of microtubules. It binds two moles of GTP, one at an exchangeable site on the beta chain and one at a non-exchangeable site on the alpha chain	AT5G23860.1 pep chromosome:TAIR10:5:8042853:8044934:1 gene:AT5G23860 transcript:AT5G23860.1 gene_biotype:protein_coding transcript_biotype:protein_coding gene_symbol:TUB8 description:tubulin beta 8 [Source:NCBI gene (formerly Entrezgene);Acc:832451]
Onovi5dG0067800	-1.88294	1.12413e-21	2874.62	D vs Control	Downregulated	-	Thioredoxin	AT1G76020.1 pep chromosome:TAIR10:1:28532045:28533694:-1 gene:AT1G76020 transcript:AT1G76020.1 gene_biotype:protein_coding transcript_biotype:protein_coding gene_symbol:AT1G76020 description:Thioredoxin superfamily protein [Source:NCBI gene (formerly Entrezgene);Acc:843933]
Onovi6dG0226700	-2.69252	1.37731e-21	1504.26	D vs Control	Downregulated	-	Amino acid permease	AT5G09220.1 pep chromosome:TAIR10:5:2866222:2869156:1 gene:AT5G09220 transcript:AT5G09220.1 gene_biotype:protein_coding transcript_biotype:protein_coding gene_symbol:AAP2 description:amino acid permease 2 [Source:NCBI gene (formerly Entrezgene);Acc:830781]
Onovi2cG0279300	-3.75813	1.38556e-21	581.16	D vs Control	Downregulated	-	-	-
Onovi1bG0102500	-1.75256	1.46475e-21	1356.96	D vs Control	Downregulated	-	-	AT5G62865.1 pep chromosome:TAIR10:5:25233881:25234884:1 gene:AT5G62865 transcript:AT5G62865.1 gene_biotype:protein_coding transcript_biotype:protein_coding gene_symbol:AT5G62865 description:uncharacterized protein [Source:NCBI gene (formerly Entrezgene);Acc:10723117]
Onovi4dG0291400	-2.65774	1.53091e-21	6470.29	D vs Control	Downregulated	-	tissue development	AT5G40450.1 pep chromosome:TAIR10:5:16184650:16195888:-1 gene:AT5G40450 transcript:AT5G40450.1 gene_biotype:protein_coding transcript_biotype:protein_coding gene_symbol:AT5G40450 description:A-kinase anchor-like protein [Source:NCBI gene (formerly Entrezgene);Acc:834043]
Onovi6aG0282200	-2.88422	1.61384e-21	629.476	D vs Control	Downregulated	-	von Willebrand factor type A domain	AT5G49665.1 pep chromosome:TAIR10:5:20166891:20169923:-1 gene:AT5G49665 transcript:AT5G49665.1 gene_biotype:protein_coding transcript_biotype:protein_coding gene_symbol:AT5G49665 description:Zinc finger (C3HC4-type RING finger) family protein [Source:NCBI gene (formerly Entrezgene);Acc:835029]
Onovi1cG0365600	-2.17747	1.64162e-21	316.451	D vs Control	Downregulated	-	F-box FBD LRR-repeat protein	AT5G50270.1 pep chromosome:TAIR10:5:20457487:20458873:1 gene:AT5G50270 transcript:AT5G50270.1 gene_biotype:protein_coding transcript_biotype:protein_coding gene_symbol:AT5G50270 description:F-box/RNI-like/FBD-like domains-containing protein [Source:NCBI gene (formerly Entrezgene);Acc:835092]
Onovi7cG0293800	-2.85209	1.74781e-21	381.775	D vs Control	Downregulated	-	Encoded by	AT3G23530.1 pep chromosome:TAIR10:3:8436436:8442847:1 gene:AT3G23530 transcript:AT3G23530.1 gene_biotype:protein_coding transcript_biotype:protein_coding gene_symbol:AT3G23530 description:Cyclopropane-fatty-acyl-phospholipid synthase [Source:NCBI gene (formerly Entrezgene);Acc:821932]
Onovi5aG0295900	-1.39148	3.00027e-21	1078.49	D vs Control	Downregulated	-	F-box LRR-repeat protein	AT5G01720.1 pep chromosome:TAIR10:5:266278:270646:-1 gene:AT5G01720 transcript:AT5G01720.1 gene_biotype:protein_coding transcript_biotype:protein_coding gene_symbol:AT5G01720 description:RNI-like superfamily protein [Source:NCBI gene (formerly Entrezgene);Acc:831688]
Onovi5aG0078800	-2.03966	3.00465e-21	2751.85	D vs Control	Downregulated	-	Thioredoxin	AT1G76020.1 pep chromosome:TAIR10:1:28532045:28533694:-1 gene:AT1G76020 transcript:AT1G76020.1 gene_biotype:protein_coding transcript_biotype:protein_coding gene_symbol:AT1G76020 description:Thioredoxin superfamily protein [Source:NCBI gene (formerly Entrezgene);Acc:843933]
Onovi1bG0233500	-2.19022	3.04727e-21	698.702	D vs Control	Downregulated	-	synthase	AT3G25810.1 pep chromosome:TAIR10:3:9430762:9434000:1 gene:AT3G25810 transcript:AT3G25810.1 gene_biotype:protein_coding transcript_biotype:protein_coding gene_symbol:AT3G25810 description:Terpenoid cyclases/Protein prenyltransferases superfamily protein [Source:NCBI gene (formerly Entrezgene);Acc:822173]
Onovi1dG0387600	-2.92875	3.20131e-21	212.538	D vs Control	Downregulated	-	Protein kinase domain	-
Onovi7unG0013600	-1.47057	3.24155e-21	1464.22	D vs Control	Downregulated	-	Transcription factor	AT2G43140.2 pep chromosome:TAIR10:2:17931254:17935748:-1 gene:AT2G43140 transcript:AT2G43140.2 gene_biotype:protein_coding transcript_biotype:protein_coding gene_symbol:AT2G43140 description:basic helix-loop-helix (bHLH) DNA-binding superfamily protein [Source:NCBI gene (formerly Entrezgene);Acc:818916]
Onovi3cG0257400	-3.12368	3.45888e-21	229.31	D vs Control	Downregulated	-	Auxin response factors (ARFs) are transcriptional factors that bind specifically to the DNA sequence 5'-TGTCTC-3' found in the auxin-responsive promoter elements (AuxREs)	AT5G60450.2 pep chromosome:TAIR10:5:24308255:24312784:-1 gene:AT5G60450 transcript:AT5G60450.2 gene_biotype:protein_coding transcript_biotype:protein_coding gene_symbol:ARF4 description:auxin response factor 4 [Source:NCBI gene (formerly Entrezgene);Acc:836166]
Onovi4bG0130600	-4.64591	3.55726e-21	662.027	D vs Control	Downregulated	-	Arabinogalactan peptide	AT5G56540.1 pep chromosome:TAIR10:5:22893151:22893651:1 gene:AT5G56540 transcript:AT5G56540.1 gene_biotype:protein_coding transcript_biotype:protein_coding gene_symbol:AGP14 description:arabinogalactan protein 14 [Source:NCBI gene (formerly Entrezgene);Acc:835755]
Onovi1aG0111600	-2.01798	3.62559e-21	6360.64	D vs Control	Downregulated	-	Proline transporter 2-like	AT3G55740.1 pep chromosome:TAIR10:3:20695433:20698291:1 gene:AT3G55740 transcript:AT3G55740.1 gene_biotype:protein_coding transcript_biotype:protein_coding gene_symbol:PROT2 description:proline transporter 2 [Source:NCBI gene (formerly Entrezgene);Acc:824740]
Onovi6dG0105900	-3.12525	3.76468e-21	784.939	D vs Control	Downregulated	DOGT1	Belongs to the UDP-glycosyltransferase family	AT2G36780.1 pep chromosome:TAIR10:2:15417364:15419391:-1 gene:AT2G36780 transcript:AT2G36780.1 gene_biotype:protein_coding transcript_biotype:protein_coding gene_symbol:AT2G36780 description:UDP-Glycosyltransferase superfamily protein [Source:NCBI gene (formerly Entrezgene);Acc:818250]
Onovi4aG0287700	-1.51361	3.97883e-21	1132.53	D vs Control	Downregulated	-	transcription factor	AT3G07340.1 pep chromosome:TAIR10:3:2340845:2343697:-1 gene:AT3G07340 transcript:AT3G07340.1 gene_biotype:protein_coding transcript_biotype:protein_coding gene_symbol:AT3G07340 description:basic helix-loop-helix (bHLH) DNA-binding superfamily protein [Source:NCBI gene (formerly Entrezgene);Acc:819922]
Onovi2bG0254300	-1.88188	4.38644e-21	3642.9	D vs Control	Downregulated	-	ABC transporter C family member	AT1G30410.4 pep chromosome:TAIR10:1:10738699:10747563:1 gene:AT1G30410 transcript:AT1G30410.4 gene_biotype:protein_coding transcript_biotype:protein_coding gene_symbol:ABCC12 description:multidrug resistance-associated protein 13 [Source:NCBI gene (formerly Entrezgene);Acc:839921]
Onovi2bG0237800	-9.60105	4.44724e-21	1217.34	D vs Control	Downregulated	-	Catalyzes xyloglucan endohydrolysis (XEH) and or endotransglycosylation (XET). Cleaves and religates xyloglucan polymers, an essential constituent of the primary cell wall, and thereby participates in cell wall construction of growing tissues	AT4G25810.1 pep chromosome:TAIR10:4:13128394:13129927:1 gene:AT4G25810 transcript:AT4G25810.1 gene_biotype:protein_coding transcript_biotype:protein_coding gene_symbol:XTR6 description:xyloglucan endotransglycosylase 6 [Source:NCBI gene (formerly Entrezgene);Acc:828686]
Onovi4dG0304400	-5.08837	4.93621e-21	585.337	D vs Control	Downregulated	-	lipid-transfer protein	-
Onovi6cG0169100	-2.1247	4.93863e-21	487.546	D vs Control	Downregulated	-	Alcohol dehydrogenase-like	AT5G42250.1 pep chromosome:TAIR10:5:16893849:16897690:1 gene:AT5G42250 transcript:AT5G42250.1 gene_biotype:protein_coding transcript_biotype:protein_coding gene_symbol:AT5G42250 description:Zinc-binding alcohol dehydrogenase family protein [Source:NCBI gene (formerly Entrezgene);Acc:834230]
Onovi2bG0092100	-2.61621	5.37867e-21	768.387	D vs Control	Downregulated	-	Alcohol dehydrogenase GroES-like domain	AT4G37990.1 pep chromosome:TAIR10:4:17855637:17857878:1 gene:AT4G37990 transcript:AT4G37990.1 gene_biotype:protein_coding transcript_biotype:protein_coding gene_symbol:ELI3-2 description:cinnamyl alcohol dehydrogenase 8 [Source:NCBI gene (formerly Entrezgene);Acc:829955]
Onovi6bG0119400	-1.67282	5.48702e-21	3247.04	D vs Control	Downregulated	-	-	-
Onovi2bG0538300	-1.35053	5.65888e-21	7979	D vs Control	Downregulated	-	Tetratricopeptide repeat (TPR)-like superfamily protein	AT1G07280.4 pep chromosome:TAIR10:1:2238110:2241173:1 gene:AT1G07280 transcript:AT1G07280.4 gene_biotype:protein_coding transcript_biotype:protein_coding gene_symbol:AT1G07280 description:Tetratricopeptide repeat (TPR)-like superfamily protein [Source:NCBI gene (formerly Entrezgene);Acc:837239]
Onovi6aG0189300	-1.19153	6.02249e-21	3830.72	D vs Control	Downregulated	-	low affinity sulfate transporter	AT5G10180.1 pep chromosome:TAIR10:5:3193017:3197136:1 gene:AT5G10180 transcript:AT5G10180.1 gene_biotype:protein_coding transcript_biotype:protein_coding gene_symbol:SULTR2;1 description:slufate transporter 2;1 [Source:NCBI gene (formerly Entrezgene);Acc:830882]
Onovi6bG0203800	-1.31755	6.16223e-21	2040.99	D vs Control	Downregulated	-	WAT1-related protein	AT3G28050.1 pep chromosome:TAIR10:3:10442608:10445431:1 gene:AT3G28050 transcript:AT3G28050.1 gene_biotype:protein_coding transcript_biotype:protein_coding gene_symbol:UMAMIT41 description:nodulin MtN21 /EamA-like transporter family protein [Source:NCBI gene (formerly Entrezgene);Acc:822429]
Onovi2bG0320400	-4.40334	6.47392e-21	184.386	D vs Control	Downregulated	GPT2	Glucose-6-phosphate phosphate translocator 2	AT1G61800.1 pep chromosome:TAIR10:1:22824414:22826902:1 gene:AT1G61800 transcript:AT1G61800.1 gene_biotype:protein_coding transcript_biotype:protein_coding gene_symbol:GPT2 description:glucose-6-phosphate/phosphate translocator 2 [Source:NCBI gene (formerly Entrezgene);Acc:842477]
Onovi1bG0211400	-2.13602	6.6095e-21	908.766	D vs Control	Downregulated	-	Protein kinase domain	AT4G00330.2 pep chromosome:TAIR10:4:142583:145719:-1 gene:AT4G00330 transcript:AT4G00330.2 gene_biotype:protein_coding transcript_biotype:protein_coding gene_symbol:CRCK2 description:calmodulin-binding receptor-like cytoplasmic kinase 2 [Source:NCBI gene (formerly Entrezgene);Acc:828125]
Onovi7bG0244800	-2.01296	6.68008e-21	5780.15	D vs Control	Downregulated	ADR1	Belongs to the disease resistance NB-LRR family	AT4G33300.1 pep chromosome:TAIR10:4:16051051:16055088:-1 gene:AT4G33300 transcript:AT4G33300.1 gene_biotype:protein_coding transcript_biotype:protein_coding gene_symbol:ADR1-L1 description:ADR1-like 1 [Source:NCBI gene (formerly Entrezgene);Acc:829466]
Onovi3bG0174000	-2.09373	7.09803e-21	1687.34	D vs Control	Downregulated	-	Serine threonine-protein kinase	AT4G27290.2 pep chromosome:TAIR10:4:13666076:13669202:1 gene:AT4G27290 transcript:AT4G27290.2 gene_biotype:protein_coding transcript_biotype:protein_coding gene_symbol:AT4G27290 description:S-locus lectin protein kinase family protein [Source:NCBI gene (formerly Entrezgene);Acc:828837]
Onovi1bG0216500	-2.68172	8.4818e-21	784.608	D vs Control	Downregulated	-	intracellular protein transport protein	AT5G41620.1 pep chromosome:TAIR10:5:16646157:16649026:1 gene:AT5G41620 transcript:AT5G41620.1 gene_biotype:protein_coding transcript_biotype:protein_coding gene_symbol:AT5G41620 description:intracellular protein transporter USO1-like protein [Source:NCBI gene (formerly Entrezgene);Acc:834164]
Onovi6aG0210200	-3.23212	8.73539e-21	2244.33	D vs Control	Downregulated	-	receptor-like protein kinase	AT1G66920.2 pep chromosome:TAIR10:1:24965134:24967586:-1 gene:AT1G66920 transcript:AT1G66920.2 gene_biotype:protein_coding transcript_biotype:protein_coding gene_symbol:AT1G66920 description:Protein kinase superfamily protein [Source:NCBI gene (formerly Entrezgene);Acc:843010]
Onovi3aG0283600	-10.8829	9.13641e-21	178.78	D vs Control	Downregulated	-	-	-
Onovi5aG0046200	-2.73629	9.20315e-21	499.987	D vs Control	Downregulated	-	(NAC) domain-containing protein	AT5G08790.1 pep chromosome:TAIR10:5:2858849:2860558:-1 gene:AT5G08790 transcript:AT5G08790.1 gene_biotype:protein_coding transcript_biotype:protein_coding gene_symbol:ATAF2 description:NAC (No Apical Meristem) domain transcriptional regulator superfamily protein [Source:NCBI gene (formerly Entrezgene);Acc:830779]
Onovi3bG0050700	-1.91684	1.02074e-20	3610.79	D vs Control	Downregulated	NTMC2T3	Protein kinase C conserved region 2 (CalB)	AT3G18370.1 pep chromosome:TAIR10:3:6305444:6310684:1 gene:AT3G18370 transcript:AT3G18370.1 gene_biotype:protein_coding transcript_biotype:protein_coding gene_symbol:ATSYTF description:C2 domain-containing protein [Source:NCBI gene (formerly Entrezgene);Acc:821366]
Onovi3bG0237300	-1.42884	1.02306e-20	2365.96	D vs Control	Downregulated	-	Belongs to the glycosyltransferase 31 family	AT1G05170.2 pep chromosome:TAIR10:1:1490974:1494248:-1 gene:AT1G05170 transcript:AT1G05170.2 gene_biotype:protein_coding transcript_biotype:protein_coding gene_symbol:AT1G05170 description:Galactosyltransferase family protein [Source:NCBI gene (formerly Entrezgene);Acc:839292]
Onovi2aG0386100	-3.07295	1.02395e-20	469.183	D vs Control	Downregulated	-	Belongs to the peroxidase family. Classical plant (class III) peroxidase subfamily	AT5G58390.1 pep chromosome:TAIR10:5:23599470:23601404:-1 gene:AT5G58390 transcript:AT5G58390.1 gene_biotype:protein_coding transcript_biotype:protein_coding gene_symbol:AT5G58390 description:Peroxidase superfamily protein [Source:NCBI gene (formerly Entrezgene);Acc:835952]
Onovi1aG0430300	-3.78025	1.03098e-20	2464.16	D vs Control	Downregulated	-	Belongs to the DEFL family	-
Onovi6unG0049500	-2.38498	1.06947e-20	2659.61	D vs Control	Downregulated	-	3-ketoacyl-CoA synthase	AT2G26250.1 pep chromosome:TAIR10:2:11170416:11173278:-1 gene:AT2G26250 transcript:AT2G26250.1 gene_biotype:protein_coding transcript_biotype:protein_coding gene_symbol:KCS10 description:3-ketoacyl-CoA synthase 10 [Source:NCBI gene (formerly Entrezgene);Acc:817165]
Onovi2cG0242500	-2.26296	1.21365e-20	1019.75	D vs Control	Downregulated	-	WRKY transcription factor	AT4G31550.2 pep chromosome:TAIR10:4:15289788:15291934:-1 gene:AT4G31550 transcript:AT4G31550.2 gene_biotype:protein_coding transcript_biotype:protein_coding gene_symbol:WRKY11 description:WRKY DNA-binding protein 11 [Source:NCBI gene (formerly Entrezgene);Acc:829282]
Onovi5aG0377300	-2.67079	1.26263e-20	1934.83	D vs Control	Downregulated	-	Belongs to the peptidase S10 family	AT3G63470.1 pep chromosome:TAIR10:3:23438396:23441060:1 gene:AT3G63470 transcript:AT3G63470.1 gene_biotype:protein_coding transcript_biotype:protein_coding gene_symbol:scpl40 description:serine carboxypeptidase-like 40 [Source:NCBI gene (formerly Entrezgene);Acc:825522]
Onovi4aG0081300	-10.6552	1.3445e-20	152.651	D vs Control	Downregulated	-	Ethylene-responsive transcription factor 1B-like	AT3G23240.1 pep chromosome:TAIR10:3:8295617:8296604:1 gene:AT3G23240 transcript:AT3G23240.1 gene_biotype:protein_coding transcript_biotype:protein_coding gene_symbol:ERF1 description:ethylene response factor 1 [Source:NCBI gene (formerly Entrezgene);Acc:821902]
Onovi6dG0159700	-1.71761	1.45032e-20	6514.71	D vs Control	Downregulated	-	NADH-ubiquinone reductase complex 1 MLRQ subunit	AT3G48140.1 pep chromosome:TAIR10:3:17778282:17779601:1 gene:AT3G48140 transcript:AT3G48140.1 gene_biotype:protein_coding transcript_biotype:protein_coding gene_symbol:AT3G48140 description:B12D protein [Source:NCBI gene (formerly Entrezgene);Acc:823969]
Onovi1aG0157700	-6.41107	1.54871e-20	196.244	D vs Control	Downregulated	-	SANT SWI3, ADA2, N-CoR and TFIIIB'' DNA-binding domains	AT4G39250.1 pep chromosome:TAIR10:4:18271198:18272129:-1 gene:AT4G39250 transcript:AT4G39250.1 gene_biotype:protein_coding transcript_biotype:protein_coding gene_symbol:RL1 description:RAD-like 1 [Source:NCBI gene (formerly Entrezgene);Acc:830081]
Onovi6dG0297000	-2.25495	1.65137e-20	2036.59	D vs Control	Downregulated	-	Abhydrolase domain-containing protein	AT4G24160.1 pep chromosome:TAIR10:4:12539656:12542489:1 gene:AT4G24160 transcript:AT4G24160.1 gene_biotype:protein_coding transcript_biotype:protein_coding gene_symbol:AT4G24160 description:alpha/beta-Hydrolases superfamily protein [Source:NCBI gene (formerly Entrezgene);Acc:828516]
Onovi4cG0094100	-1.61184	1.7681e-20	1709.41	D vs Control	Downregulated	-	Amino acid transporter	AT2G41190.2 pep chromosome:TAIR10:2:17167279:17170559:-1 gene:AT2G41190 transcript:AT2G41190.2 gene_biotype:protein_coding transcript_biotype:protein_coding gene_symbol:AT2G41190 description:Transmembrane amino acid transporter family protein [Source:NCBI gene (formerly Entrezgene);Acc:818718]
Onovi5dG0366600	-2.85005	1.799e-20	3873.87	D vs Control	Downregulated	-	Belongs to the peptidase S10 family	AT3G63470.1 pep chromosome:TAIR10:3:23438396:23441060:1 gene:AT3G63470 transcript:AT3G63470.1 gene_biotype:protein_coding transcript_biotype:protein_coding gene_symbol:scpl40 description:serine carboxypeptidase-like 40 [Source:NCBI gene (formerly Entrezgene);Acc:825522]
Onovi2bG0223800	-2.99092	1.82902e-20	378.541	D vs Control	Downregulated	-	Belongs to the synaptobrevin family	AT2G32670.1 pep chromosome:TAIR10:2:13857877:13859774:1 gene:AT2G32670 transcript:AT2G32670.1 gene_biotype:protein_coding transcript_biotype:protein_coding gene_symbol:VAMP725 description:vesicle-associated membrane protein 725 [Source:NCBI gene (formerly Entrezgene);Acc:817827]
Onovi4dG0117000	-3.56844	1.86289e-20	547.819	D vs Control	Downregulated	-	VQ motif	AT3G56710.1 pep chromosome:TAIR10:3:21006638:21008064:-1 gene:AT3G56710 transcript:AT3G56710.1 gene_biotype:protein_coding transcript_biotype:protein_coding gene_symbol:SIB1 description:sigma factor binding protein 1 [Source:NCBI gene (formerly Entrezgene);Acc:824838]
Onovi2dG0320400	-2.64973	2.04493e-20	4344.49	D vs Control	Downregulated	-	Zinc transporter	AT1G55910.1 pep chromosome:TAIR10:1:20905914:20907414:1 gene:AT1G55910 transcript:AT1G55910.1 gene_biotype:protein_coding transcript_biotype:protein_coding gene_symbol:ZIP11 description:zinc transporter 11 [Source:NCBI gene (formerly Entrezgene);Acc:842041]
Onovi1aG0430700	-1.12768	2.32184e-20	6262.23	D vs Control	Downregulated	-	Belongs to the Frigida family	AT5G48385.1 pep chromosome:TAIR10:5:19608490:19612007:1 gene:AT5G48385 transcript:AT5G48385.1 gene_biotype:protein_coding transcript_biotype:protein_coding gene_symbol:AT5G48385 description:FRIGIDA-like protein [Source:NCBI gene (formerly Entrezgene);Acc:834893]
Onovi3aG0047100	-1.99254	2.49e-20	1739.58	D vs Control	Downregulated	-	serine threonine-protein kinase	AT1G25390.2 pep chromosome:TAIR10:1:8906029:8909334:-1 gene:AT1G25390 transcript:AT1G25390.2 gene_biotype:protein_coding transcript_biotype:protein_coding gene_symbol:AT1G25390 description:Protein kinase superfamily protein [Source:NCBI gene (formerly Entrezgene);Acc:839125]
Onovi4cG0110900	-5.21757	2.73165e-20	559.866	D vs Control	Downregulated	-	Arabinogalactan peptide	AT5G56540.1 pep chromosome:TAIR10:5:22893151:22893651:1 gene:AT5G56540 transcript:AT5G56540.1 gene_biotype:protein_coding transcript_biotype:protein_coding gene_symbol:AGP14 description:arabinogalactan protein 14 [Source:NCBI gene (formerly Entrezgene);Acc:835755]
Onovi1cG0246400	-5.53745	2.96233e-20	251.842	D vs Control	Downregulated	-	RESISTANCE protein	AT5G41750.2 pep chromosome:TAIR10:5:16693845:16699028:1 gene:AT5G41750 transcript:AT5G41750.2 gene_biotype:protein_coding transcript_biotype:protein_coding gene_symbol:AT5G41750 description:Disease resistance protein (TIR-NBS-LRR class) family [Source:NCBI gene (formerly Entrezgene);Acc:834178]
Onovi1cG0190800	-1.55744	3.00842e-20	960.086	D vs Control	Downregulated	OBF5	transcription factor	AT5G06950.3 pep chromosome:TAIR10:5:2151037:2154560:1 gene:AT5G06950 transcript:AT5G06950.3 gene_biotype:protein_coding transcript_biotype:protein_coding gene_symbol:AHBP-1B description:bZIP transcription factor family protein [Source:NCBI gene (formerly Entrezgene);Acc:830586]
Onovi1bG0303200	-3.13773	3.06639e-20	121.054	D vs Control	Downregulated	-	Protein of unknown function (DUF674)	AT3G09120.1 pep chromosome:TAIR10:3:2796958:2798764:-1 gene:AT3G09120 transcript:AT3G09120.1 gene_biotype:protein_coding transcript_biotype:protein_coding gene_symbol:AT3G09120
Onovi2bG0503600	-2.7656	3.22264e-20	14085.3	D vs Control	Downregulated	-	Belongs to the disease resistance NB-LRR family	AT1G50180.1 pep chromosome:TAIR10:1:18583964:18587136:1 gene:AT1G50180 transcript:AT1G50180.1 gene_biotype:protein_coding transcript_biotype:protein_coding gene_symbol:AT1G50180 description:NB-ARC domain-containing disease resistance protein [Source:NCBI gene (formerly Entrezgene);Acc:841440]
Onovi2bG0491000	-3.17147	3.81652e-20	2116.79	D vs Control	Downregulated	-	Cysteine-rich receptor-like protein kinase	AT4G23160.1 pep chromosome:TAIR10:4:12131325:12134086:1 gene:AT4G23160 transcript:AT4G23160.1 gene_biotype:protein_coding transcript_biotype:protein_coding gene_symbol:CRK8 description:cysteine-rich RECEPTOR-like kinase [Source:NCBI gene (formerly Entrezgene);Acc:828415]
Onovi4aG0135800	-1.52423	3.83324e-20	6727.65	D vs Control	Downregulated	AFB3	Protein AUXIN SIGNALING F-BOX	AT3G26810.1 pep chromosome:TAIR10:3:9867652:9870782:1 gene:AT3G26810 transcript:AT3G26810.1 gene_biotype:protein_coding transcript_biotype:protein_coding gene_symbol:AFB2 description:auxin signaling F-box 2 [Source:NCBI gene (formerly Entrezgene);Acc:822296]
Onovi4bG0102900	-3.51556	4.32924e-20	165.928	D vs Control	Downregulated	-	Transcription factor bHLH130-like	AT2G42280.1 pep chromosome:TAIR10:2:17611185:17613660:-1 gene:AT2G42280 transcript:AT2G42280.1 gene_biotype:protein_coding transcript_biotype:protein_coding gene_symbol:FBH4 description:basic helix-loop-helix (bHLH) DNA-binding superfamily protein [Source:NCBI gene (formerly Entrezgene);Acc:818829]
Onovi4cG0157700	-3.27112	4.45012e-20	25345.2	D vs Control	Downregulated	-	Belongs to the cysteine synthase cystathionine beta- synthase family	AT3G61440.1 pep chromosome:TAIR10:3:22735679:22738131:1 gene:AT3G61440 transcript:AT3G61440.1 gene_biotype:protein_coding transcript_biotype:protein_coding gene_symbol:CYSC1 description:cysteine synthase C1 [Source:NCBI gene (formerly Entrezgene);Acc:825317]
Onovi5dG0273700	-4.63168	4.4963e-20	330.961	D vs Control	Downregulated	-	late embryogenesis abundant protein	-
Onovi1bG0425400	-1.28216	4.68245e-20	6699.05	D vs Control	Downregulated	-	Belongs to the Frigida family	AT5G48385.1 pep chromosome:TAIR10:5:19608490:19612007:1 gene:AT5G48385 transcript:AT5G48385.1 gene_biotype:protein_coding transcript_biotype:protein_coding gene_symbol:AT5G48385 description:FRIGIDA-like protein [Source:NCBI gene (formerly Entrezgene);Acc:834893]
Onovi2aG0311000	-1.48185	5.08534e-20	7263.29	D vs Control	Downregulated	-	ABC transporter C family member	AT3G13080.1 pep chromosome:TAIR10:3:4195770:4201734:-1 gene:AT3G13080 transcript:AT3G13080.1 gene_biotype:protein_coding transcript_biotype:protein_coding gene_symbol:ABCC3 description:multidrug resistance-associated protein 3 [Source:NCBI gene (formerly Entrezgene);Acc:820496]
Onovi4cG0277100	-5.56052	5.18047e-20	503.462	D vs Control	Downregulated	-	lipid-transfer protein	-
Onovi4bG0113900	-2.93517	5.2995e-20	1235.36	D vs Control	Downregulated	-	Belongs to the glycosyl hydrolase 31 family	AT1G68560.1 pep chromosome:TAIR10:1:25734060:25738134:-1 gene:AT1G68560 transcript:AT1G68560.1 gene_biotype:protein_coding transcript_biotype:protein_coding gene_symbol:XYL1 description:alpha-xylosidase 1 [Source:NCBI gene (formerly Entrezgene);Acc:843185]
Onovi2aG0571100	-5.96866	5.51169e-20	283.23	D vs Control	Downregulated	-	Glutamate-gated receptor that probably acts as non- selective cation channel	AT2G29120.1 pep chromosome:TAIR10:2:12511246:12515947:-1 gene:AT2G29120 transcript:AT2G29120.1 gene_biotype:protein_coding transcript_biotype:protein_coding gene_symbol:GLR2.7 description:glutamate receptor 2.7 [Source:NCBI gene (formerly Entrezgene);Acc:817460]
Onovi2dG0048200	-1.3035	5.58794e-20	1710.8	D vs Control	Downregulated	-	transcription factor	AT5G67300.1 pep chromosome:TAIR10:5:26854022:26856006:1 gene:AT5G67300 transcript:AT5G67300.1 gene_biotype:protein_coding transcript_biotype:protein_coding gene_symbol:MYBR1 description:myb domain protein r1 [Source:NCBI gene (formerly Entrezgene);Acc:836865]
Onovi7bG0238400	-3.11618	5.82423e-20	276.351	D vs Control	Downregulated	-	isoaspartyl peptidase L-asparaginase	AT3G16150.1 pep chromosome:TAIR10:3:5471735:5473360:1 gene:AT3G16150 transcript:AT3G16150.1 gene_biotype:protein_coding transcript_biotype:protein_coding gene_symbol:ASPGB1 description:N-terminal nucleophile aminohydrolases (Ntn hydrolases) superfamily protein [Source:NCBI gene (formerly Entrezgene);Acc:820860]
Onovi1bG0234900	-3.46642	5.91615e-20	3046.09	D vs Control	Downregulated	-	Acts in the modification of cell walls via demethylesterification of cell wall pectin	AT3G14310.1 pep chromosome:TAIR10:3:4771833:4775258:-1 gene:AT3G14310 transcript:AT3G14310.1 gene_biotype:protein_coding transcript_biotype:protein_coding gene_symbol:PME3 description:pectin methylesterase 3 [Source:NCBI gene (formerly Entrezgene);Acc:820651]
Onovi7cG0227600	-1.87217	6.43661e-20	5907.81	D vs Control	Downregulated	ADR1	Belongs to the disease resistance NB-LRR family	AT4G33300.1 pep chromosome:TAIR10:4:16051051:16055088:-1 gene:AT4G33300 transcript:AT4G33300.1 gene_biotype:protein_coding transcript_biotype:protein_coding gene_symbol:ADR1-L1 description:ADR1-like 1 [Source:NCBI gene (formerly Entrezgene);Acc:829466]
Onovi2cG0525800	-2.26043	6.59459e-20	9458.85	D vs Control	Downregulated	-	Belongs to the group II decarboxylase family	AT5G17330.1 pep chromosome:TAIR10:5:5710910:5715075:1 gene:AT5G17330 transcript:AT5G17330.1 gene_biotype:protein_coding transcript_biotype:protein_coding gene_symbol:GAD description:glutamate decarboxylase [Source:NCBI gene (formerly Entrezgene);Acc:831599]
Onovi5bG0205800	-2.4768	9.65097e-20	1373.42	D vs Control	Downregulated	-	Belongs to the peptidase S10 family	AT3G45010.1 pep chromosome:TAIR10:3:16466144:16468989:1 gene:AT3G45010 transcript:AT3G45010.1 gene_biotype:protein_coding transcript_biotype:protein_coding gene_symbol:scpl48 description:serine carboxypeptidase-like 48 [Source:NCBI gene (formerly Entrezgene);Acc:823636]
Onovi2dG0208700	-2.09186	1.12355e-19	1373.75	D vs Control	Downregulated	-	LRR receptor-like serine threonine-protein kinase	AT4G08850.1 pep chromosome:TAIR10:4:5636479:5640952:-1 gene:AT4G08850 transcript:AT4G08850.1 gene_biotype:protein_coding transcript_biotype:protein_coding gene_symbol:AT4G08850 description:Leucine-rich repeat receptor-like protein kinase family protein [Source:NCBI gene (formerly Entrezgene);Acc:826456]
Onovi5aG0358800	-2.4418	1.15467e-19	597.265	D vs Control	Downregulated	-	disease resistance	AT3G14470.2 pep chromosome:TAIR10:3:4857745:4861293:1 gene:AT3G14470 transcript:AT3G14470.2 gene_biotype:protein_coding transcript_biotype:protein_coding gene_symbol:AT3G14470 description:NB-ARC domain-containing disease resistance protein [Source:NCBI gene (formerly Entrezgene);Acc:820670]
Onovi2bG0061300	-2.45621	1.17772e-19	319.678	D vs Control	Downregulated	-	Armadillo beta-catenin repeat family protein	AT5G66200.1 pep chromosome:TAIR10:5:26453276:26456154:-1 gene:AT5G66200 transcript:AT5G66200.1 gene_biotype:protein_coding transcript_biotype:protein_coding gene_symbol:ARO2 description:armadillo repeat only 2 [Source:NCBI gene (formerly Entrezgene);Acc:836752]
Onovi3aG0186600	-2.61042	1.28274e-19	1403.47	D vs Control	Downregulated	-	Belongs to the iron ascorbate-dependent oxidoreductase family	AT1G06620.1 pep chromosome:TAIR10:1:2025544:2027413:1 gene:AT1G06620 transcript:AT1G06620.1 gene_biotype:protein_coding transcript_biotype:protein_coding gene_symbol:AT1G06620 description:2-oxoglutarate (2OG) and Fe(II)-dependent oxygenase superfamily protein [Source:NCBI gene (formerly Entrezgene);Acc:837171]
Onovi2dG0587200	-2.93805	1.36187e-19	1067.38	D vs Control	Downregulated	-	Glutamate-gated receptor that probably acts as non- selective cation channel	AT2G29120.1 pep chromosome:TAIR10:2:12511246:12515947:-1 gene:AT2G29120 transcript:AT2G29120.1 gene_biotype:protein_coding transcript_biotype:protein_coding gene_symbol:GLR2.7 description:glutamate receptor 2.7 [Source:NCBI gene (formerly Entrezgene);Acc:817460]
Onovi3cG0012400	-6.72992	1.43136e-19	82.2818	D vs Control	Downregulated	-	molybdenum cofactor	AT5G51920.1 pep chromosome:TAIR10:5:21097076:21098959:-1 gene:AT5G51920 transcript:AT5G51920.1 gene_biotype:protein_coding transcript_biotype:protein_coding gene_symbol:AT5G51920 description:Pyridoxal phosphate (PLP)-dependent transferases superfamily protein [Source:NCBI gene (formerly Entrezgene);Acc:835267]
Onovi6bG0138300	-2.50486	1.48481e-19	36084.8	D vs Control	Downregulated	ACO1	Belongs to the iron ascorbate-dependent oxidoreductase family	AT1G05010.1 pep chromosome:TAIR10:1:1431177:1433010:-1 gene:AT1G05010 transcript:AT1G05010.1 gene_biotype:protein_coding transcript_biotype:protein_coding gene_symbol:EFE description:ethylene-forming enzyme [Source:NCBI gene (formerly Entrezgene);Acc:839345]
Onovi1aG0222500	-2.34629	1.50198e-19	2523.38	D vs Control	Downregulated	-	WRKY transcription factor	AT4G23810.1 pep chromosome:TAIR10:4:12392370:12393982:-1 gene:AT4G23810 transcript:AT4G23810.1 gene_biotype:protein_coding transcript_biotype:protein_coding gene_symbol:WRKY53 description:WRKY family transcription factor [Source:NCBI gene (formerly Entrezgene);Acc:828481]
Onovi6bG0191400	-2.92678	1.52078e-19	2625.7	D vs Control	Downregulated	-	Sulfate transporter	AT1G22150.4 pep chromosome:TAIR10:1:7818361:7821576:1 gene:AT1G22150 transcript:AT1G22150.4 gene_biotype:protein_coding transcript_biotype:protein_coding gene_symbol:SULTR1;3 description:sulfate transporter 1;3 [Source:NCBI gene (formerly Entrezgene);Acc:838820]
Onovi5bG0366200	-2.67708	1.5358e-19	527.76	D vs Control	Downregulated	-	disease resistance	AT3G14470.2 pep chromosome:TAIR10:3:4857745:4861293:1 gene:AT3G14470 transcript:AT3G14470.2 gene_biotype:protein_coding transcript_biotype:protein_coding gene_symbol:AT3G14470 description:NB-ARC domain-containing disease resistance protein [Source:NCBI gene (formerly Entrezgene);Acc:820670]
Onovi4dG0164500	-1.3942	1.56065e-19	768.144	D vs Control	Downregulated	-	LRR receptor-like serine threonine-protein kinase	AT4G08850.1 pep chromosome:TAIR10:4:5636479:5640952:-1 gene:AT4G08850 transcript:AT4G08850.1 gene_biotype:protein_coding transcript_biotype:protein_coding gene_symbol:AT4G08850 description:Leucine-rich repeat receptor-like protein kinase family protein [Source:NCBI gene (formerly Entrezgene);Acc:826456]
Onovi2bG0549100	-3.20158	1.63287e-19	601.068	D vs Control	Downregulated	-	Belongs to the glycosyltransferase 2 family	AT1G55850.1 pep chromosome:TAIR10:1:20876440:20879482:1 gene:AT1G55850 transcript:AT1G55850.1 gene_biotype:protein_coding transcript_biotype:protein_coding gene_symbol:CSLE1 description:cellulose synthase like E1 [Source:NCBI gene (formerly Entrezgene);Acc:842035]
Onovi3aG0247900	-2.3299	1.63473e-19	3562.5	D vs Control	Downregulated	-	Belongs to the glycosyltransferase 2 family	AT2G32540.1 pep chromosome:TAIR10:2:13814543:13818410:1 gene:AT2G32540 transcript:AT2G32540.1 gene_biotype:protein_coding transcript_biotype:protein_coding gene_symbol:CSLB04 description:cellulose synthase-like B4 [Source:NCBI gene (formerly Entrezgene);Acc:817815]
Onovi3dG0269600	-2.39215	1.69654e-19	358.55	D vs Control	Downregulated	-	E3 ubiquitin-protein ligase RING1-like	AT5G59550.1 pep chromosome:TAIR10:5:23998164:23999837:-1 gene:AT5G59550 transcript:AT5G59550.1 gene_biotype:protein_coding transcript_biotype:protein_coding gene_symbol:RDUF2 description:zinc finger (C3HC4-type RING finger) family protein [Source:NCBI gene (formerly Entrezgene);Acc:836074]
Onovi3bG0066000	-2.02967	1.77291e-19	866.151	D vs Control	Downregulated	-	Probably involved in the RNA silencing pathway and required for the generation of small interfering RNAs (siRNAs)	AT2G19930.3 pep chromosome:TAIR10:2:8607340:8612441:-1 gene:AT2G19930 transcript:AT2G19930.3 gene_biotype:protein_coding transcript_biotype:protein_coding gene_symbol:AT2G19930 description:RNA-dependent RNA polymerase family protein [Source:NCBI gene (formerly Entrezgene);Acc:816512]
Onovi2aG0305700	-2.97063	1.78064e-19	3370.94	D vs Control	Downregulated	-	Belongs to the peptidase A1 family	AT5G10770.1 pep chromosome:TAIR10:5:3403021:3405571:-1 gene:AT5G10770 transcript:AT5G10770.1 gene_biotype:protein_coding transcript_biotype:protein_coding gene_symbol:AT5G10770 description:Eukaryotic aspartyl protease family protein [Source:NCBI gene (formerly Entrezgene);Acc:830944]
Onovi2aG0354000	-2.60943	1.80285e-19	1422.46	D vs Control	Downregulated	-	sodium-coupled neutral amino acid transporter	AT3G56200.1 pep chromosome:TAIR10:3:20849762:20852104:1 gene:AT3G56200 transcript:AT3G56200.1 gene_biotype:protein_coding transcript_biotype:protein_coding gene_symbol:AT3G56200 description:Transmembrane amino acid transporter family protein [Source:NCBI gene (formerly Entrezgene);Acc:824786]
Onovi5aG0234700	-3.25753	1.94696e-19	3377.57	D vs Control	Downregulated	-	Belongs to the major facilitator superfamily. Sugar transporter (TC 2.A.1.1) family	AT3G18830.1 pep chromosome:TAIR10:3:6488843:6491429:-1 gene:AT3G18830 transcript:AT3G18830.1 gene_biotype:protein_coding transcript_biotype:protein_coding gene_symbol:PMT5 description:polyol/monosaccharide transporter 5 [Source:NCBI gene (formerly Entrezgene);Acc:821416]
Onovi3bG0268500	-2.38152	1.97394e-19	359.388	D vs Control	Downregulated	-	E3 ubiquitin-protein ligase RING1-like	AT5G59550.1 pep chromosome:TAIR10:5:23998164:23999837:-1 gene:AT5G59550 transcript:AT5G59550.1 gene_biotype:protein_coding transcript_biotype:protein_coding gene_symbol:RDUF2 description:zinc finger (C3HC4-type RING finger) family protein [Source:NCBI gene (formerly Entrezgene);Acc:836074]
Onovi7aG0227000	-2.07134	1.97394e-19	370.321	D vs Control	Downregulated	-	B3 domain-containing protein	AT4G33280.2 pep chromosome:TAIR10:4:16047134:16049390:-1 gene:AT4G33280 transcript:AT4G33280.2 gene_biotype:protein_coding transcript_biotype:protein_coding gene_symbol:AT4G33280 description:AP2/B3-like transcriptional factor family protein [Source:NCBI gene (formerly Entrezgene);Acc:829464]
Onovi1bG0313800	-3.82515	1.98562e-19	167.973	D vs Control	Downregulated	OPR1	12-oxophytodienoate reductase	AT1G76690.1 pep chromosome:TAIR10:1:28778622:28780483:1 gene:AT1G76690 transcript:AT1G76690.1 gene_biotype:protein_coding transcript_biotype:protein_coding gene_symbol:OPR2 description:12-oxophytodienoate reductase 2 [Source:NCBI gene (formerly Entrezgene);Acc:844002]
Onovi2cG0045200	-4.02496	2.0151e-19	939.845	D vs Control	Downregulated	-	Belongs to the cytochrome P450 family	AT4G37340.1 pep chromosome:TAIR10:4:17564825:17566839:-1 gene:AT4G37340 transcript:AT4G37340.1 gene_biotype:protein_coding transcript_biotype:protein_coding gene_symbol:CYP81D3 description:cytochrome P450, family 81, subfamily D, polypeptide 3 [Source:NCBI gene (formerly Entrezgene);Acc:829889]
Onovi4dG0105800	-3.98527	2.03078e-19	264.037	D vs Control	Downregulated	-	Belongs to the cytochrome P450 family	AT2G42250.1 pep chromosome:TAIR10:2:17600075:17601849:-1 gene:AT2G42250 transcript:AT2G42250.1 gene_biotype:protein_coding transcript_biotype:protein_coding gene_symbol:CYP712A1 description:cytochrome P450, family 712, subfamily A, polypeptide 1 [Source:NCBI gene (formerly Entrezgene);Acc:818826]
Onovi7bG0174100	-1.97491	2.03448e-19	11453.6	D vs Control	Downregulated	-	Catalyzes the formation of S-adenosylmethionine from methionine and ATP	AT3G17390.1 pep chromosome:TAIR10:3:5952187:5954091:-1 gene:AT3G17390 transcript:AT3G17390.1 gene_biotype:protein_coding transcript_biotype:protein_coding gene_symbol:MTO3 description:S-adenosylmethionine synthetase family protein [Source:NCBI gene (formerly Entrezgene);Acc:821003]
Onovi6dG0305000	-1.4789	2.24482e-19	2288.08	D vs Control	Downregulated	-	RWP-RK domain	AT1G20640.2 pep chromosome:TAIR10:1:7154410:7158287:1 gene:AT1G20640 transcript:AT1G20640.2 gene_biotype:protein_coding transcript_biotype:protein_coding gene_symbol:AT1G20640 description:Plant regulator RWP-RK family protein [Source:NCBI gene (formerly Entrezgene);Acc:838653]
Onovi1dG0321400	-4.54895	2.43931e-19	208.377	D vs Control	Downregulated	OPR1	12-oxophytodienoate reductase	AT1G76690.1 pep chromosome:TAIR10:1:28778622:28780483:1 gene:AT1G76690 transcript:AT1G76690.1 gene_biotype:protein_coding transcript_biotype:protein_coding gene_symbol:OPR2 description:12-oxophytodienoate reductase 2 [Source:NCBI gene (formerly Entrezgene);Acc:844002]
Onovi7dG0411400	-2.46102	2.5292e-19	26926.4	D vs Control	Downregulated	-	ATP sulfurylase 1	AT3G22890.1 pep chromosome:TAIR10:3:8112614:8115024:1 gene:AT3G22890 transcript:AT3G22890.1 gene_biotype:protein_coding transcript_biotype:protein_coding gene_symbol:APS1 description:ATP sulfurylase 1 [Source:NCBI gene (formerly Entrezgene);Acc:821861]
Onovi7aG0031800	-3.56883	2.62498e-19	421.557	D vs Control	Downregulated	-	Gibberellin-regulated protein	AT1G22690.3 pep chromosome:TAIR10:1:8027294:8028168:1 gene:AT1G22690 transcript:AT1G22690.3 gene_biotype:protein_coding transcript_biotype:protein_coding gene_symbol:AT1G22690 description:Gibberellin-regulated family protein [Source:NCBI gene (formerly Entrezgene);Acc:838875]
Onovi1bG0111200	-1.75672	2.66174e-19	1981.6	D vs Control	Downregulated	-	BTB POZ and TAZ domain-containing protein	AT3G48360.1 pep chromosome:TAIR10:3:17907767:17910738:-1 gene:AT3G48360 transcript:AT3G48360.1 gene_biotype:protein_coding transcript_biotype:protein_coding gene_symbol:BT2 description:BTB and TAZ domain protein 2 [Source:NCBI gene (formerly Entrezgene);Acc:823994]
Onovi1aG0010800	-2.35852	2.76155e-19	623.935	D vs Control	Downregulated	APR1	5'-adenylylsulfate reductase	AT4G21990.1 pep chromosome:TAIR10:4:11657008:11659105:-1 gene:AT4G21990 transcript:AT4G21990.1 gene_biotype:protein_coding transcript_biotype:protein_coding gene_symbol:APR3 description:APS reductase 3 [Source:NCBI gene (formerly Entrezgene);Acc:828288]
Onovi2bG0552000	-1.73267	2.8437e-19	4874.59	D vs Control	Downregulated	AHP1	histidine-containing phosphotransfer protein	AT3G21510.1 pep chromosome:TAIR10:3:7577712:7579789:-1 gene:AT3G21510 transcript:AT3G21510.1 gene_biotype:protein_coding transcript_biotype:protein_coding gene_symbol:AHP1 description:histidine-containing phosphotransmitter 1 [Source:NCBI gene (formerly Entrezgene);Acc:821705]
Onovi5aG0045800	-5.27871	3.44733e-19	165.789	D vs Control	Downregulated	-	transcription factor	AT3G14880.2 pep chromosome:TAIR10:3:5006526:5008037:1 gene:AT3G14880 transcript:AT3G14880.2 gene_biotype:protein_coding transcript_biotype:protein_coding gene_symbol:AT3G14880 description:transcription factor-like protein [Source:NCBI gene (formerly Entrezgene);Acc:820717]
Onovi6cG0208400	-1.39909	3.51446e-19	1681.62	D vs Control	Downregulated	-	WAT1-related protein	AT3G28050.1 pep chromosome:TAIR10:3:10442608:10445431:1 gene:AT3G28050 transcript:AT3G28050.1 gene_biotype:protein_coding transcript_biotype:protein_coding gene_symbol:UMAMIT41 description:nodulin MtN21 /EamA-like transporter family protein [Source:NCBI gene (formerly Entrezgene);Acc:822429]
Onovi2aG0253000	-1.68902	3.53247e-19	4144.2	D vs Control	Downregulated	-	ABC transporter C family member	AT1G30410.4 pep chromosome:TAIR10:1:10738699:10747563:1 gene:AT1G30410 transcript:AT1G30410.4 gene_biotype:protein_coding transcript_biotype:protein_coding gene_symbol:ABCC12 description:multidrug resistance-associated protein 13 [Source:NCBI gene (formerly Entrezgene);Acc:839921]
Onovi1cG0159400	-2.25833	3.67528e-19	1247.54	D vs Control	Downregulated	-	Salicylate	AT1G19640.1 pep chromosome:TAIR10:1:6788885:6791919:-1 gene:AT1G19640 transcript:AT1G19640.1 gene_biotype:protein_coding transcript_biotype:protein_coding gene_symbol:JMT description:jasmonic acid carboxyl methyltransferase [Source:NCBI gene (formerly Entrezgene);Acc:838551]
Onovi7cG0158100	-1.33674	3.79144e-19	8951.6	D vs Control	Downregulated	-	receptor-like protein kinase	AT5G38260.1 pep chromosome:TAIR10:5:15283692:15285837:-1 gene:AT5G38260 transcript:AT5G38260.1 gene_biotype:protein_coding transcript_biotype:protein_coding gene_symbol:AT5G38260 description:Protein kinase superfamily protein [Source:NCBI gene (formerly Entrezgene);Acc:833808]
Onovi2bG0165500	-3.30409	4.03565e-19	577.454	D vs Control	Downregulated	-	Belongs to the protein kinase superfamily. Ser Thr protein kinase family	AT5G56040.2 pep chromosome:TAIR10:5:22694823:22698645:1 gene:AT5G56040 transcript:AT5G56040.2 gene_biotype:protein_coding transcript_biotype:protein_coding gene_symbol:AT5G56040 description:Leucine-rich receptor-like protein kinase family protein [Source:NCBI gene (formerly Entrezgene);Acc:835702]
Onovi3bG0056300	-2.24399	4.09602e-19	893.048	D vs Control	Downregulated	-	Aldehyde dehydrogenase family	AT3G24503.1 pep chromosome:TAIR10:3:8919560:8923296:-1 gene:AT3G24503 transcript:AT3G24503.1 gene_biotype:protein_coding transcript_biotype:protein_coding gene_symbol:ALDH2C4 description:aldehyde dehydrogenase 2C4 [Source:NCBI gene (formerly Entrezgene);Acc:822042]
Onovi2cG0225500	-3.94173	4.11618e-19	659.128	D vs Control	Downregulated	-	Ankyrin repeat-containing protein	AT5G35810.1 pep chromosome:TAIR10:5:13993428:13994549:-1 gene:AT5G35810 transcript:AT5G35810.1 gene_biotype:protein_coding transcript_biotype:protein_coding gene_symbol:AT5G35810 description:Ankyrin repeat family protein [Source:NCBI gene (formerly Entrezgene);Acc:833567]
Onovi7aG0176700	-1.64939	4.27374e-19	992.75	D vs Control	Downregulated	-	Basic leucine zipper	AT5G24800.1 pep chromosome:TAIR10:5:8515200:8516669:1 gene:AT5G24800 transcript:AT5G24800.1 gene_biotype:protein_coding transcript_biotype:protein_coding gene_symbol:BZIP9 description:basic leucine zipper 9 [Source:NCBI gene (formerly Entrezgene);Acc:832549]
Onovi1cG0315000	-2.95064	4.35286e-19	382.054	D vs Control	Downregulated	OPR1	12-oxophytodienoate reductase	AT1G76690.1 pep chromosome:TAIR10:1:28778622:28780483:1 gene:AT1G76690 transcript:AT1G76690.1 gene_biotype:protein_coding transcript_biotype:protein_coding gene_symbol:OPR2 description:12-oxophytodienoate reductase 2 [Source:NCBI gene (formerly Entrezgene);Acc:844002]
Onovi3cG0170200	-2.82292	4.38955e-19	2128.19	D vs Control	Downregulated	-	Serine threonine-protein kinase	AT4G27300.1 pep chromosome:TAIR10:4:13668676:13672413:-1 gene:AT4G27300 transcript:AT4G27300.1 gene_biotype:protein_coding transcript_biotype:protein_coding gene_symbol:AT4G27300 description:S-locus lectin protein kinase family protein [Source:NCBI gene (formerly Entrezgene);Acc:828838]
Onovi2dG0139500	-1.70777	4.45315e-19	1758.62	D vs Control	Downregulated	-	-	-
Onovi3dG0237600	-1.41885	4.84481e-19	2345.9	D vs Control	Downregulated	-	Belongs to the glycosyltransferase 31 family	AT1G05170.2 pep chromosome:TAIR10:1:1490974:1494248:-1 gene:AT1G05170 transcript:AT1G05170.2 gene_biotype:protein_coding transcript_biotype:protein_coding gene_symbol:AT1G05170 description:Galactosyltransferase family protein [Source:NCBI gene (formerly Entrezgene);Acc:839292]
Onovi6cG0134700	-1.63644	5.27262e-19	949.907	D vs Control	Downregulated	-	LRR receptor-like serine threonine-protein kinase	AT1G67720.1 pep chromosome:TAIR10:1:25386131:25391258:1 gene:AT1G67720 transcript:AT1G67720.1 gene_biotype:protein_coding transcript_biotype:protein_coding gene_symbol:AT1G67720 description:Leucine-rich repeat protein kinase family protein [Source:NCBI gene (formerly Entrezgene);Acc:843097]
Onovi1dG0260100	-3.5841	5.31962e-19	3139.1	D vs Control	Downregulated	-	ankyrin repeat-containing protein	-
Onovi7unG0016400	-1.39991	5.47812e-19	1512.97	D vs Control	Downregulated	-	Transcription factor	AT2G43140.2 pep chromosome:TAIR10:2:17931254:17935748:-1 gene:AT2G43140 transcript:AT2G43140.2 gene_biotype:protein_coding transcript_biotype:protein_coding gene_symbol:AT2G43140 description:basic helix-loop-helix (bHLH) DNA-binding superfamily protein [Source:NCBI gene (formerly Entrezgene);Acc:818916]
Onovi7dG0233300	-2.15276	5.66216e-19	6039.11	D vs Control	Downregulated	ADR1	Belongs to the disease resistance NB-LRR family	AT4G33300.1 pep chromosome:TAIR10:4:16051051:16055088:-1 gene:AT4G33300 transcript:AT4G33300.1 gene_biotype:protein_coding transcript_biotype:protein_coding gene_symbol:ADR1-L1 description:ADR1-like 1 [Source:NCBI gene (formerly Entrezgene);Acc:829466]
Onovi3cG0107300	-3.12626	6.16866e-19	6788.79	D vs Control	Downregulated	-	Sucrose transport	AT1G71880.1 pep chromosome:TAIR10:1:27054030:27056464:1 gene:AT1G71880 transcript:AT1G71880.1 gene_biotype:protein_coding transcript_biotype:protein_coding gene_symbol:SUC1 description:sucrose-proton symporter 1 [Source:NCBI gene (formerly Entrezgene);Acc:843519]
Onovi7bG0310200	-2.52263	6.30133e-19	4384.62	D vs Control	Downregulated	-	Belongs to the glycosyltransferase 2 family	AT4G24000.1 pep chromosome:TAIR10:4:12461907:12465675:1 gene:AT4G24000 transcript:AT4G24000.1 gene_biotype:protein_coding transcript_biotype:protein_coding gene_symbol:CSLG2 description:cellulose synthase like G2 [Source:NCBI gene (formerly Entrezgene);Acc:828500]
Onovi2aG0163600	-2.74856	6.49039e-19	409.026	D vs Control	Downregulated	-	Belongs to the protein kinase superfamily. Ser Thr protein kinase family	AT5G56040.2 pep chromosome:TAIR10:5:22694823:22698645:1 gene:AT5G56040 transcript:AT5G56040.2 gene_biotype:protein_coding transcript_biotype:protein_coding gene_symbol:AT5G56040 description:Leucine-rich receptor-like protein kinase family protein [Source:NCBI gene (formerly Entrezgene);Acc:835702]
Onovi2aG0313000	-2.63927	6.56707e-19	3158.05	D vs Control	Downregulated	-	Zinc transporter	AT1G55910.1 pep chromosome:TAIR10:1:20905914:20907414:1 gene:AT1G55910 transcript:AT1G55910.1 gene_biotype:protein_coding transcript_biotype:protein_coding gene_symbol:ZIP11 description:zinc transporter 11 [Source:NCBI gene (formerly Entrezgene);Acc:842041]
Onovi1aG0002600	-1.84559	6.80933e-19	912.313	D vs Control	Downregulated	-	NAC domain-containing protein	AT2G02450.1 pep chromosome:TAIR10:2:647538:650820:1 gene:AT2G02450 transcript:AT2G02450.1 gene_biotype:protein_coding transcript_biotype:protein_coding gene_symbol:LOV1 description:NAC domain containing protein 35 [Source:NCBI gene (formerly Entrezgene);Acc:814775]
Onovi5aG0263900	-2.89813	7.47709e-19	1396.94	D vs Control	Downregulated	-	Belongs to the cytochrome P450 family	AT4G37310.1 pep chromosome:TAIR10:4:17555899:17559104:-1 gene:AT4G37310 transcript:AT4G37310.1 gene_biotype:protein_coding transcript_biotype:protein_coding gene_symbol:CYP81H1 description:cytochrome P450, family 81, subfamily H, polypeptide 1 [Source:NCBI gene (formerly Entrezgene);Acc:829886]
Onovi1cG0223600	-2.55868	7.77497e-19	1959.97	D vs Control	Downregulated	-	WRKY transcription factor	AT4G23810.1 pep chromosome:TAIR10:4:12392370:12393982:-1 gene:AT4G23810 transcript:AT4G23810.1 gene_biotype:protein_coding transcript_biotype:protein_coding gene_symbol:WRKY53 description:WRKY family transcription factor [Source:NCBI gene (formerly Entrezgene);Acc:828481]
Onovi6bG0154000	-3.89611	8.76375e-19	670.435	D vs Control	Downregulated	-	subtilisin-like protease	AT2G04160.1 pep chromosome:TAIR10:2:1401268:1407827:-1 gene:AT2G04160 transcript:AT2G04160.1 gene_biotype:protein_coding transcript_biotype:protein_coding gene_symbol:AIR3 description:Subtilisin-like serine endopeptidase family protein [Source:NCBI gene (formerly Entrezgene);Acc:814953]
Onovi7cG0368100	-1.20937	8.80652e-19	3004.41	D vs Control	Downregulated	STOP1	Protein SENSITIVE TO PROTON RHIZOTOXICITY	AT1G34370.1 pep chromosome:TAIR10:1:12550339:12552629:1 gene:AT1G34370 transcript:AT1G34370.1 gene_biotype:protein_coding transcript_biotype:protein_coding gene_symbol:STOP1 description:C2H2 and C2HC zinc fingers superfamily protein [Source:NCBI gene (formerly Entrezgene);Acc:840339]
Onovi1bG0104900	-4.66386	9.38293e-19	347.73	D vs Control	Downregulated	-	Triose phosphate phosphate translocator, non-green plastid	AT5G33320.1 pep chromosome:TAIR10:5:12588741:12591748:1 gene:AT5G33320 transcript:AT5G33320.1 gene_biotype:protein_coding transcript_biotype:protein_coding gene_symbol:CUE1 description:Glucose-6-phosphate/phosphate translocator-like protein [Source:NCBI gene (formerly Entrezgene);Acc:833308]
Onovi1cG0324400	-2.50436	9.43484e-19	2630.46	D vs Control	Downregulated	met2	Metallothionein-like protein type 3-like	AT3G15353.1 pep chromosome:TAIR10:3:5180667:5181537:-1 gene:AT3G15353 transcript:AT3G15353.1 gene_biotype:protein_coding transcript_biotype:protein_coding gene_symbol:MT3 description:metallothionein 3 [Source:NCBI gene (formerly Entrezgene);Acc:820771]
Onovi4bG0168800	-3.18065	9.54948e-19	594.467	D vs Control	Downregulated	-	Belongs to the peptidase S10 family	AT4G12910.1 pep chromosome:TAIR10:4:7550238:7553375:-1 gene:AT4G12910 transcript:AT4G12910.1 gene_biotype:protein_coding transcript_biotype:protein_coding gene_symbol:scpl20 description:serine carboxypeptidase-like 20 [Source:NCBI gene (formerly Entrezgene);Acc:826903]
Onovi2dG0465900	-3.39565	9.78293e-19	841.067	D vs Control	Downregulated	-	purine permease	AT1G28230.1 pep chromosome:TAIR10:1:9862041:9864779:-1 gene:AT1G28230 transcript:AT1G28230.1 gene_biotype:protein_coding transcript_biotype:protein_coding gene_symbol:PUP1 description:purine permease 1 [Source:NCBI gene (formerly Entrezgene);Acc:839717]
Onovi6cG0208000	-1.83245	9.84348e-19	1556.51	D vs Control	Downregulated	-	Belongs to the peptidase S10 family	AT5G42240.1 pep chromosome:TAIR10:5:16887626:16891192:1 gene:AT5G42240 transcript:AT5G42240.1 gene_biotype:protein_coding transcript_biotype:protein_coding gene_symbol:scpl42 description:serine carboxypeptidase-like 42 [Source:NCBI gene (formerly Entrezgene);Acc:834229]
Onovi1dG0106300	-4.53243	9.89911e-19	334.831	D vs Control	Downregulated	-	Triose phosphate phosphate translocator, non-green plastid	AT5G33320.1 pep chromosome:TAIR10:5:12588741:12591748:1 gene:AT5G33320 transcript:AT5G33320.1 gene_biotype:protein_coding transcript_biotype:protein_coding gene_symbol:CUE1 description:Glucose-6-phosphate/phosphate translocator-like protein [Source:NCBI gene (formerly Entrezgene);Acc:833308]
Onovi2cG0026000	-2.25581	1.0243e-18	170.827	D vs Control	Downregulated	-	Belongs to the multi antimicrobial extrusion (MATE) (TC 2.A.66.1) family	AT4G22790.1 pep chromosome:TAIR10:4:11975031:11976849:-1 gene:AT4G22790 transcript:AT4G22790.1 gene_biotype:protein_coding transcript_biotype:protein_coding gene_symbol:AT4G22790 description:MATE efflux family protein [Source:NCBI gene (formerly Entrezgene);Acc:828378]
Onovi1dG0032500	-1.74476	1.02632e-18	9352.76	D vs Control	Downregulated	-	Catalyzes the formation of S-adenosylmethionine from methionine and ATP	AT3G17390.1 pep chromosome:TAIR10:3:5952187:5954091:-1 gene:AT3G17390 transcript:AT3G17390.1 gene_biotype:protein_coding transcript_biotype:protein_coding gene_symbol:MTO3 description:S-adenosylmethionine synthetase family protein [Source:NCBI gene (formerly Entrezgene);Acc:821003]
Onovi1dG0085900	-4.48544	1.05206e-18	74.428	D vs Control	Downregulated	-	calcium-binding protein	AT3G25600.1 pep chromosome:TAIR10:3:9306776:9307967:1 gene:AT3G25600 transcript:AT3G25600.1 gene_biotype:protein_coding transcript_biotype:protein_coding gene_symbol:AT3G25600 description:Calcium-binding EF-hand family protein [Source:NCBI gene (formerly Entrezgene);Acc:822147]
Onovi6cG0299100	-1.83593	1.23923e-18	1352.34	D vs Control	Downregulated	-	Amino acid permease	AT1G10010.1 pep chromosome:TAIR10:1:3265976:3268726:1 gene:AT1G10010 transcript:AT1G10010.1 gene_biotype:protein_coding transcript_biotype:protein_coding gene_symbol:AAP8 description:amino acid permease 8 [Source:NCBI gene (formerly Entrezgene);Acc:837536]
Onovi6dG0286000	-1.58786	1.24877e-18	1713.97	D vs Control	Downregulated	-	Amino acid permease	AT1G10010.1 pep chromosome:TAIR10:1:3265976:3268726:1 gene:AT1G10010 transcript:AT1G10010.1 gene_biotype:protein_coding transcript_biotype:protein_coding gene_symbol:AAP8 description:amino acid permease 8 [Source:NCBI gene (formerly Entrezgene);Acc:837536]
Onovi3aG0278200	-4.01538	1.25153e-18	2389.03	D vs Control	Downregulated	-	Belongs to the GRAS family	AT1G07530.1 pep chromosome:TAIR10:1:2313581:2316507:-1 gene:AT1G07530 transcript:AT1G07530.1 gene_biotype:protein_coding transcript_biotype:protein_coding gene_symbol:SCL14 description:SCARECROW-like 14 [Source:NCBI gene (formerly Entrezgene);Acc:837267]
Onovi1cG0434600	-1.94525	1.33356e-18	635.913	D vs Control	Downregulated	-	zinc-finger of the FCS-type, C2-C2	AT2G44670.1 pep chromosome:TAIR10:2:18425111:18426121:1 gene:AT2G44670 transcript:AT2G44670.1 gene_biotype:protein_coding transcript_biotype:protein_coding gene_symbol:AT2G44670 description:senescence-associated family protein (DUF581) [Source:NCBI gene (formerly Entrezgene);Acc:819075]
Onovi2cG0619400	-12.5543	1.35625e-18	569.351	D vs Control	Downregulated	-	Belongs to the peroxidase family. Classical plant (class III) peroxidase subfamily	AT2G41480.1 pep chromosome:TAIR10:2:17296894:17298725:-1 gene:AT2G41480 transcript:AT2G41480.1 gene_biotype:protein_coding transcript_biotype:protein_coding gene_symbol:AT2G41480 description:peroxidase superfamily protein [Source:NCBI gene (formerly Entrezgene);Acc:818746]
Onovi6aG0255600	-2.55138	1.37065e-18	173.456	D vs Control	Downregulated	-	Protein of unknown function, DUF617	AT5G42680.1 pep chromosome:TAIR10:5:17114329:17115571:1 gene:AT5G42680 transcript:AT5G42680.1 gene_biotype:protein_coding transcript_biotype:protein_coding gene_symbol:AT5G42680 description:MIZU-KUSSEI-like protein (Protein of unknown function, DUF617) [Source:NCBI gene (formerly Entrezgene);Acc:834277]
Onovi6cG0260200	-2.54564	1.43381e-18	172.868	D vs Control	Downregulated	-	Protein of unknown function, DUF617	AT5G42680.1 pep chromosome:TAIR10:5:17114329:17115571:1 gene:AT5G42680 transcript:AT5G42680.1 gene_biotype:protein_coding transcript_biotype:protein_coding gene_symbol:AT5G42680 description:MIZU-KUSSEI-like protein (Protein of unknown function, DUF617) [Source:NCBI gene (formerly Entrezgene);Acc:834277]
Onovi7bG0402100	-2.00487	1.5954e-18	935.37	D vs Control	Downregulated	-	Choline ethanolamine	AT1G74320.1 pep chromosome:TAIR10:1:27940594:27943204:1 gene:AT1G74320 transcript:AT1G74320.1 gene_biotype:protein_coding transcript_biotype:protein_coding gene_symbol:AT1G74320 description:Protein kinase superfamily protein [Source:NCBI gene (formerly Entrezgene);Acc:843772]
Onovi1cG0437800	-3.778	1.59681e-18	557.048	D vs Control	Downregulated	-	Plastocyanin-like domain	AT2G44790.1 pep chromosome:TAIR10:2:18461863:18463533:-1 gene:AT2G44790 transcript:AT2G44790.1 gene_biotype:protein_coding transcript_biotype:protein_coding gene_symbol:UCC2 description:uclacyanin 2 [Source:NCBI gene (formerly Entrezgene);Acc:819088]
Onovi7aG0250700	-2.02208	1.61877e-18	2747.58	D vs Control	Downregulated	-	Heat Stress Transcription Factor	AT5G03720.1 pep chromosome:TAIR10:5:971142:974326:-1 gene:AT5G03720 transcript:AT5G03720.1 gene_biotype:protein_coding transcript_biotype:protein_coding gene_symbol:HSFA3 description:heat shock transcription factor A3 [Source:NCBI gene (formerly Entrezgene);Acc:831749]
Onovi1aG0135000	-2.9233	1.63577e-18	195.802	D vs Control	Downregulated	-	malate transporter	AT4G17970.1 pep chromosome:TAIR10:4:9975365:9978023:1 gene:AT4G17970 transcript:AT4G17970.1 gene_biotype:protein_coding transcript_biotype:protein_coding gene_symbol:ALMT12 description:aluminum-activated, malate transporter 12 [Source:NCBI gene (formerly Entrezgene);Acc:827522]
Onovi6cG0104300	-2.29485	1.71789e-18	2206.92	D vs Control	Downregulated	-	sugar phosphate phosphate translocator	AT3G11320.1 pep chromosome:TAIR10:3:3546276:3548877:-1 gene:AT3G11320 transcript:AT3G11320.1 gene_biotype:protein_coding transcript_biotype:protein_coding gene_symbol:AT3G11320 description:Nucleotide-sugar transporter family protein [Source:NCBI gene (formerly Entrezgene);Acc:820304]
Onovi2bG0252900	-2.95751	1.80265e-18	1023.83	D vs Control	Downregulated	-	Protein ZINC INDUCED	AT5G13750.1 pep chromosome:TAIR10:5:4437804:4441701:1 gene:AT5G13750 transcript:AT5G13750.1 gene_biotype:protein_coding transcript_biotype:protein_coding gene_symbol:ZIFL1 description:zinc induced facilitator-like 1 [Source:NCBI gene (formerly Entrezgene);Acc:831220]
Onovi5aG0151400	-2.4736	1.96663e-18	1811.71	D vs Control	Downregulated	-	Sulfate transporter	AT1G23090.1 pep chromosome:TAIR10:1:8184925:8189234:-1 gene:AT1G23090 transcript:AT1G23090.1 gene_biotype:protein_coding transcript_biotype:protein_coding gene_symbol:AST91 description:sulfate transporter 91 [Source:NCBI gene (formerly Entrezgene);Acc:838917]
Onovi2cG0591900	-6.66632	2.00679e-18	898.322	D vs Control	Downregulated	-	Glutamate-gated receptor that probably acts as non- selective cation channel	AT2G29120.1 pep chromosome:TAIR10:2:12511246:12515947:-1 gene:AT2G29120 transcript:AT2G29120.1 gene_biotype:protein_coding transcript_biotype:protein_coding gene_symbol:GLR2.7 description:glutamate receptor 2.7 [Source:NCBI gene (formerly Entrezgene);Acc:817460]
Onovi5dG0352400	-3.4995	2.03993e-18	645.619	D vs Control	Downregulated	-	21 kDa protein-like	AT5G62360.1 pep chromosome:TAIR10:5:25040540:25041504:1 gene:AT5G62360 transcript:AT5G62360.1 gene_biotype:protein_coding transcript_biotype:protein_coding gene_symbol:AT5G62360 description:Plant invertase/pectin methylesterase inhibitor superfamily protein [Source:NCBI gene (formerly Entrezgene);Acc:836357]
Onovi1dG0192200	-1.83791	2.19636e-18	602.471	D vs Control	Downregulated	OBF5	transcription factor	AT5G06950.3 pep chromosome:TAIR10:5:2151037:2154560:1 gene:AT5G06950 transcript:AT5G06950.3 gene_biotype:protein_coding transcript_biotype:protein_coding gene_symbol:AHBP-1B description:bZIP transcription factor family protein [Source:NCBI gene (formerly Entrezgene);Acc:830586]
Onovi5aG0048700	-1.12205	2.5209e-18	3952.61	D vs Control	Downregulated	-	Mitogen-activated protein kinase kinase kinase	AT1G53570.4 pep chromosome:TAIR10:1:19987191:19991113:1 gene:AT1G53570 transcript:AT1G53570.4 gene_biotype:protein_coding transcript_biotype:protein_coding gene_symbol:MAP3KA description:mitogen-activated protein kinase kinase kinase 3 [Source:NCBI gene (formerly Entrezgene);Acc:841792]
Onovi1dG0321000	-4.76423	2.602e-18	426.675	D vs Control	Downregulated	OPR1	12-oxophytodienoate reductase	AT1G76680.1 pep chromosome:TAIR10:1:28776626:28778837:1 gene:AT1G76680 transcript:AT1G76680.1 gene_biotype:protein_coding transcript_biotype:protein_coding gene_symbol:OPR1 description:12-oxophytodienoate reductase 1 [Source:NCBI gene (formerly Entrezgene);Acc:844001]
Onovi5bG0329800	-2.52209	2.78363e-18	6721.97	D vs Control	Downregulated	-	Aldo-keto reductase family 4 member	AT2G37770.2 pep chromosome:TAIR10:2:15834766:15836981:1 gene:AT2G37770 transcript:AT2G37770.2 gene_biotype:protein_coding transcript_biotype:protein_coding gene_symbol:ChlAKR description:NAD(P)-linked oxidoreductase superfamily protein [Source:NCBI gene (formerly Entrezgene);Acc:818354]
Onovi2cG0258300	-2.81151	2.83085e-18	1765.22	D vs Control	Downregulated	-	Protein ZINC INDUCED	AT5G13750.1 pep chromosome:TAIR10:5:4437804:4441701:1 gene:AT5G13750 transcript:AT5G13750.1 gene_biotype:protein_coding transcript_biotype:protein_coding gene_symbol:ZIFL1 description:zinc induced facilitator-like 1 [Source:NCBI gene (formerly Entrezgene);Acc:831220]
Onovi3aG0100900	-1.83809	3.15318e-18	2273.54	D vs Control	Downregulated	-	21 kDa protein-like	AT5G62350.1 pep chromosome:TAIR10:5:25037191:25038424:1 gene:AT5G62350 transcript:AT5G62350.1 gene_biotype:protein_coding transcript_biotype:protein_coding gene_symbol:AT5G62350 description:Plant invertase/pectin methylesterase inhibitor superfamily protein [Source:NCBI gene (formerly Entrezgene);Acc:836356]
Onovi7bG0267700	-1.88252	3.21612e-18	2520.88	D vs Control	Downregulated	-	Heat Stress Transcription Factor	AT5G03720.1 pep chromosome:TAIR10:5:971142:974326:-1 gene:AT5G03720 transcript:AT5G03720.1 gene_biotype:protein_coding transcript_biotype:protein_coding gene_symbol:HSFA3 description:heat shock transcription factor A3 [Source:NCBI gene (formerly Entrezgene);Acc:831749]
Onovi4dG0277600	-4.49812	3.22154e-18	768.972	D vs Control	Downregulated	-	Belongs to the UDP-glycosyltransferase family	AT3G02100.1 pep chromosome:TAIR10:3:368840:370484:-1 gene:AT3G02100 transcript:AT3G02100.1 gene_biotype:protein_coding transcript_biotype:protein_coding gene_symbol:AT3G02100 description:UDP-Glycosyltransferase superfamily protein [Source:NCBI gene (formerly Entrezgene);Acc:820287]
Onovi2aG0288800	-1.6615	3.38079e-18	3722.78	D vs Control	Downregulated	PIL6	transcription factor	AT2G43010.2 pep chromosome:TAIR10:2:17886427:17889050:1 gene:AT2G43010 transcript:AT2G43010.2 gene_biotype:protein_coding transcript_biotype:protein_coding gene_symbol:PIF4 description:phytochrome interacting factor 4 [Source:NCBI gene (formerly Entrezgene);Acc:818903]
Onovi6cG0034200	-1.79497	3.70814e-18	621.07	D vs Control	Downregulated	-	Belongs to the 14-3-3 family	AT1G26480.1 pep chromosome:TAIR10:1:9156279:9158093:-1 gene:AT1G26480 transcript:AT1G26480.1 gene_biotype:protein_coding transcript_biotype:protein_coding gene_symbol:GRF12 description:ral regulatory factor 12 [Source:NCBI gene (formerly Entrezgene);Acc:839189]
Onovi4dG0219400	-1.99674	3.93292e-18	391.266	D vs Control	Downregulated	-	The RING-variant domain is a C4HC3 zinc-finger like motif found in a number of cellular and viral proteins. Some of these proteins have been shown both in vivo and in vitro to have ubiquitin E3 ligase activity.	AT5G05830.1 pep chromosome:TAIR10:5:1755669:1757085:1 gene:AT5G05830 transcript:AT5G05830.1 gene_biotype:protein_coding transcript_biotype:protein_coding gene_symbol:AT5G05830 description:RING/FYVE/PHD zinc finger superfamily protein [Source:NCBI gene (formerly Entrezgene);Acc:830468]
Onovi7bG0393700	-2.68617	4.09817e-18	359.49	D vs Control	Downregulated	-	Belongs to the peptidase S10 family	AT3G07990.1 pep chromosome:TAIR10:3:2552394:2554921:1 gene:AT3G07990 transcript:AT3G07990.1 gene_biotype:protein_coding transcript_biotype:protein_coding gene_symbol:SCPL27 description:serine carboxypeptidase-like 27 [Source:NCBI gene (formerly Entrezgene);Acc:819990]
Onovi7dG0167600	-3.28887	4.10471e-18	353.709	D vs Control	Downregulated	-	receptor-like protein kinase	AT1G66910.2 pep chromosome:TAIR10:1:24961634:24963946:-1 gene:AT1G66910 transcript:AT1G66910.2 gene_biotype:protein_coding transcript_biotype:protein_coding gene_symbol:AT1G66910 description:Protein kinase superfamily protein [Source:NCBI gene (formerly Entrezgene);Acc:843009]
Onovi2dG0549200	-10.1101	4.45021e-18	104.624	D vs Control	Downregulated	-	Ammonium transporter	AT4G13510.1 pep chromosome:TAIR10:4:7858183:7860288:1 gene:AT4G13510 transcript:AT4G13510.1 gene_biotype:protein_coding transcript_biotype:protein_coding gene_symbol:AMT1;1 description:ammonium transporter 1;1 [Source:NCBI gene (formerly Entrezgene);Acc:826983]
Onovi5dG0229900	-3.3182	4.54703e-18	457.044	D vs Control	Downregulated	-	Belongs to the major facilitator superfamily. Sugar transporter (TC 2.A.1.1) family	AT3G18830.1 pep chromosome:TAIR10:3:6488843:6491429:-1 gene:AT3G18830 transcript:AT3G18830.1 gene_biotype:protein_coding transcript_biotype:protein_coding gene_symbol:PMT5 description:polyol/monosaccharide transporter 5 [Source:NCBI gene (formerly Entrezgene);Acc:821416]
Onovi2aG0110800	-3.15138	4.68492e-18	665.641	D vs Control	Downregulated	-	WD domain, G-beta repeat	AT1G24130.1 pep chromosome:TAIR10:1:8534146:8535660:-1 gene:AT1G24130 transcript:AT1G24130.1 gene_biotype:protein_coding transcript_biotype:protein_coding gene_symbol:AT1G24130 description:Transducin/WD40 repeat-like superfamily protein [Source:NCBI gene (formerly Entrezgene);Acc:839025]
Onovi3aG0201400	-2.78448	4.72621e-18	1701.34	D vs Control	Downregulated	-	leucine-rich repeat receptor-like serine threonine-protein kinase	AT3G14840.2 pep chromosome:TAIR10:3:4988008:4994109:1 gene:AT3G14840 transcript:AT3G14840.2 gene_biotype:protein_coding transcript_biotype:protein_coding gene_symbol:AT3G14840 description:Leucine-rich repeat transmembrane protein kinase [Source:NCBI gene (formerly Entrezgene);Acc:820713]
Onovi1bG0002600	-3.54284	4.76518e-18	10837.5	D vs Control	Downregulated	-	Leucine-rich repeat receptor-like protein kinase	AT5G49760.1 pep chromosome:TAIR10:5:20216332:20221382:1 gene:AT5G49760 transcript:AT5G49760.1 gene_biotype:protein_coding transcript_biotype:protein_coding gene_symbol:AT5G49760 description:Leucine-rich repeat protein kinase family protein [Source:NCBI gene (formerly Entrezgene);Acc:835039]
Onovi4aG0261900	-3.25445	4.78799e-18	8551.72	D vs Control	Downregulated	-	receptor-like protein kinase	AT3G51550.1 pep chromosome:TAIR10:3:19117584:19120949:-1 gene:AT3G51550 transcript:AT3G51550.1 gene_biotype:protein_coding transcript_biotype:protein_coding gene_symbol:FER description:Malectin/receptor-like protein kinase family protein [Source:NCBI gene (formerly Entrezgene);Acc:824318]
Onovi2bG0008600	-1.86975	4.83152e-18	2631.3	D vs Control	Downregulated	OPR1	12-oxophytodienoate reductase	AT1G76680.1 pep chromosome:TAIR10:1:28776626:28778837:1 gene:AT1G76680 transcript:AT1G76680.1 gene_biotype:protein_coding transcript_biotype:protein_coding gene_symbol:OPR1 description:12-oxophytodienoate reductase 1 [Source:NCBI gene (formerly Entrezgene);Acc:844001]
Onovi3aG0100800	-1.82237	4.96261e-18	2192.33	D vs Control	Downregulated	-	21 kDa protein-like	AT5G62350.1 pep chromosome:TAIR10:5:25037191:25038424:1 gene:AT5G62350 transcript:AT5G62350.1 gene_biotype:protein_coding transcript_biotype:protein_coding gene_symbol:AT5G62350 description:Plant invertase/pectin methylesterase inhibitor superfamily protein [Source:NCBI gene (formerly Entrezgene);Acc:836356]
Onovi7dG0378200	-4.71538	5.00609e-18	101.713	D vs Control	Downregulated	-	Piriformospora indica-insensitive protein	AT3G25670.1 pep chromosome:TAIR10:3:9344313:9346424:-1 gene:AT3G25670 transcript:AT3G25670.1 gene_biotype:protein_coding transcript_biotype:protein_coding gene_symbol:AT3G25670 description:Leucine-rich repeat (LRR) family protein [Source:NCBI gene (formerly Entrezgene);Acc:822155]
Onovi1dG0184900	-3.77223	5.13481e-18	105.785	D vs Control	Downregulated	IQD27	iq-domain	AT3G16490.1 pep chromosome:TAIR10:3:5603848:5605765:-1 gene:AT3G16490 transcript:AT3G16490.1 gene_biotype:protein_coding transcript_biotype:protein_coding gene_symbol:IQD26 description:IQ-domain 26 [Source:NCBI gene (formerly Entrezgene);Acc:820897]
Onovi5bG0238500	-2.07824	5.2618e-18	397.119	D vs Control	Downregulated	-	Guanine nucleotide-binding protein subunit	AT4G34460.1 pep chromosome:TAIR10:4:16477031:16479620:-1 gene:AT4G34460 transcript:AT4G34460.1 gene_biotype:protein_coding transcript_biotype:protein_coding gene_symbol:AGB1 description:GTP binding protein beta 1 [Source:NCBI gene (formerly Entrezgene);Acc:829597]
Onovi7dG0168500	-4.6539	5.36491e-18	697.182	D vs Control	Downregulated	-	Wall-associated receptor kinase	AT1G21270.1 pep chromosome:TAIR10:1:7444749:7448483:1 gene:AT1G21270 transcript:AT1G21270.1 gene_biotype:protein_coding transcript_biotype:protein_coding gene_symbol:WAK2 description:wall-associated kinase 2 [Source:NCBI gene (formerly Entrezgene);Acc:838723]
Onovi2dG0549900	-1.68453	5.40378e-18	8865.72	D vs Control	Downregulated	-	Tetratricopeptide repeat (TPR)-like superfamily protein	AT1G07280.4 pep chromosome:TAIR10:1:2238110:2241173:1 gene:AT1G07280 transcript:AT1G07280.4 gene_biotype:protein_coding transcript_biotype:protein_coding gene_symbol:AT1G07280 description:Tetratricopeptide repeat (TPR)-like superfamily protein [Source:NCBI gene (formerly Entrezgene);Acc:837239]
Onovi2cG0225800	-3.68154	5.46292e-18	579.543	D vs Control	Downregulated	-	Domain of unknown function	AT5G35810.1 pep chromosome:TAIR10:5:13993428:13994549:-1 gene:AT5G35810 transcript:AT5G35810.1 gene_biotype:protein_coding transcript_biotype:protein_coding gene_symbol:AT5G35810 description:Ankyrin repeat family protein [Source:NCBI gene (formerly Entrezgene);Acc:833567]
Onovi5aG0243200	-3.47397	5.94834e-18	423.592	D vs Control	Downregulated	-	Belongs to the major facilitator superfamily. Sugar transporter (TC 2.A.1.1) family	AT3G18830.1 pep chromosome:TAIR10:3:6488843:6491429:-1 gene:AT3G18830 transcript:AT3G18830.1 gene_biotype:protein_coding transcript_biotype:protein_coding gene_symbol:PMT5 description:polyol/monosaccharide transporter 5 [Source:NCBI gene (formerly Entrezgene);Acc:821416]
Onovi7cG0220500	-2.17023	5.9637e-18	644.783	D vs Control	Downregulated	-	isoaspartyl peptidase L-asparaginase	AT3G16150.1 pep chromosome:TAIR10:3:5471735:5473360:1 gene:AT3G16150 transcript:AT3G16150.1 gene_biotype:protein_coding transcript_biotype:protein_coding gene_symbol:ASPGB1 description:N-terminal nucleophile aminohydrolases (Ntn hydrolases) superfamily protein [Source:NCBI gene (formerly Entrezgene);Acc:820860]
Onovi2dG0582600	-2.70079	6.23637e-18	698.058	D vs Control	Downregulated	-	LRR receptor-like serine threonine-protein kinase	AT5G45800.1 pep chromosome:TAIR10:5:18575520:18579241:-1 gene:AT5G45800 transcript:AT5G45800.1 gene_biotype:protein_coding transcript_biotype:protein_coding gene_symbol:MEE62 description:Leucine-rich repeat protein kinase family protein [Source:NCBI gene (formerly Entrezgene);Acc:834620]
Onovi3aG0215400	-1.90638	6.44499e-18	1100.5	D vs Control	Downregulated	-	NAC domain-containing protein	AT3G15510.1 pep chromosome:TAIR10:3:5243432:5245510:1 gene:AT3G15510 transcript:AT3G15510.1 gene_biotype:protein_coding transcript_biotype:protein_coding gene_symbol:NAC2 description:NAC domain containing protein 2 [Source:NCBI gene (formerly Entrezgene);Acc:820790]
Onovi1aG0181300	-2.80517	6.66883e-18	38467.6	D vs Control	Downregulated	PDR8	Belongs to the ABC transporter superfamily. ABCG family. PDR (TC 3.A.1.205) subfamily	AT1G59870.1 pep chromosome:TAIR10:1:22034423:22040126:1 gene:AT1G59870 transcript:AT1G59870.1 gene_biotype:protein_coding transcript_biotype:protein_coding gene_symbol:PEN3 description:ABC-2 and Plant PDR ABC-type transporter family protein [Source:NCBI gene (formerly Entrezgene);Acc:842281]
Onovi7cG0296100	-3.2897	6.71529e-18	15872.5	D vs Control	Downregulated	-	Inorganic phosphate transporter	AT2G38940.1 pep chromosome:TAIR10:2:16257157:16260253:1 gene:AT2G38940 transcript:AT2G38940.1 gene_biotype:protein_coding transcript_biotype:protein_coding gene_symbol:PHT1;4 description:phosphate transporter 1;4 [Source:NCBI gene (formerly Entrezgene);Acc:818479]
Onovi4bG0275500	-3.30391	6.73873e-18	195.622	D vs Control	Downregulated	-	Belongs to the class I-like SAM-binding methyltransferase superfamily. Cation-independent O- methyltransferase family	AT5G54160.1 pep chromosome:TAIR10:5:21981902:21984399:1 gene:AT5G54160 transcript:AT5G54160.1 gene_biotype:protein_coding transcript_biotype:protein_coding gene_symbol:OMT1 description:O-methyltransferase 1 [Source:NCBI gene (formerly Entrezgene);Acc:835504]
Onovi5dG0113500	-2.583	6.90509e-18	666.582	D vs Control	Downregulated	-	Belongs to the major facilitator superfamily. Sugar transporter (TC 2.A.1.1) family	AT1G11260.1 pep chromosome:TAIR10:1:3777236:3780823:1 gene:AT1G11260 transcript:AT1G11260.1 gene_biotype:protein_coding transcript_biotype:protein_coding gene_symbol:STP1 description:sugar transporter 1 [Source:NCBI gene (formerly Entrezgene);Acc:837667]
Onovi2cG0097400	-6.1323	8.95264e-18	63.831	D vs Control	Downregulated	PYL1	Abscisic acid receptor	AT5G46790.1 pep chromosome:TAIR10:5:18983540:18984917:-1 gene:AT5G46790 transcript:AT5G46790.1 gene_biotype:protein_coding transcript_biotype:protein_coding gene_symbol:PYL1 description:PYR1-like 1 [Source:NCBI gene (formerly Entrezgene);Acc:834722]
Onovi1aG0078100	-1.29814	9.58574e-18	2533.49	D vs Control	Downregulated	-	Protein NRT1 PTR FAMILY	AT2G26690.1 pep chromosome:TAIR10:2:11347147:11350993:-1 gene:AT2G26690 transcript:AT2G26690.1 gene_biotype:protein_coding transcript_biotype:protein_coding gene_symbol:AT2G26690 description:Major facilitator superfamily protein [Source:NCBI gene (formerly Entrezgene);Acc:817210]
Onovi2bG0572400	-3.70677	9.92194e-18	1244.18	D vs Control	Downregulated	-	Protein trichome birefringence-like	AT1G29050.1 pep chromosome:TAIR10:1:10136246:10139228:-1 gene:AT1G29050 transcript:AT1G29050.1 gene_biotype:protein_coding transcript_biotype:protein_coding gene_symbol:TBL38 description:TRICHOME BIREFRINGENCE-LIKE 38 [Source:NCBI gene (formerly Entrezgene);Acc:839779]
Onovi1cG0353700	-2.81432	1.01129e-17	487.234	D vs Control	Downregulated	-	Homeobox-leucine zipper protein	AT1G69780.1 pep chromosome:TAIR10:1:26258788:26260781:1 gene:AT1G69780 transcript:AT1G69780.1 gene_biotype:protein_coding transcript_biotype:protein_coding gene_symbol:ATHB13 description:Homeobox-leucine zipper protein family [Source:NCBI gene (formerly Entrezgene);Acc:843314]
Onovi1dG0002300	-1.40391	1.02319e-17	1020.99	D vs Control	Downregulated	-	NAC domain-containing protein	AT2G02450.1 pep chromosome:TAIR10:2:647538:650820:1 gene:AT2G02450 transcript:AT2G02450.1 gene_biotype:protein_coding transcript_biotype:protein_coding gene_symbol:LOV1 description:NAC domain containing protein 35 [Source:NCBI gene (formerly Entrezgene);Acc:814775]
Onovi5cG0089300	-1.43207	1.02325e-17	1766.45	D vs Control	Downregulated	-	Protein TRANSPORT INHIBITOR RESPONSE 1-like	AT3G62980.1 pep chromosome:TAIR10:3:23273065:23276630:-1 gene:AT3G62980 transcript:AT3G62980.1 gene_biotype:protein_coding transcript_biotype:protein_coding gene_symbol:TIR1 description:F-box/RNI-like superfamily protein [Source:NCBI gene (formerly Entrezgene);Acc:825473]
Onovi2dG0234500	-3.67091	1.22508e-17	566.982	D vs Control	Downregulated	-	Domain of unknown function	AT5G35810.1 pep chromosome:TAIR10:5:13993428:13994549:-1 gene:AT5G35810 transcript:AT5G35810.1 gene_biotype:protein_coding transcript_biotype:protein_coding gene_symbol:AT5G35810 description:Ankyrin repeat family protein [Source:NCBI gene (formerly Entrezgene);Acc:833567]
Onovi3aG0215600	-2.16579	1.25724e-17	6453.38	D vs Control	Downregulated	-	Mpv17 / PMP22 family	AT1G52870.2 pep chromosome:TAIR10:1:19685545:19688028:1 gene:AT1G52870 transcript:AT1G52870.2 gene_biotype:protein_coding transcript_biotype:protein_coding gene_symbol:AT1G52870 description:Peroxisomal membrane 22 kDa (Mpv17/PMP22) family protein [Source:NCBI gene (formerly Entrezgene);Acc:841720]
Onovi7aG0273100	-2.17355	1.32e-17	719.928	D vs Control	Downregulated	-	Belongs to the zinc-containing alcohol dehydrogenase family. Class-III subfamily	AT5G43940.1 pep chromosome:TAIR10:5:17684190:17686528:1 gene:AT5G43940 transcript:AT5G43940.1 gene_biotype:protein_coding transcript_biotype:protein_coding gene_symbol:HOT5 description:GroES-like zinc-binding dehydrogenase family protein [Source:NCBI gene (formerly Entrezgene);Acc:834417]
Onovi2dG0577600	-1.48424	1.3318e-17	1995.61	D vs Control	Downregulated	-	Serine threonine-protein kinase	AT4G18950.1 pep chromosome:TAIR10:4:10375244:10378416:1 gene:AT4G18950 transcript:AT4G18950.1 gene_biotype:protein_coding transcript_biotype:protein_coding gene_symbol:AT4G18950 description:Integrin-linked protein kinase family [Source:NCBI gene (formerly Entrezgene);Acc:827630]
Onovi4aG0160600	-2.11937	1.38584e-17	8874.95	D vs Control	Downregulated	-	Belongs to the UDP-glycosyltransferase family	AT2G43840.2 pep chromosome:TAIR10:2:18157529:18159175:1 gene:AT2G43840 transcript:AT2G43840.2 gene_biotype:protein_coding transcript_biotype:protein_coding gene_symbol:UGT74F1 description:UDP-glycosyltransferase 74 F1 [Source:NCBI gene (formerly Entrezgene);Acc:818988]
Onovi2cG0304900	-3.43433	1.3935e-17	3960.56	D vs Control	Downregulated	-	LRR receptor-like serine threonine-protein kinase	-
Onovi4cG0251800	-1.46817	1.42321e-17	1829.05	D vs Control	Downregulated	-	exocyst complex component	AT3G29400.1 pep chromosome:TAIR10:3:11297180:11299695:-1 gene:AT3G29400 transcript:AT3G29400.1 gene_biotype:protein_coding transcript_biotype:protein_coding gene_symbol:EXO70E1 description:exocyst subunit exo70 family protein E1 [Source:NCBI gene (formerly Entrezgene);Acc:822601]
Onovi1aG0315600	-2.76717	1.4539e-17	927.695	D vs Control	Downregulated	-	LRR receptor-like serine threonine-protein kinase	AT1G53430.1 pep chromosome:TAIR10:1:19934987:19941185:1 gene:AT1G53430 transcript:AT1G53430.1 gene_biotype:protein_coding transcript_biotype:protein_coding gene_symbol:AT1G53430 description:Leucine-rich repeat transmembrane protein kinase [Source:NCBI gene (formerly Entrezgene);Acc:841778]
Onovi6dG0180800	-2.44495	1.53455e-17	3754.46	D vs Control	Downregulated	-	Sulfate transporter	AT1G22150.4 pep chromosome:TAIR10:1:7818361:7821576:1 gene:AT1G22150 transcript:AT1G22150.4 gene_biotype:protein_coding transcript_biotype:protein_coding gene_symbol:SULTR1;3 description:sulfate transporter 1;3 [Source:NCBI gene (formerly Entrezgene);Acc:838820]
Onovi3bG0234700	-4.83704	1.58014e-17	267.871	D vs Control	Downregulated	-	Cysteine-rich repeat secretory protein	AT3G22060.1 pep chromosome:TAIR10:3:7770899:7772357:1 gene:AT3G22060 transcript:AT3G22060.1 gene_biotype:protein_coding transcript_biotype:protein_coding gene_symbol:AT3G22060 description:Receptor-like protein kinase-related family protein [Source:NCBI gene (formerly Entrezgene);Acc:821768]
Onovi5dG0157500	-5.04502	1.59238e-17	281.517	D vs Control	Downregulated	-	GDSL/SGNH-like Acyl-Esterase family found in Pmr5 and Cas1p	AT2G42570.1 pep chromosome:TAIR10:2:17717332:17720366:-1 gene:AT2G42570 transcript:AT2G42570.1 gene_biotype:protein_coding transcript_biotype:protein_coding gene_symbol:TBL39 description:TRICHOME BIREFRINGENCE-LIKE 39 [Source:NCBI gene (formerly Entrezgene);Acc:818857]
Onovi5cG0311300	-3.93539	1.62433e-17	107.087	D vs Control	Downregulated	-	disease resistance	AT3G14470.2 pep chromosome:TAIR10:3:4857745:4861293:1 gene:AT3G14470 transcript:AT3G14470.2 gene_biotype:protein_coding transcript_biotype:protein_coding gene_symbol:AT3G14470 description:NB-ARC domain-containing disease resistance protein [Source:NCBI gene (formerly Entrezgene);Acc:820670]
Onovi3bG0035100	-3.08057	1.67792e-17	504.505	D vs Control	Downregulated	-	mitogen-activated protein kinase kinase	AT1G73500.1 pep chromosome:TAIR10:1:27639091:27640643:-1 gene:AT1G73500 transcript:AT1G73500.1 gene_biotype:protein_coding transcript_biotype:protein_coding gene_symbol:MKK9 description:MAP kinase kinase 9 [Source:NCBI gene (formerly Entrezgene);Acc:843685]
Onovi6dG0160900	-2.35554	1.77022e-17	314.113	D vs Control	Downregulated	-	Domain of unknown function (DUF4228)	AT5G50090.1 pep chromosome:TAIR10:5:20369657:20371391:1 gene:AT5G50090 transcript:AT5G50090.1 gene_biotype:protein_coding transcript_biotype:protein_coding gene_symbol:AT5G50090 description:D-ribose-binding periplasmic protein [Source:NCBI gene (formerly Entrezgene);Acc:835073]
Onovi1bG0181400	-2.86567	1.79771e-17	34248.2	D vs Control	Downregulated	PDR8	Belongs to the ABC transporter superfamily. ABCG family. PDR (TC 3.A.1.205) subfamily	AT1G59870.1 pep chromosome:TAIR10:1:22034423:22040126:1 gene:AT1G59870 transcript:AT1G59870.1 gene_biotype:protein_coding transcript_biotype:protein_coding gene_symbol:PEN3 description:ABC-2 and Plant PDR ABC-type transporter family protein [Source:NCBI gene (formerly Entrezgene);Acc:842281]
Onovi3aG0209700	-3.09494	1.88799e-17	1554.15	D vs Control	Downregulated	-	protein phosphatase 2C 39	AT3G15260.1 pep chromosome:TAIR10:3:5138684:5140841:1 gene:AT3G15260 transcript:AT3G15260.1 gene_biotype:protein_coding transcript_biotype:protein_coding gene_symbol:AT3G15260 description:Protein phosphatase 2C family protein [Source:NCBI gene (formerly Entrezgene);Acc:820757]
Onovi3dG0238800	-1.97517	1.905e-17	1933.23	D vs Control	Downregulated	-	Belongs to the glycosyltransferase 2 family	AT2G32540.1 pep chromosome:TAIR10:2:13814543:13818410:1 gene:AT2G32540 transcript:AT2G32540.1 gene_biotype:protein_coding transcript_biotype:protein_coding gene_symbol:CSLB04 description:cellulose synthase-like B4 [Source:NCBI gene (formerly Entrezgene);Acc:817815]
Onovi3bG0043800	-3.64146	2.12339e-17	182.523	D vs Control	Downregulated	-	-	AT1G45688.1 pep chromosome:TAIR10:1:17191362:17193314:1 gene:AT1G45688 transcript:AT1G45688.1 gene_biotype:protein_coding transcript_biotype:protein_coding gene_symbol:AT1G45688 description:uncharacterized protein [Source:NCBI gene (formerly Entrezgene);Acc:841102]
Onovi7bG0326400	-1.72619	2.14761e-17	780.368	D vs Control	Downregulated	-	Belongs to the glycosyl hydrolase 17 family	AT1G32860.1 pep chromosome:TAIR10:1:11907044:11909049:-1 gene:AT1G32860 transcript:AT1G32860.1 gene_biotype:protein_coding transcript_biotype:protein_coding gene_symbol:AT1G32860 description:Glycosyl hydrolase superfamily protein [Source:NCBI gene (formerly Entrezgene);Acc:840180]
Onovi5bG0158400	-2.67131	2.21711e-17	430.794	D vs Control	Downregulated	PHT1-9	Inorganic phosphate transporter	AT1G76430.1 pep chromosome:TAIR10:1:28678935:28682062:-1 gene:AT1G76430 transcript:AT1G76430.1 gene_biotype:protein_coding transcript_biotype:protein_coding gene_symbol:PHT1;9 description:phosphate transporter 1;9 [Source:NCBI gene (formerly Entrezgene);Acc:843976]
Onovi3cG0265400	-3.42253	2.26541e-17	4389.64	D vs Control	Downregulated	-	Belongs to the GRAS family	AT2G29060.2 pep chromosome:TAIR10:2:12481664:12484420:1 gene:AT2G29060 transcript:AT2G29060.2 gene_biotype:protein_coding transcript_biotype:protein_coding gene_symbol:AT2G29060 description:GRAS family transcription factor [Source:NCBI gene (formerly Entrezgene);Acc:817454]
Onovi2aG0227800	-4.19245	2.30399e-17	525.469	D vs Control	Downregulated	-	Domain of unknown function	AT5G35810.1 pep chromosome:TAIR10:5:13993428:13994549:-1 gene:AT5G35810 transcript:AT5G35810.1 gene_biotype:protein_coding transcript_biotype:protein_coding gene_symbol:AT5G35810 description:Ankyrin repeat family protein [Source:NCBI gene (formerly Entrezgene);Acc:833567]
Onovi2dG0241200	-8.67839	2.30399e-17	642.936	D vs Control	Downregulated	-	Catalyzes xyloglucan endohydrolysis (XEH) and or endotransglycosylation (XET). Cleaves and religates xyloglucan polymers, an essential constituent of the primary cell wall, and thereby participates in cell wall construction of growing tissues	AT4G25810.1 pep chromosome:TAIR10:4:13128394:13129927:1 gene:AT4G25810 transcript:AT4G25810.1 gene_biotype:protein_coding transcript_biotype:protein_coding gene_symbol:XTR6 description:xyloglucan endotransglycosylase 6 [Source:NCBI gene (formerly Entrezgene);Acc:828686]
Onovi4aG0047600	-2.35703	2.32701e-17	661.971	D vs Control	Downregulated	-	Belongs to the peptidase A1 family	AT3G52500.1 pep chromosome:TAIR10:3:19465264:19467455:-1 gene:AT3G52500 transcript:AT3G52500.1 gene_biotype:protein_coding transcript_biotype:protein_coding gene_symbol:AT3G52500 description:Eukaryotic aspartyl protease family protein [Source:NCBI gene (formerly Entrezgene);Acc:824415]
Onovi3cG0200600	-2.71589	2.51103e-17	1546.2	D vs Control	Downregulated	-	CBS domain-containing protein	AT5G53750.1 pep chromosome:TAIR10:5:21817128:21818958:1 gene:AT5G53750 transcript:AT5G53750.1 gene_biotype:protein_coding transcript_biotype:protein_coding gene_symbol:AT5G53750 description:CBS domain-containing protein [Source:NCBI gene (formerly Entrezgene);Acc:835456]
Onovi4aG0263200	-2.82238	2.8393e-17	1883.02	D vs Control	Downregulated	-	phenolic glucoside malonyltransferase	AT5G39090.1 pep chromosome:TAIR10:5:15643493:15645172:1 gene:AT5G39090 transcript:AT5G39090.1 gene_biotype:protein_coding transcript_biotype:protein_coding gene_symbol:AT5G39090 description:HXXXD-type acyl-transferase family protein [Source:NCBI gene (formerly Entrezgene);Acc:833901]
Onovi4cG0197400	-5.78028	2.93489e-17	1912.09	D vs Control	Downregulated	-	Belongs to the GST superfamily	AT3G09270.1 pep chromosome:TAIR10:3:2848183:2849686:-1 gene:AT3G09270 transcript:AT3G09270.1 gene_biotype:protein_coding transcript_biotype:protein_coding gene_symbol:GSTU8 description:glutathione S-transferase TAU 8 [Source:NCBI gene (formerly Entrezgene);Acc:820083]
Onovi7bG0031400	-4.41397	3.00944e-17	187.699	D vs Control	Downregulated	-	Gibberellin-regulated protein	AT1G22690.3 pep chromosome:TAIR10:1:8027294:8028168:1 gene:AT1G22690 transcript:AT1G22690.3 gene_biotype:protein_coding transcript_biotype:protein_coding gene_symbol:AT1G22690 description:Gibberellin-regulated family protein [Source:NCBI gene (formerly Entrezgene);Acc:838875]
Onovi2aG0488900	-2.1438	3.02037e-17	920.234	D vs Control	Downregulated	-	Zinc finger BED domain-containing protein	AT3G42170.2 pep chromosome:TAIR10:3:14320952:14324069:1 gene:AT3G42170 transcript:AT3G42170.2 gene_biotype:protein_coding transcript_biotype:protein_coding gene_symbol:DAYSLEEPER description:BED zinc finger and hAT dimerization domain-containing protein DAYSLEEPER [Source:NCBI gene (formerly Entrezgene);Acc:3769417]
Onovi1cG0077900	-4.21758	3.10999e-17	112.961	D vs Control	Downregulated	-	Domain of unknown function (DUF4666)	AT5G20100.1 pep chromosome:TAIR10:5:6789935:6790841:1 gene:AT5G20100 transcript:AT5G20100.1 gene_biotype:protein_coding transcript_biotype:protein_coding gene_symbol:AT5G20100 description:plant/protein [Source:NCBI gene (formerly Entrezgene);Acc:832132]
Onovi5bG0211600	-3.95231	3.19966e-17	658.118	D vs Control	Downregulated	-	May be involved in modulation of pathogen defense and leaf cell death	AT1G61560.1 pep chromosome:TAIR10:1:22708468:22712289:-1 gene:AT1G61560 transcript:AT1G61560.1 gene_biotype:protein_coding transcript_biotype:protein_coding gene_symbol:MLO6 description:Seven transmembrane MLO family protein [Source:NCBI gene (formerly Entrezgene);Acc:842450]
Onovi7aG0059200	-4.92363	3.6338e-17	200.565	D vs Control	Downregulated	-	Cotton fibre expressed protein	AT4G14380.1 pep chromosome:TAIR10:4:8285578:8286772:1 gene:AT4G14380 transcript:AT4G14380.1 gene_biotype:protein_coding transcript_biotype:protein_coding gene_symbol:AT4G14380 description:cotton fiber protein [Source:NCBI gene (formerly Entrezgene);Acc:827082]
Onovi3dG0250000	-2.72256	3.66225e-17	203.329	D vs Control	Downregulated	-	Nucleobase-ascorbate transporter	AT2G27810.1 pep chromosome:TAIR10:2:11852078:11856335:1 gene:AT2G27810 transcript:AT2G27810.1 gene_biotype:protein_coding transcript_biotype:protein_coding gene_symbol:NAT12 description:nucleobase-ascorbate transporter 12 [Source:NCBI gene (formerly Entrezgene);Acc:817328]
Onovi6dG0106100	-1.43208	3.8713e-17	1483.97	D vs Control	Downregulated	-	Wound-induced protein	AT3G10985.1 pep chromosome:TAIR10:3:3442237:3443680:1 gene:AT3G10985 transcript:AT3G10985.1 gene_biotype:protein_coding transcript_biotype:protein_coding gene_symbol:SAG20 description:senescence associated 20 [Source:NCBI gene (formerly Entrezgene);Acc:2745879]
Onovi2aG0535400	-2.00748	3.89195e-17	16051.9	D vs Control	Downregulated	-	Tetratricopeptide repeat (TPR)-like superfamily protein	AT1G07280.4 pep chromosome:TAIR10:1:2238110:2241173:1 gene:AT1G07280 transcript:AT1G07280.4 gene_biotype:protein_coding transcript_biotype:protein_coding gene_symbol:AT1G07280 description:Tetratricopeptide repeat (TPR)-like superfamily protein [Source:NCBI gene (formerly Entrezgene);Acc:837239]
Onovi2aG0162500	-4.01581	4.34048e-17	366.257	D vs Control	Downregulated	-	BTB POZ domain-containing protein	AT1G55760.1 pep chromosome:TAIR10:1:20846872:20849054:-1 gene:AT1G55760 transcript:AT1G55760.1 gene_biotype:protein_coding transcript_biotype:protein_coding gene_symbol:AT1G55760 description:BTB/POZ domain-containing protein [Source:NCBI gene (formerly Entrezgene);Acc:842025]
Onovi1cG0323100	-2.88517	4.38057e-17	696.249	D vs Control	Downregulated	-	Oligopeptide transporter	AT4G10770.1 pep chromosome:TAIR10:4:6628398:6632676:-1 gene:AT4G10770 transcript:AT4G10770.1 gene_biotype:protein_coding transcript_biotype:protein_coding gene_symbol:OPT7 description:oligopeptide transporter 7 [Source:NCBI gene (formerly Entrezgene);Acc:826672]
Onovi7cG0358700	-4.07145	4.5272e-17	173.306	D vs Control	Downregulated	-	Piriformospora indica-insensitive protein	AT3G25670.1 pep chromosome:TAIR10:3:9344313:9346424:-1 gene:AT3G25670 transcript:AT3G25670.1 gene_biotype:protein_coding transcript_biotype:protein_coding gene_symbol:AT3G25670 description:Leucine-rich repeat (LRR) family protein [Source:NCBI gene (formerly Entrezgene);Acc:822155]
Onovi6aG0168900	-1.36317	4.59977e-17	1004.83	D vs Control	Downregulated	-	Belongs to the multicopper oxidase family	AT5G21105.1 pep chromosome:TAIR10:5:7172604:7177985:1 gene:AT5G21105 transcript:AT5G21105.1 gene_biotype:protein_coding transcript_biotype:protein_coding gene_symbol:AT5G21105 description:Plant L-ascorbate oxidase [Source:NCBI gene (formerly Entrezgene);Acc:832235]
Onovi4aG0261700	-3.29305	5.06106e-17	4723.92	D vs Control	Downregulated	-	receptor-like protein kinase	AT3G51550.1 pep chromosome:TAIR10:3:19117584:19120949:-1 gene:AT3G51550 transcript:AT3G51550.1 gene_biotype:protein_coding transcript_biotype:protein_coding gene_symbol:FER description:Malectin/receptor-like protein kinase family protein [Source:NCBI gene (formerly Entrezgene);Acc:824318]
Onovi7aG0381600	-2.43744	5.57306e-17	28743.4	D vs Control	Downregulated	-	ATP sulfurylase 1	AT3G22890.1 pep chromosome:TAIR10:3:8112614:8115024:1 gene:AT3G22890 transcript:AT3G22890.1 gene_biotype:protein_coding transcript_biotype:protein_coding gene_symbol:APS1 description:ATP sulfurylase 1 [Source:NCBI gene (formerly Entrezgene);Acc:821861]
Onovi3bG0173800	-3.51985	5.91259e-17	935.384	D vs Control	Downregulated	-	G-type lectin S-receptor-like serine threonine-protein kinase	AT4G27300.1 pep chromosome:TAIR10:4:13668676:13672413:-1 gene:AT4G27300 transcript:AT4G27300.1 gene_biotype:protein_coding transcript_biotype:protein_coding gene_symbol:AT4G27300 description:S-locus lectin protein kinase family protein [Source:NCBI gene (formerly Entrezgene);Acc:828838]
Onovi2bG0029200	-2.12883	6.11348e-17	1200.96	D vs Control	Downregulated	-	Type I inositol 1,4,5-trisphosphate 5-phosphatase	AT4G18010.1 pep chromosome:TAIR10:4:9991001:9994524:-1 gene:AT4G18010 transcript:AT4G18010.1 gene_biotype:protein_coding transcript_biotype:protein_coding gene_symbol:IP5PII description:myo-inositol polyphosphate 5-phosphatase 2 [Source:NCBI gene (formerly Entrezgene);Acc:827526]
Onovi5aG0106500	-4.46575	6.14391e-17	408.799	D vs Control	Downregulated	FLS2	Belongs to the protein kinase superfamily. Ser Thr protein kinase family	AT5G46330.1 pep chromosome:TAIR10:5:18791575:18795908:1 gene:AT5G46330 transcript:AT5G46330.1 gene_biotype:protein_coding transcript_biotype:protein_coding gene_symbol:FLS2 description:Leucine-rich receptor-like protein kinase family protein [Source:NCBI gene (formerly Entrezgene);Acc:834676]
Onovi5cG0001400	-1.55233	6.41852e-17	10763.9	D vs Control	Downregulated	-	Mediates both low-affinity uptake and efflux of sugar across the membrane	AT5G50800.1 pep chromosome:TAIR10:5:20665068:20667312:-1 gene:AT5G50800 transcript:AT5G50800.1 gene_biotype:protein_coding transcript_biotype:protein_coding gene_symbol:SWEET13 description:Nodulin MtN3 family protein [Source:NCBI gene (formerly Entrezgene);Acc:835152]
Onovi7dG0382300	-2.1242	6.53912e-17	338.244	D vs Control	Downregulated	-	VWA / Hh protein intein-like	AT2G38970.1 pep chromosome:TAIR10:2:16273897:16276872:1 gene:AT2G38970 transcript:AT2G38970.1 gene_biotype:protein_coding transcript_biotype:protein_coding gene_symbol:AT2G38970 description:Zinc finger (C3HC4-type RING finger) family protein [Source:NCBI gene (formerly Entrezgene);Acc:818482]
Onovi3cG0235400	-3.18892	6.58238e-17	699.808	D vs Control	Downregulated	-	Belongs to the glycosyltransferase 2 family	AT2G32540.1 pep chromosome:TAIR10:2:13814543:13818410:1 gene:AT2G32540 transcript:AT2G32540.1 gene_biotype:protein_coding transcript_biotype:protein_coding gene_symbol:CSLB04 description:cellulose synthase-like B4 [Source:NCBI gene (formerly Entrezgene);Acc:817815]
Onovi7dG0301700	-3.12128	6.60233e-17	835.919	D vs Control	Downregulated	-	Encoded by	AT3G23530.1 pep chromosome:TAIR10:3:8436436:8442847:1 gene:AT3G23530 transcript:AT3G23530.1 gene_biotype:protein_coding transcript_biotype:protein_coding gene_symbol:AT3G23530 description:Cyclopropane-fatty-acyl-phospholipid synthase [Source:NCBI gene (formerly Entrezgene);Acc:821932]
Onovi1aG0266300	-4.23428	7.33467e-17	120.702	D vs Control	Downregulated	-	ABC transporter C family member	AT3G21250.3 pep chromosome:TAIR10:3:7457433:7463644:-1 gene:AT3G21250 transcript:AT3G21250.3 gene_biotype:protein_coding transcript_biotype:protein_coding gene_symbol:ABCC8 description:multidrug resistance-associated protein 6 [Source:NCBI gene (formerly Entrezgene);Acc:821679]
Onovi2aG0259900	-2.36414	7.4104e-17	1043.02	D vs Control	Downregulated	ABA2	Xanthoxin	AT1G52340.1 pep chromosome:TAIR10:1:19489794:19491650:-1 gene:AT1G52340 transcript:AT1G52340.1 gene_biotype:protein_coding transcript_biotype:protein_coding gene_symbol:ABA2 description:NAD(P)-binding Rossmann-fold superfamily protein [Source:NCBI gene (formerly Entrezgene);Acc:841665]
Onovi2dG0439300	-1.76841	7.81156e-17	7928.16	D vs Control	Downregulated	-	Belongs to the UDP-glycosyltransferase family	AT3G21760.1 pep chromosome:TAIR10:3:7667027:7668724:1 gene:AT3G21760 transcript:AT3G21760.1 gene_biotype:protein_coding transcript_biotype:protein_coding gene_symbol:HYR1 description:UDP-Glycosyltransferase superfamily protein [Source:NCBI gene (formerly Entrezgene);Acc:821730]
Onovi4bG0117600	-3.1657	8.05944e-17	988.209	D vs Control	Downregulated	-	WAT1-related protein	AT5G07050.1 pep chromosome:TAIR10:5:2191385:2193416:-1 gene:AT5G07050 transcript:AT5G07050.1 gene_biotype:protein_coding transcript_biotype:protein_coding gene_symbol:UMAMIT9 description:nodulin MtN21 /EamA-like transporter family protein [Source:NCBI gene (formerly Entrezgene);Acc:830596]
Onovi6aG0097000	-2.41062	8.15322e-17	1775.78	D vs Control	Downregulated	-	sugar phosphate phosphate translocator	AT3G11320.1 pep chromosome:TAIR10:3:3546276:3548877:-1 gene:AT3G11320 transcript:AT3G11320.1 gene_biotype:protein_coding transcript_biotype:protein_coding gene_symbol:AT3G11320 description:Nucleotide-sugar transporter family protein [Source:NCBI gene (formerly Entrezgene);Acc:820304]
Onovi7aG0060100	-1.35744	8.72005e-17	3096.11	D vs Control	Downregulated	-	Serine threonine-protein kinase	AT4G14350.4 pep chromosome:TAIR10:4:8256061:8260922:-1 gene:AT4G14350 transcript:AT4G14350.4 gene_biotype:protein_coding transcript_biotype:protein_coding gene_symbol:AT4G14350 description:AGC (cAMP-dependent, cGMP-dependent and protein kinase C) kinase family protein [Source:NCBI gene (formerly Entrezgene);Acc:827078]
Onovi1aG0190900	-1.7781	8.89225e-17	588.994	D vs Control	Downregulated	OBF5	transcription factor	AT5G06950.3 pep chromosome:TAIR10:5:2151037:2154560:1 gene:AT5G06950 transcript:AT5G06950.3 gene_biotype:protein_coding transcript_biotype:protein_coding gene_symbol:AHBP-1B description:bZIP transcription factor family protein [Source:NCBI gene (formerly Entrezgene);Acc:830586]
Onovi5dG0346800	-2.15715	9.69994e-17	735.852	D vs Control	Downregulated	-	disease resistance	AT3G14470.2 pep chromosome:TAIR10:3:4857745:4861293:1 gene:AT3G14470 transcript:AT3G14470.2 gene_biotype:protein_coding transcript_biotype:protein_coding gene_symbol:AT3G14470 description:NB-ARC domain-containing disease resistance protein [Source:NCBI gene (formerly Entrezgene);Acc:820670]
Onovi3bG0200500	-2.65993	9.83897e-17	1745.29	D vs Control	Downregulated	-	protein phosphatase 2C 39	AT3G15260.1 pep chromosome:TAIR10:3:5138684:5140841:1 gene:AT3G15260 transcript:AT3G15260.1 gene_biotype:protein_coding transcript_biotype:protein_coding gene_symbol:AT3G15260 description:Protein phosphatase 2C family protein [Source:NCBI gene (formerly Entrezgene);Acc:820757]
Onovi2aG0413800	-2.1957	1.20294e-16	821.825	D vs Control	Downregulated	-	Calmodulin binding protein-like	AT2G24300.2 pep chromosome:TAIR10:2:10340908:10343736:1 gene:AT2G24300 transcript:AT2G24300.2 gene_biotype:protein_coding transcript_biotype:protein_coding gene_symbol:AT2G24300 description:Calmodulin-binding protein [Source:NCBI gene (formerly Entrezgene);Acc:816966]
Onovi5bG0396900	-1.86142	1.21893e-16	832.066	D vs Control	Downregulated	-	Serine threonine-protein kinase-like protein	AT3G51990.1 pep chromosome:TAIR10:3:19287757:19289388:1 gene:AT3G51990 transcript:AT3G51990.1 gene_biotype:protein_coding transcript_biotype:protein_coding gene_symbol:AT3G51990 description:Protein kinase superfamily protein [Source:NCBI gene (formerly Entrezgene);Acc:824362]
Onovi6bG0207900	-3.10349	1.37768e-16	1713.43	D vs Control	Downregulated	-	receptor-like protein kinase	AT1G66920.2 pep chromosome:TAIR10:1:24965134:24967586:-1 gene:AT1G66920 transcript:AT1G66920.2 gene_biotype:protein_coding transcript_biotype:protein_coding gene_symbol:AT1G66920 description:Protein kinase superfamily protein [Source:NCBI gene (formerly Entrezgene);Acc:843010]
Onovi7cG0437200	-4.18621	1.38202e-16	394.434	D vs Control	Downregulated	CHI	Belongs to the chalcone isomerase family	AT3G55120.1 pep chromosome:TAIR10:3:20430059:20431597:-1 gene:AT3G55120 transcript:AT3G55120.1 gene_biotype:protein_coding transcript_biotype:protein_coding gene_symbol:TT5 description:Chalcone-flavanone isomerase family protein [Source:NCBI gene (formerly Entrezgene);Acc:824678]
Onovi3bG0046900	-2.70859	1.43691e-16	291.87	D vs Control	Downregulated	-	Protein tyrosine kinase	AT1G66880.3 pep chromosome:TAIR10:1:24951263:24955611:1 gene:AT1G66880 transcript:AT1G66880.3 gene_biotype:protein_coding transcript_biotype:protein_coding gene_symbol:AT1G66880 description:Protein kinase superfamily protein [Source:NCBI gene (formerly Entrezgene);Acc:843006]
Onovi2aG0322100	-1.95172	1.44295e-16	4041.03	D vs Control	Downregulated	-	Senescence regulator	AT1G61930.1 pep chromosome:TAIR10:1:22893101:22894064:1 gene:AT1G61930 transcript:AT1G61930.1 gene_biotype:protein_coding transcript_biotype:protein_coding gene_symbol:AT1G61930 description:senescence regulator (Protein of unknown function, DUF584) [Source:NCBI gene (formerly Entrezgene);Acc:842488]
Onovi2cG0395000	-1.58589	1.44297e-16	1767.7	D vs Control	Downregulated	-	Serine threonine-protein kinase	AT5G58350.1 pep chromosome:TAIR10:5:23584789:23587801:1 gene:AT5G58350 transcript:AT5G58350.1 gene_biotype:protein_coding transcript_biotype:protein_coding gene_symbol:WNK4 description:with no lysine (K) kinase 4 [Source:NCBI gene (formerly Entrezgene);Acc:835947]
Onovi1aG0209100	-3.09048	1.55099e-16	2428.47	D vs Control	Downregulated	-	O-glucosyltransferase rumi homolog	AT2G45830.1 pep chromosome:TAIR10:2:18865923:18868542:1 gene:AT2G45830 transcript:AT2G45830.1 gene_biotype:protein_coding transcript_biotype:protein_coding gene_symbol:DTA2 description:downstream target of AGL15 2 [Source:NCBI gene (formerly Entrezgene);Acc:819191]
Onovi2cG0322000	-2.91842	1.55912e-16	6316.26	D vs Control	Downregulated	-	Zinc transporter	AT1G55910.1 pep chromosome:TAIR10:1:20905914:20907414:1 gene:AT1G55910 transcript:AT1G55910.1 gene_biotype:protein_coding transcript_biotype:protein_coding gene_symbol:ZIP11 description:zinc transporter 11 [Source:NCBI gene (formerly Entrezgene);Acc:842041]
Onovi4cG0045000	-4.2235	1.57414e-16	1311.84	D vs Control	Downregulated	DOGT1	Belongs to the UDP-glycosyltransferase family	AT2G36750.1 pep chromosome:TAIR10:2:15410376:15412064:-1 gene:AT2G36750 transcript:AT2G36750.1 gene_biotype:protein_coding transcript_biotype:protein_coding gene_symbol:UGT73C1 description:UDP-glucosyl transferase 73C1 [Source:NCBI gene (formerly Entrezgene);Acc:818247]
Onovi2bG0475900	-1.9949	1.74902e-16	2458.46	D vs Control	Downregulated	-	purine permease	AT1G28230.1 pep chromosome:TAIR10:1:9862041:9864779:-1 gene:AT1G28230 transcript:AT1G28230.1 gene_biotype:protein_coding transcript_biotype:protein_coding gene_symbol:PUP1 description:purine permease 1 [Source:NCBI gene (formerly Entrezgene);Acc:839717]
Onovi4dG0177500	-2.64986	1.77771e-16	17225.4	D vs Control	Downregulated	-	Belongs to the cysteine synthase cystathionine beta- synthase family	AT3G61440.1 pep chromosome:TAIR10:3:22735679:22738131:1 gene:AT3G61440 transcript:AT3G61440.1 gene_biotype:protein_coding transcript_biotype:protein_coding gene_symbol:CYSC1 description:cysteine synthase C1 [Source:NCBI gene (formerly Entrezgene);Acc:825317]
Onovi7aG0399400	-2.39579	1.89365e-16	235.293	D vs Control	Downregulated	-	Belongs to the UDP-glycosyltransferase family	AT2G23260.1 pep chromosome:TAIR10:2:9899927:9901439:-1 gene:AT2G23260 transcript:AT2G23260.1 gene_biotype:protein_coding transcript_biotype:protein_coding gene_symbol:UGT84B1 description:UDP-glucosyl transferase 84B1 [Source:NCBI gene (formerly Entrezgene);Acc:816858]
Onovi7aG0302800	-2.08641	1.94723e-16	942.628	D vs Control	Downregulated	-	Phosphate-induced protein 1 conserved region	AT2G17230.1 pep chromosome:TAIR10:2:7494536:7496292:-1 gene:AT2G17230 transcript:AT2G17230.1 gene_biotype:protein_coding transcript_biotype:protein_coding gene_symbol:EXL5 description:EXORDIUM like 5 [Source:NCBI gene (formerly Entrezgene);Acc:816228]
Onovi7bG0312300	-2.76723	2.0558e-16	14751.9	D vs Control	Downregulated	-	Inorganic phosphate transporter	AT2G38940.1 pep chromosome:TAIR10:2:16257157:16260253:1 gene:AT2G38940 transcript:AT2G38940.1 gene_biotype:protein_coding transcript_biotype:protein_coding gene_symbol:PHT1;4 description:phosphate transporter 1;4 [Source:NCBI gene (formerly Entrezgene);Acc:818479]
Onovi7cG0425700	-2.43679	2.08519e-16	269.737	D vs Control	Downregulated	-	Ferredoxins are iron-sulfur proteins that transfer electrons in a wide variety of metabolic reactions	AT2G27510.1 pep chromosome:TAIR10:2:11757955:11759588:-1 gene:AT2G27510 transcript:AT2G27510.1 gene_biotype:protein_coding transcript_biotype:protein_coding gene_symbol:FD3 description:ferredoxin 3 [Source:NCBI gene (formerly Entrezgene);Acc:817297]
Onovi7aG0339400	-4.44838	2.16391e-16	239.364	D vs Control	Downregulated	-	chitinase	AT4G01700.1 pep chromosome:TAIR10:4:732313:733510:-1 gene:AT4G01700 transcript:AT4G01700.1 gene_biotype:protein_coding transcript_biotype:protein_coding gene_symbol:AT4G01700 description:Chitinase family protein [Source:NCBI gene (formerly Entrezgene);Acc:828131]
Onovi2bG0503700	-2.64456	2.17954e-16	1142.13	D vs Control	Downregulated	NDA1	Internal alternative NAD(P)H-ubiquinone oxidoreductase	AT1G07180.1 pep chromosome:TAIR10:1:2204104:2207099:1 gene:AT1G07180 transcript:AT1G07180.1 gene_biotype:protein_coding transcript_biotype:protein_coding gene_symbol:NDA1 description:alternative NAD(P)H dehydrogenase 1 [Source:NCBI gene (formerly Entrezgene);Acc:837229]
Onovi6bG0295700	-2.28662	2.22492e-16	438.557	D vs Control	Downregulated	-	von Willebrand factor type A domain	AT5G49665.1 pep chromosome:TAIR10:5:20166891:20169923:-1 gene:AT5G49665 transcript:AT5G49665.1 gene_biotype:protein_coding transcript_biotype:protein_coding gene_symbol:AT5G49665 description:Zinc finger (C3HC4-type RING finger) family protein [Source:NCBI gene (formerly Entrezgene);Acc:835029]
Onovi2bG0522700	-4.48504	2.24283e-16	268.598	D vs Control	Downregulated	-	60S ribosomal Protein	AT1G26910.1 pep chromosome:TAIR10:1:9321650:9323028:1 gene:AT1G26910 transcript:AT1G26910.1 gene_biotype:protein_coding transcript_biotype:protein_coding gene_symbol:RPL10B description:Ribosomal protein L16p/L10e family protein [Source:NCBI gene (formerly Entrezgene);Acc:837036]
Onovi3bG0260200	-3.15414	2.26452e-16	307.178	D vs Control	Downregulated	-	Auxin response factors (ARFs) are transcriptional factors that bind specifically to the DNA sequence 5'-TGTCTC-3' found in the auxin-responsive promoter elements (AuxREs)	AT5G60450.2 pep chromosome:TAIR10:5:24308255:24312784:-1 gene:AT5G60450 transcript:AT5G60450.2 gene_biotype:protein_coding transcript_biotype:protein_coding gene_symbol:ARF4 description:auxin response factor 4 [Source:NCBI gene (formerly Entrezgene);Acc:836166]
Onovi3aG0226700	-4.35508	2.56093e-16	146.56	D vs Control	Downregulated	-	Belongs to the peroxidase family. Classical plant (class III) peroxidase subfamily	AT5G05340.1 pep chromosome:TAIR10:5:1578869:1580875:-1 gene:AT5G05340 transcript:AT5G05340.1 gene_biotype:protein_coding transcript_biotype:protein_coding gene_symbol:PRX52 description:Peroxidase superfamily protein [Source:NCBI gene (formerly Entrezgene);Acc:830416]
Onovi6bG0293100	-1.4898	2.62291e-16	1529.69	D vs Control	Downregulated	-	Amino acid permease	AT1G10010.1 pep chromosome:TAIR10:1:3265976:3268726:1 gene:AT1G10010 transcript:AT1G10010.1 gene_biotype:protein_coding transcript_biotype:protein_coding gene_symbol:AAP8 description:amino acid permease 8 [Source:NCBI gene (formerly Entrezgene);Acc:837536]
Onovi5bG0004700	-2.46923	2.74048e-16	1101.28	D vs Control	Downregulated	-	Belongs to the major facilitator superfamily. Sugar transporter (TC 2.A.1.1) family	AT1G77210.1 pep chromosome:TAIR10:1:29008939:29012096:-1 gene:AT1G77210 transcript:AT1G77210.1 gene_biotype:protein_coding transcript_biotype:protein_coding gene_symbol:STP14 description:sugar transporter 14 [Source:NCBI gene (formerly Entrezgene);Acc:844057]
Onovi7dG0280600	-2.45617	2.94359e-16	973.387	D vs Control	Downregulated	-	Belongs to the carbohydrate kinase PfkB family	AT4G28706.1 pep chromosome:TAIR10:4:14167755:14170801:1 gene:AT4G28706 transcript:AT4G28706.1 gene_biotype:protein_coding transcript_biotype:protein_coding gene_symbol:AT4G28706 description:pfkB-like carbohydrate kinase family protein [Source:NCBI gene (formerly Entrezgene);Acc:828990]
Onovi1cG0010900	-1.69887	2.98626e-16	923.288	D vs Control	Downregulated	APR1	5'-adenylylsulfate reductase	AT4G04610.1 pep chromosome:TAIR10:4:2324878:2327064:1 gene:AT4G04610 transcript:AT4G04610.1 gene_biotype:protein_coding transcript_biotype:protein_coding gene_symbol:APR1 description:APS reductase 1 [Source:NCBI gene (formerly Entrezgene);Acc:825793]
Onovi1cG0257700	-3.26582	3.06385e-16	3336.21	D vs Control	Downregulated	-	ankyrin repeat-containing protein	-
Onovi2bG0266600	-2.59704	3.08991e-16	1811.87	D vs Control	Downregulated	-	Belongs to the class I-like SAM-binding methyltransferase superfamily. Erg6 SMT family	AT5G13710.2 pep chromosome:TAIR10:5:4423741:4426957:-1 gene:AT5G13710 transcript:AT5G13710.2 gene_biotype:protein_coding transcript_biotype:protein_coding gene_symbol:SMT1 description:sterol methyltransferase 1 [Source:NCBI gene (formerly Entrezgene);Acc:831216]
Onovi6cG0203400	-3.54435	3.10349e-16	1782.29	D vs Control	Downregulated	-	Wall-associated receptor kinase	AT1G21270.1 pep chromosome:TAIR10:1:7444749:7448483:1 gene:AT1G21270 transcript:AT1G21270.1 gene_biotype:protein_coding transcript_biotype:protein_coding gene_symbol:WAK2 description:wall-associated kinase 2 [Source:NCBI gene (formerly Entrezgene);Acc:838723]
Onovi5cG0314900	-3.98434	3.21851e-16	290.548	D vs Control	Downregulated	-	disease resistance	AT3G14470.2 pep chromosome:TAIR10:3:4857745:4861293:1 gene:AT3G14470 transcript:AT3G14470.2 gene_biotype:protein_coding transcript_biotype:protein_coding gene_symbol:AT3G14470 description:NB-ARC domain-containing disease resistance protein [Source:NCBI gene (formerly Entrezgene);Acc:820670]
Onovi2dG0086900	-2.93443	3.22828e-16	973.767	D vs Control	Downregulated	DUR3	Belongs to the sodium solute symporter (SSF) (TC 2.A.21) family	AT5G45380.1 pep chromosome:TAIR10:5:18390942:18395928:1 gene:AT5G45380 transcript:AT5G45380.1 gene_biotype:protein_coding transcript_biotype:protein_coding gene_symbol:DUR3 description:urea-proton symporter DEGRADATION OF UREA 3 (DUR3) [Source:NCBI gene (formerly Entrezgene);Acc:834574]
Onovi5dG0027600	-1.54207	3.29314e-16	10692	D vs Control	Downregulated	-	Mediates both low-affinity uptake and efflux of sugar across the membrane	AT5G50800.1 pep chromosome:TAIR10:5:20665068:20667312:-1 gene:AT5G50800 transcript:AT5G50800.1 gene_biotype:protein_coding transcript_biotype:protein_coding gene_symbol:SWEET13 description:Nodulin MtN3 family protein [Source:NCBI gene (formerly Entrezgene);Acc:835152]
Onovi7aG0427100	-3.85202	3.29314e-16	183.683	D vs Control	Downregulated	CHI	Belongs to the chalcone isomerase family	AT3G55120.1 pep chromosome:TAIR10:3:20430059:20431597:-1 gene:AT3G55120 transcript:AT3G55120.1 gene_biotype:protein_coding transcript_biotype:protein_coding gene_symbol:TT5 description:Chalcone-flavanone isomerase family protein [Source:NCBI gene (formerly Entrezgene);Acc:824678]
Onovi5bG0116600	-1.65268	3.47133e-16	5410.59	D vs Control	Downregulated	-	-	AT5G64550.1 pep chromosome:TAIR10:5:25801528:25804980:-1 gene:AT5G64550 transcript:AT5G64550.1 gene_biotype:protein_coding transcript_biotype:protein_coding gene_symbol:AT5G64550 description:loricrin-like protein [Source:NCBI gene (formerly Entrezgene);Acc:836576]
Onovi5dG0005000	-2.46653	3.75148e-16	1086.73	D vs Control	Downregulated	-	Belongs to the major facilitator superfamily. Sugar transporter (TC 2.A.1.1) family	AT1G77210.1 pep chromosome:TAIR10:1:29008939:29012096:-1 gene:AT1G77210 transcript:AT1G77210.1 gene_biotype:protein_coding transcript_biotype:protein_coding gene_symbol:STP14 description:sugar transporter 14 [Source:NCBI gene (formerly Entrezgene);Acc:844057]
Onovi1dG0249400	-4.90535	3.76971e-16	574.049	D vs Control	Downregulated	-	RESISTANCE protein	AT4G12010.1 pep chromosome:TAIR10:4:7196991:7201571:-1 gene:AT4G12010 transcript:AT4G12010.1 gene_biotype:protein_coding transcript_biotype:protein_coding gene_symbol:AT4G12010 description:Disease resistance protein (TIR-NBS-LRR class) family [Source:NCBI gene (formerly Entrezgene);Acc:826809]
Onovi3dG0060700	-2.03908	3.78766e-16	878.95	D vs Control	Downregulated	-	Bark storage protein	AT4G28940.1 pep chromosome:TAIR10:4:14274341:14277252:1 gene:AT4G28940 transcript:AT4G28940.1 gene_biotype:protein_coding transcript_biotype:protein_coding gene_symbol:AT4G28940 description:Phosphorylase superfamily protein [Source:NCBI gene (formerly Entrezgene);Acc:829015]
Onovi2cG0100700	-3.58751	3.8162e-16	1046.62	D vs Control	Downregulated	-	Alcohol dehydrogenase GroES-like domain	AT4G37990.1 pep chromosome:TAIR10:4:17855637:17857878:1 gene:AT4G37990 transcript:AT4G37990.1 gene_biotype:protein_coding transcript_biotype:protein_coding gene_symbol:ELI3-2 description:cinnamyl alcohol dehydrogenase 8 [Source:NCBI gene (formerly Entrezgene);Acc:829955]
Onovi3bG0249500	-3.17929	3.85944e-16	468.751	D vs Control	Downregulated	-	Nucleobase-ascorbate transporter	AT2G27810.1 pep chromosome:TAIR10:2:11852078:11856335:1 gene:AT2G27810 transcript:AT2G27810.1 gene_biotype:protein_coding transcript_biotype:protein_coding gene_symbol:NAT12 description:nucleobase-ascorbate transporter 12 [Source:NCBI gene (formerly Entrezgene);Acc:817328]
Onovi6bG0250300	-1.9229	3.93545e-16	198.802	D vs Control	Downregulated	-	Protein of unknown function (DUF1645)	AT2G26530.1 pep chromosome:TAIR10:2:11282663:11284272:-1 gene:AT2G26530 transcript:AT2G26530.1 gene_biotype:protein_coding transcript_biotype:protein_coding gene_symbol:AR781 description:AR781, pheromone receptor-like protein (DUF1645) [Source:NCBI gene (formerly Entrezgene);Acc:817194]
Onovi5cG0039100	-1.13642	4.01402e-16	3835.84	D vs Control	Downregulated	-	Mitogen-activated protein kinase kinase kinase	AT1G53570.4 pep chromosome:TAIR10:1:19987191:19991113:1 gene:AT1G53570 transcript:AT1G53570.4 gene_biotype:protein_coding transcript_biotype:protein_coding gene_symbol:MAP3KA description:mitogen-activated protein kinase kinase kinase 3 [Source:NCBI gene (formerly Entrezgene);Acc:841792]
Onovi2bG0313900	-2.00021	4.05823e-16	4086.4	D vs Control	Downregulated	-	Zinc transporter	AT1G55910.1 pep chromosome:TAIR10:1:20905914:20907414:1 gene:AT1G55910 transcript:AT1G55910.1 gene_biotype:protein_coding transcript_biotype:protein_coding gene_symbol:ZIP11 description:zinc transporter 11 [Source:NCBI gene (formerly Entrezgene);Acc:842041]
Onovi7cG0408700	-2.07155	4.27164e-16	6207.59	D vs Control	Downregulated	-	Methylthioribose kinase-like	AT1G49820.1 pep chromosome:TAIR10:1:18442882:18445350:1 gene:AT1G49820 transcript:AT1G49820.1 gene_biotype:protein_coding transcript_biotype:protein_coding gene_symbol:MTK description:S-methyl-5-thioribose kinase [Source:NCBI gene (formerly Entrezgene);Acc:841405]
Onovi1bG0227100	-1.1575	4.40126e-16	1176.13	D vs Control	Downregulated	-	Auxin responsive protein	AT2G46690.1 pep chromosome:TAIR10:2:19180705:19181600:1 gene:AT2G46690 transcript:AT2G46690.1 gene_biotype:protein_coding transcript_biotype:protein_coding gene_symbol:AT2G46690 description:SAUR-like auxin-responsive protein family [Source:NCBI gene (formerly Entrezgene);Acc:819281]
Onovi5cG0331600	-1.56439	4.52817e-16	2720.22	D vs Control	Downregulated	-	TMV resistance protein N-like	AT5G58120.1 pep chromosome:TAIR10:5:23517256:23521067:1 gene:AT5G58120 transcript:AT5G58120.1 gene_biotype:protein_coding transcript_biotype:protein_coding gene_symbol:AT5G58120 description:Disease resistance protein (TIR-NBS-LRR class) family [Source:NCBI gene (formerly Entrezgene);Acc:835924]
Onovi5aG0126000	-2.489	4.54392e-16	632.918	D vs Control	Downregulated	-	Belongs to the major facilitator superfamily. Sugar transporter (TC 2.A.1.1) family	AT1G11260.1 pep chromosome:TAIR10:1:3777236:3780823:1 gene:AT1G11260 transcript:AT1G11260.1 gene_biotype:protein_coding transcript_biotype:protein_coding gene_symbol:STP1 description:sugar transporter 1 [Source:NCBI gene (formerly Entrezgene);Acc:837667]
Onovi6dG0158800	-1.74714	4.63354e-16	2677.61	D vs Control	Downregulated	-	Belongs to the multicopper oxidase family	AT5G21105.1 pep chromosome:TAIR10:5:7172604:7177985:1 gene:AT5G21105 transcript:AT5G21105.1 gene_biotype:protein_coding transcript_biotype:protein_coding gene_symbol:AT5G21105 description:Plant L-ascorbate oxidase [Source:NCBI gene (formerly Entrezgene);Acc:832235]
Onovi1bG0276700	-4.34114	4.73079e-16	225.657	D vs Control	Downregulated	-	60S ribosomal Protein	AT1G69620.1 pep chromosome:TAIR10:1:26189775:26191404:1 gene:AT1G69620 transcript:AT1G69620.1 gene_biotype:protein_coding transcript_biotype:protein_coding gene_symbol:RPL34 description:ribosomal protein L34 [Source:NCBI gene (formerly Entrezgene);Acc:843298]
Onovi7dG0229600	-2.38008	4.73136e-16	961.077	D vs Control	Downregulated	-	Belongs to the cytochrome P450 family	AT3G19270.2 pep chromosome:TAIR10:3:6673689:6676521:-1 gene:AT3G19270 transcript:AT3G19270.2 gene_biotype:protein_coding transcript_biotype:protein_coding gene_symbol:CYP707A4 description:cytochrome P450, family 707, subfamily A, polypeptide 4 [Source:NCBI gene (formerly Entrezgene);Acc:821461]
Onovi2bG0037200	-1.31072	4.89372e-16	4305.93	D vs Control	Downregulated	-	Sigma factor sigB regulation protein	AT4G37470.1 pep chromosome:TAIR10:4:17616659:17618656:-1 gene:AT4G37470 transcript:AT4G37470.1 gene_biotype:protein_coding transcript_biotype:protein_coding gene_symbol:KAI2 description:alpha/beta-Hydrolases superfamily protein [Source:NCBI gene (formerly Entrezgene);Acc:829902]
Onovi5aG0379600	-1.80535	4.93294e-16	890.766	D vs Control	Downregulated	-	Serine threonine-protein kinase-like protein	AT3G51990.1 pep chromosome:TAIR10:3:19287757:19289388:1 gene:AT3G51990 transcript:AT3G51990.1 gene_biotype:protein_coding transcript_biotype:protein_coding gene_symbol:AT3G51990 description:Protein kinase superfamily protein [Source:NCBI gene (formerly Entrezgene);Acc:824362]
Onovi2cG0259800	-1.8215	5.00158e-16	3947.42	D vs Control	Downregulated	-	ABC transporter C family member	AT1G30410.4 pep chromosome:TAIR10:1:10738699:10747563:1 gene:AT1G30410 transcript:AT1G30410.4 gene_biotype:protein_coding transcript_biotype:protein_coding gene_symbol:ABCC12 description:multidrug resistance-associated protein 13 [Source:NCBI gene (formerly Entrezgene);Acc:839921]
Onovi4cG0248500	-2.95919	5.12564e-16	8319.85	D vs Control	Downregulated	-	receptor-like protein kinase	AT3G51550.1 pep chromosome:TAIR10:3:19117584:19120949:-1 gene:AT3G51550 transcript:AT3G51550.1 gene_biotype:protein_coding transcript_biotype:protein_coding gene_symbol:FER description:Malectin/receptor-like protein kinase family protein [Source:NCBI gene (formerly Entrezgene);Acc:824318]
Onovi2bG0612800	-1.54347	5.19546e-16	728.322	D vs Control	Downregulated	-	-	AT1G57680.2 pep chromosome:TAIR10:1:21362488:21364686:-1 gene:AT1G57680 transcript:AT1G57680.2 gene_biotype:protein_coding transcript_biotype:protein_coding gene_symbol:Cand1 description:plasminogen activator inhibitor [Source:NCBI gene (formerly Entrezgene);Acc:842144]
Onovi1aG0183700	-3.99929	5.289e-16	1211.19	D vs Control	Downregulated	-	LRR receptor-like serine threonine-protein kinase	AT1G51800.1 pep chromosome:TAIR10:1:19214072:19218053:1 gene:AT1G51800 transcript:AT1G51800.1 gene_biotype:protein_coding transcript_biotype:protein_coding gene_symbol:IOS1 description:Leucine-rich repeat protein kinase family protein [Source:NCBI gene (formerly Entrezgene);Acc:841606]
Onovi2dG0497900	-10.4449	5.33096e-16	131.975	D vs Control	Downregulated	UGT85A1	Belongs to the UDP-glycosyltransferase family	AT1G22360.1 pep chromosome:TAIR10:1:7894807:7897761:-1 gene:AT1G22360 transcript:AT1G22360.1 gene_biotype:protein_coding transcript_biotype:protein_coding gene_symbol:UGT85A2 description:UDP-glucosyl transferase 85A2 [Source:NCBI gene (formerly Entrezgene);Acc:838843]
Onovi7bG0341600	-3.40711	5.34102e-16	132.567	D vs Control	Downregulated	-	transcription factor	AT1G72210.1 pep chromosome:TAIR10:1:27179458:27182456:1 gene:AT1G72210 transcript:AT1G72210.1 gene_biotype:protein_coding transcript_biotype:protein_coding gene_symbol:AT1G72210 description:basic helix-loop-helix (bHLH) DNA-binding superfamily protein [Source:NCBI gene (formerly Entrezgene);Acc:843553]
Onovi2dG0600400	-2.94284	5.54428e-16	890.76	D vs Control	Downregulated	-	Armadillo/beta-catenin-like repeats	AT1G61350.1 pep chromosome:TAIR10:1:22633774:22636101:1 gene:AT1G61350 transcript:AT1G61350.1 gene_biotype:protein_coding transcript_biotype:protein_coding gene_symbol:AT1G61350 description:ARM repeat superfamily protein [Source:NCBI gene (formerly Entrezgene);Acc:842429]
Onovi3aG0040100	-3.70324	5.62457e-16	146.342	D vs Control	Downregulated	-	Phosphoethanolamine N-methyltransferase	AT1G48600.2 pep chromosome:TAIR10:1:17965871:17969354:1 gene:AT1G48600 transcript:AT1G48600.2 gene_biotype:protein_coding transcript_biotype:protein_coding gene_symbol:PMEAMT description:S-adenosyl-L-methionine-dependent methyltransferases superfamily protein [Source:NCBI gene (formerly Entrezgene);Acc:841281]
Onovi1cG0417900	-1.89138	5.64469e-16	694.837	D vs Control	Downregulated	-	Belongs to the glycosyl hydrolase 17 family	AT3G07320.1 pep chromosome:TAIR10:3:2332004:2334185:-1 gene:AT3G07320 transcript:AT3G07320.1 gene_biotype:protein_coding transcript_biotype:protein_coding gene_symbol:AT3G07320 description:O-Glycosyl hydrolases family 17 protein [Source:NCBI gene (formerly Entrezgene);Acc:819920]
Onovi2dG0371600	-9.67472	5.74253e-16	77.3726	D vs Control	Downregulated	-	expressed protein	AT2G39855.4 pep chromosome:TAIR10:2:16637663:16639457:1 gene:AT2G39855 transcript:AT2G39855.4 gene_biotype:protein_coding transcript_biotype:protein_coding gene_symbol:AT2G39855 description:plant/protein [Source:NCBI gene (formerly Entrezgene);Acc:818573]
Onovi1cG0136500	-5.17078	5.76313e-16	267.182	D vs Control	Downregulated	XTH7	Catalyzes xyloglucan endohydrolysis (XEH) and or endotransglycosylation (XET). Cleaves and religates xyloglucan polymers, an essential constituent of the primary cell wall, and thereby participates in cell wall construction of growing tissues	AT5G65730.1 pep chromosome:TAIR10:5:26298728:26300529:1 gene:AT5G65730 transcript:AT5G65730.1 gene_biotype:protein_coding transcript_biotype:protein_coding gene_symbol:XTH6 description:xyloglucan endotransglucosylase/hydrolase 6 [Source:NCBI gene (formerly Entrezgene);Acc:836702]
Onovi5cG0053800	-1.3528	5.81591e-16	341.916	D vs Control	Downregulated	-	F-box kelch-repeat protein	AT1G55270.1 pep chromosome:TAIR10:1:20617954:20620146:-1 gene:AT1G55270 transcript:AT1G55270.1 gene_biotype:protein_coding transcript_biotype:protein_coding gene_symbol:AT1G55270 description:Galactose oxidase/kelch repeat superfamily protein [Source:NCBI gene (formerly Entrezgene);Acc:841972]
Onovi2cG0045300	-4.23732	6.33483e-16	327.667	D vs Control	Downregulated	-	Cytochrome P450	AT4G37320.1 pep chromosome:TAIR10:4:17559378:17561975:-1 gene:AT4G37320 transcript:AT4G37320.1 gene_biotype:protein_coding transcript_biotype:protein_coding gene_symbol:CYP81D5 description:cytochrome P450, family 81, subfamily D, polypeptide 5 [Source:NCBI gene (formerly Entrezgene);Acc:829887]
Onovi1cG0028300	-3.5523	6.61373e-16	514.353	D vs Control	Downregulated	-	EF-hand domain pair	AT5G49480.1 pep chromosome:TAIR10:5:20070489:20071682:1 gene:AT5G49480 transcript:AT5G49480.1 gene_biotype:protein_coding transcript_biotype:protein_coding gene_symbol:CP1 description:Ca2+-binding protein 1 [Source:NCBI gene (formerly Entrezgene);Acc:835008]
Onovi5aG0201200	-3.80904	6.69063e-16	442.885	D vs Control	Downregulated	-	Protein of unknown function (DUF1635)	AT5G22930.1 pep chromosome:TAIR10:5:7667630:7669410:-1 gene:AT5G22930 transcript:AT5G22930.1 gene_biotype:protein_coding transcript_biotype:protein_coding gene_symbol:AT5G22930 description:enabled-like protein (DUF1635) [Source:NCBI gene (formerly Entrezgene);Acc:832357]
Onovi4aG0111200	-1.05985	7.23248e-16	3163.42	D vs Control	Downregulated	-	dual specificity protein phosphatase	AT4G18593.2 pep chromosome:TAIR10:4:10237569:10238888:1 gene:AT4G18593 transcript:AT4G18593.2 gene_biotype:protein_coding transcript_biotype:protein_coding gene_symbol:AT4G18593 description:dual specificity protein phosphatase-like protein [Source:NCBI gene (formerly Entrezgene);Acc:827592]
Onovi3dG0220800	-2.47784	7.34114e-16	642.806	D vs Control	Downregulated	-	GDSL/SGNH-like Acyl-Esterase family found in Pmr5 and Cas1p	AT2G42570.1 pep chromosome:TAIR10:2:17717332:17720366:-1 gene:AT2G42570 transcript:AT2G42570.1 gene_biotype:protein_coding transcript_biotype:protein_coding gene_symbol:TBL39 description:TRICHOME BIREFRINGENCE-LIKE 39 [Source:NCBI gene (formerly Entrezgene);Acc:818857]
Onovi2dG0328900	-1.78134	7.34912e-16	3853.4	D vs Control	Downregulated	-	Senescence regulator	AT1G61930.1 pep chromosome:TAIR10:1:22893101:22894064:1 gene:AT1G61930 transcript:AT1G61930.1 gene_biotype:protein_coding transcript_biotype:protein_coding gene_symbol:AT1G61930 description:senescence regulator (Protein of unknown function, DUF584) [Source:NCBI gene (formerly Entrezgene);Acc:842488]
Onovi3bG0291400	-5.87608	7.34912e-16	8094.01	D vs Control	Downregulated	-	Belongs to the ABC transporter superfamily. ABCG family. PDR (TC 3.A.1.205) subfamily	AT1G15520.1 pep chromosome:TAIR10:1:5331858:5338326:-1 gene:AT1G15520 transcript:AT1G15520.1 gene_biotype:protein_coding transcript_biotype:protein_coding gene_symbol:ABCG40 description:pleiotropic drug resistance 12 [Source:NCBI gene (formerly Entrezgene);Acc:838122]
Onovi1dG0138600	-5.16114	7.54236e-16	265.455	D vs Control	Downregulated	XTH7	Catalyzes xyloglucan endohydrolysis (XEH) and or endotransglycosylation (XET). Cleaves and religates xyloglucan polymers, an essential constituent of the primary cell wall, and thereby participates in cell wall construction of growing tissues	AT5G65730.1 pep chromosome:TAIR10:5:26298728:26300529:1 gene:AT5G65730 transcript:AT5G65730.1 gene_biotype:protein_coding transcript_biotype:protein_coding gene_symbol:XTH6 description:xyloglucan endotransglucosylase/hydrolase 6 [Source:NCBI gene (formerly Entrezgene);Acc:836702]
Onovi7cG0381600	-2.0576	7.72934e-16	1438.47	D vs Control	Downregulated	-	Choline ethanolamine	AT1G74320.1 pep chromosome:TAIR10:1:27940594:27943204:1 gene:AT1G74320 transcript:AT1G74320.1 gene_biotype:protein_coding transcript_biotype:protein_coding gene_symbol:AT1G74320 description:Protein kinase superfamily protein [Source:NCBI gene (formerly Entrezgene);Acc:843772]
Onovi4cG0129300	-5.80598	7.91418e-16	111.831	D vs Control	Downregulated	-	lysine histidine transporter	AT5G40780.1 pep chromosome:TAIR10:5:16323567:16327382:1 gene:AT5G40780 transcript:AT5G40780.1 gene_biotype:protein_coding transcript_biotype:protein_coding gene_symbol:LHT1 description:lysine histidine transporter 1 [Source:NCBI gene (formerly Entrezgene);Acc:834078]
Onovi3aG0063200	-1.72732	7.94485e-16	1542.88	D vs Control	Downregulated	-	Aux IAA proteins are short-lived transcriptional factors that function as repressors of early auxin response genes at low auxin concentrations	AT4G29080.1 pep chromosome:TAIR10:4:14323296:14325361:-1 gene:AT4G29080 transcript:AT4G29080.1 gene_biotype:protein_coding transcript_biotype:protein_coding gene_symbol:PAP2 description:phytochrome-associated protein 2 [Source:NCBI gene (formerly Entrezgene);Acc:829029]
Onovi4cG0202100	-2.39541	8.11954e-16	738.324	D vs Control	Downregulated	-	L-type lectin-domain containing receptor kinase	AT2G37710.1 pep chromosome:TAIR10:2:15814531:15817088:-1 gene:AT2G37710 transcript:AT2G37710.1 gene_biotype:protein_coding transcript_biotype:protein_coding gene_symbol:RLK description:receptor lectin kinase [Source:NCBI gene (formerly Entrezgene);Acc:818348]
Onovi1dG0345500	-2.93748	8.14402e-16	606.766	D vs Control	Downregulated	-	serine threonine-protein kinase	AT4G27290.2 pep chromosome:TAIR10:4:13666076:13669202:1 gene:AT4G27290 transcript:AT4G27290.2 gene_biotype:protein_coding transcript_biotype:protein_coding gene_symbol:AT4G27290 description:S-locus lectin protein kinase family protein [Source:NCBI gene (formerly Entrezgene);Acc:828837]
Onovi6aG0279300	-1.76812	8.40058e-16	1302.03	D vs Control	Downregulated	-	Amino acid permease	AT1G10010.1 pep chromosome:TAIR10:1:3265976:3268726:1 gene:AT1G10010 transcript:AT1G10010.1 gene_biotype:protein_coding transcript_biotype:protein_coding gene_symbol:AAP8 description:amino acid permease 8 [Source:NCBI gene (formerly Entrezgene);Acc:837536]
Onovi2dG0161700	-2.0414	8.73929e-16	257.071	D vs Control	Downregulated	-	Belongs to the GRAS family	AT4G08250.1 pep chromosome:TAIR10:4:5196787:5198238:1 gene:AT4G08250 transcript:AT4G08250.1 gene_biotype:protein_coding transcript_biotype:protein_coding gene_symbol:AT4G08250 description:GRAS family transcription factor [Source:NCBI gene (formerly Entrezgene);Acc:826375]
Onovi1dG0146700	-1.52352	8.88085e-16	1489.37	D vs Control	Downregulated	-	tRNA-dihydrouridine(16 17) synthase NAD(P)( ) -like	AT5G67220.1 pep chromosome:TAIR10:5:26820121:26821964:-1 gene:AT5G67220 transcript:AT5G67220.1 gene_biotype:protein_coding transcript_biotype:protein_coding gene_symbol:AT5G67220 description:FMN-linked oxidoreductases superfamily protein [Source:NCBI gene (formerly Entrezgene);Acc:836857]
Onovi4aG0048200	-2.38009	9.5186e-16	684.325	D vs Control	Downregulated	-	Belongs to the peptidase A1 family	AT3G52500.1 pep chromosome:TAIR10:3:19465264:19467455:-1 gene:AT3G52500 transcript:AT3G52500.1 gene_biotype:protein_coding transcript_biotype:protein_coding gene_symbol:AT3G52500 description:Eukaryotic aspartyl protease family protein [Source:NCBI gene (formerly Entrezgene);Acc:824415]
Onovi2bG0128800	-2.52747	9.53814e-16	332.613	D vs Control	Downregulated	-	Belongs to the UDP-glycosyltransferase family	AT1G22370.2 pep chromosome:TAIR10:1:7897915:7900335:-1 gene:AT1G22370 transcript:AT1G22370.2 gene_biotype:protein_coding transcript_biotype:protein_coding gene_symbol:UGT85A5 description:UDP-glucosyl transferase 85A5 [Source:NCBI gene (formerly Entrezgene);Acc:838844]
Onovi3cG0246700	-2.60464	1.01229e-15	212.4	D vs Control	Downregulated	-	Nucleobase-ascorbate transporter	AT2G27810.1 pep chromosome:TAIR10:2:11852078:11856335:1 gene:AT2G27810 transcript:AT2G27810.1 gene_biotype:protein_coding transcript_biotype:protein_coding gene_symbol:NAT12 description:nucleobase-ascorbate transporter 12 [Source:NCBI gene (formerly Entrezgene);Acc:817328]
Onovi3dG0111500	-1.87415	1.05728e-15	2334.77	D vs Control	Downregulated	-	Sucrose transport	AT1G22710.1 pep chromosome:TAIR10:1:8030587:8033156:-1 gene:AT1G22710 transcript:AT1G22710.1 gene_biotype:protein_coding transcript_biotype:protein_coding gene_symbol:SUC2 description:sucrose-proton symporter 2 [Source:NCBI gene (formerly Entrezgene);Acc:838877]
Onovi5cG0198800	-2.88932	1.07466e-15	2010.09	D vs Control	Downregulated	-	Belongs to the major facilitator superfamily. Sugar transporter (TC 2.A.1.1) family	AT3G18830.1 pep chromosome:TAIR10:3:6488843:6491429:-1 gene:AT3G18830 transcript:AT3G18830.1 gene_biotype:protein_coding transcript_biotype:protein_coding gene_symbol:PMT5 description:polyol/monosaccharide transporter 5 [Source:NCBI gene (formerly Entrezgene);Acc:821416]
Onovi5aG0126200	-1.32987	1.18051e-15	1697.97	D vs Control	Downregulated	-	Protein TRANSPORT INHIBITOR RESPONSE 1-like	AT3G62980.1 pep chromosome:TAIR10:3:23273065:23276630:-1 gene:AT3G62980 transcript:AT3G62980.1 gene_biotype:protein_coding transcript_biotype:protein_coding gene_symbol:TIR1 description:F-box/RNI-like superfamily protein [Source:NCBI gene (formerly Entrezgene);Acc:825473]
Onovi3cG0016900	-1.28093	1.18497e-15	577.797	D vs Control	Downregulated	-	Protein of unknown function (DUF1442)	AT5G62280.1 pep chromosome:TAIR10:5:25016860:25018265:1 gene:AT5G62280 transcript:AT5G62280.1 gene_biotype:protein_coding transcript_biotype:protein_coding gene_symbol:AT5G62280 description:DUF1442 family protein (DUF1442) [Source:NCBI gene (formerly Entrezgene);Acc:836349]
Onovi5cG0088700	-2.69838	1.22811e-15	254.751	D vs Control	Downregulated	-	PB1 domain	AT4G05150.1 pep chromosome:TAIR10:4:2660156:2662908:1 gene:AT4G05150 transcript:AT4G05150.1 gene_biotype:protein_coding transcript_biotype:protein_coding gene_symbol:AT4G05150 description:Octicosapeptide/Phox/Bem1p family protein [Source:NCBI gene (formerly Entrezgene);Acc:825863]
Onovi7bG0289800	-1.537	1.24361e-15	1970.51	D vs Control	Downregulated	-	Belongs to the zinc-containing alcohol dehydrogenase family. Class-III subfamily	AT5G43940.1 pep chromosome:TAIR10:5:17684190:17686528:1 gene:AT5G43940 transcript:AT5G43940.1 gene_biotype:protein_coding transcript_biotype:protein_coding gene_symbol:HOT5 description:GroES-like zinc-binding dehydrogenase family protein [Source:NCBI gene (formerly Entrezgene);Acc:834417]
Onovi2dG0097200	-4.38096	1.30902e-15	59.1471	D vs Control	Downregulated	PYL1	Abscisic acid receptor	AT5G46790.1 pep chromosome:TAIR10:5:18983540:18984917:-1 gene:AT5G46790 transcript:AT5G46790.1 gene_biotype:protein_coding transcript_biotype:protein_coding gene_symbol:PYL1 description:PYR1-like 1 [Source:NCBI gene (formerly Entrezgene);Acc:834722]
Onovi5aG0128300	-4.31987	1.33379e-15	164.21	D vs Control	Downregulated	-	-	-
Onovi2cG0055300	-2.76174	1.36753e-15	864.39	D vs Control	Downregulated	STS14	STS14 protein-like	AT5G66590.1 pep chromosome:TAIR10:5:26573964:26574959:1 gene:AT5G66590 transcript:AT5G66590.1 gene_biotype:protein_coding transcript_biotype:protein_coding gene_symbol:AT5G66590 description:CAP (Cysteine-rich secretory proteins, Antigen 5, and Pathosis-related 1 protein) superfamily protein [Source:NCBI gene (formerly Entrezgene);Acc:836791]
Onovi6dG0141200	-1.98369	1.38763e-15	739.586	D vs Control	Downregulated	-	Double-stranded RNA-binding protein	-
Onovi7bG0289200	-2.54859	1.4198e-15	870.098	D vs Control	Downregulated	-	Belongs to the carbohydrate kinase PfkB family	AT4G28706.1 pep chromosome:TAIR10:4:14167755:14170801:1 gene:AT4G28706 transcript:AT4G28706.1 gene_biotype:protein_coding transcript_biotype:protein_coding gene_symbol:AT4G28706 description:pfkB-like carbohydrate kinase family protein [Source:NCBI gene (formerly Entrezgene);Acc:828990]
Onovi6bG0160600	-1.52734	1.57587e-15	7092.72	D vs Control	Downregulated	-	NADH-ubiquinone reductase complex 1 MLRQ subunit	AT3G48140.1 pep chromosome:TAIR10:3:17778282:17779601:1 gene:AT3G48140 transcript:AT3G48140.1 gene_biotype:protein_coding transcript_biotype:protein_coding gene_symbol:AT3G48140 description:B12D protein [Source:NCBI gene (formerly Entrezgene);Acc:823969]
Onovi6cG0214200	-2.96607	1.61413e-15	157.521	D vs Control	Downregulated	-	Calcineurin B-like protein	AT5G24270.5 pep chromosome:TAIR10:5:8238534:8240705:-1 gene:AT5G24270 transcript:AT5G24270.5 gene_biotype:protein_coding transcript_biotype:protein_coding gene_symbol:SOS3 description:Calcium-binding EF-hand family protein [Source:NCBI gene (formerly Entrezgene);Acc:832494]
Onovi3dG0196200	-3.19655	1.71356e-15	3970.16	D vs Control	Downregulated	PPC1	Phosphoenolpyruvate carboxylase	AT1G53310.3 pep chromosome:TAIR10:1:19884027:19888328:-1 gene:AT1G53310 transcript:AT1G53310.3 gene_biotype:protein_coding transcript_biotype:protein_coding gene_symbol:PPC1 description:phosphoenolpyruvate carboxylase 1 [Source:NCBI gene (formerly Entrezgene);Acc:841765]
Onovi2aG0094200	-1.97807	1.72704e-15	369.115	D vs Control	Downregulated	-	Phosphoenolpyruvate carboxykinase ATP	AT4G37870.1 pep chromosome:TAIR10:4:17802690:17806705:-1 gene:AT4G37870 transcript:AT4G37870.1 gene_biotype:protein_coding transcript_biotype:protein_coding gene_symbol:PCK1 description:phosphoenolpyruvate carboxykinase 1 [Source:NCBI gene (formerly Entrezgene);Acc:829943]
Onovi2aG0137800	-2.10857	1.74174e-15	398.788	D vs Control	Downregulated	-	sodium-coupled neutral amino acid transporter	AT5G38820.3 pep chromosome:TAIR10:5:15543481:15545182:1 gene:AT5G38820 transcript:AT5G38820.3 gene_biotype:protein_coding transcript_biotype:protein_coding gene_symbol:AT5G38820 description:Transmembrane amino acid transporter family protein [Source:NCBI gene (formerly Entrezgene);Acc:833873]
Onovi1bG0010200	-1.87322	2.02665e-15	1159.21	D vs Control	Downregulated	APR1	5'-adenylylsulfate reductase	AT4G04610.1 pep chromosome:TAIR10:4:2324878:2327064:1 gene:AT4G04610 transcript:AT4G04610.1 gene_biotype:protein_coding transcript_biotype:protein_coding gene_symbol:APR1 description:APS reductase 1 [Source:NCBI gene (formerly Entrezgene);Acc:825793]
Onovi2dG0096200	-2.3204	2.06884e-15	563.928	D vs Control	Downregulated	-	ABC transporter C family member	AT2G34660.2 pep chromosome:TAIR10:2:14602470:14612565:1 gene:AT2G34660 transcript:AT2G34660.2 gene_biotype:protein_coding transcript_biotype:protein_coding gene_symbol:ABCC2 description:multidrug resistance-associated protein 2 [Source:NCBI gene (formerly Entrezgene);Acc:818031]
Onovi2cG0550000	-1.91386	2.17427e-15	6649.41	D vs Control	Downregulated	-	Double Clp-N motif-containing P-loop nucleoside triphosphate hydrolases superfamily protein	AT1G07200.2 pep chromosome:TAIR10:1:2208477:2212718:-1 gene:AT1G07200 transcript:AT1G07200.2 gene_biotype:protein_coding transcript_biotype:protein_coding gene_symbol:AT1G07200 description:Double Clp-N motif-containing P-loop nucleoside triphosphate hydrolases superfamily protein [Source:NCBI gene (formerly Entrezgene);Acc:837231]
Onovi5cG0313600	-3.00807	2.22353e-15	372.629	D vs Control	Downregulated	-	disease resistance	AT3G14470.2 pep chromosome:TAIR10:3:4857745:4861293:1 gene:AT3G14470 transcript:AT3G14470.2 gene_biotype:protein_coding transcript_biotype:protein_coding gene_symbol:AT3G14470 description:NB-ARC domain-containing disease resistance protein [Source:NCBI gene (formerly Entrezgene);Acc:820670]
Onovi3aG0047500	-2.1171	2.35947e-15	599.145	D vs Control	Downregulated	-	Serine threonine-protein kinase At1g18390	AT1G66930.2 pep chromosome:TAIR10:1:24969937:24973069:1 gene:AT1G66930 transcript:AT1G66930.2 gene_biotype:protein_coding transcript_biotype:protein_coding gene_symbol:AT1G66930 description:Protein kinase superfamily protein [Source:NCBI gene (formerly Entrezgene);Acc:843011]
Onovi7bG0391100	-1.6706	2.46105e-15	470.811	D vs Control	Downregulated	-	VWA / Hh protein intein-like	AT2G38970.1 pep chromosome:TAIR10:2:16273897:16276872:1 gene:AT2G38970 transcript:AT2G38970.1 gene_biotype:protein_coding transcript_biotype:protein_coding gene_symbol:AT2G38970 description:Zinc finger (C3HC4-type RING finger) family protein [Source:NCBI gene (formerly Entrezgene);Acc:818482]
Onovi3aG0244000	-3.9608	2.57132e-15	246.929	D vs Control	Downregulated	-	Cysteine-rich repeat secretory protein	AT3G22060.1 pep chromosome:TAIR10:3:7770899:7772357:1 gene:AT3G22060 transcript:AT3G22060.1 gene_biotype:protein_coding transcript_biotype:protein_coding gene_symbol:AT3G22060 description:Receptor-like protein kinase-related family protein [Source:NCBI gene (formerly Entrezgene);Acc:821768]
Onovi7cG0019100	-10.0362	2.58688e-15	163.988	D vs Control	Downregulated	-	radialis-like	AT1G19510.1 pep chromosome:TAIR10:1:6756237:6757420:-1 gene:AT1G19510 transcript:AT1G19510.1 gene_biotype:protein_coding transcript_biotype:protein_coding gene_symbol:RL5 description:RAD-like 5 [Source:NCBI gene (formerly Entrezgene);Acc:838537]
Onovi1bG0208500	-1.93708	2.61129e-15	3030.04	D vs Control	Downregulated	-	Domain of unknown function (DUF296)	AT3G61310.1 pep chromosome:TAIR10:3:22687610:22693150:-1 gene:AT3G61310 transcript:AT3G61310.1 gene_biotype:protein_coding transcript_biotype:protein_coding gene_symbol:AT3G61310 description:AT hook motif DNA-binding family protein [Source:NCBI gene (formerly Entrezgene);Acc:825303]
Onovi3cG0041300	-9.84276	2.67802e-15	86.9532	D vs Control	Downregulated	-	transposition, RNA-mediated	AT3G20180.3 pep chromosome:TAIR10:3:7043385:7044274:-1 gene:AT3G20180 transcript:AT3G20180.3 gene_biotype:protein_coding transcript_biotype:protein_coding gene_symbol:AT3G20180 description:Copper transport protein family [Source:NCBI gene (formerly Entrezgene);Acc:821562]
Onovi3cG0200700	-2.26886	2.75409e-15	2615.06	D vs Control	Downregulated	-	Stem-specific protein	AT4G27450.1 pep chromosome:TAIR10:4:13727370:13729002:-1 gene:AT4G27450 transcript:AT4G27450.1 gene_biotype:protein_coding transcript_biotype:protein_coding gene_symbol:AT4G27450 description:aluminum induced protein with YGL and LRDR motifs [Source:NCBI gene (formerly Entrezgene);Acc:828854]
Onovi4dG0121300	-2.75843	2.95411e-15	1014.63	D vs Control	Downregulated	-	WAT1-related protein	AT5G07050.1 pep chromosome:TAIR10:5:2191385:2193416:-1 gene:AT5G07050 transcript:AT5G07050.1 gene_biotype:protein_coding transcript_biotype:protein_coding gene_symbol:UMAMIT9 description:nodulin MtN21 /EamA-like transporter family protein [Source:NCBI gene (formerly Entrezgene);Acc:830596]
Onovi2dG0170300	-2.82495	2.97134e-15	466.442	D vs Control	Downregulated	-	Belongs to the protein kinase superfamily. Ser Thr protein kinase family	AT5G56040.2 pep chromosome:TAIR10:5:22694823:22698645:1 gene:AT5G56040 transcript:AT5G56040.2 gene_biotype:protein_coding transcript_biotype:protein_coding gene_symbol:AT5G56040 description:Leucine-rich receptor-like protein kinase family protein [Source:NCBI gene (formerly Entrezgene);Acc:835702]
Onovi2bG0004100	-1.81993	3.02987e-15	8930.05	D vs Control	Downregulated	-	Cysteine-rich receptor-like protein kinase	AT4G23180.1 pep chromosome:TAIR10:4:12137995:12140922:1 gene:AT4G23180 transcript:AT4G23180.1 gene_biotype:protein_coding transcript_biotype:protein_coding gene_symbol:CRK10 description:cysteine-rich RLK (RECEPTOR-like protein kinase) 10 [Source:NCBI gene (formerly Entrezgene);Acc:828417]
Onovi2cG0330400	-1.92349	3.11157e-15	4034.45	D vs Control	Downregulated	-	Senescence regulator	AT1G61930.1 pep chromosome:TAIR10:1:22893101:22894064:1 gene:AT1G61930 transcript:AT1G61930.1 gene_biotype:protein_coding transcript_biotype:protein_coding gene_symbol:AT1G61930 description:senescence regulator (Protein of unknown function, DUF584) [Source:NCBI gene (formerly Entrezgene);Acc:842488]
Onovi1aG0441300	-3.83959	3.2025e-15	1469.35	D vs Control	Downregulated	-	Plastocyanin-like domain	AT2G44790.1 pep chromosome:TAIR10:2:18461863:18463533:-1 gene:AT2G44790 transcript:AT2G44790.1 gene_biotype:protein_coding transcript_biotype:protein_coding gene_symbol:UCC2 description:uclacyanin 2 [Source:NCBI gene (formerly Entrezgene);Acc:819088]
Onovi1bG0188800	-1.74768	3.28569e-15	363.03	D vs Control	Downregulated	OBF5	transcription factor	AT5G06950.3 pep chromosome:TAIR10:5:2151037:2154560:1 gene:AT5G06950 transcript:AT5G06950.3 gene_biotype:protein_coding transcript_biotype:protein_coding gene_symbol:AHBP-1B description:bZIP transcription factor family protein [Source:NCBI gene (formerly Entrezgene);Acc:830586]
Onovi1cG0232600	-1.95383	3.31576e-15	362.066	D vs Control	Downregulated	-	subtilisin-like	AT5G67090.1 pep chromosome:TAIR10:5:26773939:26776391:-1 gene:AT5G67090 transcript:AT5G67090.1 gene_biotype:protein_coding transcript_biotype:protein_coding gene_symbol:AT5G67090 description:Subtilisin-like serine endopeptidase family protein [Source:NCBI gene (formerly Entrezgene);Acc:836844]
Onovi7aG0440000	-2.16303	3.62777e-15	3631.93	D vs Control	Downregulated	-	Mlo family	AT1G11310.1 pep chromosome:TAIR10:1:3800500:3804233:-1 gene:AT1G11310 transcript:AT1G11310.1 gene_biotype:protein_coding transcript_biotype:protein_coding gene_symbol:MLO2 description:Seven transmembrane MLO family protein [Source:NCBI gene (formerly Entrezgene);Acc:837673]
Onovi2dG0296100	-1.80122	3.69549e-15	3687.66	D vs Control	Downregulated	PIL6	transcription factor	AT2G43010.2 pep chromosome:TAIR10:2:17886427:17889050:1 gene:AT2G43010 transcript:AT2G43010.2 gene_biotype:protein_coding transcript_biotype:protein_coding gene_symbol:PIF4 description:phytochrome interacting factor 4 [Source:NCBI gene (formerly Entrezgene);Acc:818903]
Onovi7dG0140200	-1.49791	3.71589e-15	1300.92	D vs Control	Downregulated	PIN4	May act as a component of the auxin efflux carrier	AT2G01420.1 pep chromosome:TAIR10:2:180033:183764:-1 gene:AT2G01420 transcript:AT2G01420.1 gene_biotype:protein_coding transcript_biotype:protein_coding gene_symbol:PIN4 description:Auxin efflux carrier family protein [Source:NCBI gene (formerly Entrezgene);Acc:814670]
Onovi3cG0100900	-1.32364	3.72714e-15	1534.56	D vs Control	Downregulated	IP5PI	Type I inositol 1,4,5-trisphosphate 5-phosphatase	AT1G71710.2 pep chromosome:TAIR10:1:26973574:26981046:-1 gene:AT1G71710 transcript:AT1G71710.2 gene_biotype:protein_coding transcript_biotype:protein_coding gene_symbol:AT1G71710 description:DNAse I-like superfamily protein [Source:NCBI gene (formerly Entrezgene);Acc:843501]
Onovi1cG0278400	-2.41507	3.7887e-15	6670.36	D vs Control	Downregulated	-	Pathogenesis-related protein Bet v I family	-
Onovi4bG0129400	-1.50266	3.86021e-15	2079.48	D vs Control	Downregulated	-	RNA recognition motif. (a.k.a. RRM, RBD, or RNP domain)	AT5G32450.1 pep chromosome:TAIR10:5:12079528:12081647:1 gene:AT5G32450 transcript:AT5G32450.1 gene_biotype:protein_coding transcript_biotype:protein_coding gene_symbol:AT5G32450 description:RNA binding (RRM/RBD/RNP motifs) family protein [Source:NCBI gene (formerly Entrezgene);Acc:833204]
Onovi1cG0003200	-3.01419	3.87935e-15	8932.82	D vs Control	Downregulated	-	Leucine-rich repeat receptor-like protein kinase	AT5G49760.1 pep chromosome:TAIR10:5:20216332:20221382:1 gene:AT5G49760 transcript:AT5G49760.1 gene_biotype:protein_coding transcript_biotype:protein_coding gene_symbol:AT5G49760 description:Leucine-rich repeat protein kinase family protein [Source:NCBI gene (formerly Entrezgene);Acc:835039]
Onovi1bG0110500	-1.71835	3.91289e-15	3083.05	D vs Control	Downregulated	-	Proline transporter 2-like	AT3G55740.1 pep chromosome:TAIR10:3:20695433:20698291:1 gene:AT3G55740 transcript:AT3G55740.1 gene_biotype:protein_coding transcript_biotype:protein_coding gene_symbol:PROT2 description:proline transporter 2 [Source:NCBI gene (formerly Entrezgene);Acc:824740]
Onovi7bG0162000	-1.54695	3.96241e-15	2900.12	D vs Control	Downregulated	-	Amino acid permease	AT1G77380.1 pep chromosome:TAIR10:1:29074879:29077390:-1 gene:AT1G77380 transcript:AT1G77380.1 gene_biotype:protein_coding transcript_biotype:protein_coding gene_symbol:AAP3 description:amino acid permease 3 [Source:NCBI gene (formerly Entrezgene);Acc:844074]
Onovi5aG0154800	-2.67443	4.01389e-15	261.078	D vs Control	Downregulated	PHT1-9	Inorganic phosphate transporter	AT1G76430.1 pep chromosome:TAIR10:1:28678935:28682062:-1 gene:AT1G76430 transcript:AT1G76430.1 gene_biotype:protein_coding transcript_biotype:protein_coding gene_symbol:PHT1;9 description:phosphate transporter 1;9 [Source:NCBI gene (formerly Entrezgene);Acc:843976]
Onovi5bG0077200	-1.66808	4.03787e-15	1183.61	D vs Control	Downregulated	-	Protein NRT1 PTR FAMILY	AT2G02040.1 pep chromosome:TAIR10:2:487398:489941:1 gene:AT2G02040 transcript:AT2G02040.1 gene_biotype:protein_coding transcript_biotype:protein_coding gene_symbol:PTR2 description:peptide transporter 2 [Source:NCBI gene (formerly Entrezgene);Acc:814735]
Onovi7unG0089200	-1.69634	4.0794e-15	520.048	D vs Control	Downregulated	-	Belongs to the UDP-glycosyltransferase family	AT4G15550.1 pep chromosome:TAIR10:4:8877590:8879327:-1 gene:AT4G15550 transcript:AT4G15550.1 gene_biotype:protein_coding transcript_biotype:protein_coding gene_symbol:IAGLU description:indole-3-acetate beta-D-glucosyltransferase [Source:NCBI gene (formerly Entrezgene);Acc:827229]
Onovi7aG0440100	-1.71699	4.10387e-15	415.187	D vs Control	Downregulated	-	Belongs to the tetraspanin (TM4SF) family	AT3G12090.1 pep chromosome:TAIR10:3:3852125:3853866:-1 gene:AT3G12090 transcript:AT3G12090.1 gene_biotype:protein_coding transcript_biotype:protein_coding gene_symbol:TET6 description:tetraspanin6 [Source:NCBI gene (formerly Entrezgene);Acc:820383]
Onovi3dG0225800	-5.45514	4.14486e-15	1177.96	D vs Control	Downregulated	-	L-type lectin-domain containing receptor kinase	AT4G28350.1 pep chromosome:TAIR10:4:14026577:14028622:1 gene:AT4G28350 transcript:AT4G28350.1 gene_biotype:protein_coding transcript_biotype:protein_coding gene_symbol:AT4G28350 description:Concanavalin A-like lectin protein kinase family protein [Source:NCBI gene (formerly Entrezgene);Acc:828950]
Onovi6dG0151500	-1.48171	4.26592e-15	470.093	D vs Control	Downregulated	-	Hydrophobic seed protein	AT3G22120.1 pep chromosome:TAIR10:3:7794951:7796310:-1 gene:AT3G22120 transcript:AT3G22120.1 gene_biotype:protein_coding transcript_biotype:protein_coding gene_symbol:CWLP description:cell wall-plasma membrane linker protein [Source:NCBI gene (formerly Entrezgene);Acc:821775]
Onovi4dG0055700	-3.16886	4.35818e-15	1417.48	D vs Control	Downregulated	-	Lysosomal Pro-X	AT2G24280.1 pep chromosome:TAIR10:2:10332483:10337170:1 gene:AT2G24280 transcript:AT2G24280.1 gene_biotype:protein_coding transcript_biotype:protein_coding gene_symbol:AT2G24280 description:alpha/beta-Hydrolases superfamily protein [Source:NCBI gene (formerly Entrezgene);Acc:816963]
Onovi2cG0592400	-1.92349	4.53603e-15	1504.4	D vs Control	Downregulated	-	Pathogenesis-related genes transcriptional activator PTI5-like	AT4G17500.1 pep chromosome:TAIR10:4:9759203:9760391:1 gene:AT4G17500 transcript:AT4G17500.1 gene_biotype:protein_coding transcript_biotype:protein_coding gene_symbol:ERF-1 description:ethylene responsive element binding factor 1 [Source:NCBI gene (formerly Entrezgene);Acc:827464]
Onovi4bG0276000	-3.20075	4.69131e-15	173.735	D vs Control	Downregulated	-	Belongs to the class I-like SAM-binding methyltransferase superfamily. Cation-independent O- methyltransferase family	AT5G54160.1 pep chromosome:TAIR10:5:21981902:21984399:1 gene:AT5G54160 transcript:AT5G54160.1 gene_biotype:protein_coding transcript_biotype:protein_coding gene_symbol:OMT1 description:O-methyltransferase 1 [Source:NCBI gene (formerly Entrezgene);Acc:835504]
Onovi4dG0086900	-9.44367	4.69131e-15	65.9258	D vs Control	Downregulated	-	Ethylene-responsive transcription factor 1B-like	AT3G23240.1 pep chromosome:TAIR10:3:8295617:8296604:1 gene:AT3G23240 transcript:AT3G23240.1 gene_biotype:protein_coding transcript_biotype:protein_coding gene_symbol:ERF1 description:ethylene response factor 1 [Source:NCBI gene (formerly Entrezgene);Acc:821902]
Onovi5aG0204400	-2.66108	4.88042e-15	1651.84	D vs Control	Downregulated	-	Cytokinin-activating enzyme working in the direct activation pathway. Phosphoribohydrolase that converts inactive cytokinin nucleotides to the biologically active free-base forms	AT2G28305.1 pep chromosome:TAIR10:2:12081023:12084678:1 gene:AT2G28305 transcript:AT2G28305.1 gene_biotype:protein_coding transcript_biotype:protein_coding gene_symbol:LOG1 description:Putative lysine decarboxylase family protein [Source:NCBI gene (formerly Entrezgene);Acc:817376]
Onovi3dG0260900	-3.20758	4.9116e-15	250.81	D vs Control	Downregulated	-	Auxin response factors (ARFs) are transcriptional factors that bind specifically to the DNA sequence 5'-TGTCTC-3' found in the auxin-responsive promoter elements (AuxREs)	AT5G60450.2 pep chromosome:TAIR10:5:24308255:24312784:-1 gene:AT5G60450 transcript:AT5G60450.2 gene_biotype:protein_coding transcript_biotype:protein_coding gene_symbol:ARF4 description:auxin response factor 4 [Source:NCBI gene (formerly Entrezgene);Acc:836166]
Onovi4cG0228100	-1.18489	5.03551e-15	2981.76	D vs Control	Downregulated	-	Sulfate transporter	AT5G13550.1 pep chromosome:TAIR10:5:4355276:4359692:-1 gene:AT5G13550 transcript:AT5G13550.1 gene_biotype:protein_coding transcript_biotype:protein_coding gene_symbol:SULTR4;1 description:sulfate transporter 4.1 [Source:NCBI gene (formerly Entrezgene);Acc:831199]
Onovi3aG0194900	-1.52656	5.13399e-15	493.263	D vs Control	Downregulated	-	Belongs to the cytochrome P450 family	AT3G14660.1 pep chromosome:TAIR10:3:4924777:4927607:1 gene:AT3G14660 transcript:AT3G14660.1 gene_biotype:protein_coding transcript_biotype:protein_coding gene_symbol:CYP72A13 description:cytochrome P450, family 72, subfamily A, polypeptide 13 [Source:NCBI gene (formerly Entrezgene);Acc:820694]
Onovi2dG0548100	-2.00697	5.18112e-15	4217.87	D vs Control	Downregulated	-	Double Clp-N motif-containing P-loop nucleoside triphosphate hydrolases superfamily protein	AT2G29970.1 pep chromosome:TAIR10:2:12776208:12780069:1 gene:AT2G29970 transcript:AT2G29970.1 gene_biotype:protein_coding transcript_biotype:protein_coding gene_symbol:AT2G29970 description:Double Clp-N motif-containing P-loop nucleoside triphosphate hydrolases superfamily protein [Source:NCBI gene (formerly Entrezgene);Acc:817547]
Onovi7aG0247200	-3.20314	5.22461e-15	249.048	D vs Control	Downregulated	-	-	AT2G36220.1 pep chromosome:TAIR10:2:15192480:15193698:1 gene:AT2G36220 transcript:AT2G36220.1 gene_biotype:protein_coding transcript_biotype:protein_coding gene_symbol:AT2G36220 description:uncharacterized protein [Source:NCBI gene (formerly Entrezgene);Acc:818194]
Onovi7dG0268300	-3.02888	5.3669e-15	135.835	D vs Control	Downregulated	-	Serine threonine-protein kinase-like protein	AT3G09780.1 pep chromosome:TAIR10:3:3000714:3003454:-1 gene:AT3G09780 transcript:AT3G09780.1 gene_biotype:protein_coding transcript_biotype:protein_coding gene_symbol:CCR1 description:CRINKLY4 related 1 [Source:NCBI gene (formerly Entrezgene);Acc:820136]
Onovi3cG0219900	-3.75851	5.57872e-15	170.629	D vs Control	Downregulated	-	ZINC FINGER protein	AT1G03840.1 pep chromosome:TAIR10:1:967470:970334:-1 gene:AT1G03840 transcript:AT1G03840.1 gene_biotype:protein_coding transcript_biotype:protein_coding gene_symbol:MGP description:C2H2 and C2HC zinc fingers superfamily protein [Source:NCBI gene (formerly Entrezgene);Acc:839396]
Onovi2cG0551600	-2.12249	5.58121e-15	15521.5	D vs Control	Downregulated	-	Tetratricopeptide repeat (TPR)-like superfamily protein	AT1G07280.4 pep chromosome:TAIR10:1:2238110:2241173:1 gene:AT1G07280 transcript:AT1G07280.4 gene_biotype:protein_coding transcript_biotype:protein_coding gene_symbol:AT1G07280 description:Tetratricopeptide repeat (TPR)-like superfamily protein [Source:NCBI gene (formerly Entrezgene);Acc:837239]
Onovi2bG0291200	-1.25493	5.77793e-15	3042.66	D vs Control	Downregulated	PIL6	transcription factor	AT2G43010.2 pep chromosome:TAIR10:2:17886427:17889050:1 gene:AT2G43010 transcript:AT2G43010.2 gene_biotype:protein_coding transcript_biotype:protein_coding gene_symbol:PIF4 description:phytochrome interacting factor 4 [Source:NCBI gene (formerly Entrezgene);Acc:818903]
Onovi2aG0008700	-1.74259	5.83303e-15	2718.75	D vs Control	Downregulated	OPR1	12-oxophytodienoate reductase	AT1G76680.1 pep chromosome:TAIR10:1:28776626:28778837:1 gene:AT1G76680 transcript:AT1G76680.1 gene_biotype:protein_coding transcript_biotype:protein_coding gene_symbol:OPR1 description:12-oxophytodienoate reductase 1 [Source:NCBI gene (formerly Entrezgene);Acc:844001]
Onovi7bG0420100	-1.81231	5.98017e-15	33618.4	D vs Control	Downregulated	-	ATP sulfurylase 1	AT3G22890.1 pep chromosome:TAIR10:3:8112614:8115024:1 gene:AT3G22890 transcript:AT3G22890.1 gene_biotype:protein_coding transcript_biotype:protein_coding gene_symbol:APS1 description:ATP sulfurylase 1 [Source:NCBI gene (formerly Entrezgene);Acc:821861]
Onovi3aG0295100	-2.19291	5.98956e-15	354.044	D vs Control	Downregulated	-	Protein of unknown function (DUF1677)	AT5G25840.1 pep chromosome:TAIR10:5:9010643:9011618:-1 gene:AT5G25840 transcript:AT5G25840.1 gene_biotype:protein_coding transcript_biotype:protein_coding gene_symbol:AT5G25840 description:DUF1677 family protein (DUF1677) [Source:NCBI gene (formerly Entrezgene);Acc:832653]
Onovi1dG0016700	-1.54244	6.14503e-15	2512.91	D vs Control	Downregulated	-	Proline-rich nuclear receptor coactivator motif	AT3G21570.1 pep chromosome:TAIR10:3:7599782:7600920:-1 gene:AT3G21570 transcript:AT3G21570.1 gene_biotype:protein_coding transcript_biotype:protein_coding gene_symbol:AT3G21570 description:proline-rich nuclear receptor coactivator [Source:NCBI gene (formerly Entrezgene);Acc:821711]
Onovi7dG0404300	-1.12769	6.35738e-15	2035.81	D vs Control	Downregulated	TUB8	Tubulin is the major constituent of microtubules. It binds two moles of GTP, one at an exchangeable site on the beta chain and one at a non-exchangeable site on the alpha chain	AT5G23860.1 pep chromosome:TAIR10:5:8042853:8044934:1 gene:AT5G23860 transcript:AT5G23860.1 gene_biotype:protein_coding transcript_biotype:protein_coding gene_symbol:TUB8 description:tubulin beta 8 [Source:NCBI gene (formerly Entrezgene);Acc:832451]
Onovi2bG0019300	-1.9781	6.43237e-15	171.43	D vs Control	Downregulated	-	Belongs to the multi antimicrobial extrusion (MATE) (TC 2.A.66.1) family	AT4G22790.1 pep chromosome:TAIR10:4:11975031:11976849:-1 gene:AT4G22790 transcript:AT4G22790.1 gene_biotype:protein_coding transcript_biotype:protein_coding gene_symbol:AT4G22790 description:MATE efflux family protein [Source:NCBI gene (formerly Entrezgene);Acc:828378]
Onovi2aG0170000	-1.50305	6.46224e-15	1288.29	D vs Control	Downregulated	-	glycerophosphoryl diester phosphodiesterase	AT5G55480.1 pep chromosome:TAIR10:5:22474142:22478216:1 gene:AT5G55480 transcript:AT5G55480.1 gene_biotype:protein_coding transcript_biotype:protein_coding gene_symbol:SVL1 description:SHV3-like 1 [Source:NCBI gene (formerly Entrezgene);Acc:835641]
Onovi6cG0153600	-1.59782	6.97294e-15	857.014	D vs Control	Downregulated	-	Double-stranded RNA binding motif	-
Onovi7dG0384600	-1.67009	7.18623e-15	418.322	D vs Control	Downregulated	-	Belongs to the tetraspanin (TM4SF) family	AT3G12090.1 pep chromosome:TAIR10:3:3852125:3853866:-1 gene:AT3G12090 transcript:AT3G12090.1 gene_biotype:protein_coding transcript_biotype:protein_coding gene_symbol:TET6 description:tetraspanin6 [Source:NCBI gene (formerly Entrezgene);Acc:820383]
Onovi7bG0373300	-2.07127	7.42639e-15	149.257	D vs Control	Downregulated	-	Endonuclease/Exonuclease/phosphatase family	AT2G48030.1 pep chromosome:TAIR10:2:19647523:19650287:-1 gene:AT2G48030 transcript:AT2G48030.1 gene_biotype:protein_coding transcript_biotype:protein_coding gene_symbol:AT2G48030 description:DNAse I-like superfamily protein [Source:NCBI gene (formerly Entrezgene);Acc:819415]
Onovi4bG0299900	-4.30606	7.50544e-15	905.199	D vs Control	Downregulated	-	lipid-transfer protein	-
Onovi7bG0064800	-3.88398	7.68231e-15	107.669	D vs Control	Downregulated	-	Cotton fibre expressed protein	AT4G14380.1 pep chromosome:TAIR10:4:8285578:8286772:1 gene:AT4G14380 transcript:AT4G14380.1 gene_biotype:protein_coding transcript_biotype:protein_coding gene_symbol:AT4G14380 description:cotton fiber protein [Source:NCBI gene (formerly Entrezgene);Acc:827082]
Onovi1aG0032700	-2.37159	7.8495e-15	9941.19	D vs Control	Downregulated	-	Catalyzes the formation of S-adenosylmethionine from methionine and ATP	AT3G17390.1 pep chromosome:TAIR10:3:5952187:5954091:-1 gene:AT3G17390 transcript:AT3G17390.1 gene_biotype:protein_coding transcript_biotype:protein_coding gene_symbol:MTO3 description:S-adenosylmethionine synthetase family protein [Source:NCBI gene (formerly Entrezgene);Acc:821003]
Onovi2bG0039000	-1.33268	8.22761e-15	1497.6	D vs Control	Downregulated	-	transcription factor	AT5G67300.1 pep chromosome:TAIR10:5:26854022:26856006:1 gene:AT5G67300 transcript:AT5G67300.1 gene_biotype:protein_coding transcript_biotype:protein_coding gene_symbol:MYBR1 description:myb domain protein r1 [Source:NCBI gene (formerly Entrezgene);Acc:836865]
Onovi6aG0222900	-2.45419	8.72484e-15	429.03	D vs Control	Downregulated	-	alpha/beta hydrolase fold	AT3G10870.1 pep chromosome:TAIR10:3:3400824:3402776:-1 gene:AT3G10870 transcript:AT3G10870.1 gene_biotype:protein_coding transcript_biotype:protein_coding gene_symbol:MES17 description:methyl esterase 17 [Source:NCBI gene (formerly Entrezgene);Acc:820257]
Onovi6aG0189200	-2.44885	9.04765e-15	2853.93	D vs Control	Downregulated	-	Sulfate transporter	AT1G22150.4 pep chromosome:TAIR10:1:7818361:7821576:1 gene:AT1G22150 transcript:AT1G22150.4 gene_biotype:protein_coding transcript_biotype:protein_coding gene_symbol:SULTR1;3 description:sulfate transporter 1;3 [Source:NCBI gene (formerly Entrezgene);Acc:838820]
Onovi5bG0266000	-1.38815	9.33913e-15	5778.46	D vs Control	Downregulated	SIR	Sulfite reductase ferredoxin	AT5G04590.1 pep chromosome:TAIR10:5:1319074:1323364:1 gene:AT5G04590 transcript:AT5G04590.1 gene_biotype:protein_coding transcript_biotype:protein_coding gene_symbol:SIR description:sulfite reductase [Source:NCBI gene (formerly Entrezgene);Acc:830336]
Onovi5dG0251000	-1.33051	9.38603e-15	6651.5	D vs Control	Downregulated	SIR	Sulfite reductase ferredoxin	AT5G04590.1 pep chromosome:TAIR10:5:1319074:1323364:1 gene:AT5G04590 transcript:AT5G04590.1 gene_biotype:protein_coding transcript_biotype:protein_coding gene_symbol:SIR description:sulfite reductase [Source:NCBI gene (formerly Entrezgene);Acc:830336]
Onovi2aG0387700	-3.54108	9.60319e-15	144.627	D vs Control	Downregulated	-	Belongs to the class I-like SAM-binding methyltransferase superfamily. Cation-independent O- methyltransferase family	AT4G35160.1 pep chromosome:TAIR10:4:16730703:16732923:-1 gene:AT4G35160 transcript:AT4G35160.1 gene_biotype:protein_coding transcript_biotype:protein_coding gene_symbol:AT4G35160 description:O-methyltransferase family protein [Source:NCBI gene (formerly Entrezgene);Acc:829668]
Onovi3cG0182700	-4.19995	9.69755e-15	410.337	D vs Control	Downregulated	-	Plant protein of unknown function	AT4G31980.1 pep chromosome:TAIR10:4:15464642:15469204:1 gene:AT4G31980 transcript:AT4G31980.1 gene_biotype:protein_coding transcript_biotype:protein_coding gene_symbol:AT4G31980 description:PPPDE thiol peptidase family protein [Source:NCBI gene (formerly Entrezgene);Acc:829328]
Onovi3bG0191100	-4.99963	1.03123e-14	296.342	D vs Control	Downregulated	-	leucine-rich repeat receptor-like serine threonine-protein kinase	AT3G14840.2 pep chromosome:TAIR10:3:4988008:4994109:1 gene:AT3G14840 transcript:AT3G14840.2 gene_biotype:protein_coding transcript_biotype:protein_coding gene_symbol:AT3G14840 description:Leucine-rich repeat transmembrane protein kinase [Source:NCBI gene (formerly Entrezgene);Acc:820713]
Onovi2dG0027500	-1.99358	1.12948e-14	172.904	D vs Control	Downregulated	-	Belongs to the multi antimicrobial extrusion (MATE) (TC 2.A.66.1) family	AT4G22790.1 pep chromosome:TAIR10:4:11975031:11976849:-1 gene:AT4G22790 transcript:AT4G22790.1 gene_biotype:protein_coding transcript_biotype:protein_coding gene_symbol:AT4G22790 description:MATE efflux family protein [Source:NCBI gene (formerly Entrezgene);Acc:828378]
Onovi3cG0239400	-5.17285	1.13283e-14	6063.2	D vs Control	Downregulated	-	histone deacetylase	AT1G08460.1 pep chromosome:TAIR10:1:2672198:2674721:1 gene:AT1G08460 transcript:AT1G08460.1 gene_biotype:protein_coding transcript_biotype:protein_coding gene_symbol:HDA08 description:histone deacetylase 8 [Source:NCBI gene (formerly Entrezgene);Acc:837366]
Onovi6dG0300200	-3.00882	1.14471e-14	199.678	D vs Control	Downregulated	-	-	AT1G20070.1 pep chromosome:TAIR10:1:6958010:6959148:-1 gene:AT1G20070 transcript:AT1G20070.1 gene_biotype:protein_coding transcript_biotype:protein_coding gene_symbol:AT1G20070 description:uncharacterized protein [Source:NCBI gene (formerly Entrezgene);Acc:838596]
Onovi4cG0181200	-3.38498	1.20111e-14	1442.75	D vs Control	Downregulated	-	WRKY transcription factor	AT2G38470.1 pep chromosome:TAIR10:2:16108235:16110766:1 gene:AT2G38470 transcript:AT2G38470.1 gene_biotype:protein_coding transcript_biotype:protein_coding gene_symbol:WRKY33 description:WRKY DNA-binding protein 33 [Source:NCBI gene (formerly Entrezgene);Acc:818429]
Onovi1aG0410400	-5.08862	1.20782e-14	90.8113	D vs Control	Downregulated	-	phosphate transporter PHO1 homolog	AT1G68740.1 pep chromosome:TAIR10:1:25812449:25816983:-1 gene:AT1G68740 transcript:AT1G68740.1 gene_biotype:protein_coding transcript_biotype:protein_coding gene_symbol:PHO1;H1 description:EXS (ERD1/XPR1/SYG1) family protein [Source:NCBI gene (formerly Entrezgene);Acc:843205]
Onovi6dG0197100	-1.17383	1.21125e-14	2702.3	D vs Control	Downregulated	-	Abscisic acid receptor	AT5G53160.2 pep chromosome:TAIR10:5:21560601:21562709:1 gene:AT5G53160 transcript:AT5G53160.2 gene_biotype:protein_coding transcript_biotype:protein_coding gene_symbol:RCAR3 description:regulatory components of ABA receptor 3 [Source:NCBI gene (formerly Entrezgene);Acc:835397]
Onovi3dG0238700	-5.5933	1.31286e-14	178.482	D vs Control	Downregulated	-	WRKY transcription factor	AT1G62300.1 pep chromosome:TAIR10:1:23016569:23019494:-1 gene:AT1G62300 transcript:AT1G62300.1 gene_biotype:protein_coding transcript_biotype:protein_coding gene_symbol:WRKY6 description:WRKY family transcription factor [Source:NCBI gene (formerly Entrezgene);Acc:842527]
Onovi6aG0268900	-2.29555	1.31853e-14	533.922	D vs Control	Downregulated	-	Domain of unknown function (DUF3511)	AT5G11970.1 pep chromosome:TAIR10:5:3862849:3863824:-1 gene:AT5G11970 transcript:AT5G11970.1 gene_biotype:protein_coding transcript_biotype:protein_coding gene_symbol:AT5G11970 description:ABC family ABC transporter, putative (DUF3511) [Source:NCBI gene (formerly Entrezgene);Acc:831070]
Onovi5bG0359800	-1.99774	1.32605e-14	432.726	D vs Control	Downregulated	-	disease resistance	AT3G14470.2 pep chromosome:TAIR10:3:4857745:4861293:1 gene:AT3G14470 transcript:AT3G14470.2 gene_biotype:protein_coding transcript_biotype:protein_coding gene_symbol:AT3G14470 description:NB-ARC domain-containing disease resistance protein [Source:NCBI gene (formerly Entrezgene);Acc:820670]
Onovi1dG0423800	-2.0847	1.34328e-14	2062.14	D vs Control	Downregulated	-	Auxin-induced in root cultures protein	AT3G07390.1 pep chromosome:TAIR10:3:2365301:2366496:1 gene:AT3G07390 transcript:AT3G07390.1 gene_biotype:protein_coding transcript_biotype:protein_coding gene_symbol:AIR12 description:auxin-induced in root cultures-like protein [Source:NCBI gene (formerly Entrezgene);Acc:819927]
Onovi7cG0402200	-3.06168	1.4169e-14	859.254	D vs Control	Downregulated	-	Cysteine-rich receptor-like protein kinase	AT4G38830.1 pep chromosome:TAIR10:4:18122175:18124943:1 gene:AT4G38830 transcript:AT4G38830.1 gene_biotype:protein_coding transcript_biotype:protein_coding gene_symbol:CRK26 description:cysteine-rich RLK (RECEPTOR-like protein kinase) 26 [Source:NCBI gene (formerly Entrezgene);Acc:830038]
Onovi1bG0353400	-2.88098	1.44287e-14	670.791	D vs Control	Downregulated	-	LRR receptor-like serine threonine-protein kinase	AT2G24130.2 pep chromosome:TAIR10:2:10258107:10261352:1 gene:AT2G24130 transcript:AT2G24130.2 gene_biotype:protein_coding transcript_biotype:protein_coding gene_symbol:AT2G24130 description:Leucine-rich receptor-like protein kinase family protein [Source:NCBI gene (formerly Entrezgene);Acc:816947]
Onovi6cG0150000	-2.41312	1.46249e-14	18264.1	D vs Control	Downregulated	ACO1	Belongs to the iron ascorbate-dependent oxidoreductase family	AT1G05010.1 pep chromosome:TAIR10:1:1431177:1433010:-1 gene:AT1G05010 transcript:AT1G05010.1 gene_biotype:protein_coding transcript_biotype:protein_coding gene_symbol:EFE description:ethylene-forming enzyme [Source:NCBI gene (formerly Entrezgene);Acc:839345]
Onovi4bG0220000	-2.51457	1.49331e-14	685.674	D vs Control	Downregulated	-	L-type lectin-domain containing receptor kinase	AT2G37710.1 pep chromosome:TAIR10:2:15814531:15817088:-1 gene:AT2G37710 transcript:AT2G37710.1 gene_biotype:protein_coding transcript_biotype:protein_coding gene_symbol:RLK description:receptor lectin kinase [Source:NCBI gene (formerly Entrezgene);Acc:818348]
Onovi6aG0118600	-1.51877	1.49995e-14	3088.78	D vs Control	Downregulated	-	Protein NRT1 PTR FAMILY	AT2G40460.1 pep chromosome:TAIR10:2:16896907:16901670:1 gene:AT2G40460 transcript:AT2G40460.1 gene_biotype:protein_coding transcript_biotype:protein_coding gene_symbol:AT2G40460 description:Major facilitator superfamily protein [Source:NCBI gene (formerly Entrezgene);Acc:818640]
Onovi6bG0155500	-3.99764	1.50736e-14	244.309	D vs Control	Downregulated	-	Belongs to the UDP-glycosyltransferase family	AT1G22380.1 pep chromosome:TAIR10:1:7900355:7902427:-1 gene:AT1G22380 transcript:AT1G22380.1 gene_biotype:protein_coding transcript_biotype:protein_coding gene_symbol:UGT85A3 description:UDP-glucosyl transferase 85A3 [Source:NCBI gene (formerly Entrezgene);Acc:838845]
Onovi1cG0016100	-2.77362	1.52242e-14	906.184	D vs Control	Downregulated	-	Belongs to the UDP-glycosyltransferase family	AT2G15490.3 pep chromosome:TAIR10:2:6761635:6763474:1 gene:AT2G15490 transcript:AT2G15490.3 gene_biotype:protein_coding transcript_biotype:protein_coding gene_symbol:UGT73B4 description:UDP-glycosyltransferase 73B4 [Source:NCBI gene (formerly Entrezgene);Acc:816041]
Onovi3dG0292400	-5.56814	1.53722e-14	8556.43	D vs Control	Downregulated	-	Belongs to the ABC transporter superfamily. ABCG family. PDR (TC 3.A.1.205) subfamily	AT1G15520.1 pep chromosome:TAIR10:1:5331858:5338326:-1 gene:AT1G15520 transcript:AT1G15520.1 gene_biotype:protein_coding transcript_biotype:protein_coding gene_symbol:ABCG40 description:pleiotropic drug resistance 12 [Source:NCBI gene (formerly Entrezgene);Acc:838122]
Onovi3cG0214000	-2.59964	1.5778e-14	481.258	D vs Control	Downregulated	-	Belongs to the peroxidase family. Classical plant (class III) peroxidase subfamily	AT5G05340.1 pep chromosome:TAIR10:5:1578869:1580875:-1 gene:AT5G05340 transcript:AT5G05340.1 gene_biotype:protein_coding transcript_biotype:protein_coding gene_symbol:PRX52 description:Peroxidase superfamily protein [Source:NCBI gene (formerly Entrezgene);Acc:830416]
Onovi4cG0076400	-1.50186	1.60335e-14	1131.94	D vs Control	Downregulated	-	Belongs to the major facilitator superfamily. Sugar transporter (TC 2.A.1.1) family	AT2G48020.1 pep chromosome:TAIR10:2:19644021:19647362:1 gene:AT2G48020 transcript:AT2G48020.1 gene_biotype:protein_coding transcript_biotype:protein_coding gene_symbol:AT2G48020 description:Major facilitator superfamily protein [Source:NCBI gene (formerly Entrezgene);Acc:819414]
Onovi2bG0240200	-2.87757	1.62419e-14	1229.48	D vs Control	Downregulated	-	Short calmodulin-binding motif containing conserved Ile and Gln residues.	AT2G26190.1 pep chromosome:TAIR10:2:11147638:11150754:-1 gene:AT2G26190 transcript:AT2G26190.1 gene_biotype:protein_coding transcript_biotype:protein_coding gene_symbol:AT2G26190 description:calmodulin-binding family protein [Source:NCBI gene (formerly Entrezgene);Acc:817159]
Onovi7aG0261000	-3.61197	1.63556e-14	103.315	D vs Control	Downregulated	-	Serine threonine-protein kinase-like protein	AT3G09780.1 pep chromosome:TAIR10:3:3000714:3003454:-1 gene:AT3G09780 transcript:AT3G09780.1 gene_biotype:protein_coding transcript_biotype:protein_coding gene_symbol:CCR1 description:CRINKLY4 related 1 [Source:NCBI gene (formerly Entrezgene);Acc:820136]
Onovi7dG0403700	-2.34527	1.63556e-14	850.008	D vs Control	Downregulated	-	Hydrolyzes acetyl esters in homogalacturonan regions of pectin. In type I primary cell wall, galacturonic acid residues of pectin can be acetylated at the O-2 and O-3 positions. Decreasing the degree of acetylation of pectin gels in vitro alters their physical properties	AT5G23870.4 pep chromosome:TAIR10:5:8045540:8050395:-1 gene:AT5G23870 transcript:AT5G23870.4 gene_biotype:protein_coding transcript_biotype:protein_coding gene_symbol:AT5G23870 description:Pectinacetylesterase family protein [Source:NCBI gene (formerly Entrezgene);Acc:832452]
Onovi7aG0432100	-1.47314	1.66906e-14	1035.88	D vs Control	Downregulated	-	Extensin-2-like	-
Onovi2cG0320000	-1.53358	1.74577e-14	9286.14	D vs Control	Downregulated	-	ABC transporter C family member	AT3G13080.1 pep chromosome:TAIR10:3:4195770:4201734:-1 gene:AT3G13080 transcript:AT3G13080.1 gene_biotype:protein_coding transcript_biotype:protein_coding gene_symbol:ABCC3 description:multidrug resistance-associated protein 3 [Source:NCBI gene (formerly Entrezgene);Acc:820496]
Onovi2cG0536900	-1.30187	1.77755e-14	879.796	D vs Control	Downregulated	-	Belongs to the disease resistance NB-LRR family	AT1G15890.1 pep chromosome:TAIR10:1:5461309:5464241:1 gene:AT1G15890 transcript:AT1G15890.1 gene_biotype:protein_coding transcript_biotype:protein_coding gene_symbol:AT1G15890 description:Disease resistance protein (CC-NBS-LRR class) family [Source:NCBI gene (formerly Entrezgene);Acc:838159]
Onovi5aG0189800	-3.27461	1.78777e-14	1016.25	D vs Control	Downregulated	-	Protein FAF-like, chloroplastic	AT5G22090.2 pep chromosome:TAIR10:5:7314583:7321743:-1 gene:AT5G22090 transcript:AT5G22090.2 gene_biotype:protein_coding transcript_biotype:protein_coding gene_symbol:AT5G22090 description:FAF-like protein (DUF3049) [Source:NCBI gene (formerly Entrezgene);Acc:832270]
Onovi2aG0518500	-1.13911	1.80883e-14	710.257	D vs Control	Downregulated	-	Belongs to the protein kinase superfamily. Ser Thr protein kinase family	AT1G06840.1 pep chromosome:TAIR10:1:2097747:2103507:-1 gene:AT1G06840 transcript:AT1G06840.1 gene_biotype:protein_coding transcript_biotype:protein_coding gene_symbol:AT1G06840 description:Leucine-rich repeat protein kinase family protein [Source:NCBI gene (formerly Entrezgene);Acc:837196]
Onovi1aG0358600	-3.52988	1.82506e-14	1160.83	D vs Control	Downregulated	-	RESISTANCE protein	AT4G16990.1 pep chromosome:TAIR10:4:9560135:9565453:1 gene:AT4G16990 transcript:AT4G16990.1 gene_biotype:protein_coding transcript_biotype:protein_coding gene_symbol:RLM3 description:disease resistance protein (TIR-NBS class) [Source:NCBI gene (formerly Entrezgene);Acc:827407]
Onovi5aG0038800	-1.47075	1.85703e-14	10093.1	D vs Control	Downregulated	-	Mediates both low-affinity uptake and efflux of sugar across the membrane	AT5G50800.1 pep chromosome:TAIR10:5:20665068:20667312:-1 gene:AT5G50800 transcript:AT5G50800.1 gene_biotype:protein_coding transcript_biotype:protein_coding gene_symbol:SWEET13 description:Nodulin MtN3 family protein [Source:NCBI gene (formerly Entrezgene);Acc:835152]
Onovi3dG0046100	-1.80089	1.88603e-14	1784.86	D vs Control	Downregulated	-	serine threonine-protein kinase	AT1G25390.2 pep chromosome:TAIR10:1:8906029:8909334:-1 gene:AT1G25390 transcript:AT1G25390.2 gene_biotype:protein_coding transcript_biotype:protein_coding gene_symbol:AT1G25390 description:Protein kinase superfamily protein [Source:NCBI gene (formerly Entrezgene);Acc:839125]
Onovi5cG0091100	-4.62401	1.90072e-14	294.521	D vs Control	Downregulated	-	-	-
Onovi3aG0232200	-4.12724	1.91333e-14	172.813	D vs Control	Downregulated	-	ZINC FINGER protein	AT1G03840.1 pep chromosome:TAIR10:1:967470:970334:-1 gene:AT1G03840 transcript:AT1G03840.1 gene_biotype:protein_coding transcript_biotype:protein_coding gene_symbol:MGP description:C2H2 and C2HC zinc fingers superfamily protein [Source:NCBI gene (formerly Entrezgene);Acc:839396]
Onovi2dG0493200	-1.5837	1.98294e-14	686.998	D vs Control	Downregulated	-	Belongs to the glycosyl hydrolase 5 (cellulase A) family	-
Onovi2bG0070900	-3.01931	2.1004e-14	1360.68	D vs Control	Downregulated	-	Transporter	AT5G65980.1 pep chromosome:TAIR10:5:26392336:26394768:1 gene:AT5G65980 transcript:AT5G65980.1 gene_biotype:protein_coding transcript_biotype:protein_coding gene_symbol:AT5G65980 description:Auxin efflux carrier family protein [Source:NCBI gene (formerly Entrezgene);Acc:836728]
Onovi5dG0294000	-3.62157	2.1128e-14	471.766	D vs Control	Downregulated	-	Plant protein of unknown function	AT4G31980.1 pep chromosome:TAIR10:4:15464642:15469204:1 gene:AT4G31980 transcript:AT4G31980.1 gene_biotype:protein_coding transcript_biotype:protein_coding gene_symbol:AT4G31980 description:PPPDE thiol peptidase family protein [Source:NCBI gene (formerly Entrezgene);Acc:829328]
Onovi1bG0259800	-1.5115	2.13174e-14	777.445	D vs Control	Downregulated	-	Wall-associated receptor kinase	AT1G21270.1 pep chromosome:TAIR10:1:7444749:7448483:1 gene:AT1G21270 transcript:AT1G21270.1 gene_biotype:protein_coding transcript_biotype:protein_coding gene_symbol:WAK2 description:wall-associated kinase 2 [Source:NCBI gene (formerly Entrezgene);Acc:838723]
Onovi1cG0133200	-2.1513	2.16525e-14	507.895	D vs Control	Downregulated	-	Type I inositol 1,4,5-trisphosphate 5-phosphatase	AT4G18010.1 pep chromosome:TAIR10:4:9991001:9994524:-1 gene:AT4G18010 transcript:AT4G18010.1 gene_biotype:protein_coding transcript_biotype:protein_coding gene_symbol:IP5PII description:myo-inositol polyphosphate 5-phosphatase 2 [Source:NCBI gene (formerly Entrezgene);Acc:827526]
Onovi5bG0373000	-3.25265	2.16525e-14	741.596	D vs Control	Downregulated	-	Removes the phosphate from trehalose 6-phosphate to produce free trehalose	AT5G51460.4 pep chromosome:TAIR10:5:20900860:20904585:1 gene:AT5G51460 transcript:AT5G51460.4 gene_biotype:protein_coding transcript_biotype:protein_coding gene_symbol:ATTPPA description:Haloacid dehalogenase-like hydrolase (HAD) superfamily protein [Source:NCBI gene (formerly Entrezgene);Acc:835220]
Onovi5cG0009800	-1.86682	2.20694e-14	2869.84	D vs Control	Downregulated	-	Thioredoxin	AT1G76020.1 pep chromosome:TAIR10:1:28532045:28533694:-1 gene:AT1G76020 transcript:AT1G76020.1 gene_biotype:protein_coding transcript_biotype:protein_coding gene_symbol:AT1G76020 description:Thioredoxin superfamily protein [Source:NCBI gene (formerly Entrezgene);Acc:843933]
Onovi2dG0042400	-9.58585	2.20694e-14	72.7753	D vs Control	Downregulated	-	VQ motif-containing protein	AT2G22880.1 pep chromosome:TAIR10:2:9741119:9741463:-1 gene:AT2G22880 transcript:AT2G22880.1 gene_biotype:protein_coding transcript_biotype:protein_coding gene_symbol:AT2G22880 description:VQ motif-containing protein [Source:NCBI gene (formerly Entrezgene);Acc:816819]
Onovi7cG0331600	-2.34453	2.21502e-14	294.079	D vs Control	Downregulated	-	Long chain acyl-CoA synthetase	AT2G47240.3 pep chromosome:TAIR10:2:19393584:19397831:1 gene:AT2G47240 transcript:AT2G47240.3 gene_biotype:protein_coding transcript_biotype:protein_coding gene_symbol:LACS1 description:AMP-dependent synthetase and ligase family protein [Source:NCBI gene (formerly Entrezgene);Acc:819337]
Onovi5dG0150800	-2.62863	2.28374e-14	243.1	D vs Control	Downregulated	-	Protein of unknown function, DUF538	AT5G54530.1 pep chromosome:TAIR10:5:22152724:22154466:1 gene:AT5G54530 transcript:AT5G54530.1 gene_biotype:protein_coding transcript_biotype:protein_coding gene_symbol:AT5G54530 description:serine protease, putative (Protein of unknown function, DUF538) [Source:NCBI gene (formerly Entrezgene);Acc:835541]
Onovi3aG0112000	-1.42899	2.36164e-14	1840.77	D vs Control	Downregulated	SUC1	transmembrane transporter sucrose hydrogen symporter sugar hydrogen symporter	AT2G14670.1 pep chromosome:TAIR10:2:6274606:6276317:-1 gene:AT2G14670 transcript:AT2G14670.1 gene_biotype:protein_coding transcript_biotype:protein_coding gene_symbol:SUC8 description:sucrose-proton symporter 8 [Source:NCBI gene (formerly Entrezgene);Acc:815955]
Onovi3bG0217700	-3.07246	2.53836e-14	411.546	D vs Control	Downregulated	-	Belongs to the peroxidase family. Classical plant (class III) peroxidase subfamily	AT5G05340.1 pep chromosome:TAIR10:5:1578869:1580875:-1 gene:AT5G05340 transcript:AT5G05340.1 gene_biotype:protein_coding transcript_biotype:protein_coding gene_symbol:PRX52 description:Peroxidase superfamily protein [Source:NCBI gene (formerly Entrezgene);Acc:830416]
Onovi1cG0144700	-1.41686	2.55749e-14	1726.78	D vs Control	Downregulated	-	tRNA-dihydrouridine(16 17) synthase NAD(P)( ) -like	AT5G67220.1 pep chromosome:TAIR10:5:26820121:26821964:-1 gene:AT5G67220 transcript:AT5G67220.1 gene_biotype:protein_coding transcript_biotype:protein_coding gene_symbol:AT5G67220 description:FMN-linked oxidoreductases superfamily protein [Source:NCBI gene (formerly Entrezgene);Acc:836857]
Onovi2dG0030000	-3.18346	2.78589e-14	302.932	D vs Control	Downregulated	-	Nitrate transporter	AT1G12110.1 pep chromosome:TAIR10:1:4105223:4109601:1 gene:AT1G12110 transcript:AT1G12110.1 gene_biotype:protein_coding transcript_biotype:protein_coding gene_symbol:NRT1.1 description:nitrate transporter 1.1 [Source:NCBI gene (formerly Entrezgene);Acc:837763]
Onovi7aG0367200	-1.75676	2.89025e-14	531.82	D vs Control	Downregulated	-	Belongs to the UDP-glycosyltransferase family	AT4G15550.1 pep chromosome:TAIR10:4:8877590:8879327:-1 gene:AT4G15550 transcript:AT4G15550.1 gene_biotype:protein_coding transcript_biotype:protein_coding gene_symbol:IAGLU description:indole-3-acetate beta-D-glucosyltransferase [Source:NCBI gene (formerly Entrezgene);Acc:827229]
Onovi1aG0063500	-1.7148	3.02604e-14	451.561	D vs Control	Downregulated	-	hemolysis in other organism	AT4G30900.3 pep chromosome:TAIR10:4:15039426:15042380:1 gene:AT4G30900 transcript:AT4G30900.3 gene_biotype:protein_coding transcript_biotype:protein_coding gene_symbol:AT4G30900 description:DNAse I-like superfamily protein [Source:NCBI gene (formerly Entrezgene);Acc:829214]
Onovi2aG0092300	-2.30594	3.02604e-14	661.681	D vs Control	Downregulated	-	ABC transporter C family member	AT2G34660.2 pep chromosome:TAIR10:2:14602470:14612565:1 gene:AT2G34660 transcript:AT2G34660.2 gene_biotype:protein_coding transcript_biotype:protein_coding gene_symbol:ABCC2 description:multidrug resistance-associated protein 2 [Source:NCBI gene (formerly Entrezgene);Acc:818031]
Onovi7cG0365600	-2.70983	3.20126e-14	526.977	D vs Control	Downregulated	-	Belongs to the peptidase S10 family	AT3G07990.1 pep chromosome:TAIR10:3:2552394:2554921:1 gene:AT3G07990 transcript:AT3G07990.1 gene_biotype:protein_coding transcript_biotype:protein_coding gene_symbol:SCPL27 description:serine carboxypeptidase-like 27 [Source:NCBI gene (formerly Entrezgene);Acc:819990]
Onovi1cG0211700	-2.53626	3.23433e-14	3132.94	D vs Control	Downregulated	-	Domain of unknown function (DUF296)	AT3G61310.1 pep chromosome:TAIR10:3:22687610:22693150:-1 gene:AT3G61310 transcript:AT3G61310.1 gene_biotype:protein_coding transcript_biotype:protein_coding gene_symbol:AT3G61310 description:AT hook motif DNA-binding family protein [Source:NCBI gene (formerly Entrezgene);Acc:825303]
Onovi2bG0490900	-2.5241	3.24816e-14	639.234	D vs Control	Downregulated	-	Cysteine-rich receptor-like protein kinase	AT4G38830.1 pep chromosome:TAIR10:4:18122175:18124943:1 gene:AT4G38830 transcript:AT4G38830.1 gene_biotype:protein_coding transcript_biotype:protein_coding gene_symbol:CRK26 description:cysteine-rich RLK (RECEPTOR-like protein kinase) 26 [Source:NCBI gene (formerly Entrezgene);Acc:830038]
Onovi3aG0200500	-4.97086	3.30126e-14	130.007	D vs Control	Downregulated	-	LRR receptor-like serine threonine-protein kinase	AT1G53430.1 pep chromosome:TAIR10:1:19934987:19941185:1 gene:AT1G53430 transcript:AT1G53430.1 gene_biotype:protein_coding transcript_biotype:protein_coding gene_symbol:AT1G53430 description:Leucine-rich repeat transmembrane protein kinase [Source:NCBI gene (formerly Entrezgene);Acc:841778]
Onovi5dG0138800	-1.89937	3.34386e-14	1797.56	D vs Control	Downregulated	-	Sulfate transporter	AT1G23090.1 pep chromosome:TAIR10:1:8184925:8189234:-1 gene:AT1G23090 transcript:AT1G23090.1 gene_biotype:protein_coding transcript_biotype:protein_coding gene_symbol:AST91 description:sulfate transporter 91 [Source:NCBI gene (formerly Entrezgene);Acc:838917]
Onovi3bG0046600	-1.78869	3.47897e-14	1778.77	D vs Control	Downregulated	-	serine threonine-protein kinase	AT1G25390.2 pep chromosome:TAIR10:1:8906029:8909334:-1 gene:AT1G25390 transcript:AT1G25390.2 gene_biotype:protein_coding transcript_biotype:protein_coding gene_symbol:AT1G25390 description:Protein kinase superfamily protein [Source:NCBI gene (formerly Entrezgene);Acc:839125]
Onovi3cG0059200	-3.29809	3.48344e-14	373.913	D vs Control	Downregulated	-	Bark storage protein	AT4G28940.1 pep chromosome:TAIR10:4:14274341:14277252:1 gene:AT4G28940 transcript:AT4G28940.1 gene_biotype:protein_coding transcript_biotype:protein_coding gene_symbol:AT4G28940 description:Phosphorylase superfamily protein [Source:NCBI gene (formerly Entrezgene);Acc:829015]
Onovi4dG0143000	-1.57726	3.61661e-14	8019.27	D vs Control	Downregulated	AFB3	Protein AUXIN SIGNALING F-BOX	AT3G26810.1 pep chromosome:TAIR10:3:9867652:9870782:1 gene:AT3G26810 transcript:AT3G26810.1 gene_biotype:protein_coding transcript_biotype:protein_coding gene_symbol:AFB2 description:auxin signaling F-box 2 [Source:NCBI gene (formerly Entrezgene);Acc:822296]
Onovi1aG0133700	-2.56104	3.68337e-14	389.415	D vs Control	Downregulated	-	Type I inositol 1,4,5-trisphosphate 5-phosphatase	AT4G18010.1 pep chromosome:TAIR10:4:9991001:9994524:-1 gene:AT4G18010 transcript:AT4G18010.1 gene_biotype:protein_coding transcript_biotype:protein_coding gene_symbol:IP5PII description:myo-inositol polyphosphate 5-phosphatase 2 [Source:NCBI gene (formerly Entrezgene);Acc:827526]
Onovi3aG0242000	-1.90018	3.69184e-14	164.608	D vs Control	Downregulated	-	Equilibrative nucleotide transporter 3-like	AT4G05120.2 pep chromosome:TAIR10:4:2632604:2634917:-1 gene:AT4G05120 transcript:AT4G05120.2 gene_biotype:protein_coding transcript_biotype:protein_coding gene_symbol:FUR1 description:Major facilitator superfamily protein [Source:NCBI gene (formerly Entrezgene);Acc:825857]
Onovi1dG0035300	-1.79531	3.93469e-14	281.369	D vs Control	Downregulated	-	-	AT1G48330.1 pep chromosome:TAIR10:1:17863660:17864558:1 gene:AT1G48330 transcript:AT1G48330.1 gene_biotype:protein_coding transcript_biotype:protein_coding gene_symbol:AT1G48330 description:SsrA-binding protein [Source:NCBI gene (formerly Entrezgene);Acc:841253]
Onovi1cG0427500	-2.6364	4.05996e-14	2968.02	D vs Control	Downregulated	-	Probably inactive leucine-rich repeat receptor-like protein kinase	AT5G48380.1 pep chromosome:TAIR10:5:19604089:19607147:-1 gene:AT5G48380 transcript:AT5G48380.1 gene_biotype:protein_coding transcript_biotype:protein_coding gene_symbol:BIR1 description:BAK1-interacting receptor-like kinase 1 [Source:NCBI gene (formerly Entrezgene);Acc:834892]
Onovi3dG0174700	-3.10394	4.14319e-14	1494.87	D vs Control	Downregulated	-	Serine threonine-protein kinase	AT4G27290.2 pep chromosome:TAIR10:4:13666076:13669202:1 gene:AT4G27290 transcript:AT4G27290.2 gene_biotype:protein_coding transcript_biotype:protein_coding gene_symbol:AT4G27290 description:S-locus lectin protein kinase family protein [Source:NCBI gene (formerly Entrezgene);Acc:828837]
Onovi2bG0311600	-1.43965	4.3342e-14	7707.86	D vs Control	Downregulated	-	ABC transporter C family member	AT3G13080.1 pep chromosome:TAIR10:3:4195770:4201734:-1 gene:AT3G13080 transcript:AT3G13080.1 gene_biotype:protein_coding transcript_biotype:protein_coding gene_symbol:ABCC3 description:multidrug resistance-associated protein 3 [Source:NCBI gene (formerly Entrezgene);Acc:820496]
Onovi4dG0198200	-2.86886	4.36968e-14	255.66	D vs Control	Downregulated	-	RING-H2 finger protein	AT3G10910.1 pep chromosome:TAIR10:3:3412911:3414019:-1 gene:AT3G10910 transcript:AT3G10910.1 gene_biotype:protein_coding transcript_biotype:protein_coding gene_symbol:AT3G10910 description:RING/U-box superfamily protein [Source:NCBI gene (formerly Entrezgene);Acc:820261]
Onovi5dG0100900	-1.74247	4.37035e-14	4678.37	D vs Control	Downregulated	-	-	AT5G64550.1 pep chromosome:TAIR10:5:25801528:25804980:-1 gene:AT5G64550 transcript:AT5G64550.1 gene_biotype:protein_coding transcript_biotype:protein_coding gene_symbol:AT5G64550 description:loricrin-like protein [Source:NCBI gene (formerly Entrezgene);Acc:836576]
Onovi2bG0354900	-2.58182	4.3991e-14	1879.58	D vs Control	Downregulated	-	sodium-coupled neutral amino acid transporter	AT3G56200.1 pep chromosome:TAIR10:3:20849762:20852104:1 gene:AT3G56200 transcript:AT3G56200.1 gene_biotype:protein_coding transcript_biotype:protein_coding gene_symbol:AT3G56200 description:Transmembrane amino acid transporter family protein [Source:NCBI gene (formerly Entrezgene);Acc:824786]
Onovi5cG0227600	-2.47058	4.46484e-14	2441.71	D vs Control	Downregulated	-	Belongs to the cytochrome P450 family	AT4G37310.1 pep chromosome:TAIR10:4:17555899:17559104:-1 gene:AT4G37310 transcript:AT4G37310.1 gene_biotype:protein_coding transcript_biotype:protein_coding gene_symbol:CYP81H1 description:cytochrome P450, family 81, subfamily H, polypeptide 1 [Source:NCBI gene (formerly Entrezgene);Acc:829886]
Onovi6cG0038800	-2.59677	4.47148e-14	2612.59	D vs Control	Downregulated	-	Cysteine-rich receptor-like protein kinase	AT1G70520.1 pep chromosome:TAIR10:1:26584729:26587628:-1 gene:AT1G70520 transcript:AT1G70520.1 gene_biotype:protein_coding transcript_biotype:protein_coding gene_symbol:CRK2 description:cysteine-rich RLK (RECEPTOR-like protein kinase) 2 [Source:NCBI gene (formerly Entrezgene);Acc:843389]
Onovi2dG0527900	-3.27479	4.52989e-14	996.796	D vs Control	Downregulated	-	butyrate--CoA ligase AAE11, peroxisomal-like	AT1G65880.1 pep chromosome:TAIR10:1:24508482:24510742:-1 gene:AT1G65880 transcript:AT1G65880.1 gene_biotype:protein_coding transcript_biotype:protein_coding gene_symbol:BZO1 description:benzoyloxyglucosinolate 1 [Source:NCBI gene (formerly Entrezgene);Acc:842900]
Onovi5cG0167800	-1.56255	4.57709e-14	1164.24	D vs Control	Downregulated	-	VWA / Hh protein intein-like	AT5G60710.1 pep chromosome:TAIR10:5:24410581:24415145:-1 gene:AT5G60710 transcript:AT5G60710.1 gene_biotype:protein_coding transcript_biotype:protein_coding gene_symbol:AT5G60710 description:Zinc finger (C3HC4-type RING finger) family protein [Source:NCBI gene (formerly Entrezgene);Acc:836192]
Onovi7cG0068000	-1.93474	4.77199e-14	775.279	D vs Control	Downregulated	-	Plant pleckstrin homology-like region	AT4G14740.2 pep chromosome:TAIR10:4:8450158:8454159:-1 gene:AT4G14740 transcript:AT4G14740.2 gene_biotype:protein_coding transcript_biotype:protein_coding gene_symbol:AT4G14740 description:auxin canalization protein (DUF828) [Source:NCBI gene (formerly Entrezgene);Acc:827127]
Onovi7dG0304000	-2.55022	4.93235e-14	18026.5	D vs Control	Downregulated	-	Inorganic phosphate transporter	AT2G38940.1 pep chromosome:TAIR10:2:16257157:16260253:1 gene:AT2G38940 transcript:AT2G38940.1 gene_biotype:protein_coding transcript_biotype:protein_coding gene_symbol:PHT1;4 description:phosphate transporter 1;4 [Source:NCBI gene (formerly Entrezgene);Acc:818479]
Onovi5bG0025700	-1.24778	4.9781e-14	1075.42	D vs Control	Downregulated	UGE1	bifunctional UDP-glucose 4-epimerase and UDP-xylose 4-epimerase	AT1G12780.1 pep chromosome:TAIR10:1:4355926:4358894:-1 gene:AT1G12780 transcript:AT1G12780.1 gene_biotype:protein_coding transcript_biotype:protein_coding gene_symbol:UGE1 description:UDP-D-glucose/UDP-D-galactose 4-epimerase 1 [Source:NCBI gene (formerly Entrezgene);Acc:837834]
Onovi1cG0151900	-1.52195	5.03533e-14	266.585	D vs Control	Downregulated	-	wall-associated receptor kinase-like	AT2G23450.1 pep chromosome:TAIR10:2:9988678:9991526:-1 gene:AT2G23450 transcript:AT2G23450.1 gene_biotype:protein_coding transcript_biotype:protein_coding gene_symbol:AT2G23450 description:Protein kinase superfamily protein [Source:NCBI gene (formerly Entrezgene);Acc:816877]
Onovi5dG0251300	-3.49163	5.37155e-14	1502.86	D vs Control	Downregulated	-	Belongs to the cytochrome P450 family	AT4G37310.1 pep chromosome:TAIR10:4:17555899:17559104:-1 gene:AT4G37310 transcript:AT4G37310.1 gene_biotype:protein_coding transcript_biotype:protein_coding gene_symbol:CYP81H1 description:cytochrome P450, family 81, subfamily H, polypeptide 1 [Source:NCBI gene (formerly Entrezgene);Acc:829886]
Onovi4cG0225800	-2.36243	5.45519e-14	6761.22	D vs Control	Downregulated	-	Heat shock cognate 70 kDa	AT3G12580.1 pep chromosome:TAIR10:3:3991117:3993886:-1 gene:AT3G12580 transcript:AT3G12580.1 gene_biotype:protein_coding transcript_biotype:protein_coding gene_symbol:HSP70 description:heat shock protein 70 [Source:NCBI gene (formerly Entrezgene);Acc:820438]
Onovi4dG0276300	-1.39918	5.50042e-14	1252.75	D vs Control	Downregulated	-	exocyst complex component	AT3G29400.1 pep chromosome:TAIR10:3:11297180:11299695:-1 gene:AT3G29400 transcript:AT3G29400.1 gene_biotype:protein_coding transcript_biotype:protein_coding gene_symbol:EXO70E1 description:exocyst subunit exo70 family protein E1 [Source:NCBI gene (formerly Entrezgene);Acc:822601]
Onovi4bG0267400	-2.77668	5.64039e-14	4095.16	D vs Control	Downregulated	-	receptor-like protein kinase	AT3G51550.1 pep chromosome:TAIR10:3:19117584:19120949:-1 gene:AT3G51550 transcript:AT3G51550.1 gene_biotype:protein_coding transcript_biotype:protein_coding gene_symbol:FER description:Malectin/receptor-like protein kinase family protein [Source:NCBI gene (formerly Entrezgene);Acc:824318]
Onovi6dG0199400	-3.4259	5.95489e-14	220.864	D vs Control	Downregulated	-	Zinc finger protein CONSTANS-like	AT5G53420.1 pep chromosome:TAIR10:5:21673458:21675803:1 gene:AT5G53420 transcript:AT5G53420.1 gene_biotype:protein_coding transcript_biotype:protein_coding gene_symbol:AT5G53420 description:CCT motif family protein [Source:NCBI gene (formerly Entrezgene);Acc:835423]
Onovi5dG0222400	-2.41712	6.12774e-14	405.857	D vs Control	Downregulated	-	Guanine nucleotide-binding protein subunit	AT4G34460.1 pep chromosome:TAIR10:4:16477031:16479620:-1 gene:AT4G34460 transcript:AT4G34460.1 gene_biotype:protein_coding transcript_biotype:protein_coding gene_symbol:AGB1 description:GTP binding protein beta 1 [Source:NCBI gene (formerly Entrezgene);Acc:829597]
Onovi7aG0295600	-2.78274	6.15455e-14	18616.5	D vs Control	Downregulated	-	Inorganic phosphate transporter	AT2G38940.1 pep chromosome:TAIR10:2:16257157:16260253:1 gene:AT2G38940 transcript:AT2G38940.1 gene_biotype:protein_coding transcript_biotype:protein_coding gene_symbol:PHT1;4 description:phosphate transporter 1;4 [Source:NCBI gene (formerly Entrezgene);Acc:818479]
Onovi2cG0182400	-1.67851	6.15846e-14	1696.22	D vs Control	Downregulated	-	glycerophosphoryl diester phosphodiesterase	AT5G55480.1 pep chromosome:TAIR10:5:22474142:22478216:1 gene:AT5G55480 transcript:AT5G55480.1 gene_biotype:protein_coding transcript_biotype:protein_coding gene_symbol:SVL1 description:SHV3-like 1 [Source:NCBI gene (formerly Entrezgene);Acc:835641]
Onovi4dG0002900	-2.16066	6.32355e-14	1258.27	D vs Control	Downregulated	-	subtilisin-like	AT5G67090.1 pep chromosome:TAIR10:5:26773939:26776391:-1 gene:AT5G67090 transcript:AT5G67090.1 gene_biotype:protein_coding transcript_biotype:protein_coding gene_symbol:AT5G67090 description:Subtilisin-like serine endopeptidase family protein [Source:NCBI gene (formerly Entrezgene);Acc:836844]
Onovi2aG0264700	-2.77176	6.39367e-14	1760.66	D vs Control	Downregulated	-	Belongs to the class I-like SAM-binding methyltransferase superfamily. Erg6 SMT family	AT5G13710.2 pep chromosome:TAIR10:5:4423741:4426957:-1 gene:AT5G13710 transcript:AT5G13710.2 gene_biotype:protein_coding transcript_biotype:protein_coding gene_symbol:SMT1 description:sterol methyltransferase 1 [Source:NCBI gene (formerly Entrezgene);Acc:831216]
Onovi7aG0076100	-3.22466	6.58279e-14	3345.69	D vs Control	Downregulated	-	Receptor protein kinase-like protein	AT4G08850.1 pep chromosome:TAIR10:4:5636479:5640952:-1 gene:AT4G08850 transcript:AT4G08850.1 gene_biotype:protein_coding transcript_biotype:protein_coding gene_symbol:AT4G08850 description:Leucine-rich repeat receptor-like protein kinase family protein [Source:NCBI gene (formerly Entrezgene);Acc:826456]
Onovi7aG0361400	-3.43495	6.64364e-14	114.267	D vs Control	Downregulated	-	Domain of unknown function (DUF4220)	AT5G45540.1 pep chromosome:TAIR10:5:18457870:18460914:-1 gene:AT5G45540 transcript:AT5G45540.1 gene_biotype:protein_coding transcript_biotype:protein_coding gene_symbol:AT5G45540 description:transmembrane protein, putative (DUF594) [Source:NCBI gene (formerly Entrezgene);Acc:834590]
Onovi6cG0121700	-1.53546	6.69729e-14	5803.81	D vs Control	Downregulated	-	Protein NRT1 PTR FAMILY	AT2G40460.1 pep chromosome:TAIR10:2:16896907:16901670:1 gene:AT2G40460 transcript:AT2G40460.1 gene_biotype:protein_coding transcript_biotype:protein_coding gene_symbol:AT2G40460 description:Major facilitator superfamily protein [Source:NCBI gene (formerly Entrezgene);Acc:818640]
Onovi7dG0275600	-3.38603	6.69729e-14	1193.04	D vs Control	Downregulated	-	WAT1-related protein	AT2G37460.1 pep chromosome:TAIR10:2:15726338:15729170:-1 gene:AT2G37460 transcript:AT2G37460.1 gene_biotype:protein_coding transcript_biotype:protein_coding gene_symbol:UMAMIT12 description:nodulin MtN21 /EamA-like transporter family protein [Source:NCBI gene (formerly Entrezgene);Acc:818323]
Onovi2cG0331200	-2.54586	6.8637e-14	10041.3	D vs Control	Downregulated	APR1	5'-adenylylsulfate reductase	AT4G04610.1 pep chromosome:TAIR10:4:2324878:2327064:1 gene:AT4G04610 transcript:AT4G04610.1 gene_biotype:protein_coding transcript_biotype:protein_coding gene_symbol:APR1 description:APS reductase 1 [Source:NCBI gene (formerly Entrezgene);Acc:825793]
Onovi5unG0002600	-1.30073	6.87648e-14	825.352	D vs Control	Downregulated	-	TIFY 6B-like	AT3G17860.1 pep chromosome:TAIR10:3:6119707:6123044:1 gene:AT3G17860 transcript:AT3G17860.1 gene_biotype:protein_coding transcript_biotype:protein_coding gene_symbol:JAZ3 description:jasmonate-zim-domain protein 3 [Source:NCBI gene (formerly Entrezgene);Acc:821055]
Onovi3bG0216900	-1.44775	7.06383e-14	957.553	D vs Control	Downregulated	WRKY69	DNA binding domain	AT3G58710.2 pep chromosome:TAIR10:3:21714911:21716916:1 gene:AT3G58710 transcript:AT3G58710.2 gene_biotype:protein_coding transcript_biotype:protein_coding gene_symbol:WRKY69 description:WRKY DNA-binding protein 69 [Source:NCBI gene (formerly Entrezgene);Acc:825040]
Onovi1cG0144600	-2.26399	7.20527e-14	526.059	D vs Control	Downregulated	WRKY11	WRKY transcription factor	AT2G23320.1 pep chromosome:TAIR10:2:9924886:9926372:1 gene:AT2G23320 transcript:AT2G23320.1 gene_biotype:protein_coding transcript_biotype:protein_coding gene_symbol:WRKY15 description:WRKY DNA-binding protein 15 [Source:NCBI gene (formerly Entrezgene);Acc:816864]
Onovi4aG0033100	-5.75765	7.26076e-14	192.868	D vs Control	Downregulated	-	pectinesterase pectinesterase inhibitor	AT4G02330.1 pep chromosome:TAIR10:4:1032350:1035055:1 gene:AT4G02330 transcript:AT4G02330.1 gene_biotype:protein_coding transcript_biotype:protein_coding gene_symbol:ATPMEPCRB description:Plant invertase/pectin methylesterase inhibitor superfamily [Source:NCBI gene (formerly Entrezgene);Acc:828064]
Onovi5bG0194100	-2.66241	7.41864e-14	947.246	D vs Control	Downregulated	-	Protein FAF-like, chloroplastic	AT5G22090.2 pep chromosome:TAIR10:5:7314583:7321743:-1 gene:AT5G22090 transcript:AT5G22090.2 gene_biotype:protein_coding transcript_biotype:protein_coding gene_symbol:AT5G22090 description:FAF-like protein (DUF3049) [Source:NCBI gene (formerly Entrezgene);Acc:832270]
Onovi4bG0252500	-2.5151	7.45099e-14	1398.47	D vs Control	Downregulated	-	protein trichome birefringence-like 19	AT5G15900.2 pep chromosome:TAIR10:5:5189376:5192176:-1 gene:AT5G15900 transcript:AT5G15900.2 gene_biotype:protein_coding transcript_biotype:protein_coding gene_symbol:TBL19 description:TRICHOME BIREFRINGENCE-LIKE 19 [Source:NCBI gene (formerly Entrezgene);Acc:831447]
Onovi7dG0203800	-9.44955	7.4616e-14	66.1573	D vs Control	Downregulated	-	Ethylene-responsive transcription factor	AT5G25190.1 pep chromosome:TAIR10:5:8706745:8707885:-1 gene:AT5G25190 transcript:AT5G25190.1 gene_biotype:protein_coding transcript_biotype:protein_coding gene_symbol:ESE3 description:Integrase-type DNA-binding superfamily protein [Source:NCBI gene (formerly Entrezgene);Acc:832590]
Onovi4dG0065500	-2.47964	7.50672e-14	220.451	D vs Control	Downregulated	DOGT1	Belongs to the UDP-glycosyltransferase family	AT2G36760.1 pep chromosome:TAIR10:2:15412967:15414594:-1 gene:AT2G36760 transcript:AT2G36760.1 gene_biotype:protein_coding transcript_biotype:protein_coding gene_symbol:UGT73C2 description:UDP-glucosyl transferase 73C2 [Source:NCBI gene (formerly Entrezgene);Acc:818248]
Onovi2aG0318600	-1.72744	7.6633e-14	18601.1	D vs Control	Downregulated	-	Stem-specific protein	AT5G19140.1 pep chromosome:TAIR10:5:6423269:6426166:1 gene:AT5G19140 transcript:AT5G19140.1 gene_biotype:protein_coding transcript_biotype:protein_coding gene_symbol:AILP1 description:aluminum induced protein with YGL and LRDR motifs [Source:NCBI gene (formerly Entrezgene);Acc:832034]
Onovi5aG0173000	-1.2524	7.9175e-14	1264.46	D vs Control	Downregulated	-	Belongs to the protein kinase superfamily. Ser Thr protein kinase family	AT1G28440.1 pep chromosome:TAIR10:1:9996713:10000455:1 gene:AT1G28440 transcript:AT1G28440.1 gene_biotype:protein_coding transcript_biotype:protein_coding gene_symbol:HSL1 description:HAESA-like 1 [Source:NCBI gene (formerly Entrezgene);Acc:839742]
Onovi2aG0498800	-2.32218	7.93203e-14	1520.21	D vs Control	Downregulated	NDA1	Internal alternative NAD(P)H-ubiquinone oxidoreductase	AT1G07180.1 pep chromosome:TAIR10:1:2204104:2207099:1 gene:AT1G07180 transcript:AT1G07180.1 gene_biotype:protein_coding transcript_biotype:protein_coding gene_symbol:NDA1 description:alternative NAD(P)H dehydrogenase 1 [Source:NCBI gene (formerly Entrezgene);Acc:837229]
Onovi5cG0327100	-3.72469	8.04642e-14	269.491	D vs Control	Downregulated	-	disease resistance	AT3G14460.1 pep chromosome:TAIR10:3:4851990:4856450:-1 gene:AT3G14460 transcript:AT3G14460.1 gene_biotype:protein_coding transcript_biotype:protein_coding gene_symbol:AT3G14460 description:LRR and NB-ARC domains-containing disease resistance protein [Source:NCBI gene (formerly Entrezgene);Acc:820669]
Onovi5aG0210400	-2.72015	8.29291e-14	122.529	D vs Control	Downregulated	-	-	-
Onovi1aG0382000	-1.03383	8.31998e-14	2196.44	D vs Control	Downregulated	-	Transcription factor	AT5G08520.1 pep chromosome:TAIR10:5:2755144:2758540:-1 gene:AT5G08520 transcript:AT5G08520.1 gene_biotype:protein_coding transcript_biotype:protein_coding gene_symbol:AT5G08520 description:Duplicated homeodomain-like superfamily protein [Source:NCBI gene (formerly Entrezgene);Acc:830751]
Onovi2cG0087300	-2.86939	8.49229e-14	785.763	D vs Control	Downregulated	DUR3	Belongs to the sodium solute symporter (SSF) (TC 2.A.21) family	AT5G45380.1 pep chromosome:TAIR10:5:18390942:18395928:1 gene:AT5G45380 transcript:AT5G45380.1 gene_biotype:protein_coding transcript_biotype:protein_coding gene_symbol:DUR3 description:urea-proton symporter DEGRADATION OF UREA 3 (DUR3) [Source:NCBI gene (formerly Entrezgene);Acc:834574]
Onovi2cG0098200	-2.3186	8.50858e-14	1101.5	D vs Control	Downregulated	-	Phosphoenolpyruvate carboxykinase ATP	AT4G37870.1 pep chromosome:TAIR10:4:17802690:17806705:-1 gene:AT4G37870 transcript:AT4G37870.1 gene_biotype:protein_coding transcript_biotype:protein_coding gene_symbol:PCK1 description:phosphoenolpyruvate carboxykinase 1 [Source:NCBI gene (formerly Entrezgene);Acc:829943]
Onovi2aG0511300	-1.81578	8.5231e-14	17331.5	D vs Control	Downregulated	-	Belongs to the group II decarboxylase family	AT5G17330.1 pep chromosome:TAIR10:5:5710910:5715075:1 gene:AT5G17330 transcript:AT5G17330.1 gene_biotype:protein_coding transcript_biotype:protein_coding gene_symbol:GAD description:glutamate decarboxylase [Source:NCBI gene (formerly Entrezgene);Acc:831599]
Onovi3aG0240600	-2.92096	8.59893e-14	184.497	D vs Control	Downregulated	-	Wound-induced protein	AT4G10270.1 pep chromosome:TAIR10:4:6374734:6375210:1 gene:AT4G10270 transcript:AT4G10270.1 gene_biotype:protein_coding transcript_biotype:protein_coding gene_symbol:AT4G10270 description:Wound-responsive family protein [Source:NCBI gene (formerly Entrezgene);Acc:826619]
Onovi5cG0311400	-2.27458	8.64369e-14	300.797	D vs Control	Downregulated	-	disease resistance	AT3G14470.2 pep chromosome:TAIR10:3:4857745:4861293:1 gene:AT3G14470 transcript:AT3G14470.2 gene_biotype:protein_coding transcript_biotype:protein_coding gene_symbol:AT3G14470 description:NB-ARC domain-containing disease resistance protein [Source:NCBI gene (formerly Entrezgene);Acc:820670]
Onovi2dG0338800	-2.82882	8.69412e-14	414.575	D vs Control	Downregulated	-	Encoded by	AT4G16400.1 pep chromosome:TAIR10:4:9260564:9262670:1 gene:AT4G16400 transcript:AT4G16400.1 gene_biotype:protein_coding transcript_biotype:protein_coding gene_symbol:AT4G16400 description:uncharacterized protein [Source:NCBI gene (formerly Entrezgene);Acc:827334]
Onovi2dG0210000	-2.51743	8.92992e-14	280.652	D vs Control	Downregulated	-	Tyrosine-protein phosphatase	AT1G05000.1 pep chromosome:TAIR10:1:1425539:1428869:1 gene:AT1G05000 transcript:AT1G05000.1 gene_biotype:protein_coding transcript_biotype:protein_coding gene_symbol:PFA-DSP1 description:Phosphotyrosine protein phosphatases superfamily protein [Source:NCBI gene (formerly Entrezgene);Acc:839348]
Onovi5dG0203400	-4.02263	9.3778e-14	726.128	D vs Control	Downregulated	-	ENTH domain	AT3G46540.2 pep chromosome:TAIR10:3:17133960:17136152:-1 gene:AT3G46540 transcript:AT3G46540.2 gene_biotype:protein_coding transcript_biotype:protein_coding gene_symbol:AT3G46540 description:ENTH/VHS family protein [Source:NCBI gene (formerly Entrezgene);Acc:823807]
Onovi4cG0262900	-3.30565	9.52918e-14	1350	D vs Control	Downregulated	-	receptor-like protein kinase	AT5G38240.3 pep chromosome:TAIR10:5:15276974:15279384:-1 gene:AT5G38240 transcript:AT5G38240.3 gene_biotype:protein_coding transcript_biotype:protein_coding gene_symbol:AT5G38240 description:Protein kinase family protein [Source:NCBI gene (formerly Entrezgene);Acc:833806]
Onovi3cG0040700	-3.3448	9.54342e-14	186.072	D vs Control	Downregulated	-	-	AT1G45688.1 pep chromosome:TAIR10:1:17191362:17193314:1 gene:AT1G45688 transcript:AT1G45688.1 gene_biotype:protein_coding transcript_biotype:protein_coding gene_symbol:AT1G45688 description:uncharacterized protein [Source:NCBI gene (formerly Entrezgene);Acc:841102]
Onovi1aG0061500	-1.15269	9.75396e-14	1571.19	D vs Control	Downregulated	-	Autophagy-related protein 11	AT4G30790.1 pep chromosome:TAIR10:4:14992396:14998649:-1 gene:AT4G30790 transcript:AT4G30790.1 gene_biotype:protein_coding transcript_biotype:protein_coding gene_symbol:AT4G30790 description:autophagy-like protein [Source:NCBI gene (formerly Entrezgene);Acc:829202]
Onovi5dG0025800	-1.25402	9.75396e-14	1068.05	D vs Control	Downregulated	UGE1	bifunctional UDP-glucose 4-epimerase and UDP-xylose 4-epimerase	AT1G12780.1 pep chromosome:TAIR10:1:4355926:4358894:-1 gene:AT1G12780 transcript:AT1G12780.1 gene_biotype:protein_coding transcript_biotype:protein_coding gene_symbol:UGE1 description:UDP-D-glucose/UDP-D-galactose 4-epimerase 1 [Source:NCBI gene (formerly Entrezgene);Acc:837834]
Onovi7aG0157700	-2.37115	9.77186e-14	2066.03	D vs Control	Downregulated	-	receptor-like protein kinase	AT4G18250.1 pep chromosome:TAIR10:4:10087205:10090276:-1 gene:AT4G18250 transcript:AT4G18250.1 gene_biotype:protein_coding transcript_biotype:protein_coding gene_symbol:AT4G18250 description:receptor Serine/Threonine kinase-like protein [Source:NCBI gene (formerly Entrezgene);Acc:827551]
Onovi7cG0226900	-2.21234	9.77424e-14	959.748	D vs Control	Downregulated	-	Protein of unknown function (DUF1645)	AT2G26530.2 pep chromosome:TAIR10:2:11282775:11284211:-1 gene:AT2G26530 transcript:AT2G26530.2 gene_biotype:protein_coding transcript_biotype:protein_coding gene_symbol:AR781 description:AR781, pheromone receptor-like protein (DUF1645) [Source:NCBI gene (formerly Entrezgene);Acc:817194]
Onovi2aG0093200	-4.60308	9.869e-14	55.8466	D vs Control	Downregulated	PYL1	Abscisic acid receptor	AT5G46790.1 pep chromosome:TAIR10:5:18983540:18984917:-1 gene:AT5G46790 transcript:AT5G46790.1 gene_biotype:protein_coding transcript_biotype:protein_coding gene_symbol:PYL1 description:PYR1-like 1 [Source:NCBI gene (formerly Entrezgene);Acc:834722]
Onovi6cG0163300	-2.66794	1.00093e-13	1272.99	D vs Control	Downregulated	-	Zinc transporter	AT1G05300.1 pep chromosome:TAIR10:1:1544927:1547849:-1 gene:AT1G05300 transcript:AT1G05300.1 gene_biotype:protein_coding transcript_biotype:protein_coding gene_symbol:ZIP5 description:zinc transporter 5 [Source:NCBI gene (formerly Entrezgene);Acc:837029]
Onovi7aG0156700	-1.47458	1.00892e-13	11760.7	D vs Control	Downregulated	-	Catalyzes the formation of S-adenosylmethionine from methionine and ATP	AT3G17390.1 pep chromosome:TAIR10:3:5952187:5954091:-1 gene:AT3G17390 transcript:AT3G17390.1 gene_biotype:protein_coding transcript_biotype:protein_coding gene_symbol:MTO3 description:S-adenosylmethionine synthetase family protein [Source:NCBI gene (formerly Entrezgene);Acc:821003]
Onovi2bG0129500	-3.38815	1.02507e-13	282.014	D vs Control	Downregulated	-	Belongs to the UDP-glycosyltransferase family	AT1G22380.1 pep chromosome:TAIR10:1:7900355:7902427:-1 gene:AT1G22380 transcript:AT1G22380.1 gene_biotype:protein_coding transcript_biotype:protein_coding gene_symbol:UGT85A3 description:UDP-glucosyl transferase 85A3 [Source:NCBI gene (formerly Entrezgene);Acc:838845]
Onovi4bG0148500	-5.4786	1.03471e-13	93.4365	D vs Control	Downregulated	-	lysine histidine transporter	AT5G40780.1 pep chromosome:TAIR10:5:16323567:16327382:1 gene:AT5G40780 transcript:AT5G40780.1 gene_biotype:protein_coding transcript_biotype:protein_coding gene_symbol:LHT1 description:lysine histidine transporter 1 [Source:NCBI gene (formerly Entrezgene);Acc:834078]
Onovi2cG0534400	-3.07661	1.05295e-13	1249.04	D vs Control	Downregulated	-	Belongs to the NPH3 family	AT2G30520.1 pep chromosome:TAIR10:2:13002727:13005746:-1 gene:AT2G30520 transcript:AT2G30520.1 gene_biotype:protein_coding transcript_biotype:protein_coding gene_symbol:RPT2 description:Phototropic-responsive NPH3 family protein [Source:NCBI gene (formerly Entrezgene);Acc:817601]
Onovi1cG0034900	-1.28179	1.0557e-13	680.454	D vs Control	Downregulated	-	-	AT3G17580.1 pep chromosome:TAIR10:3:6015184:6015944:1 gene:AT3G17580 transcript:AT3G17580.1 gene_biotype:protein_coding transcript_biotype:protein_coding gene_symbol:AT3G17580 description:SsrA-binding protein [Source:NCBI gene (formerly Entrezgene);Acc:821024]
Onovi5dG0195100	-3.64335	1.06558e-13	470.782	D vs Control	Downregulated	-	May be involved in modulation of pathogen defense and leaf cell death	AT1G61560.1 pep chromosome:TAIR10:1:22708468:22712289:-1 gene:AT1G61560 transcript:AT1G61560.1 gene_biotype:protein_coding transcript_biotype:protein_coding gene_symbol:MLO6 description:Seven transmembrane MLO family protein [Source:NCBI gene (formerly Entrezgene);Acc:842450]
Onovi2dG0046600	-1.26366	1.07868e-13	3648.11	D vs Control	Downregulated	-	Sigma factor sigB regulation protein	AT4G37470.1 pep chromosome:TAIR10:4:17616659:17618656:-1 gene:AT4G37470 transcript:AT4G37470.1 gene_biotype:protein_coding transcript_biotype:protein_coding gene_symbol:KAI2 description:alpha/beta-Hydrolases superfamily protein [Source:NCBI gene (formerly Entrezgene);Acc:829902]
Onovi7cG0401800	-3.57624	1.11478e-13	881.331	D vs Control	Downregulated	-	protein serine/threonine kinase activity	AT4G23180.1 pep chromosome:TAIR10:4:12137995:12140922:1 gene:AT4G23180 transcript:AT4G23180.1 gene_biotype:protein_coding transcript_biotype:protein_coding gene_symbol:CRK10 description:cysteine-rich RLK (RECEPTOR-like protein kinase) 10 [Source:NCBI gene (formerly Entrezgene);Acc:828417]
Onovi6aG0210100	-2.08568	1.11558e-13	971.41	D vs Control	Downregulated	-	receptor-like protein kinase	AT5G38280.1 pep chromosome:TAIR10:5:15293066:15297611:-1 gene:AT5G38280 transcript:AT5G38280.1 gene_biotype:protein_coding transcript_biotype:protein_coding gene_symbol:PR5K description:PR5-like receptor kinase [Source:NCBI gene (formerly Entrezgene);Acc:833810]
Onovi4aG0144700	-5.46133	1.11821e-13	92.3499	D vs Control	Downregulated	-	lysine histidine transporter	AT5G40780.1 pep chromosome:TAIR10:5:16323567:16327382:1 gene:AT5G40780 transcript:AT5G40780.1 gene_biotype:protein_coding transcript_biotype:protein_coding gene_symbol:LHT1 description:lysine histidine transporter 1 [Source:NCBI gene (formerly Entrezgene);Acc:834078]
Onovi6aG0089200	-1.65829	1.14523e-13	1030.91	D vs Control	Downregulated	-	Tropinone reductase homolog	AT5G06060.1 pep chromosome:TAIR10:5:1823839:1825926:-1 gene:AT5G06060 transcript:AT5G06060.1 gene_biotype:protein_coding transcript_biotype:protein_coding gene_symbol:AT5G06060 description:NAD(P)-binding Rossmann-fold superfamily protein [Source:NCBI gene (formerly Entrezgene);Acc:830493]
Onovi6dG0238700	-2.17063	1.18875e-13	1067.09	D vs Control	Downregulated	-	molybdenum cofactor sulfurtransferase activity	-
Onovi6dG0194700	-1.48817	1.20502e-13	894.554	D vs Control	Downregulated	-	WAT1-related protein	AT3G28050.1 pep chromosome:TAIR10:3:10442608:10445431:1 gene:AT3G28050 transcript:AT3G28050.1 gene_biotype:protein_coding transcript_biotype:protein_coding gene_symbol:UMAMIT41 description:nodulin MtN21 /EamA-like transporter family protein [Source:NCBI gene (formerly Entrezgene);Acc:822429]
Onovi2bG0574700	-2.97182	1.22952e-13	1565.84	D vs Control	Downregulated	-	Pathogenesis-related genes transcriptional activator PTI5-like	AT4G17500.1 pep chromosome:TAIR10:4:9759203:9760391:1 gene:AT4G17500 transcript:AT4G17500.1 gene_biotype:protein_coding transcript_biotype:protein_coding gene_symbol:ERF-1 description:ethylene responsive element binding factor 1 [Source:NCBI gene (formerly Entrezgene);Acc:827464]
Onovi5aG0204000	-1.24366	1.23438e-13	1057.16	D vs Control	Downregulated	-	VWA / Hh protein intein-like	AT5G60710.1 pep chromosome:TAIR10:5:24410581:24415145:-1 gene:AT5G60710 transcript:AT5G60710.1 gene_biotype:protein_coding transcript_biotype:protein_coding gene_symbol:AT5G60710 description:Zinc finger (C3HC4-type RING finger) family protein [Source:NCBI gene (formerly Entrezgene);Acc:836192]
Onovi5bG0144700	-2.6061	1.23653e-13	400.692	D vs Control	Downregulated	-	transcription factor	AT1G05710.12 pep chromosome:TAIR10:1:1714873:1717287:1 gene:AT1G05710 transcript:AT1G05710.12 gene_biotype:protein_coding transcript_biotype:protein_coding gene_symbol:AT1G05710 description:basic helix-loop-helix (bHLH) DNA-binding superfamily protein [Source:NCBI gene (formerly Entrezgene);Acc:837078]
Onovi7aG0272500	-2.2678	1.28662e-13	1124	D vs Control	Downregulated	-	Belongs to the carbohydrate kinase PfkB family	AT4G28706.1 pep chromosome:TAIR10:4:14167755:14170801:1 gene:AT4G28706 transcript:AT4G28706.1 gene_biotype:protein_coding transcript_biotype:protein_coding gene_symbol:AT4G28706 description:pfkB-like carbohydrate kinase family protein [Source:NCBI gene (formerly Entrezgene);Acc:828990]
Onovi7aG0226300	-2.11711	1.31068e-13	1478.64	D vs Control	Downregulated	-	Protein of unknown function (DUF1645)	AT2G26530.2 pep chromosome:TAIR10:2:11282775:11284211:-1 gene:AT2G26530 transcript:AT2G26530.2 gene_biotype:protein_coding transcript_biotype:protein_coding gene_symbol:AR781 description:AR781, pheromone receptor-like protein (DUF1645) [Source:NCBI gene (formerly Entrezgene);Acc:817194]
Onovi6cG0093900	-1.96098	1.3305e-13	1143.42	D vs Control	Downregulated	-	Tropinone reductase homolog	AT5G06060.1 pep chromosome:TAIR10:5:1823839:1825926:-1 gene:AT5G06060 transcript:AT5G06060.1 gene_biotype:protein_coding transcript_biotype:protein_coding gene_symbol:AT5G06060 description:NAD(P)-binding Rossmann-fold superfamily protein [Source:NCBI gene (formerly Entrezgene);Acc:830493]
Onovi7dG0421900	-4.39735	1.33549e-13	498.809	D vs Control	Downregulated	-	Cysteine-rich receptor-like protein kinase	AT4G38830.1 pep chromosome:TAIR10:4:18122175:18124943:1 gene:AT4G38830 transcript:AT4G38830.1 gene_biotype:protein_coding transcript_biotype:protein_coding gene_symbol:CRK26 description:cysteine-rich RLK (RECEPTOR-like protein kinase) 26 [Source:NCBI gene (formerly Entrezgene);Acc:830038]
Onovi4dG0116800	-1.04579	1.42133e-13	636.468	D vs Control	Downregulated	-	Amino acid transporter	AT2G41190.2 pep chromosome:TAIR10:2:17167279:17170559:-1 gene:AT2G41190 transcript:AT2G41190.2 gene_biotype:protein_coding transcript_biotype:protein_coding gene_symbol:AT2G41190 description:Transmembrane amino acid transporter family protein [Source:NCBI gene (formerly Entrezgene);Acc:818718]
Onovi1aG0215800	-1.80799	1.42187e-13	602.893	D vs Control	Downregulated	-	Heavy-metal-associated domain	AT1G01490.2 pep chromosome:TAIR10:1:180056:182749:-1 gene:AT1G01490 transcript:AT1G01490.2 gene_biotype:protein_coding transcript_biotype:protein_coding gene_symbol:AT1G01490 description:Heavy metal transport/detoxification superfamily protein [Source:NCBI gene (formerly Entrezgene);Acc:839440]
Onovi5cG0162200	-1.58248	1.43666e-13	539.189	D vs Control	Downregulated	-	endonuclease activity	AT2G27830.1 pep chromosome:TAIR10:2:11860218:11861525:1 gene:AT2G27830 transcript:AT2G27830.1 gene_biotype:protein_coding transcript_biotype:protein_coding gene_symbol:AT2G27830 description:uncharacterized protein [Source:NCBI gene (formerly Entrezgene);Acc:817330]
Onovi2aG0039400	-9.69157	1.46006e-13	78.3024	D vs Control	Downregulated	-	VQ motif-containing protein	AT2G22880.1 pep chromosome:TAIR10:2:9741119:9741463:-1 gene:AT2G22880 transcript:AT2G22880.1 gene_biotype:protein_coding transcript_biotype:protein_coding gene_symbol:AT2G22880 description:VQ motif-containing protein [Source:NCBI gene (formerly Entrezgene);Acc:816819]
Onovi5bG0317200	-1.1835	1.47796e-13	709.413	D vs Control	Downregulated	-	receptor-like protein kinase	AT3G08760.2 pep chromosome:TAIR10:3:2657838:2660471:-1 gene:AT3G08760 transcript:AT3G08760.2 gene_biotype:protein_coding transcript_biotype:protein_coding gene_symbol:ATSIK description:Protein kinase superfamily protein [Source:NCBI gene (formerly Entrezgene);Acc:820023]
Onovi4bG0064900	-2.16015	1.48002e-13	3963.42	D vs Control	Downregulated	DOGT1	Belongs to the UDP-glycosyltransferase family	AT2G36800.1 pep chromosome:TAIR10:2:15423172:15425129:-1 gene:AT2G36800 transcript:AT2G36800.1 gene_biotype:protein_coding transcript_biotype:protein_coding gene_symbol:DOGT1 description:don-glucosyltransferase 1 [Source:NCBI gene (formerly Entrezgene);Acc:818252]
Onovi3dG0285300	-3.03912	1.48895e-13	1118.21	D vs Control	Downregulated	-	Clavaminate synthase-like protein	AT3G21360.1 pep chromosome:TAIR10:3:7522804:7524580:1 gene:AT3G21360 transcript:AT3G21360.1 gene_biotype:protein_coding transcript_biotype:protein_coding gene_symbol:AT3G21360 description:2-oxoglutarate (2OG) and Fe(II)-dependent oxygenase superfamily protein [Source:NCBI gene (formerly Entrezgene);Acc:821690]
Onovi1aG0016900	-1.41549	1.54831e-13	3458.87	D vs Control	Downregulated	-	Proline-rich nuclear receptor coactivator motif	AT3G21570.1 pep chromosome:TAIR10:3:7599782:7600920:-1 gene:AT3G21570 transcript:AT3G21570.1 gene_biotype:protein_coding transcript_biotype:protein_coding gene_symbol:AT3G21570 description:proline-rich nuclear receptor coactivator [Source:NCBI gene (formerly Entrezgene);Acc:821711]
Onovi4bG0342500	-2.5929	1.55859e-13	1439.68	D vs Control	Downregulated	DOGT1	Belongs to the UDP-glycosyltransferase family	AT2G36780.1 pep chromosome:TAIR10:2:15417364:15419391:-1 gene:AT2G36780 transcript:AT2G36780.1 gene_biotype:protein_coding transcript_biotype:protein_coding gene_symbol:AT2G36780 description:UDP-Glycosyltransferase superfamily protein [Source:NCBI gene (formerly Entrezgene);Acc:818250]
Onovi5bG0151000	-2.03576	1.57762e-13	482.957	D vs Control	Downregulated	-	RING-type E3 ubiquitin transferase	AT1G49780.1 pep chromosome:TAIR10:1:18428788:18430497:-1 gene:AT1G49780 transcript:AT1G49780.1 gene_biotype:protein_coding transcript_biotype:protein_coding gene_symbol:PUB26 description:plant U-box 26 [Source:NCBI gene (formerly Entrezgene);Acc:841401]
Onovi3bG0183900	-1.39768	1.60653e-13	743.832	D vs Control	Downregulated	-	-	-
Onovi7dG0224400	-3.56247	1.60935e-13	460.104	D vs Control	Downregulated	-	ZINC FINGER protein	AT5G04340.1 pep chromosome:TAIR10:5:1216058:1217362:-1 gene:AT5G04340 transcript:AT5G04340.1 gene_biotype:protein_coding transcript_biotype:protein_coding gene_symbol:ZAT6 description:6 [Source:NCBI gene (formerly Entrezgene);Acc:830313]
Onovi4dG0229300	-2.06154	1.61508e-13	3862.14	D vs Control	Downregulated	-	Belongs to the OSBP family	AT3G09300.1 pep chromosome:TAIR10:3:2857847:2860668:1 gene:AT3G09300 transcript:AT3G09300.1 gene_biotype:protein_coding transcript_biotype:protein_coding gene_symbol:ORP3B description:OSBP(oxysterol binding protein)-related protein 3B [Source:NCBI gene (formerly Entrezgene);Acc:820086]
Onovi4cG0210500	-3.85866	1.68254e-13	396.419	D vs Control	Downregulated	-	Tetratricopeptide repeat	AT5G48850.1 pep chromosome:TAIR10:5:19805437:19807853:-1 gene:AT5G48850 transcript:AT5G48850.1 gene_biotype:protein_coding transcript_biotype:protein_coding gene_symbol:ATSDI1 description:Tetratricopeptide repeat (TPR)-like superfamily protein [Source:NCBI gene (formerly Entrezgene);Acc:834943]
Onovi6aG0148200	-2.56476	1.70485e-13	21144.9	D vs Control	Downregulated	ACO1	Belongs to the iron ascorbate-dependent oxidoreductase family	AT1G05010.1 pep chromosome:TAIR10:1:1431177:1433010:-1 gene:AT1G05010 transcript:AT1G05010.1 gene_biotype:protein_coding transcript_biotype:protein_coding gene_symbol:EFE description:ethylene-forming enzyme [Source:NCBI gene (formerly Entrezgene);Acc:839345]
Onovi4bG0287800	-1.91471	1.70632e-13	5550.6	D vs Control	Downregulated	-	tissue development	AT5G40450.1 pep chromosome:TAIR10:5:16184650:16195888:-1 gene:AT5G40450 transcript:AT5G40450.1 gene_biotype:protein_coding transcript_biotype:protein_coding gene_symbol:AT5G40450 description:A-kinase anchor-like protein [Source:NCBI gene (formerly Entrezgene);Acc:834043]
Onovi2aG0518600	-2.56102	1.72561e-13	3929.2	D vs Control	Downregulated	-	Belongs to the NPH3 family	AT2G30520.1 pep chromosome:TAIR10:2:13002727:13005746:-1 gene:AT2G30520 transcript:AT2G30520.1 gene_biotype:protein_coding transcript_biotype:protein_coding gene_symbol:RPT2 description:Phototropic-responsive NPH3 family protein [Source:NCBI gene (formerly Entrezgene);Acc:817601]
Onovi4cG0144800	-4.34006	1.75116e-13	711.827	D vs Control	Downregulated	-	May be involved in both secretory and endocytic intracellular trafficking in the endosomal prevacuolar compartments	-
Onovi3cG0187400	-5.35416	1.75719e-13	152.658	D vs Control	Downregulated	-	LRR receptor-like serine threonine-protein kinase	AT1G53440.1 pep chromosome:TAIR10:1:19945869:19951562:1 gene:AT1G53440 transcript:AT1G53440.1 gene_biotype:protein_coding transcript_biotype:protein_coding gene_symbol:AT1G53440 description:Leucine-rich repeat transmembrane protein kinase [Source:NCBI gene (formerly Entrezgene);Acc:841779]
Onovi5cG0136700	-1.40116	1.76454e-13	983.472	D vs Control	Downregulated	-	Belongs to the protein kinase superfamily. Ser Thr protein kinase family	AT1G28440.1 pep chromosome:TAIR10:1:9996713:10000455:1 gene:AT1G28440 transcript:AT1G28440.1 gene_biotype:protein_coding transcript_biotype:protein_coding gene_symbol:HSL1 description:HAESA-like 1 [Source:NCBI gene (formerly Entrezgene);Acc:839742]
Onovi4aG0191800	-2.81832	1.77523e-13	1921.18	D vs Control	Downregulated	-	receptor-like protein kinase	AT3G08760.2 pep chromosome:TAIR10:3:2657838:2660471:-1 gene:AT3G08760 transcript:AT3G08760.2 gene_biotype:protein_coding transcript_biotype:protein_coding gene_symbol:ATSIK description:Protein kinase superfamily protein [Source:NCBI gene (formerly Entrezgene);Acc:820023]
Onovi6dG0108600	-1.92373	1.8785e-13	423.245	D vs Control	Downregulated	-	Gamma-glutamyltranspeptidase	AT4G39640.2 pep chromosome:TAIR10:4:18400222:18403067:1 gene:AT4G39640 transcript:AT4G39640.2 gene_biotype:protein_coding transcript_biotype:protein_coding gene_symbol:GGT1 description:gamma-glutamyl transpeptidase 1 [Source:NCBI gene (formerly Entrezgene);Acc:830118]
Onovi6dG0201100	-1.82041	1.88555e-13	674.827	D vs Control	Downregulated	-	-	AT5G53020.9 pep chromosome:TAIR10:5:21498424:21502416:1 gene:AT5G53020 transcript:AT5G53020.9 gene_biotype:protein_coding transcript_biotype:protein_coding gene_symbol:AT5G53020 description:Ribonuclease P protein subunit P38-like protein [Source:NCBI gene (formerly Entrezgene);Acc:835381]
Onovi3bG0062500	-2.89907	2.08018e-13	660.434	D vs Control	Downregulated	-	Bark storage protein	AT4G28940.1 pep chromosome:TAIR10:4:14274341:14277252:1 gene:AT4G28940 transcript:AT4G28940.1 gene_biotype:protein_coding transcript_biotype:protein_coding gene_symbol:AT4G28940 description:Phosphorylase superfamily protein [Source:NCBI gene (formerly Entrezgene);Acc:829015]
Onovi4aG0226400	-3.84879	2.11101e-13	393.889	D vs Control	Downregulated	-	Tetratricopeptide repeat	AT5G48850.1 pep chromosome:TAIR10:5:19805437:19807853:-1 gene:AT5G48850 transcript:AT5G48850.1 gene_biotype:protein_coding transcript_biotype:protein_coding gene_symbol:ATSDI1 description:Tetratricopeptide repeat (TPR)-like superfamily protein [Source:NCBI gene (formerly Entrezgene);Acc:834943]
Onovi1cG0102500	-1.59449	2.11646e-13	1080.9	D vs Control	Downregulated	-	-	AT5G62865.1 pep chromosome:TAIR10:5:25233881:25234884:1 gene:AT5G62865 transcript:AT5G62865.1 gene_biotype:protein_coding transcript_biotype:protein_coding gene_symbol:AT5G62865 description:uncharacterized protein [Source:NCBI gene (formerly Entrezgene);Acc:10723117]
Onovi5aG0259100	-2.31808	2.17779e-13	209.183	D vs Control	Downregulated	-	Late embryogenesis abundant protein	AT2G41990.1 pep chromosome:TAIR10:2:17527167:17528937:1 gene:AT2G41990 transcript:AT2G41990.1 gene_biotype:protein_coding transcript_biotype:protein_coding gene_symbol:AT2G41990 description:late embryosis abundant protein [Source:NCBI gene (formerly Entrezgene);Acc:818799]
Onovi4cG0150700	-2.73464	2.18514e-13	472.952	D vs Control	Downregulated	-	Belongs to the peptidase S10 family	AT4G12910.1 pep chromosome:TAIR10:4:7550238:7553375:-1 gene:AT4G12910 transcript:AT4G12910.1 gene_biotype:protein_coding transcript_biotype:protein_coding gene_symbol:scpl20 description:serine carboxypeptidase-like 20 [Source:NCBI gene (formerly Entrezgene);Acc:826903]
Onovi6aG0164200	-2.07224	2.24092e-13	347.852	D vs Control	Downregulated	-	Belongs to the flavoprotein pyridine nucleotide cytochrome reductase family	AT5G17770.1 pep chromosome:TAIR10:5:5864182:5866809:-1 gene:AT5G17770 transcript:AT5G17770.1 gene_biotype:protein_coding transcript_biotype:protein_coding gene_symbol:CBR description:NADH:cytochrome B5 reductase 1 [Source:NCBI gene (formerly Entrezgene);Acc:831645]
Onovi6aG0022200	-3.32743	2.24209e-13	107.967	D vs Control	Downregulated	-	Belongs to the protein kinase superfamily. Ser Thr protein kinase family	AT3G47090.1 pep chromosome:TAIR10:3:17341235:17344762:-1 gene:AT3G47090 transcript:AT3G47090.1 gene_biotype:protein_coding transcript_biotype:protein_coding gene_symbol:AT3G47090 description:Leucine-rich repeat protein kinase family protein [Source:NCBI gene (formerly Entrezgene);Acc:823862]
Onovi2bG0503000	-3.251	2.29015e-13	830.9	D vs Control	Downregulated	-	ADP binding	AT3G46730.1 pep chromosome:TAIR10:3:17213069:17215755:-1 gene:AT3G46730 transcript:AT3G46730.1 gene_biotype:protein_coding transcript_biotype:protein_coding gene_symbol:AT3G46730 description:NB-ARC domain-containing disease resistance protein [Source:NCBI gene (formerly Entrezgene);Acc:823826]
Onovi4cG0248300	-2.65571	2.43155e-13	7671.69	D vs Control	Downregulated	-	receptor-like protein kinase	AT3G51550.1 pep chromosome:TAIR10:3:19117584:19120949:-1 gene:AT3G51550 transcript:AT3G51550.1 gene_biotype:protein_coding transcript_biotype:protein_coding gene_symbol:FER description:Malectin/receptor-like protein kinase family protein [Source:NCBI gene (formerly Entrezgene);Acc:824318]
Onovi2cG0044400	-1.43445	2.4534e-13	5258.64	D vs Control	Downregulated	-	Sigma factor sigB regulation protein	AT4G37470.1 pep chromosome:TAIR10:4:17616659:17618656:-1 gene:AT4G37470 transcript:AT4G37470.1 gene_biotype:protein_coding transcript_biotype:protein_coding gene_symbol:KAI2 description:alpha/beta-Hydrolases superfamily protein [Source:NCBI gene (formerly Entrezgene);Acc:829902]
Onovi7dG0348100	-4.19823	2.51334e-13	315.535	D vs Control	Downregulated	-	chitinase	AT4G01700.1 pep chromosome:TAIR10:4:732313:733510:-1 gene:AT4G01700 transcript:AT4G01700.1 gene_biotype:protein_coding transcript_biotype:protein_coding gene_symbol:AT4G01700 description:Chitinase family protein [Source:NCBI gene (formerly Entrezgene);Acc:828131]
Onovi3bG0196000	-3.19641	2.53852e-13	4183.91	D vs Control	Downregulated	PPC1	Phosphoenolpyruvate carboxylase	AT1G53310.3 pep chromosome:TAIR10:1:19884027:19888328:-1 gene:AT1G53310 transcript:AT1G53310.3 gene_biotype:protein_coding transcript_biotype:protein_coding gene_symbol:PPC1 description:phosphoenolpyruvate carboxylase 1 [Source:NCBI gene (formerly Entrezgene);Acc:841765]
Onovi2cG0487500	-2.16755	2.55253e-13	1991.4	D vs Control	Downregulated	-	purine permease	AT1G28230.1 pep chromosome:TAIR10:1:9862041:9864779:-1 gene:AT1G28230 transcript:AT1G28230.1 gene_biotype:protein_coding transcript_biotype:protein_coding gene_symbol:PUP1 description:purine permease 1 [Source:NCBI gene (formerly Entrezgene);Acc:839717]
Onovi2aG0457600	-1.8688	2.60643e-13	652.24	D vs Control	Downregulated	-	LRR receptor-like serine threonine-protein kinase	AT4G08850.1 pep chromosome:TAIR10:4:5636479:5640952:-1 gene:AT4G08850 transcript:AT4G08850.1 gene_biotype:protein_coding transcript_biotype:protein_coding gene_symbol:AT4G08850 description:Leucine-rich repeat receptor-like protein kinase family protein [Source:NCBI gene (formerly Entrezgene);Acc:826456]
Onovi2dG0317800	-1.40196	2.67527e-13	7132.4	D vs Control	Downregulated	-	ABC transporter C family member	AT3G13080.1 pep chromosome:TAIR10:3:4195770:4201734:-1 gene:AT3G13080 transcript:AT3G13080.1 gene_biotype:protein_coding transcript_biotype:protein_coding gene_symbol:ABCC3 description:multidrug resistance-associated protein 3 [Source:NCBI gene (formerly Entrezgene);Acc:820496]
Onovi3cG0173100	-2.18178	2.68585e-13	1449.44	D vs Control	Downregulated	-	Belongs to the iron ascorbate-dependent oxidoreductase family	AT1G06620.1 pep chromosome:TAIR10:1:2025544:2027413:1 gene:AT1G06620 transcript:AT1G06620.1 gene_biotype:protein_coding transcript_biotype:protein_coding gene_symbol:AT1G06620 description:2-oxoglutarate (2OG) and Fe(II)-dependent oxygenase superfamily protein [Source:NCBI gene (formerly Entrezgene);Acc:837171]
Onovi5cG0076300	-1.63461	2.6865e-13	5113.34	D vs Control	Downregulated	-	-	AT5G64550.1 pep chromosome:TAIR10:5:25801528:25804980:-1 gene:AT5G64550 transcript:AT5G64550.1 gene_biotype:protein_coding transcript_biotype:protein_coding gene_symbol:AT5G64550 description:loricrin-like protein [Source:NCBI gene (formerly Entrezgene);Acc:836576]
Onovi1dG0159000	-8.36408	2.68814e-13	126.795	D vs Control	Downregulated	-	SANT SWI3, ADA2, N-CoR and TFIIIB'' DNA-binding domains	AT4G39250.1 pep chromosome:TAIR10:4:18271198:18272129:-1 gene:AT4G39250 transcript:AT4G39250.1 gene_biotype:protein_coding transcript_biotype:protein_coding gene_symbol:RL1 description:RAD-like 1 [Source:NCBI gene (formerly Entrezgene);Acc:830081]
Onovi2bG0231200	-2.72188	2.81372e-13	627.897	D vs Control	Downregulated	-	Domain of unknown function	AT5G35810.1 pep chromosome:TAIR10:5:13993428:13994549:-1 gene:AT5G35810 transcript:AT5G35810.1 gene_biotype:protein_coding transcript_biotype:protein_coding gene_symbol:AT5G35810 description:Ankyrin repeat family protein [Source:NCBI gene (formerly Entrezgene);Acc:833567]
Onovi2bG0076500	-9.44043	2.89005e-13	65.7425	D vs Control	Downregulated	-	-	-
Onovi6aG0256600	-1.84287	3.05319e-13	342.632	D vs Control	Downregulated	-	BRI1 kinase inhibitor 1-like	AT5G42750.1 pep chromosome:TAIR10:5:17142816:17144672:-1 gene:AT5G42750 transcript:AT5G42750.1 gene_biotype:protein_coding transcript_biotype:protein_coding gene_symbol:BKI1 description:BRI1 kinase inhibitor 1 [Source:NCBI gene (formerly Entrezgene);Acc:834284]
Onovi5bG0171800	-1.22904	3.0676e-13	2024.43	D vs Control	Downregulated	-	phospholipase	AT2G42690.1 pep chromosome:TAIR10:2:17776241:17777717:-1 gene:AT2G42690 transcript:AT2G42690.1 gene_biotype:protein_coding transcript_biotype:protein_coding gene_symbol:AT2G42690 description:alpha/beta-Hydrolases superfamily protein [Source:NCBI gene (formerly Entrezgene);Acc:818869]
Onovi2aG0235400	-2.42015	3.1023e-13	772.017	D vs Control	Downregulated	-	WRKY transcription factor	AT4G31550.2 pep chromosome:TAIR10:4:15289788:15291934:-1 gene:AT4G31550 transcript:AT4G31550.2 gene_biotype:protein_coding transcript_biotype:protein_coding gene_symbol:WRKY11 description:WRKY DNA-binding protein 11 [Source:NCBI gene (formerly Entrezgene);Acc:829282]
Onovi5dG0113700	-1.28679	3.13135e-13	1758.88	D vs Control	Downregulated	-	Protein TRANSPORT INHIBITOR RESPONSE 1-like	AT3G62980.1 pep chromosome:TAIR10:3:23273065:23276630:-1 gene:AT3G62980 transcript:AT3G62980.1 gene_biotype:protein_coding transcript_biotype:protein_coding gene_symbol:TIR1 description:F-box/RNI-like superfamily protein [Source:NCBI gene (formerly Entrezgene);Acc:825473]
Onovi1aG0147500	-1.91205	3.14523e-13	439.137	D vs Control	Downregulated	-	membrane	AT4G37030.1 pep chromosome:TAIR10:4:17451637:17454760:1 gene:AT4G37030 transcript:AT4G37030.1 gene_biotype:protein_coding transcript_biotype:protein_coding gene_symbol:AT4G37030 description:uncharacterized protein [Source:NCBI gene (formerly Entrezgene);Acc:829857]
Onovi3cG0196500	-2.38963	3.21e-13	1764.62	D vs Control	Downregulated	-	protein phosphatase 2C 39	AT3G15260.1 pep chromosome:TAIR10:3:5138684:5140841:1 gene:AT3G15260 transcript:AT3G15260.1 gene_biotype:protein_coding transcript_biotype:protein_coding gene_symbol:AT3G15260 description:Protein phosphatase 2C family protein [Source:NCBI gene (formerly Entrezgene);Acc:820757]
Onovi6bG0159700	-1.53565	3.21187e-13	2886.59	D vs Control	Downregulated	-	Belongs to the multicopper oxidase family	AT5G21105.1 pep chromosome:TAIR10:5:7172604:7177985:1 gene:AT5G21105 transcript:AT5G21105.1 gene_biotype:protein_coding transcript_biotype:protein_coding gene_symbol:AT5G21105 description:Plant L-ascorbate oxidase [Source:NCBI gene (formerly Entrezgene);Acc:832235]
Onovi5aG0347200	-1.81882	3.22706e-13	495.44	D vs Control	Downregulated	-	disease resistance	AT3G14470.2 pep chromosome:TAIR10:3:4857745:4861293:1 gene:AT3G14470 transcript:AT3G14470.2 gene_biotype:protein_coding transcript_biotype:protein_coding gene_symbol:AT3G14470 description:NB-ARC domain-containing disease resistance protein [Source:NCBI gene (formerly Entrezgene);Acc:820670]
Onovi4bG0198800	-9.38411	3.23351e-13	63.2299	D vs Control	Downregulated	-	short-chain dehydrogenase reductase	AT3G51680.1 pep chromosome:TAIR10:3:19173484:19174739:-1 gene:AT3G51680 transcript:AT3G51680.1 gene_biotype:protein_coding transcript_biotype:protein_coding gene_symbol:SDR2 description:NAD(P)-binding Rossmann-fold superfamily protein [Source:NCBI gene (formerly Entrezgene);Acc:824331]
Onovi3bG0016600	-4.38999	3.32221e-13	232.384	D vs Control	Downregulated	-	Protein of unknown function (DUF1442)	AT5G62280.1 pep chromosome:TAIR10:5:25016860:25018265:1 gene:AT5G62280 transcript:AT5G62280.1 gene_biotype:protein_coding transcript_biotype:protein_coding gene_symbol:AT5G62280 description:DUF1442 family protein (DUF1442) [Source:NCBI gene (formerly Entrezgene);Acc:836349]
Onovi2cG0245300	-3.12273	3.46436e-13	1150.68	D vs Control	Downregulated	-	Short calmodulin-binding motif containing conserved Ile and Gln residues.	AT2G26190.1 pep chromosome:TAIR10:2:11147638:11150754:-1 gene:AT2G26190 transcript:AT2G26190.1 gene_biotype:protein_coding transcript_biotype:protein_coding gene_symbol:AT2G26190 description:calmodulin-binding family protein [Source:NCBI gene (formerly Entrezgene);Acc:817159]
Onovi5aG0149300	-1.48052	3.50045e-13	2651.55	D vs Control	Downregulated	-	At4g06744-like	AT1G49750.1 pep chromosome:TAIR10:1:18410857:18413016:-1 gene:AT1G49750 transcript:AT1G49750.1 gene_biotype:protein_coding transcript_biotype:protein_coding gene_symbol:AT1G49750 description:Leucine-rich repeat (LRR) family protein [Source:NCBI gene (formerly Entrezgene);Acc:841398]
Onovi6bG0282800	-3.17779	3.55319e-13	114.965	D vs Control	Downregulated	-	Guanine nucleotide-binding protein subunit gamma	AT3G63420.2 pep chromosome:TAIR10:3:23417317:23418698:1 gene:AT3G63420 transcript:AT3G63420.2 gene_biotype:protein_coding transcript_biotype:protein_coding gene_symbol:GG1 description:Ggamma-subunit 1 [Source:NCBI gene (formerly Entrezgene);Acc:825517]
Onovi4bG0195400	-2.94671	3.61349e-13	1627.84	D vs Control	Downregulated	-	receptor-like protein kinase	AT3G08760.2 pep chromosome:TAIR10:3:2657838:2660471:-1 gene:AT3G08760 transcript:AT3G08760.2 gene_biotype:protein_coding transcript_biotype:protein_coding gene_symbol:ATSIK description:Protein kinase superfamily protein [Source:NCBI gene (formerly Entrezgene);Acc:820023]
Onovi4cG0098500	-2.86621	3.68701e-13	907.241	D vs Control	Downregulated	-	WAT1-related protein	AT5G07050.1 pep chromosome:TAIR10:5:2191385:2193416:-1 gene:AT5G07050 transcript:AT5G07050.1 gene_biotype:protein_coding transcript_biotype:protein_coding gene_symbol:UMAMIT9 description:nodulin MtN21 /EamA-like transporter family protein [Source:NCBI gene (formerly Entrezgene);Acc:830596]
Onovi6aG0206400	-1.28653	3.70372e-13	1618.46	D vs Control	Downregulated	-	WAT1-related protein	AT3G28050.1 pep chromosome:TAIR10:3:10442608:10445431:1 gene:AT3G28050 transcript:AT3G28050.1 gene_biotype:protein_coding transcript_biotype:protein_coding gene_symbol:UMAMIT41 description:nodulin MtN21 /EamA-like transporter family protein [Source:NCBI gene (formerly Entrezgene);Acc:822429]
Onovi3dG0200900	-2.3236	3.71923e-13	1738.9	D vs Control	Downregulated	-	protein phosphatase 2C 39	AT3G15260.1 pep chromosome:TAIR10:3:5138684:5140841:1 gene:AT3G15260 transcript:AT3G15260.1 gene_biotype:protein_coding transcript_biotype:protein_coding gene_symbol:AT3G15260 description:Protein phosphatase 2C family protein [Source:NCBI gene (formerly Entrezgene);Acc:820757]
Onovi7dG0374500	-1.8057	3.78741e-13	738.671	D vs Control	Downregulated	-	Transcriptional activator	AT5G04560.3 pep chromosome:TAIR10:5:1309099:1318520:1 gene:AT5G04560 transcript:AT5G04560.3 gene_biotype:protein_coding transcript_biotype:protein_coding gene_symbol:DME description:HhH-GPD base excision DNA repair family protein [Source:NCBI gene (formerly Entrezgene);Acc:830335]
Onovi5dG0354400	-4.56869	3.97406e-13	162.905	D vs Control	Downregulated	-	disease resistance	AT3G14460.1 pep chromosome:TAIR10:3:4851990:4856450:-1 gene:AT3G14460 transcript:AT3G14460.1 gene_biotype:protein_coding transcript_biotype:protein_coding gene_symbol:AT3G14460 description:LRR and NB-ARC domains-containing disease resistance protein [Source:NCBI gene (formerly Entrezgene);Acc:820669]
Onovi2dG0615300	-9.98346	3.98712e-13	95.8502	D vs Control	Downregulated	-	Belongs to the peroxidase family. Classical plant (class III) peroxidase subfamily	AT2G41480.1 pep chromosome:TAIR10:2:17296894:17298725:-1 gene:AT2G41480 transcript:AT2G41480.1 gene_biotype:protein_coding transcript_biotype:protein_coding gene_symbol:AT2G41480 description:peroxidase superfamily protein [Source:NCBI gene (formerly Entrezgene);Acc:818746]
Onovi1dG0387000	-2.70357	4.09943e-13	417.317	D vs Control	Downregulated	-	-	AT1G23840.1 pep chromosome:TAIR10:1:8424142:8425385:-1 gene:AT1G23840 transcript:AT1G23840.1 gene_biotype:protein_coding transcript_biotype:protein_coding gene_symbol:AT1G23840 description:uncharacterized protein [Source:NCBI gene (formerly Entrezgene);Acc:838995]
Onovi3cG0232100	-3.51461	4.12511e-13	148.627	D vs Control	Downregulated	-	Cysteine-rich repeat secretory protein	AT3G22060.1 pep chromosome:TAIR10:3:7770899:7772357:1 gene:AT3G22060 transcript:AT3G22060.1 gene_biotype:protein_coding transcript_biotype:protein_coding gene_symbol:AT3G22060 description:Receptor-like protein kinase-related family protein [Source:NCBI gene (formerly Entrezgene);Acc:821768]
Onovi2dG0364300	-2.56922	4.16717e-13	3745.96	D vs Control	Downregulated	-	Zinc finger CCCH domain-containing protein	AT2G40140.1 pep chromosome:TAIR10:2:16771997:16774734:1 gene:AT2G40140 transcript:AT2G40140.1 gene_biotype:protein_coding transcript_biotype:protein_coding gene_symbol:CZF1 description:zinc finger (CCCH-type) family protein [Source:NCBI gene (formerly Entrezgene);Acc:818605]
Onovi7cG0051900	-2.90406	4.19839e-13	87.3694	D vs Control	Downregulated	-	Belongs to the disease resistance NB-LRR family	AT3G14470.2 pep chromosome:TAIR10:3:4857745:4861293:1 gene:AT3G14470 transcript:AT3G14470.2 gene_biotype:protein_coding transcript_biotype:protein_coding gene_symbol:AT3G14470 description:NB-ARC domain-containing disease resistance protein [Source:NCBI gene (formerly Entrezgene);Acc:820670]
Onovi1bG0028300	-2.99713	4.33403e-13	269.133	D vs Control	Downregulated	-	EF-hand domain pair	AT5G49480.1 pep chromosome:TAIR10:5:20070489:20071682:1 gene:AT5G49480 transcript:AT5G49480.1 gene_biotype:protein_coding transcript_biotype:protein_coding gene_symbol:CP1 description:Ca2+-binding protein 1 [Source:NCBI gene (formerly Entrezgene);Acc:835008]
[truncated: 13,147 more rows]

## Sheet: Data_S3Waterlogging vs. control
GeneID	log2FC	padj	baseMean	Condition	Direction	Preferred_name	Description	A.thaliana
[truncated: 19,040 more rows]
