# Supplementary material for: A chromosome-scale reference genome and integrative transcriptome provide insight into tissue- and stress-specific responses in tetraploid sainfoin (Onobrychis viciifolia)
Source: Planta. 2026 May 14;263(6):155. doi: 10.1007/s00425-026-05021-y (PMC13176080; doi:10.1007/s00425-026-05021-y)
Supplement: Supplementary file 4 — Supplementary file4 (XLSX 64 KB) [file 425_2026_5021_MOESM4_ESM.xlsx]

## Sheet: Data_S4
Data S4. Enriched GO terms for DEGs under drought and waterlogging compared to normally watered controls
A chromosome-scale reference genome and integrative transcriptome provide insight into tissue- and stress-specific responses in tetraploid sainfoin (Onobrychis viciifolia)
Cuong V. Nguyen, Dustin Cram, Halim Song, Rodrigo Ortega Polo, Hari Poudel, Bill Biligetu, Kimberley Burton Hughes, Surya Acharya, David Konkin*, Stacy D. Singer*
Corresponding authors
* Stacy D. Singer
Agriculture and Agri-Food Canada, Lethbridge Research and Development Centre, Lethbridge, AB, T1J 4B1, Canada
Email: stacy.singer@agr.gc.ca
ORCID: https://orcid.org/0000-0002-6973-3881
* David Konkin
National Research Council of Canada, Aquatic Crop Resource Development, Saskatoon, SK, S7N 0W9, Canada
Email: david.konkin@nrc-cnrc.gc.ca
ORCID: https://orcid.org/0000-0001-5410-8357
Over-representation analysis was performed for Gene Ontology (GO) Biological Process (BP), Molecular Function (MF), and Cellular Component (CC) terms using the study background set of expressed genes; enriched term lists were summarized with REVIGO to reduce redundancy. Results are organized by comparison/direction: “D vs Control” and “W vs Control” use all DEGs in each contrast; “Upregulated” an…

## Sheet: Data_S4_GO drought vs control
Comparison	Direction	Ontology	TermID	Name	log10p	p-value	Frequency	Uniqueness	Dispensability
D vs Control	Downregulated	BP	GO:0051707	response to other organism	-87.8882	1.2936689324168972e-88	0.942607	0.8303353711005459	0
D vs Control	Downregulated	BP	GO:0044419	biological process involved in interspecies interaction between organisms	-84.9367	1.15680258338205e-85	1.0657609019106056	1	0
D vs Control	Downregulated	BP	GO:0050896	response to stimulus	-83.2706	5.363312322757076e-84	16.94347616187058	1	0
D vs Control	Downregulated	BP	GO:0006468	protein phosphorylation	-73.5942	2.545661012187553e-74	3.756826993126081	0.9440261790613776	0
D vs Control	Downregulated	BP	GO:0034220	monoatomic ion transmembrane transport	-40.8737	1.3374607938377802e-41	4.298600312266925	0.8768655022918942	0.0232601
D vs Control	Downregulated	BP	GO:0007154	cell communication	-36.1668	6.811493905654774e-37	9.236864411598072	0.989823	0.0270449
D vs Control	Downregulated	BP	GO:0002376	immune system process	-25.5521	2.8049075991132055e-26	0.908222	1	0
D vs Control	Downregulated	BP	GO:0080167	response to karrikin	-12.5313	2.942486334944748e-13	0.00116176	0.9093937607277344	0.183998
D vs Control	Downregulated	BP	GO:0051553	flavone biosynthetic process	-12.4754	3.3467129048135806e-13	0.00231859	0.974973	0.0326355
D vs Control	Downregulated	BP	GO:1905622	negative regulation of leaf development	-11.5881	2.5814315260491642e-12	1.9690823549496406e-05	0.9290564517980132	0
D vs Control	Downregulated	BP	GO:0009769	photosynthesis, light harvesting in photosystem II	-11.5587	2.7623788781807744e-12	4.184300004267986e-05	0.9809631641329496	0.062167
D vs Control	Downregulated	BP	GO:0009404	toxin metabolic process	-11.0175	9.604590418413418e-12	0.0933887	0.9589635069247192	0.108897
D vs Control	Downregulated	BP	GO:0006790	sulfur compound metabolic process	-10.4511	3.539398509682781e-11	2.382257366841668	0.968694	0.159151
D vs Control	Downregulated	BP	GO:0031347	regulation of defense response	-10.3217	4.767309132045586e-11	0.2464848064867086	0.878724	0.0903488
D vs Control	Downregulated	BP	GO:0016128	phytosteroid metabolic process	-9.50633	3.116535440538373e-10	0.0731071	0.9566210640482128	0.0703539
D vs Control	Downregulated	BP	GO:0019379	sulfate assimilation, phosphoadenylyl sulfate reduction by phosphoadenylyl-sulfate reductase (thioredoxin)	-8.41819	3.81778626012869e-09	0.0290464	0.967729	0.0977661
D vs Control	Downregulated	BP	GO:0009838	abscission	-8.13761	7.284413890744739e-09	0.00439844	0.9117911608624404	0
D vs Control	Downregulated	BP	GO:0080051	cutin transport	-7.94974	1.1226777303379913e-08	0.000110761	0.9508044670821508	0.163031
D vs Control	Downregulated	BP	GO:0006884	cell volume homeostasis	-6.58296	2.612394900334727e-07	0.0330634	0.8879177883893523	0.130914
D vs Control	Downregulated	BP	GO:0009812	flavonoid metabolic process	-6.31825	4.805645182724541e-07	0.0140396	0.9903532452237638	0.0374718
D vs Control	Downregulated	BP	GO:0051179	localization	-6.18291	6.562875787863639e-07	19.63040225743477	1	0
D vs Control	Downregulated	BP	GO:0051176	positive regulation of sulfur metabolic process	-5.52408	2.991712465979646e-06	0.000974696	0.91646	0.110443
D vs Control	Downregulated	BP	GO:0019748	secondary metabolic process	-5.05304	8.850351332875446e-06	0.6368553833554749	0.9873586808988324	0.0546153
D vs Control	Downregulated	BP	GO:0006560	proline metabolic process	-5.00016	9.996213220362734e-06	0.1548609431579581	0.9489975337386264	0.114545
D vs Control	Downregulated	BP	GO:0065007	biological regulation	-4.91145	1.2261755414254924e-05	27.969320810822826	1	0
D vs Control	Downregulated	BP	GO:0007618	mating	-4.31905	4.796741216221716e-05	0.000379048	0.9726415278726416	0
D vs Control	Downregulated	BP	GO:0002682	regulation of immune system process	-4.26033	5.491258860043817e-05	0.4778765967227282	0.9315172369360912	0.170729
D vs Control	Downregulated	BP	GO:0010119	regulation of stomatal movement	-4.23777	5.7840681853031795e-05	0.00797724	0.944775	0.125478
D vs Control	Downregulated	BP	GO:0034446	substrate adhesion-dependent cell spreading	-3.86484	0.000136507	0.0278477	0.9919994457335556	0.0130389
D vs Control	Downregulated	BP	GO:2000668	regulation of dendritic cell apoptotic process	-3.86484	0.000136507	0.00227921	0.938583	0.116063
D vs Control	Downregulated	BP	GO:0072660	maintenance of protein location in plasma membrane	-3.84163	0.000144001	0.000194447	0.9411197518035296	0.160577
D vs Control	Downregulated	BP	GO:1902418	(+)-abscisic acid D-glucopyranosyl ester transmembrane transport	-3.84163	0.000144001	1.7229470605809354e-05	0.9424940968390262	0.19006
D vs Control	Downregulated	BP	GO:0010118	stomatal movement	-3.81531	0.000153001	0.00191739	0.9945665816048008	0.0105721
D vs Control	Downregulated	BP	GO:0042762	regulation of sulfur metabolic process	-3.71092	0.000194572	0.00266318	0.9418087563863716	0.148035
D vs Control	Downregulated	BP	GO:0019500	cyanide catabolic process	-3.6696	0.000213993	0.000765481	0.976369	0.0302342
D vs Control	Downregulated	BP	GO:0019499	cyanide metabolic process	-3.6696	0.000213993	0.000790094	0.9918002535302816	0.0302979
D vs Control	Downregulated	BP	GO:0043455	regulation of secondary metabolic process	-3.45639	0.000349631	0.0692699	0.9327495514626202	0.174826
D vs Control	Downregulated	BP	GO:0031179	peptide modification	-3.36484	0.000431677	0.0205154	0.9901223851831296	0.038679
D vs Control	Downregulated	BP	GO:1902456	regulation of stomatal opening	-3.35664	0.000439907	0.00110269	0.9482113127487988	0.111225
D vs Control	Downregulated	BP	GO:0005975	carbohydrate metabolic process	-3.18582	0.000651901	5.177832504046095	0.9799837039239214	0.118368
D vs Control	Downregulated	BP	GO:0120256	olefinic compound catabolic process	-3.13139	0.000738933	0.00235551	0.97068	0.194728
D vs Control	Downregulated	BP	GO:0006575	cellular modified amino acid metabolic process	-2.89211	0.00128202	1.0867980855202988	0.9708012204124422	0.143145
D vs Control	Downregulated	BP	GO:0120254	olefinic compound metabolic process	-2.64278	0.00227625	0.1153734578823868	0.9889087947080544	0.045328
D vs Control	Downregulated	BP	GO:0019695	choline metabolic process	-2.58233	0.00261617	0.0260682	0.9882937542005376	0.0394823
D vs Control	Downregulated	BP	GO:0051301	cell division	-2.56585	0.00271737	1.377833380287743	0.9915244992587604	0.0197624
D vs Control	Downregulated	BP	GO:0008150	biological_process	-2.16093	0.00690345	100	1	0
D vs Control	Downregulated	BP	GO:0080142	regulation of salicylic acid biosynthetic process	-2.09294	0.00807338	0.00712562	0.9281297738891686	0.185053
D vs Control	Downregulated	BP	GO:0006044	N-acetylglucosamine metabolic process	-1.86393	0.0136796	0.0774563	0.9816764189367584	0.0435988
D vs Control	Downregulated	BP	GO:0040007	growth	-1.53322	0.029293865671647684	0.1151002477056375	1	0
D vs Control	Downregulated	BP	GO:0071836	nectar secretion	-1.44049	0.0362666	0.000115684	0.9507042483443312	0.163452
D vs Control	Downregulated	BP	GO:0008219	cell death	-1.41435	0.038516668931876226	0.419771	0.992314	0.0170794
D vs Control	Downregulated	BP	GO:0042440	pigment metabolic process	-1.37706	0.0419697	0.481709	0.9876422476425682	0.0528457
D vs Control	Downregulated	CC	GO:0071944	cell periphery	-104.423	3.778304837974638e-105	18.43152280655876	0.9999287260730572	6.06e-05
D vs Control	Downregulated	CC	GO:0016020	membrane	-72.8102	1.5480871094444705e-73	49.86666869619539	0.999919	0.00014379
D vs Control	Downregulated	CC	GO:0009986	cell surface	-9.37071	4.2588619894504977e-10	0.6195435881011558	0.9999498535629644	0
D vs Control	Downregulated	CC	GO:0009517	PSII associated light-harvesting complex II	-7.35781	4.387185397267659e-08	6.986902178503622e-05	0.848518	0.122251
D vs Control	Downregulated	CC	GO:0030076	light-harvesting complex	-7.35781	4.387185397267659e-08	0.0386975	0.935984	2.652e-05
D vs Control	Downregulated	CC	GO:0043680	filiform apparatus	-6.3688	4.277569221016338e-07	2.74485442726928e-05	0.9212910570928006	1.7e-05
D vs Control	Downregulated	CC	GO:0097730	non-motile cilium	-6.14794	7.113052576982529e-07	0.0927686	0.8041734756592669	2.844e-05
D vs Control	Downregulated	CC	GO:0009897	external side of plasma membrane	-5.15113	7.061004844764788e-06	0.2796083392170951	0.8698261199955577	0.131448
D vs Control	Downregulated	CC	GO:0044228	host cell surface	-3.86484	0.000136507	7.48596661982531e-05	0.9511144223824598	1.789e-05
D vs Control	Downregulated	CC	GO:0005673	transcription factor TFIIE complex	-3.36484	0.000431677	0.0147723	0.8480757982376357	0.161497
D vs Control	Downregulated	CC	GO:0009511	plasmodesmatal endoplasmic reticulum	-3.36484	0.000431677	7.48596661982531e-05	0.7670729387738527	0.149347
D vs Control	Downregulated	CC	GO:0018995	host cellular component	-3.0589	0.000873164	0.0524567	0.9999584212243204	2.716e-05
D vs Control	Downregulated	CC	GO:0044217	other organism part	-3.0589	0.000873164	0.0116032	0.999962	2.426e-05
D vs Control	Downregulated	CC	GO:0005773	vacuole	-2.97379	0.00106222	1.2731558102891367	0.9198845550808988	0.146938
D vs Control	Downregulated	CC	GO:0098552	side of membrane	-2.694	0.00202303	0.7120826121332298	0.975806	3.422e-05
D vs Control	Downregulated	CC	GO:0055044	symplast	-2.43546	0.00366891	0.0927661	0.9999567298395792	2.844e-05
D vs Control	Downregulated	CC	GO:0030054	cell junction	-2.42185	0.00378576	1.8830924078948503	0.9999445950815729	3.849e-05
D vs Control	Downregulated	CC	GO:0045177	apical part of cell	-2.17847	0.0066303	0.2075958356565822	0.9999540741881158	3.048e-05
D vs Control	Downregulated	MF	GO:0004672	protein kinase activity	-75.4396	3.634240720794305e-76	3.545093744612045	0.840571	0
D vs Control	Downregulated	MF	GO:0015318	inorganic molecular entity transmembrane transporter activity	-43.3282	4.696409231964923e-44	3.243351872865567	0.741588	0
D vs Control	Downregulated	MF	GO:0005215	transporter activity	-41.3267	4.713291831713989e-42	10.075137960578989	1	0
D vs Control	Downregulated	MF	GO:0016740	transferase activity	-36.7929	1.610966411763805e-37	20.395735861748616	0.9615489739496408	0.0803773
D vs Control	Downregulated	MF	GO:0080046	quercetin 4'-O-glucosyltransferase activity	-25.6472	2.2530374592880317e-26	8.94923086053643e-05	0.9128346122423426	0.146597
D vs Control	Downregulated	MF	GO:0005516	calmodulin binding	-22.7499	1.778499097650306e-23	0.2586415028264399	0.9756082420350292	0
D vs Control	Downregulated	MF	GO:0140096	catalytic activity, acting on a protein	-18.0041	9.905886462663e-19	11.48423146613743	0.9638607485223568	0.105544
D vs Control	Downregulated	MF	GO:0038023	signaling receptor activity	-17.7948	1.6041676672296861e-18	2.1077053903596656	0.969059	0
D vs Control	Downregulated	MF	GO:0060089	molecular transducer activity	-16.3544	4.421750836992721e-17	2.5884558894484484	1	0
D vs Control	Downregulated	MF	GO:0042562	hormone binding	-14.2159	6.082190469048961e-15	0.0849129	0.9934914085899754	0.0341118
D vs Control	Downregulated	MF	GO:0005509	calcium ion binding	-13.693	2.0275236423993298e-14	1.3635681133491246	0.9866233185828804	0.0433487
D vs Control	Downregulated	MF	GO:0004864	protein phosphatase inhibitor activity	-10.2567	5.5378331774482745e-11	0.0621579	0.9854136861278442	0
D vs Control	Downregulated	MF	GO:0010427	abscisic acid binding	-10.136	7.310778610678723e-11	0.0165561	0.9609839990644522	0.109267
D vs Control	Downregulated	MF	GO:0043178	alcohol binding	-9.39658	4.0125331914656296e-10	0.1436045969623298	0.9889536803462616	0.120227
D vs Control	Downregulated	MF	GO:0009973	adenylyl-sulfate reductase activity	-8.41819	3.81778626012869e-09	0.000523857	0.9394857085825244	0.0255638
D vs Control	Downregulated	MF	GO:0031409	pigment binding	-8.31218	4.873320104639413e-09	0.00264985	0.9947001163547032	0.0269422
D vs Control	Downregulated	MF	GO:0004439	phosphatidylinositol-4,5-bisphosphate 5-phosphatase activity	-7.2524	5.5923980236910905e-08	0.0365347	0.9090519190495912	0.0352058
D vs Control	Downregulated	MF	GO:0004657	proline dehydrogenase activity	-6.49785	3.177946999748084e-07	0.026099	0.9295487796116244	0.191744
D vs Control	Downregulated	MF	GO:0016629	12-oxophytodienoate reductase activity	-6.3688	4.277569221016338e-07	0.00111101	0.945027	0.199077
D vs Control	Downregulated	MF	GO:0016168	chlorophyll binding	-6.17429	6.694422139939705e-07	0.0341599	0.9926948055948994	0.0318835
D vs Control	Downregulated	MF	GO:0003824	catalytic activity	-5.55091	2.812452246837415e-06	60.53379149902957	1	0
D vs Control	Downregulated	MF	GO:0043177	organic acid binding	-4.83332	1.4678289028011642e-05	0.4582901123680706	0.9880181251663138	0.134639
D vs Control	Downregulated	MF	GO:0003674	molecular_function	-4.235	5.8210912529250676e-05	100	1	0
D vs Control	Downregulated	MF	GO:0045548	phenylalanine ammonia-lyase activity	-4.09206	8.089849572046092e-05	0.00303401	0.962907	0.0288311
D vs Control	Downregulated	MF	GO:0140776	protein-containing complex destabilizing activity	-3.84589	0.000142596	0.0105252	1	0
D vs Control	Downregulated	MF	GO:0004067	asparaginase activity	-3.84163	0.000144001	0.0393002	0.9457524151843896	0.149199
D vs Control	Downregulated	MF	GO:0034785	salicylate 5-hydroxylase activity	-3.36484	0.000431677	0.000168071	0.939439	0.153741
D vs Control	Downregulated	MF	GO:0033925	mannosyl-glycoprotein endo-beta-N-acetylglucosaminidase activity	-3.36484	0.000431677	0.00577335	0.942474	0.133008
D vs Control	Downregulated	MF	GO:0008825	cyclopropane-fatty-acyl-phospholipid synthase activity	-3.36484	0.000431677	0.0035033	0.9361691636672048	0.186131
D vs Control	Downregulated	MF	GO:0010301	xanthoxin dehydrogenase (NAD+) activity	-3.36484	0.000431677	0.000715938	0.9461668925394208	0.194724
D vs Control	Downregulated	MF	GO:0008061	chitin binding	-3.32528	0.000472846	0.1333151642119472	0.993293	0.0353352
D vs Control	Downregulated	MF	GO:0018858	benzoate-CoA ligase activity	-2.77249	0.00168852	0.000567512	0.9820317053145252	0.0256966
D vs Control	Downregulated	MF	GO:0019825	oxygen binding	-2.77249	0.00168852	0.0765137	0.9894058402056244	0.113628
D vs Control	Downregulated	MF	GO:0031683	G-protein beta/gamma-subunit complex binding	-2.52139	0.00301029	0.0518226	0.9882579262054978	0.0328661
D vs Control	Downregulated	MF	GO:0051740	ethylene binding	-2.40355	0.00394863	0.00366264	0.991163	0.0898272
D vs Control	Downregulated	MF	GO:0072328	alkene binding	-2.40355	0.00394863	0.00366264	0.991163	0.0898272
D vs Control	Downregulated	MF	GO:0017171	serine hydrolase activity	-2.28413	0.00519842	1.291886956895462	0.9366922149088316	0.192837
D vs Control	Downregulated	MF	GO:0050269	coniferyl-aldehyde dehydrogenase activity	-2.15044	0.00707226	0.000124416	0.9432918289618472	0.151946
D vs Control	Downregulated	MF	GO:0046423	allene-oxide cyclase activity	-2.08261	0.00826787	0.00175711	0.9726155322443836	0.027729
D vs Control	Downregulated	MF	GO:0043139	5'-3' DNA helicase activity	-1.99894	0.010024487474254997	0.0474549	0.9441592122214568	0.0360434
D vs Control	Downregulated	MF	GO:0046906	tetrapyrrole binding	-1.98304	0.010398343419561246	1.6354741225022669	0.9905107800518662	0.0947034
D vs Control	Downregulated	MF	GO:0035197	siRNA binding	-1.96556	0.010825189855767076	0.00970664	0.993215	0.0665108
D vs Control	Upregulated	BP	GO:0009063	amino acid catabolic process	-30.4746	3.352894031724698e-31	1.1404334275161834	0.8601272865657562	0
D vs Control	Upregulated	BP	GO:0009414	response to water deprivation	-23.8509	1.4095260891329771e-24	0.0200846	0.8388584099169859	0
D vs Control	Upregulated	BP	GO:0009834	plant-type secondary cell wall biogenesis	-17.7226	1.894166920783108e-18	0.021399	0.9326898172610152	0
D vs Control	Upregulated	BP	GO:0071554	cell wall organization or biogenesis	-14.7935	1.6087786543773408e-15	1.4067813522584465	0.990232	0.0117614
D vs Control	Upregulated	BP	GO:0005975	carbohydrate metabolic process	-12.1061	7.833368475938262e-13	5.177832504046095	0.9538834787903192	0.103191
D vs Control	Upregulated	BP	GO:0009835	fruit ripening	-11.888	1.2941684588239937e-12	0.00907501	0.9079714982133992	0
D vs Control	Upregulated	BP	GO:0005976	polysaccharide metabolic process	-10.2797	5.251470936615418e-11	1.5000124790594245	0.9035397396343884	0.0851907
D vs Control	Upregulated	BP	GO:0072593	reactive oxygen species metabolic process	-10.2261	5.941461422579281e-11	0.3314064057497992	0.949351	0.0447182
D vs Control	Upregulated	BP	GO:0010029	regulation of seed germination	-7.45777	3.485246547656351e-08	0.00431721	0.9286405786746248	0
D vs Control	Upregulated	BP	GO:2000652	regulation of secondary cell wall biogenesis	-6.49305	3.213290037840454e-07	0.000482425	0.9449277680591964	0.0869199
D vs Control	Upregulated	BP	GO:0071106	adenosine 3',5'-bisphosphate transmembrane transport	-6.01998	9.550264985146495e-07	0.0104616	0.9717875560356798	0.00848873
D vs Control	Upregulated	BP	GO:0010728	regulation of hydrogen peroxide biosynthetic process	-6.01506	9.6591876946987e-07	0.000433198	0.9354924053483316	0.0865023
D vs Control	Upregulated	BP	GO:0080141	regulation of jasmonic acid biosynthetic process	-5.06373	8.635067692200603e-06	0.000164911	0.9211958905029848	0.132099
D vs Control	Upregulated	BP	GO:0048511	rhythmic process	-4.97026	1.0708866630258563e-05	0.1397457747307759	1	0
D vs Control	Upregulated	BP	GO:0071496	cellular response to external stimulus	-4.87205	1.3426105716303604e-05	0.00878949	0.929511	0.165188
D vs Control	Upregulated	BP	GO:0006775	fat-soluble vitamin metabolic process	-4.78679	1.6338254920460658e-05	0.0357241	0.9008067807889804	0.0366921
D vs Control	Upregulated	BP	GO:0016120	carotene biosynthetic process	-4.71448	1.9298338169046294e-05	0.0100202	0.9062939294293336	0.0748791
D vs Control	Upregulated	BP	GO:0007623	circadian rhythm	-4.52008	3.019391217070594e-05	0.0799201	0.997518	0
D vs Control	Upregulated	BP	GO:0009056	catabolic process	-4.47397	3.3575868307223706e-05	9.05402	0.9653260756373911	0.0662303
D vs Control	Upregulated	BP	GO:0006778	porphyrin-containing compound metabolic process	-4.27627	5.293319332050736e-05	0.4574965943489995	0.9625472277142646	0.0461804
D vs Control	Upregulated	BP	GO:0033013	tetrapyrrole metabolic process	-4.13209	7.377556188029387e-05	0.6907442447045591	0.9728254610820396	0.048194
D vs Control	Upregulated	BP	GO:0090229	negative regulation of red or far-red light signaling pathway	-4.10359	7.877952331596693e-05	6.153382359217626e-05	0.9278521896438994	0.0795697
D vs Control	Upregulated	BP	GO:0052008	symbiont-mediated disruption of host cellular anatomical entity	-4.05719	8.766142440486432e-05	0.00102392	0.9932091560730236	0
D vs Control	Upregulated	BP	GO:1902198	3-methylbut-2-enoyl-CoA(4-) metabolic process	-3.66123	0.000218157	2.461352943687051e-06	0.908842	0.198164
D vs Control	Upregulated	BP	GO:0072598	protein localization to chloroplast	-3.66123	0.000218157	0.0168726	0.97876	0.146589
D vs Control	Upregulated	BP	GO:0001936	regulation of endothelial cell proliferation	-3.66123	0.000218157	0.031013	0.9423980585020956	0.106881
D vs Control	Upregulated	BP	GO:0012502	induction of programmed cell death	-3.66123	0.000218157	0.0001083	0.934434	0.0814608
D vs Control	Upregulated	BP	GO:0009712	catechol-containing compound metabolic process	-3.66123	0.000218157	0.0718764	0.9535510471329196	0.0388824
D vs Control	Upregulated	BP	GO:0010206	photosystem II repair	-3.66123	0.000218157	0.00401939	0.951008	0.102257
D vs Control	Upregulated	BP	GO:0031425	chloroplast RNA processing	-3.65035	0.00022369	0.00274933	0.9348424832481238	0.112726
D vs Control	Upregulated	BP	GO:1901463	regulation of tetrapyrrole biosynthetic process	-3.58336	0.000260998	0.00576449	0.9305861796437912	0.152441
D vs Control	Upregulated	BP	GO:0019748	secondary metabolic process	-3.55242	0.000280272	0.6368553833554749	0.9730079376762346	0.0477832
D vs Control	Upregulated	BP	GO:0120254	olefinic compound metabolic process	-3.48877	0.000324512	0.1153734578823868	0.9763328443906094	0.0405197
D vs Control	Upregulated	BP	GO:0009699	phenylpropanoid biosynthetic process	-3.32658	0.000471429	0.0512503	0.9457734993010836	0.106911
D vs Control	Upregulated	BP	GO:0030091	protein repair	-3.14834	0.000710656	0.062799	0.960516	0.154405
D vs Control	Upregulated	BP	GO:0010336	gibberellic acid homeostasis	-3.10789	0.00078002	0.000255981	0.9826933535801032	0
D vs Control	Upregulated	BP	GO:0006520	amino acid metabolic process	-3.09386	0.000805638	5.5080894579711925	0.953597	0.126098
D vs Control	Upregulated	BP	GO:0042537	benzene-containing compound metabolic process	-3.089	0.0008147	0.2610437091486175	0.9748561752362256	0.0436942
D vs Control	Upregulated	BP	GO:1903338	regulation of cell wall organization or biogenesis	-2.9091	0.00123281	0.0054199	0.9492045706704164	0.11708
D vs Control	Upregulated	BP	GO:1901401	regulation of tetrapyrrole metabolic process	-2.82719	0.00148871	0.00952544	0.941881	0.163687
D vs Control	Upregulated	BP	GO:1901957	regulation of cutin biosynthetic process	-2.19752	0.00634577	3.938164709899281e-05	0.9521770423832556	0.125117
D vs Control	Upregulated	BP	GO:0015742	alpha-ketoglutarate transport	-2.13742	0.00728758	0.00448459	0.9858092900238168	0.143331
D vs Control	Upregulated	BP	GO:0031028	septation initiation signaling	-2.13742	0.00728758	0.000150143	0.8988847483180838	0.134521
D vs Control	Upregulated	BP	GO:1901334	lactone metabolic process	-2.0036	0.00991752	0.0581248	0.9774412964519196	0.03819
D vs Control	Upregulated	BP	GO:0015766	disaccharide transport	-1.96812	0.010761766008338404	0.1410601372027048	0.9835636019168476	0.174756
D vs Control	Upregulated	BP	GO:0019216	regulation of lipid metabolic process	-1.96388	0.010867141327846505	0.1050825412248312	0.932901	0.19317
D vs Control	Upregulated	BP	GO:0018022	peptidyl-lysine methylation	-1.75679	0.017506814911382524	0.0642561	0.959907	0.183473
D vs Control	Upregulated	BP	GO:1901140	p-coumaryl alcohol transport	-1.62592	0.0236635	9.845411774748203e-06	0.9924705985939148	0.10865
D vs Control	Upregulated	BP	GO:0009825	multidimensional cell growth	-1.55652	0.0277637	0.0019937	0.9936990940925248	0.00775857
D vs Control	Upregulated	BP	GO:0010109	regulation of photosynthesis	-1.44251	0.0360982	0.00966327	0.9394380283391458	0.193343
D vs Control	Upregulated	BP	GO:0080005	photosystem stoichiometry adjustment	-1.43325	0.0368761	0.000228906	0.9491121275843551	0.128959
D vs Control	Upregulated	BP	GO:0045730	respiratory burst	-1.36787	0.0428675	0.00517376	0.9806246350352092	0.0317491
D vs Control	Upregulated	CC	GO:0009295	nucleoid	-24.0414	9.090011746588961e-25	0.193692	0.999951	0
D vs Control	Upregulated	CC	GO:0009507	chloroplast	-22.0206	9.536367506824709e-23	0.6072965467111217	0.4433515003619722	3.024e-05
D vs Control	Upregulated	CC	GO:0009536	plastid	-21.4159	3.837748915408908e-22	0.6724918300031804	0.8268583959366238	0.170381
D vs Control	Upregulated	CC	GO:0009505	plant-type cell wall	-17.9284	1.1792482596681458e-18	0.0570056	0.9477134656104044	2.502e-05
D vs Control	Upregulated	CC	GO:0009579	thylakoid	-5.65893	2.1931690793913294e-06	0.2442546141938668	0.762498	0.121769
D vs Control	Upregulated	CC	GO:0005971	ribonucleoside-diphosphate reductase complex	-3.66123	0.000218157	0.0339813	0.8767153635451547	0.126151
D vs Control	Upregulated	CC	GO:0017133	mitochondrial electron transfer flavoprotein complex	-3.66123	0.000218157	7.485966619825309e-06	0.8818672791540675	0.0904694
D vs Control	Upregulated	CC	GO:0030868	smooth endoplasmic reticulum membrane	-3.66123	0.000218157	0.000943232	0.8283315614576333	0.103257
D vs Control	Upregulated	CC	GO:0045251	electron transfer flavoprotein complex	-3.66123	0.000218157	0.000157205	0.9116343921319257	0.0550257
D vs Control	Upregulated	CC	GO:0019867	outer membrane	-3.33184	0.000465757	1.1089960482829877	0.9820691323469012	3.573e-05
D vs Control	Upregulated	CC	GO:0005576	extracellular region	-2.13742	0.00728758	3.728201021160707	0.999938	4.405e-05
D vs Control	Upregulated	CC	GO:0000935	division septum	-2.00277	0.00993646	0.00947474	0.9999600174448232	2.213e-05
D vs Control	Upregulated	CC	GO:0030428	cell septum	-2.00277	0.00993646	0.0722545	0.9999545992412092	2.546e-05
D vs Control	Upregulated	CC	GO:0048046	apoplast	-1.95445	0.011105687453503037	0.1000249906518991	0.999954	2.609e-05
D vs Control	Upregulated	CC	GO:0009506	plasmodesma	-1.60331	0.024928383380989638	0.0927636	0.9493147294795492	2.594e-05
D vs Control	Upregulated	CC	GO:0055044	symplast	-1.60331	0.024928383380989638	0.0927661	0.9999538286778106	2.594e-05
D vs Control	Upregulated	MF	GO:0016491	oxidoreductase activity	-10.9163	1.2126216748928549e-11	11.074819433442528	0.9453972617946964	0.0623031
D vs Control	Upregulated	MF	GO:0016903	oxidoreductase activity, acting on the aldehyde or oxo group of donors	-9.38541	4.117072773485509e-10	0.6780264710827542	0.8539797174386129	0
D vs Control	Upregulated	MF	GO:0004553	hydrolase activity, hydrolyzing O-glycosyl compounds	-7.36439	4.3212155219995185e-08	1.5623305307616389	0.8582686919512287	0.0432894
D vs Control	Upregulated	MF	GO:0008793	aromatic-amino-acid transaminase activity	-6.44401	3.5974057445770387e-07	0.0163203	0.8915386626650931	0.0288908
D vs Control	Upregulated	MF	GO:0050997	quaternary ammonium group binding	-6.04266	9.064429337704839e-07	0.2335094432829725	0.9796136623636112	0
D vs Control	Upregulated	MF	GO:0031210	phosphatidylcholine binding	-6.04266	9.064429337704839e-07	0.0314707	0.963684	0.0922837
D vs Control	Upregulated	MF	GO:0071077	adenosine 3',5'-bisphosphate transmembrane transporter activity	-6.01998	9.550264985146495e-07	0.00995984	0.9341969092823827	0
D vs Control	Upregulated	MF	GO:0070405	ammonium ion binding	-5.87916	1.3208217778018988e-06	2.182739234277178e-06	0.984929	0.105508
D vs Control	Upregulated	MF	GO:0016151	nickel cation binding	-5.8065	1.5613469344735897e-06	0.1028921447645919	0.9657869298211392	0.181487
D vs Control	Upregulated	MF	GO:0008466	glycogenin glucosyltransferase activity	-5.8056	1.5646001965172761e-06	0.00291177	0.8925600388083667	0.132075
D vs Control	Upregulated	MF	GO:1990538	xylan O-acetyltransferase activity	-5.39001	4.07374324909702e-06	0.0065635	0.8929679467932309	0.137924
D vs Control	Upregulated	MF	GO:0016765	transferase activity, transferring alkyl or aryl (other than methyl) groups	-5.38452	4.125530354363005e-06	0.9649344469930834	0.8852816358781108	0.189439
D vs Control	Upregulated	MF	GO:0016209	antioxidant activity	-5.18027	6.602831710173669e-06	0.6988585343346956	0.967547	0.0107033
D vs Control	Upregulated	MF	GO:0048030	disaccharide binding	-4.3735	4.231558728336232e-05	0.0726547	0.9746623423279588	0.0334491
D vs Control	Upregulated	MF	GO:0047940	glucuronokinase activity	-3.66123	0.000218157	0.000554416	0.912501	0.121555
D vs Control	Upregulated	MF	GO:0101016	FMN-binding domain binding	-3.66123	0.000218157	2.182739234277178e-06	0.9921936734558952	0.0187527
D vs Control	Upregulated	MF	GO:0070404	NADH binding	-3.66123	0.000218157	0.0031104	0.9777792612664552	0.079291
D vs Control	Upregulated	MF	GO:0052624	2-phytyl-1,4-naphthoquinone methyltransferase activity	-3.66123	0.000218157	0.00100624	0.9112910641430702	0.125137
D vs Control	Upregulated	MF	GO:1990206	jasmonyl-Ile conjugate hydrolase activity	-3.66123	0.000218157	1.0913696171385891e-05	0.9417681972013922	0.116438
D vs Control	Upregulated	MF	GO:0030412	formimidoyltetrahydrofolate cyclodeaminase activity	-3.66123	0.000218157	0.0015934	0.9332215149655864	0.0247005
D vs Control	Upregulated	MF	GO:0004485	methylcrotonoyl-CoA carboxylase activity	-3.66123	0.000218157	0.0283865	0.9460249777864012	0.0301059
D vs Control	Upregulated	MF	GO:0048038	quinone binding	-3.41273	0.000386609	0.270249	0.9793824430717176	0.108857
D vs Control	Upregulated	MF	GO:0001965	G-protein alpha-subunit binding	-3.2877	0.000515581	0.0198891	0.9886793132175798	0.174777
D vs Control	Upregulated	MF	GO:0003824	catalytic activity	-3.16327	0.00068664	60.53379149902957	1	0
D vs Control	Upregulated	MF	GO:0003962	cystathionine gamma-synthase activity	-2.62685	0.00236132	0.024021	0.8997506574280094	0.195082
D vs Control	Upregulated	MF	GO:0016500	protein-hormone receptor activity	-2.5605	0.00275104	0.020616	1	0
D vs Control	Upregulated	MF	GO:0090471	9,15,9'-tri-cis-zeta-carotene isomerase activity	-2.35694	0.00439603	0.00114157	0.9713631783095136	0.0241975
D vs Control	Upregulated	MF	GO:0034432	bis(5'-adenosyl)-pentaphosphatase activity	-2.13742	0.00728758	0.0108308	0.9296835783692292	0.176894
D vs Control	Upregulated	MF	GO:0048039	ubiquinone binding	-2.13742	0.00728758	0.042033	0.9819797619150364	0.0942142
D vs Control	Upregulated	MF	GO:0045157	electron transporter, transferring electrons within the noncyclic electron transport pathway of photosynthesis activity	-2.13742	0.00728758	1.9644653108494604e-05	0.9963878680626652	0
D vs Control	Upregulated	MF	GO:0015139	alpha-ketoglutarate transmembrane transporter activity	-2.13742	0.00728758	0.000654822	0.9489978071566768	0.199339
D vs Control	Upregulated	MF	GO:0016532	superoxide dismutase copper chaperone activity	-2.08514	0.00821983	0.00381106	1	0
D vs Control	Upregulated	MF	GO:0009055	electron transfer activity	-1.69055	0.0203917	1.051499702285282	1	0
D vs Control	Upregulated	MF	GO:0016787	hydrolase activity	-1.49272	0.0321573	22.11102402709146	0.9413725755147864	0.106809
D vs Control	Upregulated	MF	GO:0043295	glutathione binding	-1.483	0.032884997990176607	0.0188785	0.9742423931093288	0.145376
D vs Control	Upregulated	MF	GO:0015643	toxic substance binding	-1.30502	0.0495424	0.00524076	0.9930198419592134	0.0279235
D vs Control	Upregulated	MF	GO:0008301	DNA binding, bending	-1.303	0.049773984634210955	0.0238268	0.9915494110702124	0.0308597

## Sheet: DataS4_GOwaterloggingvs control
Comparison	Direction	Ontology	TermID	Name	log10p	p-value	Frequency	Uniqueness	Dispensability
W vs Control	Downregulated	BP	GO:0015979	photosynthesis	-68.5549	2.786904333957747e-69	0.2033717483250862	0.951436	0
W vs Control	Downregulated	BP	GO:0019684	photosynthesis, light reaction	-54.0224	9.496562192130231e-55	0.0819754	0.928154	0.0839601
W vs Control	Downregulated	BP	GO:0043043	peptide biosynthetic process	-34.2507	5.6149308914879e-35	0.2257085262890462	0.9465865281218072	0.0370482
W vs Control	Downregulated	BP	GO:0006412	translation	-33.8564	1.391812559151518e-34	4.432288697403288	0.8778845257600386	0.194839
W vs Control	Downregulated	BP	GO:0006518	peptide metabolic process	-28.4923	3.218882751855133e-29	0.3993126721131813	0.9729643765399838	0.0392
W vs Control	Downregulated	BP	GO:0042254	ribosome biogenesis	-23.7609	1.7340719058569545e-24	2.27256	0.888604	0.0149795
W vs Control	Downregulated	BP	GO:0006091	generation of precursor metabolites and energy	-20.2128	6.126656964563884e-21	2.4286809447125486	0.9398145025079232	0.112653
W vs Control	Downregulated	BP	GO:0009416	response to light stimulus	-18.3561	4.404532877357286e-19	0.2541100779062511	0.8764920143029978	0
W vs Control	Downregulated	BP	GO:0043603	amide metabolic process	-18.2784	5.267944964683289e-19	1.825971910744844	0.9690311325786491	0.0478028
W vs Control	Downregulated	BP	GO:0050896	response to stimulus	-16.3829	4.1409184910320865e-17	16.94347616187058	1	0
W vs Control	Downregulated	BP	GO:0005975	carbohydrate metabolic process	-12.4686	3.3992066027771487e-13	5.177832504046095	0.9535798936025022	0.0653922
W vs Control	Downregulated	BP	GO:0015977	carbon fixation	-11.8009	1.581741930081761e-12	0.0425789	0.9771809155814616	0.0326217
W vs Control	Downregulated	BP	GO:0006949	syncytium formation	-9.30913	4.907665237764945e-10	0.0178374	0.9276173923703162	0.0100831
W vs Control	Downregulated	BP	GO:0044419	biological process involved in interspecies interaction between organisms	-9.30913	4.907665237764945e-10	1.0657609019106056	1	0
W vs Control	Downregulated	BP	GO:0006002	fructose 6-phosphate metabolic process	-8.63936	2.294260402603585e-09	0.109882	0.9234095051270708	0.0858507
W vs Control	Downregulated	BP	GO:0042447	hormone catabolic process	-7.64088	2.2862353885911594e-08	0.00239982	0.8924636419567346	0.027049
W vs Control	Downregulated	BP	GO:0019695	choline metabolic process	-7.30316	4.9755844107050706e-08	0.0260682	0.9754782202012388	0.031514
W vs Control	Downregulated	BP	GO:0019379	sulfate assimilation, phosphoadenylyl sulfate reduction by phosphoadenylyl-sulfate reductase (thioredoxin)	-7.30316	4.9755844107050706e-08	0.0290464	0.9508533156513096	0.0778863
W vs Control	Downregulated	BP	GO:0080051	cutin transport	-6.52684	2.9727534361711323e-07	0.000110761	0.978047	0
W vs Control	Downregulated	BP	GO:0010923	negative regulation of phosphatase activity	-6.42728	3.738724401306294e-07	0.0112533	0.8985083915542005	0.0930284
W vs Control	Downregulated	BP	GO:2000772	regulation of cellular senescence	-6.39873	3.9926928767641956e-07	0.0038274	0.9446208432731537	0.169622
W vs Control	Downregulated	BP	GO:0006792	regulation of sulfur utilization	-6.39873	3.9926928767641956e-07	1.4768117662122302e-05	0.9587586744031787	0.0696142
W vs Control	Downregulated	BP	GO:1901570	fatty acid derivative biosynthetic process	-5.46935	3.3934881278560344e-06	0.1773601704162015	0.9305433357484292	0.144383
W vs Control	Downregulated	BP	GO:0015718	monocarboxylic acid transport	-5.26806	5.394345791743365e-06	0.3419951461135409	0.9436403568676964	0.14175
W vs Control	Downregulated	BP	GO:0015994	chlorophyll metabolic process	-4.73856	1.8257466323362423e-05	0.050694	0.965651	0.0330345
W vs Control	Downregulated	BP	GO:0002376	immune system process	-4.54467	2.853174470695837e-05	0.908222	1	0
W vs Control	Downregulated	BP	GO:0042548	regulation of photosynthesis, light reaction	-4.45235	3.5289841406833774e-05	0.00667519	0.9322116265081072	0.174665
W vs Control	Downregulated	BP	GO:0170039	proteinogenic amino acid metabolic process	-4.22632	5.9385647925392966e-05	3.42522	0.8704748105420608	0.157511
W vs Control	Downregulated	BP	GO:0051029	rRNA transport	-4.06873	8.536221229449435e-05	0.000359358	0.9640757262039122	0.150909
W vs Control	Downregulated	BP	GO:0071554	cell wall organization or biogenesis	-3.76837	0.000170463	1.4067813522584465	0.9898506497765788	0.0185791
W vs Control	Downregulated	BP	GO:0010119	regulation of stomatal movement	-3.30701	0.000493162	0.00797724	0.9510466213284482	0.113117
W vs Control	Downregulated	BP	GO:0019755	one-carbon compound transport	-3.14023	0.000724047	0.0270872	0.9709917118487414	0.197864
W vs Control	Downregulated	BP	GO:2000810	regulation of bicellular tight junction assembly	-3.02794	0.000937682	0.00197154	0.9455047642827928	0.105182
W vs Control	Downregulated	BP	GO:0006520	amino acid metabolic process	-2.9807	0.00104543	5.5080894579711925	0.9532696289537304	0.126098
W vs Control	Downregulated	BP	GO:0009308	amine metabolic process	-2.97256	0.00106522	0.6775809291617207	0.97172	0.0506122
W vs Control	Downregulated	BP	GO:0015717	triose phosphate transport	-2.945	0.001135	0.00271733	0.972935	0.169765
W vs Control	Downregulated	BP	GO:0046484	oxazole or thiazole metabolic process	-2.83644	0.00145734	0.0113887	0.9790873821594912	0.0298059
W vs Control	Downregulated	BP	GO:0080093	regulation of photorespiration	-2.83644	0.00145734	4.676570593005396e-05	0.9543694222244232	0.138054
W vs Control	Downregulated	BP	GO:0033013	tetrapyrrole metabolic process	-2.07241	0.00846428	0.6907442447045591	0.9716722401772532	0.0507206
W vs Control	Downregulated	BP	GO:0060263	regulation of respiratory burst	-1.97923	0.010489880449544265	0.00117407	0.9500292131868846	0.152281
W vs Control	Downregulated	BP	GO:0060267	positive regulation of respiratory burst	-1.97923	0.010489880449544265	0.000632568	0.939226	0.14781
W vs Control	Downregulated	BP	GO:0009058	biosynthetic process	-1.93041	0.011737912115647762	28.507692540195496	0.9576929454104376	0.108018
W vs Control	Downregulated	BP	GO:0019500	cyanide catabolic process	-1.88681	0.012977586734587218	0.000765481	0.9615405763157696	0.194889
W vs Control	Downregulated	BP	GO:0019499	cyanide metabolic process	-1.88681	0.012977586734587218	0.000790094	0.9820959704251075	0.0253745
W vs Control	Downregulated	BP	GO:0010483	pollen tube reception	-1.88072	0.013160872040870596	0.000147681	0.9467197171540664	0
W vs Control	Downregulated	BP	GO:0007623	circadian rhythm	-1.82742	0.014879206045049836	0.0799201	1	0
W vs Control	Downregulated	BP	GO:0046320	regulation of fatty acid oxidation	-1.64666	0.0225599	0.0045855	0.936531	0.171228
W vs Control	Downregulated	BP	GO:1901140	p-coumaryl alcohol transport	-1.6043	0.0248713	9.845411774748203e-06	0.9789334109274708	0.092094
W vs Control	Downregulated	BP	GO:0010109	regulation of photosynthesis	-1.6002	0.0251073	0.00966327	0.9420111464221528	0.178189
W vs Control	Downregulated	BP	GO:0035247	peptidyl-arginine omega-N-methylation	-1.45035	0.035452679349330156	0.000209215	0.9592145104283586	0.0236252
W vs Control	Downregulated	BP	GO:0043467	regulation of generation of precursor metabolites and energy	-1.43111	0.0370588	0.0632691	0.9358747641429812	0.198534
W vs Control	Downregulated	BP	GO:0051301	cell division	-1.42637	0.0374655	1.377833380287743	0.9898696497331602	0.0185313
W vs Control	Downregulated	BP	GO:0042430	indole-containing compound metabolic process	-1.42637	0.0374655	0.3188116627369526	0.9734604055857295	0.0404011
W vs Control	Downregulated	BP	GO:0042440	pigment metabolic process	-1.38052	0.041637323958056964	0.481709	0.9725360946496904	0.0487631
W vs Control	Downregulated	CC	GO:0009579	thylakoid	-85.4857	3.267987918346595e-86	0.2442546141938668	0.7589158610041383	0
W vs Control	Downregulated	CC	GO:0042170	plastid membrane	-75.4935	3.2096113725229016e-76	0.1648908914126854	0.6243588899669802	0.150912
W vs Control	Downregulated	CC	GO:0009536	plastid	-69.3694	4.2717286654314284e-70	0.6724918300031804	0.8499843622435337	0.122896
W vs Control	Downregulated	CC	GO:0019867	outer membrane	-68.0934	8.065514137531392e-69	1.1089960482829877	0.9712806131731556	3.264e-05
W vs Control	Downregulated	CC	GO:0016020	membrane	-48.5155	3.0517232969362577e-49	49.86666869619539	0.999915	8.613e-05
W vs Control	Downregulated	CC	GO:0071944	cell periphery	-28.3991	3.988885130778833e-29	18.43152280655876	0.9999269284164264	0.00014379
W vs Control	Downregulated	CC	GO:1990904	ribonucleoprotein complex	-25.9828	1.0405064060081603e-26	4.3863098139649965	0.844563	0
W vs Control	Downregulated	CC	GO:0031984	organelle subcompartment	-16.8124	1.5404342265352173e-17	2.258680820466932	0.8361227485481123	0.189623
W vs Control	Downregulated	CC	GO:0010598	NAD(P)H dehydrogenase complex (plastoquinone)	-16.183	6.561487818825893e-17	0.00280724	0.888697	0.197932
W vs Control	Downregulated	CC	GO:0005911	cell-cell junction	-14.6018	2.50146294837445e-15	0.5383782426868032	0.906401	3.529e-05
W vs Control	Downregulated	CC	GO:0055044	symplast	-13.597	2.5293693392499188e-14	0.0927661	0.9999571598474044	2.641e-05
W vs Control	Downregulated	CC	GO:0030054	cell junction	-12.6397	2.292216887398166e-13	1.8830924078948503	0.9999442974898232	4.05e-05
W vs Control	Downregulated	CC	GO:0048046	apoplast	-11.7764	1.6733369498096035e-12	0.1000249906518991	0.9999569146162012	2.656e-05
W vs Control	Downregulated	CC	GO:0009986	cell surface	-8.58411	2.605475128611138e-09	0.6195435881011558	0.9999499135691872	3.581e-05
W vs Control	Downregulated	CC	GO:0030312	external encapsulating structure	-8.16169	6.8914700009006355e-09	1.3664334496943666	0.958049	4.153e-05
W vs Control	Downregulated	CC	GO:0005576	extracellular region	-5.01995	9.551096112418335e-06	3.728201021160707	0.99994	4.727e-05
W vs Control	Downregulated	CC	GO:0098552	side of membrane	-4.64381	2.2708660203124954e-05	0.7120826121332298	0.9723366245970594	0.0738556
W vs Control	Downregulated	CC	GO:0097546	ciliary base	-3.02794	0.000937682	0.020549	0.8556510312389616	0.123571
W vs Control	Downregulated	CC	GO:0042807	central vacuole	-1.72583	0.018800586753260757	0.000119775	0.911392	0.0689019
W vs Control	Downregulated	CC	GO:0001673	male germ cell nucleus	-1.44409	0.0359675	0.00664504	0.884203	0.0866014
W vs Control	Downregulated	MF	GO:0005198	structural molecule activity	-65.0235	9.473465580967269e-66	3.0956240814896883	1	0
W vs Control	Downregulated	MF	GO:0003735	structural constituent of ribosome	-64.683	2.0748799482501225e-65	2.1213867998801152	0.9941230663220224	0
W vs Control	Downregulated	MF	GO:0031409	pigment binding	-34.104	7.8698839689494e-35	0.00264985	0.992597	0
W vs Control	Downregulated	MF	GO:0016168	chlorophyll binding	-25.5674	2.7075513184686725e-26	0.0341599	0.9877635700125428	0.0239972
W vs Control	Downregulated	MF	GO:0019904	protein domain specific binding	-23.9875	1.0292362225716874e-24	0.1615554444250253	0.9708148063772412	0.0308422
W vs Control	Downregulated	MF	GO:0046906	tetrapyrrole binding	-14.9292	1.1770515111608315e-15	1.6354741225022669	0.9841152726611664	0.0947034
W vs Control	Downregulated	MF	GO:0016491	oxidoreductase activity	-11.5985	2.520639227308101e-12	11.074819433442528	0.950876	0.0715178
W vs Control	Downregulated	MF	GO:0008266	poly(U) RNA binding	-10.8789	1.321610883925615e-11	0.0191383	0.9746513999997442	0.0692402
W vs Control	Downregulated	MF	GO:0045156	electron transporter, transferring electrons within the cyclic electron transport pathway of photosynthesis activity	-10.5265	2.975271340907432e-11	0.0234142	0.9925608666362636	0
W vs Control	Downregulated	MF	GO:0016628	oxidoreductase activity, acting on the CH-CH group of donors, NAD or NADP as acceptor	-9.86232	1.3730431471081078e-10	0.324019	0.8561242949576348	0
W vs Control	Downregulated	MF	GO:0004672	protein kinase activity	-9.77977	1.6604571441301028e-10	3.545093744612045	0.810154	0.0436759
W vs Control	Downregulated	MF	GO:0060089	molecular transducer activity	-9.71401	1.9319206420948624e-10	2.5884558894484484	1	0
W vs Control	Downregulated	MF	GO:0004864	protein phosphatase inhibitor activity	-7.70919	1.9534994924288103e-08	0.0621579	0.965738	0
W vs Control	Downregulated	MF	GO:0170055	lipid transmembrane transporter activity	-7.1841	6.544836248558061e-08	0.1903916124490611	0.9138810775315352	0
W vs Control	Downregulated	MF	GO:0038023	signaling receptor activity	-7.18368	6.551254295233572e-08	2.1077053903596656	0.9670616640218715	0
W vs Control	Downregulated	MF	GO:0010297	heteropolysaccharide binding	-6.39873	3.9926928767641956e-07	5.893395932548381e-05	0.990076	0.0178612
W vs Control	Downregulated	MF	GO:0042132	fructose 1,6-bisphosphate 1-phosphatase activity	-5.60875	2.461797752547567e-06	0.0338739	0.9266645258093132	0.0288737
W vs Control	Downregulated	MF	GO:0010427	abscisic acid binding	-5.58556	2.5968343290006367e-06	0.0165561	0.967813	0.026632
W vs Control	Downregulated	MF	GO:0008061	chitin binding	-4.85288	1.4031929796950387e-05	0.1333151642119472	0.9894862914831016	0.0340608
W vs Control	Downregulated	MF	GO:0004615	phosphomannomutase activity	-4.12645	7.473925427959555e-05	0.0363688	0.9564683544841356	0.029024
W vs Control	Downregulated	MF	GO:0016840	carbon-nitrogen lyase activity	-3.23941	0.000576224	0.2901144198454826	0.92607	0.034231
W vs Control	Downregulated	MF	GO:0033925	mannosyl-glycoprotein endo-beta-N-acetylglucosaminidase activity	-2.83644	0.00145734	0.00577335	0.9251355563561556	0.132442
W vs Control	Downregulated	MF	GO:0008825	cyclopropane-fatty-acyl-phospholipid synthase activity	-2.83644	0.00145734	0.0035033	0.9147406827209056	0.186131
W vs Control	Downregulated	MF	GO:0042562	hormone binding	-2.65709	0.00220246	0.0849129	0.9909558561141394	0.0329226
W vs Control	Downregulated	MF	GO:0043178	alcohol binding	-2.64264	0.00227698	0.1436045969623298	0.987064	0.0854559
W vs Control	Downregulated	MF	GO:0004040	amidase activity	-2.58835	0.00258018	0.0806457	0.92755	0.155549
W vs Control	Downregulated	MF	GO:0005528	FK506 binding	-2.43223	0.00369629	0.000261929	0.9905505052284016	0.0549785
W vs Control	Downregulated	MF	GO:0005527	macrolide binding	-2.43223	0.00369629	0.000469289	0.9902852905293332	0.0565616
W vs Control	Downregulated	MF	GO:0043177	organic acid binding	-1.98878	0.010261785550145803	0.4582901123680706	0.9860035935375984	0.10924
W vs Control	Downregulated	MF	GO:0047958	glycine:2-oxoglutarate aminotransferase activity	-1.88681	0.012977586734587218	0.00104771	0.9137343930356486	0.170956
W vs Control	Downregulated	MF	GO:0009055	electron transfer activity	-1.83867	0.014498685654079102	1.051499702285282	1	0
W vs Control	Downregulated	MF	GO:0050661	NADP binding	-1.80482	0.015674115090520926	0.6781246943482966	0.9811449716189674	0.125779
W vs Control	Downregulated	MF	GO:0043515	kinetochore binding	-1.5588	0.027618582944230974	0.00563365	0.9922928093170974	0.025016
W vs Control	Downregulated	MF	GO:0004363	glutathione synthase activity	-1.52484	0.029864518822705133	0.0183394	0.9533466820199952	0.0276378
W vs Control	Downregulated	MF	GO:0047364	desulfoglucosinolate sulfotransferase activity	-1.52484	0.029864518822705133	0.0007334	0.9230946159122584	0.166935
W vs Control	Downregulated	MF	GO:2001066	amylopectin binding	-1.42637	0.0374655	0.000104771	0.9924640448414132	0.155212
W vs Control	Upregulated	BP	GO:0046395	carboxylic acid catabolic process	-35.4833	3.2864812674736136e-36	1.9536964376986523	0.8325553290038057	0
W vs Control	Upregulated	BP	GO:0009628	response to abiotic stimulus	-30.317	4.819600509764805e-31	0.9321586641272724	0.9161501129605698	0
W vs Control	Upregulated	BP	GO:0009056	catabolic process	-21.8965	1.2689967538896212e-22	9.05402	0.9728511932296507	0.071856
W vs Control	Upregulated	BP	GO:0050896	response to stimulus	-18.9051	1.2441087425035958e-19	16.94347616187058	1	0
W vs Control	Upregulated	BP	GO:0030258	lipid modification	-18.4268	3.74248140648166e-19	0.6585497482011325	0.9122509126778032	0.124693
W vs Control	Upregulated	BP	GO:0010150	leaf senescence	-15.9194	1.2038876753976544e-16	0.0127744	0.9230946099331034	0
W vs Control	Upregulated	BP	GO:0010029	regulation of seed germination	-13.8927	1.2803553958448713e-14	0.00431721	0.8920011496541865	0
W vs Control	Upregulated	BP	GO:0006811	monoatomic ion transport	-13.2557	5.5497919133890224e-14	4.917982551075166	0.942766	0
W vs Control	Upregulated	BP	GO:0072593	reactive oxygen species metabolic process	-12.1912	6.438446854606068e-13	0.3314064057497992	0.9602713582469528	0.115815
W vs Control	Upregulated	BP	GO:0080177	plastoglobule organization	-10.3205	4.780701247131553e-11	0.000130452	0.983341	0.00855168
W vs Control	Upregulated	BP	GO:0006629	lipid metabolic process	-10.1855	6.524501124120367e-11	5.980051423570241	0.9644778420166016	0.0872594
W vs Control	Upregulated	BP	GO:0042537	benzene-containing compound metabolic process	-8.89589	1.2709063155020996e-09	0.2610437091486175	0.98043	0.046074
W vs Control	Upregulated	BP	GO:0050801	monoatomic ion homeostasis	-8.88504	1.3030466117068253e-09	1.1412013696346135	0.9639478799558692	0
W vs Control	Upregulated	BP	GO:0042440	pigment metabolic process	-8.37941	4.174403528186862e-09	0.481709	0.9794498122580624	0.0491187
W vs Control	Upregulated	BP	GO:0006595	polyamine metabolic process	-8.35541	4.4115859079103725e-09	0.1886060920159076	0.963336	0.0446071
W vs Control	Upregulated	BP	GO:0120254	olefinic compound metabolic process	-8.14439	7.171500881105763e-09	0.1153734578823868	0.9815950139900428	0.0425582
W vs Control	Upregulated	BP	GO:0009787	regulation of abscisic acid-activated signaling pathway	-7.55688	2.774080111188988e-08	0.0104288	0.8951124405103084	0.10082
W vs Control	Upregulated	BP	GO:0090056	regulation of chlorophyll metabolic process	-7.54156	2.8736577262226854e-08	0.000627645	0.9294280661930912	0.146596
W vs Control	Upregulated	BP	GO:0046149	pigment catabolic process	-7.5406	2.8800516351735847e-08	0.0227404	0.9730905938300004	0.03695
W vs Control	Upregulated	BP	GO:1902171	regulation of tocopherol cyclase activity	-7.47086	3.381721204559098e-08	0.000130452	0.9440381355934044	0.0777725
W vs Control	Upregulated	BP	GO:1901401	regulation of tetrapyrrole metabolic process	-7.00901	9.794723470102675e-08	0.00952544	0.9288141517190148	0.10515
W vs Control	Upregulated	BP	GO:0065008	regulation of biological quality	-5.7485	1.7844349170052062e-06	3.028571729559731	0.9106450520879108	0.144917
W vs Control	Upregulated	BP	GO:0042592	homeostatic process	-5.68084	2.085277286039902e-06	1.9296957851447605	1	0
W vs Control	Upregulated	BP	GO:0006121	mitochondrial electron transport, succinate to ubiquinone	-5.30847	4.915049869495681e-06	0.0271143	0.964276	0.0919501
W vs Control	Upregulated	BP	GO:1903438	positive regulation of mitotic cytokinetic process	-5.28722	5.161584656091468e-06	0.00325637	0.8835212635728134	0.107478
W vs Control	Upregulated	BP	GO:0031028	septation initiation signaling	-5.28722	5.161584656091468e-06	0.000150143	0.8867959426816014	0.163067
W vs Control	Upregulated	BP	GO:0005984	disaccharide metabolic process	-5.25181	5.600015482175491e-06	0.171229	0.9561633821207768	0.0441887
W vs Control	Upregulated	BP	GO:0042445	hormone metabolic process	-5.12434	7.510334199350404e-06	0.1931866698441092	0.875591	0.18832
W vs Control	Upregulated	BP	GO:0051051	negative regulation of transport	-4.90016	1.2584753266987912e-05	0.1163653831186927	0.8677582044368549	0.179009
W vs Control	Upregulated	BP	GO:0051259	protein complex oligomerization	-4.42119	3.79148694546863e-05	0.2355711675344002	0.9742033630947806	0.187192
W vs Control	Upregulated	BP	GO:0009807	lignan biosynthetic process	-4.35509	4.414818401002011e-05	0.00303485	0.9720189486796482	0.03176
W vs Control	Upregulated	BP	GO:0051179	localization	-4.16531	6.834286179360117e-05	19.63040225743477	1	0
W vs Control	Upregulated	BP	GO:0006749	glutathione metabolic process	-4.12261	7.5402478376927e-05	0.3212730156806396	0.9472676871640991	0.115443
W vs Control	Upregulated	BP	GO:0016311	dephosphorylation	-3.99472	0.000101224	0.8318929906132368	0.9504205660127693	0.128032
W vs Control	Upregulated	BP	GO:0007154	cell communication	-3.95649	0.000110537	9.236864411598072	0.9893413311540036	0.0236691
W vs Control	Upregulated	BP	GO:0010728	regulation of hydrogen peroxide biosynthetic process	-3.94792	0.00011274	0.000433198	0.9282004850880736	0.14408
W vs Control	Upregulated	BP	GO:0019058	viral life cycle	-3.92141	0.000119837	0.0884315	0.99627	0
W vs Control	Upregulated	BP	GO:1905200	gibberellic acid transmembrane transport	-3.87274	0.000134048	1.7229470605809354e-05	0.954725	0.14789
W vs Control	Upregulated	BP	GO:0015751	arabinose transmembrane transport	-3.6394	0.000229403	0.00175494	0.9546981788924502	0.196861
W vs Control	Upregulated	BP	GO:0044281	small molecule metabolic process	-3.33428	0.000463143	14.792283225323423	0.9712857645329864	0.105583
W vs Control	Upregulated	BP	GO:0042554	superoxide anion generation	-3.22379	0.000597317	0.0302796	0.9637703621790406	0.0927935
W vs Control	Upregulated	BP	GO:1904962	plastid to vacuole vesicle-mediated transport	-3.22379	0.000597317	7.384058831061151e-06	0.9687484542285676	0.141442
W vs Control	Upregulated	BP	GO:0062098	regulation of programmed necrotic cell death	-3.22379	0.000597317	0.00598847	0.9273125669439564	0.110944
W vs Control	Upregulated	BP	GO:0033687	osteoblast proliferation	-3.22379	0.000597317	0.00107561	0.9945063511642273	0.00972504
W vs Control	Upregulated	BP	GO:0065007	biological regulation	-3.20511	0.000623572	27.969320810822826	1	0
W vs Control	Upregulated	BP	GO:0019748	secondary metabolic process	-2.75812	0.00174532	0.6368553833554749	0.9789684803874612	0.0506438
W vs Control	Upregulated	BP	GO:0071887	leukocyte apoptotic process	-2.72793	0.001871	0.00714777	0.9901031515018246	0.0110912
W vs Control	Upregulated	BP	GO:0017000	antibiotic biosynthetic process	-2.43619	0.00366274	0.1224966133014171	0.9725512062754772	0.104892
W vs Control	Upregulated	BP	GO:0008150	biological_process	-2.41555	0.00384109	100	1	0
W vs Control	Upregulated	BP	GO:1903037	regulation of leukocyte cell-cell adhesion	-2.34051	0.00456556	0.0738947	0.9152287620393184	0.171418
W vs Control	Upregulated	BP	GO:0018293	protein-FAD linkage	-2.29289	0.00509458	0.00900609	0.9712518587010516	0.0471087
W vs Control	Upregulated	BP	GO:0009825	multidimensional cell growth	-2.24965	0.0056279	0.0019937	0.9930736695140138	0.0101317
W vs Control	Upregulated	BP	GO:0033013	tetrapyrrole metabolic process	-2.122	0.00755094	0.6907442447045591	0.9788240089150708	0.0511055
W vs Control	Upregulated	BP	GO:0006855	xenobiotic transmembrane transport	-2.02701	0.00939691	0.00123314	0.9614153277236392	0.192009
W vs Control	Upregulated	BP	GO:0010119	regulation of stomatal movement	-2.02408	0.00946058	0.00797724	0.9328	0.112654
W vs Control	Upregulated	BP	GO:0016999	antibiotic metabolic process	-1.82224	0.015057740701119184	0.1786523807116372	0.980989	0.0443714
W vs Control	Upregulated	BP	GO:0010118	stomatal movement	-1.80628	0.0156213	0.00191739	0.9943344472653288	0.010105
W vs Control	Upregulated	BP	GO:0006056	mannoprotein metabolic process	-1.76988	0.016987161811690816	0.0199591	0.9634179144262748	0.151465
W vs Control	Upregulated	BP	GO:0009308	amine metabolic process	-1.76988	0.016987161811690816	0.6775809291617207	0.9788584170314192	0.0509954
W vs Control	Upregulated	BP	GO:0006575	cellular modified amino acid metabolic process	-1.69036	0.020400369383384496	1.0867980855202988	0.9561747443637426	0.132079
W vs Control	Upregulated	BP	GO:0034446	substrate adhesion-dependent cell spreading	-1.69036	0.020400369383384496	0.0278477	0.9933696810407476	0.0123356
W vs Control	Upregulated	BP	GO:0006520	amino acid metabolic process	-1.39715	0.0400724	5.5080894579711925	0.9647798088977844	0.129275
W vs Control	Upregulated	CC	GO:0005777	peroxisome	-7.77702	1.6710252472357998e-08	0.5136271417194541	0.7845476534065512	0
W vs Control	Upregulated	CC	GO:0042579	microbody	-7.77702	1.6710252472357998e-08	0.513635	0.868507	0.163318
W vs Control	Upregulated	CC	GO:0070772	PAS complex	-5.08474	8.227324343382102e-06	0.00998628	0.7256455765459112	0.118886
W vs Control	Upregulated	CC	GO:0042645	mitochondrial nucleoid	-4.58147	2.6213741423831765e-05	0.036257	0.7909710990865009	0.130505
W vs Control	Upregulated	CC	GO:0009505	plant-type cell wall	-4.19258	6.418344827947443e-05	0.0570056	0.9854780687970204	2.694e-05
W vs Control	Upregulated	CC	GO:0016020	membrane	-3.29148	0.00051112	49.86666869619539	0.9999109140083582	7.353e-05
W vs Control	Upregulated	CC	GO:0045251	electron transfer flavoprotein complex	-3.22379	0.000597317	0.000157205	0.8954435929540007	0.119307
W vs Control	Upregulated	CC	GO:0071944	cell periphery	-3.21973	0.000602939	18.43152280655876	0.9999215185384676	0.00014379
W vs Control	Upregulated	CC	GO:0005773	vacuole	-2.72793	0.001871	1.2731558102891367	0.8597105983869642	0.178705
W vs Control	Upregulated	CC	GO:0009516	leucoplast	-2.2438	0.00570422	1.7467255446259056e-05	0.924141	0.0826545
W vs Control	Upregulated	CC	GO:0030054	cell junction	-1.81499	0.015311400984225967	1.8830924078948503	0.9999397081673478	3.713e-05
W vs Control	Upregulated	CC	GO:0032993	protein-DNA complex	-1.73606	0.0183627	0.9336672240800588	0.8811342785528138	0.193968
W vs Control	Upregulated	CC	GO:0016028	rhabdomere	-1.69036	0.020400369383384496	0.00403993	0.97901	2.23e-05
W vs Control	Upregulated	CC	GO:0044228	host cell surface	-1.69036	0.020400369383384496	7.48596661982531e-05	0.9999692985485222	1.771e-05
W vs Control	Upregulated	CC	GO:0055044	symplast	-1.58105	0.026239288625670685	0.0927661	0.9999533729769936	2.801e-05
W vs Control	Upregulated	CC	GO:0005911	cell-cell junction	-1.56106	0.027475059565786622	0.5383782426868032	0.9246298972144382	3.732e-05
W vs Control	Upregulated	CC	GO:0055037	recycling endosome	-1.41902	0.0381051	0.1530431015757086	0.8788149307176215	0.146494
W vs Control	Upregulated	CC	GO:0000935	division septum	-1.31161	0.048796812845805164	0.00947474	0.9999600739320212	2.361e-05
W vs Control	Upregulated	CC	GO:0030428	cell septum	-1.31161	0.048796812845805164	0.0722545	0.9999542200323857	2.745e-05
W vs Control	Upregulated	MF	GO:0050660	flavin adenine dinucleotide binding	-16.4147	3.848311018495358e-17	1.6455911188531416	0.9596653410217167	0
W vs Control	Upregulated	MF	GO:0016491	oxidoreductase activity	-15.6589	2.1931078762198394e-16	11.074819433442528	0.9551219939406927	0.0626708
W vs Control	Upregulated	MF	GO:0035251	UDP-glucosyltransferase activity	-9.91378	1.219593487727879e-10	0.167735	0.8614051522357312	0
W vs Control	Upregulated	MF	GO:0003978	UDP-glucose 4-epimerase activity	-9.6621	2.1771964844008614e-10	0.0447003	0.9440283087866702	0.0280935
W vs Control	Upregulated	MF	GO:0005215	transporter activity	-8.68948	2.0441713385830427e-09	10.075137960578989	1	0
W vs Control	Upregulated	MF	GO:0003995	acyl-CoA dehydrogenase activity	-8.10888	7.78253987435527e-09	0.2355721318593644	0.8610874882643166	0.0318464
W vs Control	Upregulated	MF	GO:0031210	phosphatidylcholine binding	-7.55688	2.774080111188988e-08	0.0314707	0.9453090280911812	0.116721
W vs Control	Upregulated	MF	GO:0003700	DNA-binding transcription factor activity	-7.55688	2.774080111188988e-08	5.948455529733023	0.9992282496489506	0
W vs Control	Upregulated	MF	GO:0050997	quaternary ammonium group binding	-7.55688	2.774080111188988e-08	0.2335094432829725	0.975113	0.1282
W vs Control	Upregulated	MF	GO:0070405	ammonium ion binding	-7.30593	4.9439575021795956e-08	2.182739234277178e-06	0.984197	0.0653238
W vs Control	Upregulated	MF	GO:0071077	adenosine 3',5'-bisphosphate transmembrane transporter activity	-7.08086	8.301228910779041e-08	0.00995984	0.877127	0
W vs Control	Upregulated	MF	GO:0050897	cobalt ion binding	-6.85079	1.409973572958432e-07	0.1000676801954372	0.968691	0.181149
W vs Control	Upregulated	MF	GO:0080089	sinapoyl spermidine:sinapoyl CoA N-acyltransferase activity	-6.51764	3.0364169335685163e-07	4.365478468554356e-06	0.9395478289262652	0.108459
W vs Control	Upregulated	MF	GO:0140110	transcription regulator activity	-5.94918	1.124129579038406e-06	6.680930431014821	1	0
W vs Control	Upregulated	MF	GO:0036209	9beta-pimara-7,15-diene oxidase activity	-5.17623	6.664544342061215e-06	1.5279174639940246e-05	0.927293	0.179976
W vs Control	Upregulated	MF	GO:0000285	1-phosphatidylinositol-3-phosphate 5-kinase activity	-5.08474	8.227324343382102e-06	0.0101214	0.9188241007720556	0.162371
W vs Control	Upregulated	MF	GO:0016791	phosphatase activity	-4.70571	1.969184013278578e-05	1.621720682587087	0.8854559750403794	0.0389494
W vs Control	Upregulated	MF	GO:0008289	lipid binding	-4.68532	2.0638472405551853e-05	1.2344983769478466	0.9857155069139728	0.0522768
W vs Control	Upregulated	MF	GO:0043177	organic acid binding	-4.50875	3.099230432153398e-05	0.4582901123680706	0.9735765543869316	0.137306
W vs Control	Upregulated	MF	GO:0008301	DNA binding, bending	-4.12052	7.576697870442186e-05	0.0238268	0.9852434632091344	0.0920099
W vs Control	Upregulated	MF	GO:0003914	DNA (6-4) photolyase activity	-4.12052	7.576697870442186e-05	0.000213908	0.9511642167228423	0.0203755
W vs Control	Upregulated	MF	GO:0072341	modified amino acid binding	-4.0817	8.285084531681144e-05	0.2351836042756631	0.9876945414448308	0.0437452
W vs Control	Upregulated	MF	GO:1905201	gibberellin transmembrane transporter activity	-3.87274	0.000134048	1.5279174639940246e-05	0.9119134901372938	0.169013
W vs Control	Upregulated	MF	GO:0003674	molecular_function	-3.8017	0.000157869	100	1	0
W vs Control	Upregulated	MF	GO:0019901	protein kinase binding	-3.72823	0.00018697	0.3799756113814397	0.9588104583149883	0.0459133
W vs Control	Upregulated	MF	GO:0048030	disaccharide binding	-3.65244	0.00022262	0.0726547	0.9807782111489672	0.0392116
W vs Control	Upregulated	MF	GO:0001691	pseudophosphatase activity	-3.22379	0.000597317	0.00149518	1	0
W vs Control	Upregulated	MF	GO:0072585	xanthosine nucleotidase activity	-3.22379	0.000597317	1.0913696171385891e-05	0.928379	0.116653
W vs Control	Upregulated	MF	GO:0004587	ornithine aminotransferase activity	-3.22379	0.000597317	0.0134129	0.928665	0.165357
W vs Control	Upregulated	MF	GO:1990206	jasmonyl-Ile conjugate hydrolase activity	-3.22379	0.000597317	1.0913696171385891e-05	0.953304	0.116653
W vs Control	Upregulated	MF	GO:0050203	oxalate-CoA ligase activity	-3.22379	0.000597317	7.857861243397841e-05	0.9587179763376392	0.0193776
W vs Control	Upregulated	MF	GO:0004364	glutathione transferase activity	-2.7321	0.00185311	0.1557297134087395	0.9238834569939668	0.196896
W vs Control	Upregulated	MF	GO:0009055	electron transfer activity	-2.61117	0.00244813	1.051499702285282	1	0
W vs Control	Upregulated	MF	GO:0015643	toxic substance binding	-2.59701	0.00252924	0.00524076	0.9906168031054164	0.0318283
W vs Control	Upregulated	MF	GO:0051536	iron-sulfur cluster binding	-2.46201	0.00345139	1.937161425767887	0.969496	0.16189
W vs Control	Upregulated	MF	GO:0051540	metal cluster binding	-2.46201	0.00345139	1.938139292944843	0.9694942554179102	0.165248
W vs Control	Upregulated	MF	GO:0016500	protein-hormone receptor activity	-2.29289	0.00509458	0.020616	0.9946868342800042	0
W vs Control	Upregulated	MF	GO:0070840	dynein complex binding	-1.88538	0.013020359845380141	0.0211224	0.9867931345624428	0.0353578
W vs Control	Upregulated	MF	GO:0009976	tocopherol cyclase activity	-1.79884	0.0158912	0.0025669	0.9754776733654535	0.0233607
W vs Control	Upregulated	MF	GO:0048039	ubiquinone binding	-1.76988	0.016987161811690816	0.042033	0.978288	0.109698
W vs Control	Upregulated	MF	GO:0034432	bis(5'-adenosyl)-pentaphosphatase activity	-1.76988	0.016987161811690816	0.0108308	0.9409203213176436	0.177392
W vs Control	Upregulated	MF	GO:0030626	U12 snRNA binding	-1.76988	0.016987161811690816	0.00542847	0.9873337351843527	0.138824
W vs Control	Upregulated	MF	GO:1900750	oligopeptide binding	-1.52182	0.030072906466280212	0.0189724	0.9832337984941386	0.0350584
W vs Control	Upregulated	MF	GO:0008574	plus-end-directed microtubule motor activity	-1.30138	0.0499592	0.0188196	0.9914730521823358	0
