# Supplementary material for: A chromosome-scale reference genome and integrative transcriptome provide insight into tissue- and stress-specific responses in tetraploid sainfoin (Onobrychis viciifolia)
Source: Planta. 2026 May 14;263(6):155. doi: 10.1007/s00425-026-05021-y (PMC13176080; doi:10.1007/s00425-026-05021-y)
Supplement: Supplementary file 5 — Supplementary file5 (XLSX 561 KB) [file 425_2026_5021_MOESM5_ESM.xlsx]

## Sheet: Data_S5
Data S5. Mapman bin lists for DEGs under drought and waterlogging compared to normally watered controls
A chromosome-scale reference genome and integrative transcriptome provide insight into tissue- and stress-specific responses in tetraploid sainfoin (Onobrychis viciifolia)
Cuong V. Nguyen, Dustin Cram, Halim Song, Rodrigo Ortega Polo, Hari Poudel, Bill Biligetu, Kimberley Burton Hughes, Surya Acharya, David Konkin*, Stacy D. Singer*
Corresponding authors
* Stacy D. Singer
Agriculture and Agri-Food Canada, Lethbridge Research and Development Centre, Lethbridge, AB, T1J 4B1, Canada
Email: stacy.singer@agr.gc.ca
ORCID: https://orcid.org/0000-0002-6973-3881
* David Konkin
National Research Council of Canada, Aquatic Crop Resource Development, Saskatoon, SK, S7N 0W9, Canada
Email: david.konkin@nrc-cnrc.gc.ca
ORCID: https://orcid.org/0000-0001-5410-8357
Each row lists a DEG assigned to a MapMan functional bin, including the BinCode, hierarchical BinName, gene identifier (Onovi ID), annotation type, descriptionand log₂ fold-change (log₂FC) in expression under stress relative to control. Negative values indicate downregulation and positive values indicate upregulation.

## Sheet: Drought vs control MapMan bins
BinCode	BinName	id	type	description	log2FC
Cell wall-related
10.5.1.1	cell wall.cell wall proteins.AGPs.AGP	onovi3dg0260000	Id	(at5g60490 : 141.0) FASCICLIN-like arabinogalactan-protein 12 (FLA12); LOCATED IN: plasma membrane, anchored to membrane; EXPRESSED IN: 22 plant structures; EXPRESSED DURING: 13 growth stages; CONTAINS InterPro DOMAIN/s: FAS1 domain (InterPro:IPR000782); BEST Arabidopsis thaliana protein match is: FASCICLIN-like arabinogalactan-protein 11 (TAIR:AT5G03170.1); Has 1807 Blast hits to 1807 proteins i…	-9.25662
10.5.1.1	cell wall.cell wall proteins.AGPs.AGP	onovi7bg0202700	Id	(at3g12660 : 134.0) fasciclin-like arabinogalactan-protein, family (FLA14); FASCICLIN-like arabinogalactan protein 14 precursor (FLA14); CONTAINS InterPro DOMAIN/s: FAS1 domain (InterPro:IPR000782); BEST Arabidopsis thaliana protein match is: FASCICLIN-like arabinogalactan protein 8 (TAIR:AT2G45470.1); Has 278 Blast hits to 274 proteins in 23 species: Archae - 0; Bacteria - 2; Metazoa - 0; Fungi …	-6.74195
10.5.1.1	cell wall.cell wall proteins.AGPs.AGP	onovi5dg0194800	Id	(at5g60490 : 133.0) FASCICLIN-like arabinogalactan-protein 12 (FLA12); LOCATED IN: plasma membrane, anchored to membrane; EXPRESSED IN: 22 plant structures; EXPRESSED DURING: 13 growth stages; CONTAINS InterPro DOMAIN/s: FAS1 domain (InterPro:IPR000782); BEST Arabidopsis thaliana protein match is: FASCICLIN-like arabinogalactan-protein 11 (TAIR:AT5G03170.1); Has 1807 Blast hits to 1807 proteins i…	-10.4204
10.5.1.1	cell wall.cell wall proteins.AGPs.AGP	onovi5bg0099800	Id	(at5g60490 : 141.0) FASCICLIN-like arabinogalactan-protein 12 (FLA12); LOCATED IN: plasma membrane, anchored to membrane; EXPRESSED IN: 22 plant structures; EXPRESSED DURING: 13 growth stages; CONTAINS InterPro DOMAIN/s: FAS1 domain (InterPro:IPR000782); BEST Arabidopsis thaliana protein match is: FASCICLIN-like arabinogalactan-protein 11 (TAIR:AT5G03170.1); Has 1807 Blast hits to 1807 proteins i…	-10.2465
10.5.1.1	cell wall.cell wall proteins.AGPs.AGP	onovi5dg0085400	Id	(at5g03170 : 120.0) FASCICLIN-like arabinogalactan-protein 11 (FLA11); CONTAINS InterPro DOMAIN/s: FAS1 domain (InterPro:IPR000782); BEST Arabidopsis thaliana protein match is: FASCICLIN-like arabinogalactan-protein 12 (TAIR:AT5G60490.1); Has 965 Blast hits to 948 proteins in 162 species: Archae - 18; Bacteria - 233; Metazoa - 22; Fungi - 18; Plants - 634; Viruses - 0; Other Eukaryotes - 40 (sour…	-11.1017
10.5.1.1	cell wall.cell wall proteins.AGPs.AGP	onovi3dg0259900	Id	(at5g60490 : 130.0) FASCICLIN-like arabinogalactan-protein 12 (FLA12); LOCATED IN: plasma membrane, anchored to membrane; EXPRESSED IN: 22 plant structures; EXPRESSED DURING: 13 growth stages; CONTAINS InterPro DOMAIN/s: FAS1 domain (InterPro:IPR000782); BEST Arabidopsis thaliana protein match is: FASCICLIN-like arabinogalactan-protein 11 (TAIR:AT5G03170.1); Has 1807 Blast hits to 1807 proteins i…	-10.6344
10.5.1.1	cell wall.cell wall proteins.AGPs.AGP	onovi5ag0207000	Id	(at5g60490 : 171.0) FASCICLIN-like arabinogalactan-protein 12 (FLA12); LOCATED IN: plasma membrane, anchored to membrane; EXPRESSED IN: 22 plant structures; EXPRESSED DURING: 13 growth stages; CONTAINS InterPro DOMAIN/s: FAS1 domain (InterPro:IPR000782); BEST Arabidopsis thaliana protein match is: FASCICLIN-like arabinogalactan-protein 11 (TAIR:AT5G03170.1); Has 1807 Blast hits to 1807 proteins i…	1.86525
10.5.1.1	cell wall.cell wall proteins.AGPs.AGP	onovi2dg0580300	Id	(at5g60490 : 142.0) FASCICLIN-like arabinogalactan-protein 12 (FLA12); LOCATED IN: plasma membrane, anchored to membrane; EXPRESSED IN: 22 plant structures; EXPRESSED DURING: 13 growth stages; CONTAINS InterPro DOMAIN/s: FAS1 domain (InterPro:IPR000782); BEST Arabidopsis thaliana protein match is: FASCICLIN-like arabinogalactan-protein 11 (TAIR:AT5G03170.1); Has 1807 Blast hits to 1807 proteins i…	-4.94883
10.5.1.1	cell wall.cell wall proteins.AGPs.AGP	onovi5cg0171300	Id	(at5g60490 : 133.0) FASCICLIN-like arabinogalactan-protein 12 (FLA12); LOCATED IN: plasma membrane, anchored to membrane; EXPRESSED IN: 22 plant structures; EXPRESSED DURING: 13 growth stages; CONTAINS InterPro DOMAIN/s: FAS1 domain (InterPro:IPR000782); BEST Arabidopsis thaliana protein match is: FASCICLIN-like arabinogalactan-protein 11 (TAIR:AT5G03170.1); Has 1807 Blast hits to 1807 proteins i…	-10.6646
10.5.1.1	cell wall.cell wall proteins.AGPs.AGP	onovi3bg0239500	Id	(at5g06390 : 525.0) FASCICLIN-like arabinogalactan protein 17 precursor (FLA17); FUNCTIONS IN: molecular_function unknown; INVOLVED IN: cell adhesion; LOCATED IN: vacuole; EXPRESSED IN: guard cell; CONTAINS InterPro DOMAIN/s: FAS1 domain (InterPro:IPR000782); BEST Arabidopsis thaliana protein match is: FASCICLIN-like arabinogalactan protein 18 precursor (TAIR:AT3G11700.1); Has 803 Blast hits to 7…	-2.06734
10.5.1.1	cell wall.cell wall proteins.AGPs.AGP	onovi4ag0065600	Id	(at5g03170 : 168.0) FASCICLIN-like arabinogalactan-protein 11 (FLA11); CONTAINS InterPro DOMAIN/s: FAS1 domain (InterPro:IPR000782); BEST Arabidopsis thaliana protein match is: FASCICLIN-like arabinogalactan-protein 12 (TAIR:AT5G60490.1); Has 965 Blast hits to 948 proteins in 162 species: Archae - 18; Bacteria - 233; Metazoa - 22; Fungi - 18; Plants - 634; Viruses - 0; Other Eukaryotes - 40 (sour…	1.59753
10.5.1.1	cell wall.cell wall proteins.AGPs.AGP	onovi4ag0183900	Id	(at3g60900 : 362.0) FASCICLIN-like arabinogalactan-protein 10 (FLA10); LOCATED IN: anchored to plasma membrane, plasma membrane, anchored to membrane; EXPRESSED IN: 17 plant structures; EXPRESSED DURING: 8 growth stages; CONTAINS InterPro DOMAIN/s: FAS1 domain (InterPro:IPR000782); BEST Arabidopsis thaliana protein match is: FASCICLIN-like arabinogalactan protein 8 (TAIR:AT2G45470.1); Has 12874 B…	1.16757
10.5.4	cell wall.cell wall proteins.HRGP	onovi3ag0235800	Id	(at4g28300 : 274.0) Encodes a protein with 13.6% proline amino acids that is predicted to localize to the cell wall.; Protein of unknown function (DUF1421); CONTAINS InterPro DOMAIN/s: Protein of unknown function DUF1421 (InterPro:IPR010820); BEST Arabidopsis thaliana protein match is: Protein of unknown function (DUF1421) (TAIR:AT5G14540.1); Has 35333 Blast hits to 34131 proteins in 2444 species…	2.17307
10.5.3	cell wall.cell wall proteins.LRR	onovi7bg0102200	Id	(at3g19020 : 428.0) Leucine-rich repeat (LRR) family protein; FUNCTIONS IN: structural constituent of cell wall; LOCATED IN: endomembrane system; EXPRESSED IN: 10 plant structures; EXPRESSED DURING: L mature pollen stage, M germinated pollen stage, 4 anthesis, C globular stage, petal differentiation and expansion stage; CONTAINS InterPro DOMAIN/s: Leucine-rich repeat-containing N-terminal domain,…	-7.72506
10.5.3	cell wall.cell wall proteins.LRR	onovi2cg0574800	Id	(at2g42800 : 208.0) receptor like protein 29 (RLP29); LOCATED IN: anchored to membrane, plant-type cell wall; EXPRESSED IN: 16 plant structures; EXPRESSED DURING: 8 growth stages; CONTAINS InterPro DOMAIN/s: Leucine-rich repeat (InterPro:IPR001611); BEST Arabidopsis thaliana protein match is: Leucine-rich repeat (LRR) family protein (TAIR:AT1G80080.1); Has 95156 Blast hits to 31366 proteins in 11…	7.48039
10.5.5	cell wall.cell wall proteins.RGP	onovi4cg0244100	Id	(q8ru27|uptg2_soltu : 673.0) Alpha-1,4-glucan-protein synthase [UDP-forming] 2 (EC 2.4.1.112) (UDP-glucose:protein transglucosylase 2) (UPTG 2) - Solanum tuberosum (Potato) & (at5g15650 : 669.0) Reversibly Glycosylated Polypeptide-2. Constitutive expression in tobacco impairs plant development and virus spread.; reversibly glycosylated polypeptide 2 (RGP2); FUNCTIONS IN: transferase activity, tra…	-2.87973
10.5.5	cell wall.cell wall proteins.RGP	onovi4dg0267000	Id	(p80607|uptg_maize : 244.0) Alpha-1,4-glucan-protein synthase [UDP-forming] (EC 2.4.1.112) (UDP-glucose:protein transglucosylase) (UPTG) (Amylogenin) (Golgi-associated protein se-wap41) - Zea mays (Maize) & (at5g15650 : 242.0) Reversibly Glycosylated Polypeptide-2. Constitutive expression in tobacco impairs plant development and virus spread.; reversibly glycosylated polypeptide 2 (RGP2); FUNCTIO…	-5.80621
10.5.2	cell wall.cell wall proteins.proline rich proteins	onovi5cg0220800	Id	(at4g38770 : 109.0) Encodes one of four proline-rich proteins in Arabidopsis which are predicted to localize to the cell wall. Transcripts are most abundant in aerial organs of the plant.; proline-rich protein 4 (PRP4); CONTAINS InterPro DOMAIN/s: Pollen Ole e 1 allergen/extensin (InterPro:IPR006041); BEST Arabidopsis thaliana protein match is: proline-rich protein 2 (TAIR:AT2G21140.1); Has 14247…	-2.06324
10.8.1	cell wall.pectin*esterases.PME	onovi4bg0010400	Id	(at4g02320 : 544.0) Plant invertase/pectin methylesterase inhibitor superfamily; FUNCTIONS IN: enzyme inhibitor activity, pectinesterase activity; INVOLVED IN: cell wall modification; LOCATED IN: endomembrane system, cell wall, plant-type cell wall; EXPRESSED IN: flower; CONTAINS InterPro DOMAIN/s: Pectinesterase, active site (InterPro:IPR018040), Pectin lyase fold/virulence factor (InterPro:IPR0…	1.00881
10.8.1	cell wall.pectin*esterases.PME	onovi2ag0396200	Id	(gnl|cdd|85238 : 465.0) no description available & (at2g26450 : 393.0) Plant invertase/pectin methylesterase inhibitor superfamily; FUNCTIONS IN: enzyme inhibitor activity, pectinesterase activity; INVOLVED IN: cell wall modification; LOCATED IN: cell wall, plant-type cell wall; EXPRESSED IN: 9 plant structures; EXPRESSED DURING: L mature pollen stage, M germinated pollen stage, 4 anthesis, C glo…	-9.5406
10.8.1	cell wall.pectin*esterases.PME	onovi1bg0005200	Id	(gnl|cdd|85238 : 365.0) no description available & (p83948|pme3_citsi : 294.0) Pectinesterase-3 precursor (EC 3.1.1.11) (Pectin methylesterase 3) (PE 3) - Citrus sinensis (Sweet orange) & (at2g26450 : 284.0) Plant invertase/pectin methylesterase inhibitor superfamily; FUNCTIONS IN: enzyme inhibitor activity, pectinesterase activity; INVOLVED IN: cell wall modification; LOCATED IN: cell wall, plan…	1.80385
10.8.1	cell wall.pectin*esterases.PME	onovi5dg0245800	Id	(at1g76160 : 828.0) SKU5 similar 5 (sks5); FUNCTIONS IN: oxidoreductase activity, copper ion binding; INVOLVED IN: oxidation reduction; LOCATED IN: apoplast, cell wall, plant-type cell wall; EXPRESSED IN: 24 plant structures; EXPRESSED DURING: 13 growth stages; CONTAINS InterPro DOMAIN/s: Multicopper oxidase, type 3 (InterPro:IPR011707), Cupredoxin (InterPro:IPR008972), Multicopper oxidase, type …	-1.99187
10.8.1	cell wall.pectin*esterases.PME	onovi4bg0304400	Id	(at1g11580 : 564.0) methylesterase PCR A (PMEPCRA); FUNCTIONS IN: enzyme inhibitor activity, pectinesterase activity; INVOLVED IN: cell wall modification; LOCATED IN: cell wall, plasma membrane, plant-type cell wall; EXPRESSED IN: 25 plant structures; EXPRESSED DURING: 13 growth stages; CONTAINS InterPro DOMAIN/s: Pectinesterase, active site (InterPro:IPR018040), Pectin lyase fold/virulence facto…	3.523
10.8.1	cell wall.pectin*esterases.PME	onovi1dg0023500	Id	(q42920|pme_medsa : 635.0) Pectinesterase precursor (EC 3.1.1.11) (Pectin methylesterase) (PE) (P65) - Medicago sativa (Alfalfa) & (at5g27870 : 498.0) Plant invertase/pectin methylesterase inhibitor superfamily; FUNCTIONS IN: enzyme inhibitor activity, pectinesterase activity; INVOLVED IN: cell wall modification; LOCATED IN: cell wall, plant-type cell wall; EXPRESSED IN: 9 plant structures; EXPRE…	-6.58204
10.8.1	cell wall.pectin*esterases.PME	onovi2dg0255600	Id	(at5g20860 : 423.0) Plant invertase/pectin methylesterase inhibitor superfamily; FUNCTIONS IN: enzyme inhibitor activity, pectinesterase activity; INVOLVED IN: cell wall modification; LOCATED IN: endomembrane system, cell wall, plant-type cell wall; EXPRESSED IN: flower; CONTAINS InterPro DOMAIN/s: Pectinesterase, active site (InterPro:IPR018040), Pectin lyase fold/virulence factor (InterPro:IPR0…	-6.14295
10.8.1	cell wall.pectin*esterases.PME	onovi6bg0310600	Id	(at1g76160 : 885.0) SKU5 similar 5 (sks5); FUNCTIONS IN: oxidoreductase activity, copper ion binding; INVOLVED IN: oxidation reduction; LOCATED IN: apoplast, cell wall, plant-type cell wall; EXPRESSED IN: 24 plant structures; EXPRESSED DURING: 13 growth stages; CONTAINS InterPro DOMAIN/s: Multicopper oxidase, type 3 (InterPro:IPR011707), Cupredoxin (InterPro:IPR008972), Multicopper oxidase, type …	3.88287
10.8.1	cell wall.pectin*esterases.PME	onovi1dg0241900	Id	(p83948|pme3_citsi : 793.0) Pectinesterase-3 precursor (EC 3.1.1.11) (Pectin methylesterase 3) (PE 3) - Citrus sinensis (Sweet orange) & (at3g14310 : 766.0) encodes a pectin methylesterase, targeted by a cellulose binding protein (CBP) from the parasitic nematode Heterodera schachtii during parasitism.; pectin methylesterase 3 (PME3); FUNCTIONS IN: pectinesterase activity; INVOLVED IN: response t…	-3.76512
10.8.1	cell wall.pectin*esterases.PME	onovi2ag0396300	Id	(gnl|cdd|85238 : 464.0) no description available & (at2g26450 : 397.0) Plant invertase/pectin methylesterase inhibitor superfamily; FUNCTIONS IN: enzyme inhibitor activity, pectinesterase activity; INVOLVED IN: cell wall modification; LOCATED IN: cell wall, plant-type cell wall; EXPRESSED IN: 9 plant structures; EXPRESSED DURING: L mature pollen stage, M germinated pollen stage, 4 anthesis, C glo…	-9.32836
10.8.1	cell wall.pectin*esterases.PME	onovi4ag0033100	Id	(at4g02330 : 658.0) ATPMEPCRB; FUNCTIONS IN: pectinesterase activity; INVOLVED IN: response to salt stress; LOCATED IN: endomembrane system, cell wall; EXPRESSED IN: 20 plant structures; EXPRESSED DURING: 13 growth stages; CONTAINS InterPro DOMAIN/s: Pectinesterase, active site (InterPro:IPR018040), Pectin lyase fold/virulence factor (InterPro:IPR011050), Pectinesterase, catalytic (InterPro:IPR00…	-5.75765
10.8.1	cell wall.pectin*esterases.PME	onovi4bg0101700	Id	(at1g05310 : 82.8) Pectin lyase-like superfamily protein; FUNCTIONS IN: pectinesterase activity; INVOLVED IN: cell wall modification; LOCATED IN: endomembrane system, cell wall, plant-type cell wall; EXPRESSED IN: 12 plant structures; EXPRESSED DURING: 6 growth stages; CONTAINS InterPro DOMAIN/s: Pectinesterase, active site (InterPro:IPR018040), Pectin lyase fold/virulence factor (InterPro:IPR011…	3.24546
10.8.1	cell wall.pectin*esterases.PME	onovi7cg0175000	Id	(at5g53370 : 738.0) pectin methylesterase PCR fragment F (PMEPCRF); FUNCTIONS IN: pectinesterase activity; INVOLVED IN: cell wall modification; LOCATED IN: cell wall; EXPRESSED IN: 22 plant structures; EXPRESSED DURING: 13 growth stages; CONTAINS InterPro DOMAIN/s: Pectinesterase, active site (InterPro:IPR018040), Pectin lyase fold/virulence factor (InterPro:IPR011050), Pectinesterase, catalytic …	1.58729
10.8.1	cell wall.pectin*esterases.PME	onovi5bg0049100	Id	(at5g09760 : 662.0) Plant invertase/pectin methylesterase inhibitor superfamily; FUNCTIONS IN: enzyme inhibitor activity, pectinesterase activity; INVOLVED IN: cell wall modification; LOCATED IN: cell wall, chloroplast, plant-type cell wall; EXPRESSED IN: 23 plant structures; EXPRESSED DURING: 13 growth stages; CONTAINS InterPro DOMAIN/s: Pectin lyase fold/virulence factor (InterPro:IPR011050), P…	1.75369
10.8.1	cell wall.pectin*esterases.PME	onovi7ag0340200	Id	(gnl|cdd|85238 : 407.0) no description available & (at5g27870 : 379.0) Plant invertase/pectin methylesterase inhibitor superfamily; FUNCTIONS IN: enzyme inhibitor activity, pectinesterase activity; INVOLVED IN: cell wall modification; LOCATED IN: cell wall, plant-type cell wall; EXPRESSED IN: 9 plant structures; EXPRESSED DURING: L mature pollen stage, M germinated pollen stage, 4 anthesis, C glo…	-8.61628
10.8.1	cell wall.pectin*esterases.PME	onovi7ag0342300	Id	(at5g19730 : 316.0) Pectin lyase-like superfamily protein; FUNCTIONS IN: pectinesterase activity; INVOLVED IN: cell wall modification; LOCATED IN: cell wall, plant-type cell wall, cytoplasm; EXPRESSED IN: 17 plant structures; EXPRESSED DURING: 8 growth stages; CONTAINS InterPro DOMAIN/s: Pectinesterase, active site (InterPro:IPR018040), Pectin lyase fold/virulence factor (InterPro:IPR011050), Pec…	7.97048
10.8.1	cell wall.pectin*esterases.PME	onovi4ag0025300	Id	(gnl|cdd|85238 : 446.0) no description available & (at2g26450 : 369.0) Plant invertase/pectin methylesterase inhibitor superfamily; FUNCTIONS IN: enzyme inhibitor activity, pectinesterase activity; INVOLVED IN: cell wall modification; LOCATED IN: cell wall, plant-type cell wall; EXPRESSED IN: 9 plant structures; EXPRESSED DURING: L mature pollen stage, M germinated pollen stage, 4 anthesis, C glo…	-8.60302
10.8.1	cell wall.pectin*esterases.PME	onovi2ag0128300	Id	(at3g29090 : 526.0) Encodes an atypical pectin methylesterase that does not require salt for its activity and has a blockwise mode of pectin demethylesterification.; pectin methylesterase 31 (PME31); FUNCTIONS IN: pectinesterase activity; INVOLVED IN: pectin metabolic process; LOCATED IN: cell wall, plant-type cell wall; EXPRESSED IN: 23 plant structures; EXPRESSED DURING: 13 growth stages; CONTA…	-1.32901
10.8.1	cell wall.pectin*esterases.PME	onovi2dg0257800	Id	(at5g04970 : 702.0) Plant invertase/pectin methylesterase inhibitor superfamily; FUNCTIONS IN: enzyme inhibitor activity, pectinesterase activity; INVOLVED IN: cell wall modification; LOCATED IN: cell wall; EXPRESSED IN: flower, root; CONTAINS InterPro DOMAIN/s: Pectinesterase, active site (InterPro:IPR018040), Pectin lyase fold/virulence factor (InterPro:IPR011050), Pectinesterase, catalytic (In…	-2.06029
10.8.1	cell wall.pectin*esterases.PME	onovi4bg0026400	Id	(at3g05610 : 547.0) Plant invertase/pectin methylesterase inhibitor superfamily; FUNCTIONS IN: enzyme inhibitor activity, pectinesterase activity; INVOLVED IN: cell wall modification; LOCATED IN: cell wall, plant-type cell wall; EXPRESSED IN: 11 plant structures; EXPRESSED DURING: L mature pollen stage, M germinated pollen stage, 4 anthesis, C globular stage, petal differentiation and expansion s…	-6.8102
10.8.2	cell wall.pectin*esterases.acetyl esterase	onovi4ag0222400	Id	(gnl|cdd|39488 : 527.0) no description available & (at3g09410 : 524.0) Pectinacetylesterase family protein; CONTAINS InterPro DOMAIN/s: Pectinacetylesterase (InterPro:IPR004963); BEST Arabidopsis thaliana protein match is: Pectinacetylesterase family protein (TAIR:AT3G09405.1); Has 546 Blast hits to 540 proteins in 92 species: Archae - 0; Bacteria - 46; Metazoa - 118; Fungi - 0; Plants - 293; Vir…	1.0273
10.8.2	cell wall.pectin*esterases.acetyl esterase	onovi1dg0035600	Id	(gnl|cdd|39488 : 590.0) no description available & (at5g26670 : 577.0) Pectinacetylesterase family protein; CONTAINS InterPro DOMAIN/s: Pectinacetylesterase (InterPro:IPR004963); BEST Arabidopsis thaliana protein match is: Pectinacetylesterase family protein (TAIR:AT3G05910.1); Has 35333 Blast hits to 34131 proteins in 2444 species: Archae - 798; Bacteria - 22429; Metazoa - 974; Fungi - 991; Plan…	-1.20944
10.8.2	cell wall.pectin*esterases.acetyl esterase	onovi7dg0403700	Id	(at5g23870 : 517.0) Pectinacetylesterase family protein; FUNCTIONS IN: carboxylesterase activity; INVOLVED IN: biological_process unknown; LOCATED IN: plant-type cell wall; EXPRESSED IN: 22 plant structures; EXPRESSED DURING: 13 growth stages; CONTAINS InterPro DOMAIN/s: Pectinacetylesterase (InterPro:IPR004963); BEST Arabidopsis thaliana protein match is: Pectinacetylesterase family protein (TAI…	-2.34527
10.8.2	cell wall.pectin*esterases.acetyl esterase	onovi7dg0403700	Id	(at5g23870 : 517.0) Pectinacetylesterase family protein; FUNCTIONS IN: carboxylesterase activity; INVOLVED IN: biological_process unknown; LOCATED IN: plant-type cell wall; EXPRESSED IN: 22 plant structures; EXPRESSED DURING: 13 growth stages; CONTAINS InterPro DOMAIN/s: Pectinacetylesterase (InterPro:IPR004963); BEST Arabidopsis thaliana protein match is: Pectinacetylesterase family protein (TAI…	-2.34527
10.8.2	cell wall.pectin*esterases.acetyl esterase	onovi1ag0176400	Id	(gnl|cdd|66926 : 571.0) no description available & (at4g19420 : 550.0) Pectinacetylesterase family protein; CONTAINS InterPro DOMAIN/s: Pectinacetylesterase (InterPro:IPR004963); BEST Arabidopsis thaliana protein match is: Pectinacetylesterase family protein (TAIR:AT4G19410.1); Has 543 Blast hits to 535 proteins in 96 species: Archae - 2; Bacteria - 44; Metazoa - 119; Fungi - 0; Plants - 298; Vir…	1.23051
10.8.2	cell wall.pectin*esterases.acetyl esterase	onovi2dg0084800	Id	(at4g19420 : 578.0) Pectinacetylesterase family protein; CONTAINS InterPro DOMAIN/s: Pectinacetylesterase (InterPro:IPR004963); BEST Arabidopsis thaliana protein match is: Pectinacetylesterase family protein (TAIR:AT4G19410.1); Has 543 Blast hits to 535 proteins in 96 species: Archae - 2; Bacteria - 44; Metazoa - 119; Fungi - 0; Plants - 298; Viruses - 0; Other Eukaryotes - 80 (source: NCBI BLink…	-2.62267
10.8.2	cell wall.pectin*esterases.acetyl esterase	onovi7cg0325100	Id	(at5g26670 : 644.0) Pectinacetylesterase family protein; CONTAINS InterPro DOMAIN/s: Pectinacetylesterase (InterPro:IPR004963); BEST Arabidopsis thaliana protein match is: Pectinacetylesterase family protein (TAIR:AT3G05910.1); Has 35333 Blast hits to 34131 proteins in 2444 species: Archae - 798; Bacteria - 22429; Metazoa - 974; Fungi - 991; Plants - 531; Viruses - 0; Other Eukaryotes - 9610 (sou…	3.01086
10.8.99	cell wall.pectin*esterases.misc	onovi2dg0257800	Id	(at5g04970 : 702.0) Plant invertase/pectin methylesterase inhibitor superfamily; FUNCTIONS IN: enzyme inhibitor activity, pectinesterase activity; INVOLVED IN: cell wall modification; LOCATED IN: cell wall; EXPRESSED IN: flower, root; CONTAINS InterPro DOMAIN/s: Pectinesterase, active site (InterPro:IPR018040), Pectin lyase fold/virulence factor (InterPro:IPR011050), Pectinesterase, catalytic (In…	-2.06029
10.8.99	cell wall.pectin*esterases.misc	onovi5ag0364800	Id	(at5g51500 : 608.0) Plant invertase/pectin methylesterase inhibitor superfamily; FUNCTIONS IN: enzyme inhibitor activity, pectinesterase activity; INVOLVED IN: cell wall modification; LOCATED IN: endomembrane system, cell wall, plant-type cell wall; EXPRESSED IN: sperm cell, flower, root; EXPRESSED DURING: 4 anthesis; CONTAINS InterPro DOMAIN/s: Pectinesterase, active site (InterPro:IPR018040), P…	6.90395
10.8.99	cell wall.pectin*esterases.misc	onovi5cg0297000	Id	(o04887|pme2_citsi : 661.0) Pectinesterase-2 precursor (EC 3.1.1.11) (Pectin methylesterase) (PE) - Citrus sinensis (Sweet orange) & (at2g45220 : 656.0) Plant invertase/pectin methylesterase inhibitor superfamily; FUNCTIONS IN: enzyme inhibitor activity, pectinesterase activity; INVOLVED IN: cell wall modification; LOCATED IN: membrane, plant-type cell wall; EXPRESSED IN: 9 plant structures; EXPR…	-6.42131
10.8.99	cell wall.pectin*esterases.misc	onovi7cg0338000	Id	(at4g02320 : 554.0) Plant invertase/pectin methylesterase inhibitor superfamily; FUNCTIONS IN: enzyme inhibitor activity, pectinesterase activity; INVOLVED IN: cell wall modification; LOCATED IN: endomembrane system, cell wall, plant-type cell wall; EXPRESSED IN: flower; CONTAINS InterPro DOMAIN/s: Pectinesterase, active site (InterPro:IPR018040), Pectin lyase fold/virulence factor (InterPro:IPR0…	3.67185
10.8.99	cell wall.pectin*esterases.misc	onovi4bg0010400	Id	(at4g02320 : 544.0) Plant invertase/pectin methylesterase inhibitor superfamily; FUNCTIONS IN: enzyme inhibitor activity, pectinesterase activity; INVOLVED IN: cell wall modification; LOCATED IN: endomembrane system, cell wall, plant-type cell wall; EXPRESSED IN: flower; CONTAINS InterPro DOMAIN/s: Pectinesterase, active site (InterPro:IPR018040), Pectin lyase fold/virulence factor (InterPro:IPR0…	1.00881
10.8.99	cell wall.pectin*esterases.misc	onovi5bg0037700	Id	(at1g23200 : 540.0) Plant invertase/pectin methylesterase inhibitor superfamily; FUNCTIONS IN: enzyme inhibitor activity, pectinesterase activity; INVOLVED IN: cell wall modification; LOCATED IN: endomembrane system, cell wall, plant-type cell wall; EXPRESSED IN: 8 plant structures; EXPRESSED DURING: 4 anthesis, petal differentiation and expansion stage; CONTAINS InterPro DOMAIN/s: Pectinesterase…	1.82741
10.8.99	cell wall.pectin*esterases.misc	onovi1bg0005200	Id	(gnl|cdd|85238 : 365.0) no description available & (p83948|pme3_citsi : 294.0) Pectinesterase-3 precursor (EC 3.1.1.11) (Pectin methylesterase 3) (PE 3) - Citrus sinensis (Sweet orange) & (at2g26450 : 284.0) Plant invertase/pectin methylesterase inhibitor superfamily; FUNCTIONS IN: enzyme inhibitor activity, pectinesterase activity; INVOLVED IN: cell wall modification; LOCATED IN: cell wall, plan…	1.80385
10.8.99	cell wall.pectin*esterases.misc	onovi5bg0049100	Id	(at5g09760 : 662.0) Plant invertase/pectin methylesterase inhibitor superfamily; FUNCTIONS IN: enzyme inhibitor activity, pectinesterase activity; INVOLVED IN: cell wall modification; LOCATED IN: cell wall, chloroplast, plant-type cell wall; EXPRESSED IN: 23 plant structures; EXPRESSED DURING: 13 growth stages; CONTAINS InterPro DOMAIN/s: Pectin lyase fold/virulence factor (InterPro:IPR011050), P…	1.75369
10.7	cell wall.modification	onovi6dg0041300	Id	(at4g03210 : 137.0) encodes a member of xyloglucan endotransglucosylase/hydrolases (XTHs) that catalyze the cleavage and molecular grafting of xyloglucan chains function in loosening and rearrangement of the cell wall. Gene is expressed in shoot apex region, flower buds, flower stalks and internodes bearing flowers.; xyloglucan endotransglucosylase/hydrolase 9 (XTH9); FUNCTIONS IN: hydrolase acti…	-5.95014
10.7	cell wall.modification	onovi3ag0263800	Id	(at2g36870 : 395.0) xyloglucan endotransglucosylase/hydrolase 32 (XTH32); FUNCTIONS IN: hydrolase activity, acting on glycosyl bonds, hydrolase activity, hydrolyzing O-glycosyl compounds; INVOLVED IN: carbohydrate metabolic process; LOCATED IN: endomembrane system; EXPRESSED IN: 19 plant structures; EXPRESSED DURING: 13 growth stages; CONTAINS InterPro DOMAIN/s: Concanavalin A-like lectin/glucana…	9.35829
10.7	cell wall.modification	onovi2cg0377200	Id	(at2g39700 : 434.0) putative expansin. Naming convention from the Expansin Working Group (Kende et al, 2004. Plant Mol Bio). Involved in the formation of nematode-induced syncytia in roots of Arabidopsis thaliana.; expansin A4 (EXPA4); CONTAINS InterPro DOMAIN/s: Barwin-related endoglucanase (InterPro:IPR009009), Pollen allergen, N-terminal (InterPro:IPR014734), Expansin (InterPro:IPR002963), Rar…	3.90565
10.7	cell wall.modification	onovi2ag0522500	Id	(at2g40610 : 350.0) member of Alpha-Expansin Gene Family. Naming convention from the Expansin Working Group (Kende et al, 2004. Plant Mol Bio). Involved in the formation of nematode-induced syncytia in roots of Arabidopsis thaliana.; expansin A8 (EXPA8); INVOLVED IN: plant-type cell wall modification involved in multidimensional cell growth, syncytium formation, unidimensional cell growth, plant-…	-3.38274
10.7	cell wall.modification	onovi5cg0165600	Id	(at2g36870 : 425.0) xyloglucan endotransglucosylase/hydrolase 32 (XTH32); FUNCTIONS IN: hydrolase activity, acting on glycosyl bonds, hydrolase activity, hydrolyzing O-glycosyl compounds; INVOLVED IN: carbohydrate metabolic process; LOCATED IN: endomembrane system; EXPRESSED IN: 19 plant structures; EXPRESSED DURING: 13 growth stages; CONTAINS InterPro DOMAIN/s: Concanavalin A-like lectin/glucana…	6.36743
10.7	cell wall.modification	onovi2cg0032900	Id	(at4g17030 : 320.0) Encodes EXLB1 (expansin-like B1), a member of the expansin family.; expansin-like B1 (EXLB1); INVOLVED IN: sexual reproduction, unidimensional cell growth, plant-type cell wall loosening; LOCATED IN: endomembrane system, extracellular region; EXPRESSED IN: 19 plant structures; EXPRESSED DURING: 9 growth stages; CONTAINS InterPro DOMAIN/s: Pollen allergen, N-terminal (InterPro:…	13.6598
10.7	cell wall.modification	onovi4cg0204500	Id	(at2g39700 : 435.0) putative expansin. Naming convention from the Expansin Working Group (Kende et al, 2004. Plant Mol Bio). Involved in the formation of nematode-induced syncytia in roots of Arabidopsis thaliana.; expansin A4 (EXPA4); CONTAINS InterPro DOMAIN/s: Barwin-related endoglucanase (InterPro:IPR009009), Pollen allergen, N-terminal (InterPro:IPR014734), Expansin (InterPro:IPR002963), Rar…	1.91839
10.7	cell wall.modification	onovi1bg0054900	Id	(at4g25810 : 348.0) xyloglucan endotransglycosylase-related protein (XTR6); xyloglucan endotransglycosylase 6 (XTR6); FUNCTIONS IN: hydrolase activity, acting on glycosyl bonds, xyloglucan:xyloglucosyl transferase activity, hydrolase activity, hydrolyzing O-glycosyl compounds; INVOLVED IN: carbohydrate metabolic process, cellular glucan metabolic process; LOCATED IN: cell wall; EXPRESSED IN: 14 p…	4.39857
10.7	cell wall.modification	onovi2bg0277500	Id	(at2g03090 : 346.0) member of Alpha-Expansin Gene Family. Naming convention from the Expansin Working Group (Kende et al, 2004. Plant Mol Bio). Involved in the formation of nematode-induced syncytia in roots of Arabidopsis thaliana.; expansin A15 (EXPA15); INVOLVED IN: plant-type cell wall modification involved in multidimensional cell growth, syncytium formation, unidimensional cell growth, plan…	4.48604
10.7	cell wall.modification	onovi1cg0054700	Id	(at5g57560 : 140.0) Encodes a cell wall-modifying enzyme, rapidly upregulated in response to environmental stimuli; Touch 4 (TCH4); CONTAINS InterPro DOMAIN/s: Xyloglucan endotransglucosylase/hydrolase (InterPro:IPR016455), Xyloglucan endo-transglycosylase, C-terminal (InterPro:IPR010713), Concanavalin A-like lectin/glucanase, subgroup (InterPro:IPR013320), Concanavalin A-like lectin/glucanase (I…	-5.63495
10.7	cell wall.modification	onovi1dg0131500	Id	(at4g17030 : 300.0) Encodes EXLB1 (expansin-like B1), a member of the expansin family.; expansin-like B1 (EXLB1); INVOLVED IN: sexual reproduction, unidimensional cell growth, plant-type cell wall loosening; LOCATED IN: endomembrane system, extracellular region; EXPRESSED IN: 19 plant structures; EXPRESSED DURING: 9 growth stages; CONTAINS InterPro DOMAIN/s: Pollen allergen, N-terminal (InterPro:…	11.7633
10.7	cell wall.modification	onovi6cg0034100	Id	lifted_from_OG=OG0008408; members_with_bins=5	-1.6871
10.7	cell wall.modification	onovi1bg0132500	Id	(q850k7|exlb1_orysa : 312.0) Expansin-like B1 precursor (OsEXLB1) (Expensin-related 1) (OsEXPR1) (OsaEXPb3.1) - Oryza sativa (Rice) & (at4g17030 : 187.0) Encodes EXLB1 (expansin-like B1), a member of the expansin family.; expansin-like B1 (EXLB1); INVOLVED IN: sexual reproduction, unidimensional cell growth, plant-type cell wall loosening; LOCATED IN: endomembrane system, extracellular region; EX…	-4.58042
10.7	cell wall.modification	onovi4dg0327100	Id	(at1g65680 : 266.0) member of BETA-EXPANSINS. Naming convention from the Expansin Working Group (Kende et al, 2004. Plant Mol Bio); expansin B2 (EXPB2); INVOLVED IN: plant-type cell wall modification involved in multidimensional cell growth, unidimensional cell growth, plant-type cell wall loosening; LOCATED IN: endomembrane system, extracellular region; EXPRESSED IN: root; CONTAINS InterPro DOMA…	7.5174
10.7	cell wall.modification	onovi1ag0055200	Id	(at4g25810 : 411.0) xyloglucan endotransglycosylase-related protein (XTR6); xyloglucan endotransglycosylase 6 (XTR6); FUNCTIONS IN: hydrolase activity, acting on glycosyl bonds, xyloglucan:xyloglucosyl transferase activity, hydrolase activity, hydrolyzing O-glycosyl compounds; INVOLVED IN: carbohydrate metabolic process, cellular glucan metabolic process; LOCATED IN: cell wall; EXPRESSED IN: 14 p…	-3.98184
10.7	cell wall.modification	onovi2cg0385500	Id	(at3g03220 : 399.0) member of Alpha-Expansin Gene Family. Naming convention from the Expansin Working Group (Kende et al, 2004. Plant Mol Bio); expansin A13 (EXPA13); INVOLVED IN: plant-type cell wall modification involved in multidimensional cell growth, unidimensional cell growth, plant-type cell wall loosening; LOCATED IN: extracellular region; EXPRESSED IN: 23 plant structures; EXPRESSED DURI…	1.8133
10.7	cell wall.modification	onovi2bg0361900	Id	(at3g45960 : 261.0) member of EXPANSIN-LIKE. Naming convention from the Expansin Working Group (Kende et al, 2004. Plant Mol Bio); expansin-like A3 (EXLA3); INVOLVED IN: plant-type cell wall organization, unidimensional cell growth, plant-type cell wall loosening; LOCATED IN: membrane, plant-type cell wall; EXPRESSED IN: leaf apex, hypocotyl, root, flower, leaf; EXPRESSED DURING: petal differenti…	8.1858
10.7	cell wall.modification	onovi1bg0136700	Id	(at5g65730 : 463.0) xyloglucan endotransglucosylase/hydrolase 6 (XTH6); FUNCTIONS IN: hydrolase activity, acting on glycosyl bonds, hydrolase activity, hydrolyzing O-glycosyl compounds, xyloglucan:xyloglucosyl transferase activity; INVOLVED IN: response to water deprivation; LOCATED IN: endomembrane system, cell wall, apoplast; EXPRESSED IN: 21 plant structures; EXPRESSED DURING: 14 growth stages…	-6.1275
10.7	cell wall.modification	onovi4ag0149800	Id	(at2g03090 : 342.0) member of Alpha-Expansin Gene Family. Naming convention from the Expansin Working Group (Kende et al, 2004. Plant Mol Bio). Involved in the formation of nematode-induced syncytia in roots of Arabidopsis thaliana.; expansin A15 (EXPA15); INVOLVED IN: plant-type cell wall modification involved in multidimensional cell growth, syncytium formation, unidimensional cell growth, plan…	-1.6265
10.7	cell wall.modification	onovi2bg0124700	Id	(at3g29030 : 335.0) Encodes an expansin. Naming convention from the Expansin Working Group (Kende et al, 2004. Plant Mol Bio); expansin A5 (EXPA5); INVOLVED IN: plant-type cell wall modification involved in multidimensional cell growth, unidimensional cell growth, plant-type cell wall loosening; LOCATED IN: endomembrane system, extracellular region; EXPRESSED IN: 21 plant structures; EXPRESSED DU…	-5.93431
10.7	cell wall.modification	onovi2cg0526900	Id	(at3g03220 : 316.0) member of Alpha-Expansin Gene Family. Naming convention from the Expansin Working Group (Kende et al, 2004. Plant Mol Bio); expansin A13 (EXPA13); INVOLVED IN: plant-type cell wall modification involved in multidimensional cell growth, unidimensional cell growth, plant-type cell wall loosening; LOCATED IN: extracellular region; EXPRESSED IN: 23 plant structures; EXPRESSED DURI…	6.45806
10.7	cell wall.modification	onovi5bg0187900	Id	(at4g03210 : 437.0) encodes a member of xyloglucan endotransglucosylase/hydrolases (XTHs) that catalyze the cleavage and molecular grafting of xyloglucan chains function in loosening and rearrangement of the cell wall. Gene is expressed in shoot apex region, flower buds, flower stalks and internodes bearing flowers.; xyloglucan endotransglucosylase/hydrolase 9 (XTH9); FUNCTIONS IN: hydrolase acti…	-6.8535
10.7	cell wall.modification	onovi6cg0227600	Id	(at1g69530 : 252.0) Member of Alpha-Expansin Gene Family. Naming convention from the Expansin Working Group (Kende et al, Plant Mol Bio). Involved in the formation of nematode-induced syncytia in roots of Arabidopsis thaliana.; expansin A1 (EXPA1); CONTAINS InterPro DOMAIN/s: Pollen allergen, N-terminal (InterPro:IPR014734), Rare lipoprotein A (InterPro:IPR005132), Pollen allergen/expansin, C-ter…	-2.86888
10.7	cell wall.modification	onovi1bg0055300	Id	(at4g25810 : 408.0) xyloglucan endotransglycosylase-related protein (XTR6); xyloglucan endotransglycosylase 6 (XTR6); FUNCTIONS IN: hydrolase activity, acting on glycosyl bonds, xyloglucan:xyloglucosyl transferase activity, hydrolase activity, hydrolyzing O-glycosyl compounds; INVOLVED IN: carbohydrate metabolic process, cellular glucan metabolic process; LOCATED IN: cell wall; EXPRESSED IN: 14 p…	-5.98811
10.7	cell wall.modification	onovi5cg0223300	Id	(at3g45970 : 328.0) member of EXPANSIN-LIKE. Naming convention from the Expansin Working Group (Kende et al, 2004. Plant Mol Bio); expansin-like A1 (EXLA1); INVOLVED IN: unidimensional cell growth, plant-type cell wall loosening; LOCATED IN: cell wall, plant-type cell wall; EXPRESSED IN: 20 plant structures; EXPRESSED DURING: 10 growth stages; CONTAINS InterPro DOMAIN/s: Barwin-related endoglucan…	2.14796
10.7	cell wall.modification	onovi5ag0162300	Id	(at2g03090 : 374.0) member of Alpha-Expansin Gene Family. Naming convention from the Expansin Working Group (Kende et al, 2004. Plant Mol Bio). Involved in the formation of nematode-induced syncytia in roots of Arabidopsis thaliana.; expansin A15 (EXPA15); INVOLVED IN: plant-type cell wall modification involved in multidimensional cell growth, syncytium formation, unidimensional cell growth, plan…	1.64681
10.7	cell wall.modification	onovi6ag0142000	Id	(p35694|bru1_soybn : 201.0) Brassinosteroid-regulated protein BRU1 precursor - Glycine max (Soybean) & (at4g14130 : 181.0) xyloglucan endotransglycosylase-related protein (XTR7); xyloglucan endotransglucosylase/hydrolase 15 (XTH15); FUNCTIONS IN: hydrolase activity, acting on glycosyl bonds, xyloglucan:xyloglucosyl transferase activity, hydrolase activity, hydrolyzing O-glycosyl compounds; INVOLV…	-8.60063
10.7	cell wall.modification	onovi3bg0267300	Id	(at2g39700 : 433.0) putative expansin. Naming convention from the Expansin Working Group (Kende et al, 2004. Plant Mol Bio). Involved in the formation of nematode-induced syncytia in roots of Arabidopsis thaliana.; expansin A4 (EXPA4); CONTAINS InterPro DOMAIN/s: Barwin-related endoglucanase (InterPro:IPR009009), Pollen allergen, N-terminal (InterPro:IPR014734), Expansin (InterPro:IPR002963), Rar…	-3.15766
10.7	cell wall.modification	onovi5ag0217100	Id	(at2g39700 : 409.0) putative expansin. Naming convention from the Expansin Working Group (Kende et al, 2004. Plant Mol Bio). Involved in the formation of nematode-induced syncytia in roots of Arabidopsis thaliana.; expansin A4 (EXPA4); CONTAINS InterPro DOMAIN/s: Barwin-related endoglucanase (InterPro:IPR009009), Pollen allergen, N-terminal (InterPro:IPR014734), Expansin (InterPro:IPR002963), Rar…	3.38636
10.7	cell wall.modification	onovi2bg0237800	Id	(at4g25810 : 395.0) xyloglucan endotransglycosylase-related protein (XTR6); xyloglucan endotransglycosylase 6 (XTR6); FUNCTIONS IN: hydrolase activity, acting on glycosyl bonds, xyloglucan:xyloglucosyl transferase activity, hydrolase activity, hydrolyzing O-glycosyl compounds; INVOLVED IN: carbohydrate metabolic process, cellular glucan metabolic process; LOCATED IN: cell wall; EXPRESSED IN: 14 p…	-9.60104
10.7	cell wall.modification	onovi4ag0130900	Id	(q8lnz5|xthb_phaan : 542.0) Probable xyloglucan endotransglucosylase/hydrolase protein B precursor (EC 2.4.1.207) (VaXTH2) - Phaseolus angularis (Adzuki bean) (Vigna angularis) & (at5g13870 : 514.0) EXGT-A4, endoxyloglucan transferase,; xyloglucan endotransglucosylase/hydrolase 5 (XTH5); FUNCTIONS IN: hydrolase activity, acting on glycosyl bonds, hydrolase activity, hydrolyzing O-glycosyl compoun…	1.40215
10.7	cell wall.modification	onovi1ag0385200	Id	(at1g10550 : 385.0) Encodes a membrane-localized protein that is predicted to function during cell wall modification.Overexpression of XTH33 results in abnormal cell morphology. It's expression is under epigenetic control by ATX1.; xyloglucan:xyloglucosyl transferase 33 (XTH33); FUNCTIONS IN: hydrolase activity, acting on glycosyl bonds, hydrolase activity, hydrolyzing O-glycosyl compounds, xylog…	-4.98522
10.3	cell wall.hemicellulose synthesis	onovi1ag0099500	Id	(at5g62620 : 821.0) Galactosyltransferase family protein; FUNCTIONS IN: transferase activity, transferring hexosyl groups, sugar binding, galactosyltransferase activity; INVOLVED IN: protein amino acid glycosylation; EXPRESSED IN: 22 plant structures; EXPRESSED DURING: 13 growth stages; CONTAINS InterPro DOMAIN/s: Galectin, carbohydrate recognition domain (InterPro:IPR001079), Glycosyl transferas…	-1.09283
10.3	cell wall.hemicellulose synthesis	onovi1bg0361900	Id	(at5g62620 : 812.0) Galactosyltransferase family protein; FUNCTIONS IN: transferase activity, transferring hexosyl groups, sugar binding, galactosyltransferase activity; INVOLVED IN: protein amino acid glycosylation; EXPRESSED IN: 22 plant structures; EXPRESSED DURING: 13 growth stages; CONTAINS InterPro DOMAIN/s: Galectin, carbohydrate recognition domain (InterPro:IPR001079), Glycosyl transferas…	5.6288
10.3	cell wall.hemicellulose synthesis	onovi2ag0113700	Id	(at5g62620 : 874.0) Galactosyltransferase family protein; FUNCTIONS IN: transferase activity, transferring hexosyl groups, sugar binding, galactosyltransferase activity; INVOLVED IN: protein amino acid glycosylation; EXPRESSED IN: 22 plant structures; EXPRESSED DURING: 13 growth stages; CONTAINS InterPro DOMAIN/s: Galectin, carbohydrate recognition domain (InterPro:IPR001079), Glycosyl transferas…	-1.23709
10.3	cell wall.hemicellulose synthesis	onovi2dg0288500	Id	(at5g62620 : 843.0) Galactosyltransferase family protein; FUNCTIONS IN: transferase activity, transferring hexosyl groups, sugar binding, galactosyltransferase activity; INVOLVED IN: protein amino acid glycosylation; EXPRESSED IN: 22 plant structures; EXPRESSED DURING: 13 growth stages; CONTAINS InterPro DOMAIN/s: Galectin, carbohydrate recognition domain (InterPro:IPR001079), Glycosyl transferas…	-1.85364
10.3.2	cell wall.hemicellulose synthesis.glucuronoxylan	onovi6cg0235000	Id	(at3g18660 : 896.0) Plants expressing an RNAi construct specifically targeting PGSIP1 was shown to have a dramatically reduced amount of starch.; plant glycogenin-like starch initiation protein 1 (PGSIP1); FUNCTIONS IN: transferase activity, transferring glycosyl groups; INVOLVED IN: biosynthetic process, starch metabolic process; LOCATED IN: chloroplast; EXPRESSED IN: 19 plant structures; EXPRES…	2.82875
10.3.2	cell wall.hemicellulose synthesis.glucuronoxylan	onovi2cg0047000	Id	(at5g67230 : 475.0) Encodes a member of the GT43 family glycosyltransferases involved in glucuronoxylan biosynthesis: AT2G37090 (IRX9) and AT1G27600 (IRX9-L or I9H, IRX9 homolog); AT4G36890 (IRX14) and AT5G67230 (IRX14-L or I14H, IRX14 homolog). They form two functionally non-redundant groups essential for the normal elongation of glucuronoxylan backbone. I9H functions redundantly with IRX9, I14H…	2.23527
10.3.2	cell wall.hemicellulose synthesis.glucuronoxylan	onovi7bg0018600	Id	(at3g50760 : 458.0) Encodes a protein with putative galacturonosyltransferase activity.; galacturonosyltransferase-like 2 (GATL2); FUNCTIONS IN: transferase activity, transferring hexosyl groups, polygalacturonate 4-alpha-galacturonosyltransferase activity, transferase activity, transferring glycosyl groups; INVOLVED IN: carbohydrate biosynthetic process; LOCATED IN: endomembrane system; EXPRESSE…	-1.99566
10.3.2	cell wall.hemicellulose synthesis.glucuronoxylan	onovi7bg0242000	Id	(at4g33330 : 770.0) plant glycogenin-like starch initiation protein 3 (PGSIP3); FUNCTIONS IN: transferase activity, transferring glycosyl groups; INVOLVED IN: biosynthetic process; LOCATED IN: endomembrane system; EXPRESSED IN: inflorescence meristem, sperm cell, root, flower; EXPRESSED DURING: petal differentiation and expansion stage; CONTAINS InterPro DOMAIN/s: Glycosyl transferase, family 8 (…	3.03626
10.3.2	cell wall.hemicellulose synthesis.glucuronoxylan	onovi5bg0168400	Id	(at5g54690 : 819.0) Encodes a protein with putative galacturonosyltransferase activity. Mutants defective in this gene displayed a notable reduction in xylose (>50%) in the cell walls from stems and roots and a reduction in cellulose (~25%).; galacturonosyltransferase 12 (GAUT12); CONTAINS InterPro DOMAIN/s: Glycosyl transferase, family 8 (InterPro:IPR002495); BEST Arabidopsis thaliana protein ma…	2.1487
10.3.2	cell wall.hemicellulose synthesis.glucuronoxylan	onovi3bg0253600	Id	(at2g28110 : 589.0) Homolog to AT5G22940, a member of glycosyltransferase family 47 that is involved in secondary cell wall biosynthesis. It exhibits high sequence similarity to tobacco (Nicotiana plumbaginifolia) pectin glucuronyltransferase. Protein has a domain that shares significant similarity with the pfam03016 domain. It is expressed specifically in developing vessels and fiber cells, and …	1.75691
10.3.2	cell wall.hemicellulose synthesis.glucuronoxylan	onovi4bg0072300	Id	(at2g37090 : 408.0) The IRX9 gene encodes a putative family 43 glycosyl transferase. It was coordinately expressed with the cellulose synthase subunits during secondary cell wall formation. Cell wall analysis revealed a decrease in the abundance of xylan in the irx9 mutant, indicating that IRX9 is required for xylan synthesis. Mutants have irregular xylem phenotype suggesting a role in secondary …	2.34319
10.2	cell wall.cellulose synthesis	onovi6ag0010000	Id	(at3g28180 : 950.0) encodes a gene similar to cellulose synthase; Cellulose-synthase-like C4 (CSLC04); FUNCTIONS IN: cellulose synthase activity, transferase activity, transferring glycosyl groups; INVOLVED IN: biological_process unknown; LOCATED IN: plasma membrane; EXPRESSED IN: 24 plant structures; EXPRESSED DURING: 13 growth stages; CONTAINS InterPro DOMAIN/s: Glycosyl transferase, family 2 (…	-1.61869
10.2	cell wall.cellulose synthesis	onovi6ag0265300	Id	(at4g07960 : 1004.0) encodes a gene similar to cellulose synthase; Cellulose-synthase-like C12 (CSLC12); FUNCTIONS IN: cellulose synthase activity, transferase activity, transferring glycosyl groups; INVOLVED IN: biological_process unknown; LOCATED IN: cellular_component unknown; EXPRESSED IN: 24 plant structures; EXPRESSED DURING: 15 growth stages; CONTAINS InterPro DOMAIN/s: Glycosyl transferas…	-1.8328
10.2	cell wall.cellulose synthesis	onovi4bg0062300	Id	(at5g03760 : 909.0) encodes a beta-mannan synthase that is required for agrobacterium-mediated plant genetic transformation involves a complex interaction between the bacterium and the host plant. 3' UTR is involved in transcriptional regulation and the gene is expressed in the elongation zone of the root.; ATCSLA09; CONTAINS InterPro DOMAIN/s: Glycosyl transferase, family 2 (InterPro:IPR001173);…	-1.60584
10.2	cell wall.cellulose synthesis	onovi7cg0354800	Id	(at5g03760 : 855.0) encodes a beta-mannan synthase that is required for agrobacterium-mediated plant genetic transformation involves a complex interaction between the bacterium and the host plant. 3' UTR is involved in transcriptional regulation and the gene is expressed in the elongation zone of the root.; ATCSLA09; CONTAINS InterPro DOMAIN/s: Glycosyl transferase, family 2 (InterPro:IPR001173);…	7.53187
10.2.1	cell wall.cellulose synthesis.cellulose synthase	onovi2ag0499200	Id	(at5g64740 : 1349.0) Encodes a cellulose synthase isomer. CESA6 mutants have cellulose defect in the primary cell wall. Multiple lines of evidence suggest that CESA6, along with CESA1 and CESA3 are present in the same plasma membrane complex for cellulose biosynthesis. CESA2 and CESA5 are related to CESA6, having partially redundant roles. As inferred from the null role of secondary wall-type Ces…	3.39893
10.2.1	cell wall.cellulose synthesis.cellulose synthase	onovi5dg0124500	Id	(at4g24000 : 406.0) encodes a protein similar to cellulose synthase; cellulose synthase like G2 (CSLG2); FUNCTIONS IN: cellulose synthase activity, transferase activity, transferring glycosyl groups, transferase activity; INVOLVED IN: cellulose biosynthetic process, polysaccharide biosynthetic process; LOCATED IN: membrane; EXPRESSED IN: 19 plant structures; EXPRESSED DURING: 12 growth stages; CO…	1.05284
10.2.1	cell wall.cellulose synthesis.cellulose synthase	onovi5dg0175300	Id	(at2g32540 : 691.0) encodes a gene similar to cellulose synthase; cellulose synthase-like B4 (CSLB04); FUNCTIONS IN: cellulose synthase activity, transferase activity, transferring glycosyl groups, transferase activity; INVOLVED IN: cellulose biosynthetic process, polysaccharide biosynthetic process; LOCATED IN: membrane; CONTAINS InterPro DOMAIN/s: Cellulose synthase (InterPro:IPR005150); BEST A…	-1.0983
10.2.1	cell wall.cellulose synthesis.cellulose synthase	onovi1dg0198600	Id	(at5g05170 : 1856.0) Encodes a cellulose synthase isomer. CESA3 mutants have cellulose defect in the primary cell wall. Multiple lines of evidence suggest that CESA3, along with CESA1 and CESA6 are present in the same plasma membrane complex for cellulose biosynthesis. As inferred from the null role of secondary wall-type CesAs, included in a set of five primary wall-type CesAs that may support t…	1.06521
10.2.1	cell wall.cellulose synthesis.cellulose synthase	onovi1bg0062200	Id	(at5g17420 : 1860.0) Encodes a xylem-specific cellulose synthase that is phosphorylated on one or more serine residues (on either S185 or one of S180 or S181).; IRREGULAR XYLEM 3 (IRX3); FUNCTIONS IN: cellulose synthase activity; INVOLVED IN: cellulose biosynthetic process, plant-type cell wall biogenesis, secondary cell wall biogenesis, rhamnogalacturonan I side chain metabolic process; LOCATED …	2.10859
10.2.1	cell wall.cellulose synthesis.cellulose synthase	onovi2bg0428000	Id	(at5g17420 : 1323.0) Encodes a xylem-specific cellulose synthase that is phosphorylated on one or more serine residues (on either S185 or one of S180 or S181).; IRREGULAR XYLEM 3 (IRX3); FUNCTIONS IN: cellulose synthase activity; INVOLVED IN: cellulose biosynthetic process, plant-type cell wall biogenesis, secondary cell wall biogenesis, rhamnogalacturonan I side chain metabolic process; LOCATED …	-10.1757
10.2.1	cell wall.cellulose synthesis.cellulose synthase	onovi7dg0283300	Id	(gnl|cdd|67186 : 1347.0) no description available & (at5g44030 : 1332.0) Encodes a cellulose synthase involved in secondary cell wall biosynthesis. Confers resistance towards bacterial and fungal pathogens, independent of salicylic acid, ethylene and jasmonate signaling.; cellulose synthase A4 (CESA4); FUNCTIONS IN: cellulose synthase activity, transferase activity, transferring glycosyl groups; …	-4.44273
10.2.1	cell wall.cellulose synthesis.cellulose synthase	onovi2bg0549100	Id	(at1g55850 : 835.0) encodes a protein similar to cellulose synthase; cellulose synthase like E1 (CSLE1); FUNCTIONS IN: cellulose synthase activity, transferase activity, transferring glycosyl groups; INVOLVED IN: plant-type cell wall biogenesis, cellulose biosynthetic process, polysaccharide biosynthetic process; LOCATED IN: endoplasmic reticulum, plasma membrane; EXPRESSED IN: 24 plant structure…	-3.20158
10.2.1	cell wall.cellulose synthesis.cellulose synthase	onovi3dg0238900	Id	(at2g32540 : 588.0) encodes a gene similar to cellulose synthase; cellulose synthase-like B4 (CSLB04); FUNCTIONS IN: cellulose synthase activity, transferase activity, transferring glycosyl groups, transferase activity; INVOLVED IN: cellulose biosynthetic process, polysaccharide biosynthetic process; LOCATED IN: membrane; CONTAINS InterPro DOMAIN/s: Cellulose synthase (InterPro:IPR005150); BEST A…	-2.82761
10.2.1	cell wall.cellulose synthesis.cellulose synthase	onovi5cg0151900	Id	(at2g32540 : 549.0) encodes a gene similar to cellulose synthase; cellulose synthase-like B4 (CSLB04); FUNCTIONS IN: cellulose synthase activity, transferase activity, transferring glycosyl groups, transferase activity; INVOLVED IN: cellulose biosynthetic process, polysaccharide biosynthetic process; LOCATED IN: membrane; CONTAINS InterPro DOMAIN/s: Cellulose synthase (InterPro:IPR005150); BEST A…	-1.14879
10.2.1	cell wall.cellulose synthesis.cellulose synthase	onovi3cg0235400	Id	(at2g32540 : 624.0) encodes a gene similar to cellulose synthase; cellulose synthase-like B4 (CSLB04); FUNCTIONS IN: cellulose synthase activity, transferase activity, transferring glycosyl groups, transferase activity; INVOLVED IN: cellulose biosynthetic process, polysaccharide biosynthetic process; LOCATED IN: membrane; CONTAINS InterPro DOMAIN/s: Cellulose synthase (InterPro:IPR005150); BEST A…	-3.18892
10.2.1	cell wall.cellulose synthesis.cellulose synthase	onovi5ag0095400	Id	(at4g18780 : 1561.0) Encodes a member of the cellulose synthase family involved in secondary cell wall biosynthesis. Mutants have abnormal xylem formation, reduced cellulose content, and enhanced drought and osmotic stress tolerance. Mediates resistance towards bacterial pathogens via ABA. Confers resistance towards bacterial and fungal pathogens, independent of salicylic acid, ethylene and jasmo…	-2.78686
10.2.1	cell wall.cellulose synthesis.cellulose synthase	onovi7bg0310200	Id	(at4g24000 : 484.0) encodes a protein similar to cellulose synthase; cellulose synthase like G2 (CSLG2); FUNCTIONS IN: cellulose synthase activity, transferase activity, transferring glycosyl groups, transferase activity; INVOLVED IN: cellulose biosynthetic process, polysaccharide biosynthetic process; LOCATED IN: membrane; EXPRESSED IN: 19 plant structures; EXPRESSED DURING: 12 growth stages; CO…	-2.52263
10.2.2	cell wall.cellulose synthesis.COBRA	onovi2ag0135800	Id	(at5g60920 : 666.0) Encodes a glycosylphosphatidylinositol-anchored protein localized primarily in the plasma membrane of the longitudinal sides of root cells. Necessary for oriented cell expansion in Arabidopsis. Cob mutants have abnormal roots that expand radially rather than longitudinally under certain growth conditions.; COBRA (COB); FUNCTIONS IN: molecular_function unknown; INVOLVED IN: res…	2.42422
10.2.2	cell wall.cellulose synthesis.COBRA	onovi3bg0214800	Id	(at3g20580 : 787.0) COBRA-like protein 10 precursor (COBL10); CONTAINS InterPro DOMAIN/s: Glycosyl-phosphatidyl inositol-anchored, plant (InterPro:IPR006918); BEST Arabidopsis thaliana protein match is: COBRA-like protein 11 precursor (TAIR:AT4G27110.1); Has 377 Blast hits to 368 proteins in 29 species: Archae - 0; Bacteria - 0; Metazoa - 0; Fungi - 0; Plants - 377; Viruses - 0; Other Eukaryotes …	-8.59761
10.2.2	cell wall.cellulose synthesis.COBRA	onovi2ag0135900	Id	(at5g15630 : 737.0) Encodes a member of the COBRA family, similar to phytochelatin synthetase. Involved in secondary cell wall biosynthesis. Mutants make smaller plants with reduced levels of cellulose and cell wall sugars.; IRREGULAR XYLEM 6 (IRX6); INVOLVED IN: secondary cell wall biogenesis; LOCATED IN: plasma membrane, anchored to membrane; EXPRESSED IN: 21 plant structures; EXPRESSED DURING:…	3.60393
10.2.2	cell wall.cellulose synthesis.COBRA	onovi2ag0213900	Id	(at4g16120 : 780.0) putative membrane-anchored cell wall protein; COBRA-like protein-7 precursor (COBL7); FUNCTIONS IN: molecular_function unknown; INVOLVED IN: biological_process unknown; LOCATED IN: anchored to plasma membrane, Golgi apparatus, anchored to membrane; EXPRESSED IN: 25 plant structures; EXPRESSED DURING: 13 growth stages; CONTAINS InterPro DOMAIN/s: Glycosyl-phosphatidyl inositol-…	-7.56242
10.2.2	cell wall.cellulose synthesis.COBRA	onovi2bg0004600	Id	(at3g20580 : 706.0) COBRA-like protein 10 precursor (COBL10); CONTAINS InterPro DOMAIN/s: Glycosyl-phosphatidyl inositol-anchored, plant (InterPro:IPR006918); BEST Arabidopsis thaliana protein match is: COBRA-like protein 11 precursor (TAIR:AT4G27110.1); Has 377 Blast hits to 368 proteins in 29 species: Archae - 0; Bacteria - 0; Metazoa - 0; Fungi - 0; Plants - 377; Viruses - 0; Other Eukaryotes …	-5.41926
10.6.1	cell wall.degradation.cellulases and beta -1,4-glucanases	onovi1cg0219900	Id	(at5g20950 : 904.0) Glycosyl hydrolase family protein; FUNCTIONS IN: hydrolase activity, hydrolyzing O-glycosyl compounds; INVOLVED IN: carbohydrate metabolic process; LOCATED IN: cell wall, membrane, plant-type cell wall; EXPRESSED IN: 25 plant structures; EXPRESSED DURING: 13 growth stages; CONTAINS InterPro DOMAIN/s: Glycoside hydrolase, family 3, N-terminal (InterPro:IPR001764), Glycoside hyd…	-1.52999
10.6.1	cell wall.degradation.cellulases and beta -1,4-glucanases	onovi4cg0109800	Id	(at5g20950 : 848.0) Glycosyl hydrolase family protein; FUNCTIONS IN: hydrolase activity, hydrolyzing O-glycosyl compounds; INVOLVED IN: carbohydrate metabolic process; LOCATED IN: cell wall, membrane, plant-type cell wall; EXPRESSED IN: 25 plant structures; EXPRESSED DURING: 13 growth stages; CONTAINS InterPro DOMAIN/s: Glycoside hydrolase, family 3, N-terminal (InterPro:IPR001764), Glycoside hyd…	-5.81461
10.6.1	cell wall.degradation.cellulases and beta -1,4-glucanases	onovi6dg0141300	Id	(at5g20950 : 955.0) Glycosyl hydrolase family protein; FUNCTIONS IN: hydrolase activity, hydrolyzing O-glycosyl compounds; INVOLVED IN: carbohydrate metabolic process; LOCATED IN: cell wall, membrane, plant-type cell wall; EXPRESSED IN: 25 plant structures; EXPRESSED DURING: 13 growth stages; CONTAINS InterPro DOMAIN/s: Glycoside hydrolase, family 3, N-terminal (InterPro:IPR001764), Glycoside hyd…	1.30545
10.6.1	cell wall.degradation.cellulases and beta -1,4-glucanases	onovi7cg0067700	Id	lifted_from_OG=OG0000247; members_with_bins=16	-3.74158
10.6.2	cell wall.degradation.mannan-xylose-arabinose-fucose	onovi4ag0030100	Id	(at1g02640 : 1140.0) encodes a protein similar to a beta-xylosidase located in the extracellular matrix. This is a member of glycosyl hydrolase family 3 and has six other closely related members.; beta-xylosidase 2 (BXL2); FUNCTIONS IN: hydrolase activity, hydrolyzing O-glycosyl compounds; INVOLVED IN: carbohydrate metabolic process; LOCATED IN: plant-type cell wall; EXPRESSED IN: 23 plant struct…	-5.12071
10.6.2	cell wall.degradation.mannan-xylose-arabinose-fucose	onovi1bg0443600	Id	lifted_from_OG=OG0026497; members_with_bins=2	2.88995
10.6.2	cell wall.degradation.mannan-xylose-arabinose-fucose	onovi7ag0395400	Id	(at3g19620 : 1099.0) Glycosyl hydrolase family protein; FUNCTIONS IN: hydrolase activity, hydrolyzing O-glycosyl compounds; INVOLVED IN: carbohydrate metabolic process; LOCATED IN: cell wall; EXPRESSED IN: 14 plant structures; EXPRESSED DURING: LP.04 four leaves visible, 4 anthesis, LP.10 ten leaves visible, C globular stage, petal differentiation and expansion stage; CONTAINS InterPro DOMAIN/s: …	5.04747
10.6.2	cell wall.degradation.mannan-xylose-arabinose-fucose	onovi6ag0266100	Id	(at1g58370 : 1134.0) Encodes a protein with xylanase activity.; RXF12; FUNCTIONS IN: endo-1,4-beta-xylanase activity, hydrolase activity, hydrolyzing O-glycosyl compounds; INVOLVED IN: carbohydrate metabolic process; LOCATED IN: cell wall; EXPRESSED IN: 24 plant structures; EXPRESSED DURING: 10 growth stages; CONTAINS InterPro DOMAIN/s: Glycoside hydrolase, family 10 (InterPro:IPR001000), Carbohy…	1.79784
10.6.2	cell wall.degradation.mannan-xylose-arabinose-fucose	onovi6ag0188500	Id	(at1g78060 : 1012.0) Glycosyl hydrolase family protein; FUNCTIONS IN: hydrolase activity, hydrolyzing O-glycosyl compounds; INVOLVED IN: carbohydrate metabolic process; LOCATED IN: apoplast, cell wall, chloroplast, plant-type cell wall; EXPRESSED IN: 22 plant structures; EXPRESSED DURING: 13 growth stages; CONTAINS InterPro DOMAIN/s: Glycoside hydrolase, family 3, N-terminal (InterPro:IPR001764),…	-1.33162
10.6.2	cell wall.degradation.mannan-xylose-arabinose-fucose	onovi5ag0250900	Id	(at4g33840 : 633.0) Glycosyl hydrolase family 10 protein; FUNCTIONS IN: cation binding, hydrolase activity, hydrolyzing O-glycosyl compounds, catalytic activity; INVOLVED IN: carbohydrate metabolic process; LOCATED IN: endomembrane system; CONTAINS InterPro DOMAIN/s: Glycoside hydrolase, family 10 (InterPro:IPR001000), Carbohydrate-binding, CenC-like (InterPro:IPR003305), Glycoside hydrolase, cat…	-2.06198
10.6.2	cell wall.degradation.mannan-xylose-arabinose-fucose	onovi2dg0064200	Id	(at5g66460 : 568.0) Glycosyl hydrolase superfamily protein; FUNCTIONS IN: cation binding, hydrolase activity, hydrolyzing O-glycosyl compounds, catalytic activity; INVOLVED IN: carbohydrate metabolic process; LOCATED IN: endomembrane system; EXPRESSED IN: 17 plant structures; EXPRESSED DURING: 4 anthesis, C globular stage, 4 leaf senescence stage, petal differentiation and expansion stage, E expa…	2.02238
10.6.2	cell wall.degradation.mannan-xylose-arabinose-fucose	onovi2bg0237800	Id	(at4g25810 : 395.0) xyloglucan endotransglycosylase-related protein (XTR6); xyloglucan endotransglycosylase 6 (XTR6); FUNCTIONS IN: hydrolase activity, acting on glycosyl bonds, xyloglucan:xyloglucosyl transferase activity, hydrolase activity, hydrolyzing O-glycosyl compounds; INVOLVED IN: carbohydrate metabolic process, cellular glucan metabolic process; LOCATED IN: cell wall; EXPRESSED IN: 14 p…	-9.60104
10.6.2	cell wall.degradation.mannan-xylose-arabinose-fucose	onovi4cg0175100	Id	(at5g01930 : 626.0) Glycosyl hydrolase superfamily protein; FUNCTIONS IN: cation binding, hydrolase activity, hydrolyzing O-glycosyl compounds, catalytic activity; INVOLVED IN: carbohydrate metabolic process; LOCATED IN: endomembrane system; EXPRESSED IN: 19 plant structures; EXPRESSED DURING: 10 growth stages; CONTAINS InterPro DOMAIN/s: Glycoside hydrolase, catalytic core (InterPro:IPR017853), …	2.18619
10.6.2	cell wall.degradation.mannan-xylose-arabinose-fucose	onovi1ag0055200	Id	(at4g25810 : 411.0) xyloglucan endotransglycosylase-related protein (XTR6); xyloglucan endotransglycosylase 6 (XTR6); FUNCTIONS IN: hydrolase activity, acting on glycosyl bonds, xyloglucan:xyloglucosyl transferase activity, hydrolase activity, hydrolyzing O-glycosyl compounds; INVOLVED IN: carbohydrate metabolic process, cellular glucan metabolic process; LOCATED IN: cell wall; EXPRESSED IN: 14 p…	-3.98184
10.6.2	cell wall.degradation.mannan-xylose-arabinose-fucose	onovi2dg0241600	Id	(p48981|bgal_maldo : 1122.0) Beta-galactosidase precursor (EC 3.2.1.23) (Lactase) (Acid beta-galactosidase) (Exo-(1-->4)-beta-D-galactanase) - Malus domestica (Apple) (Malus sylvestris) & (at4g26140 : 1053.0) putative beta-galactosidase; beta-galactosidase 12 (BGAL12); FUNCTIONS IN: cation binding, beta-galactosidase activity, hydrolase activity, hydrolyzing O-glycosyl compounds, catalytic activi…	2.21275
10.6.2	cell wall.degradation.mannan-xylose-arabinose-fucose	onovi4ag0315100	Id	(at1g02640 : 163.0) encodes a protein similar to a beta-xylosidase located in the extracellular matrix. This is a member of glycosyl hydrolase family 3 and has six other closely related members.; beta-xylosidase 2 (BXL2); FUNCTIONS IN: hydrolase activity, hydrolyzing O-glycosyl compounds; INVOLVED IN: carbohydrate metabolic process; LOCATED IN: plant-type cell wall; EXPRESSED IN: 23 plant structu…	-8.36088
10.6.2	cell wall.degradation.mannan-xylose-arabinose-fucose	onovi1bg0054900	Id	(at4g25810 : 348.0) xyloglucan endotransglycosylase-related protein (XTR6); xyloglucan endotransglycosylase 6 (XTR6); FUNCTIONS IN: hydrolase activity, acting on glycosyl bonds, xyloglucan:xyloglucosyl transferase activity, hydrolase activity, hydrolyzing O-glycosyl compounds; INVOLVED IN: carbohydrate metabolic process, cellular glucan metabolic process; LOCATED IN: cell wall; EXPRESSED IN: 14 p…	4.39857
10.6.2	cell wall.degradation.mannan-xylose-arabinose-fucose	onovi7dg0410400	Id	(at2g28100 : 428.0) Encodes a protein with &#945;-fucosidase activity. The activity was assessed on 2'-fucosyl-lactitol. AtFUC1 was not able to act on XXFG substrates, at least when heterologously expressed in <i>Pichia pastoris</i>. The enzyme has been postulated to act on fucosylated substrates other than xyloglucan oligosaccharides. was shown (<i>Pichia pastoris</i>) to hydrolyze fucose in 3- …	1.23863
10.6.2	cell wall.degradation.mannan-xylose-arabinose-fucose	onovi1cg0054700	Id	(at5g57560 : 140.0) Encodes a cell wall-modifying enzyme, rapidly upregulated in response to environmental stimuli; Touch 4 (TCH4); CONTAINS InterPro DOMAIN/s: Xyloglucan endotransglucosylase/hydrolase (InterPro:IPR016455), Xyloglucan endo-transglycosylase, C-terminal (InterPro:IPR010713), Concanavalin A-like lectin/glucanase, subgroup (InterPro:IPR013320), Concanavalin A-like lectin/glucanase (I…	-5.63495
10.6.2	cell wall.degradation.mannan-xylose-arabinose-fucose	onovi2ag0497700	Id	(at5g09700 : 338.0) Glycosyl hydrolase family protein; FUNCTIONS IN: hydrolase activity, hydrolyzing O-glycosyl compounds; INVOLVED IN: carbohydrate metabolic process; CONTAINS InterPro DOMAIN/s: Glycoside hydrolase, family 3, N-terminal (InterPro:IPR001764), Glycoside hydrolase, family 3, C-terminal (InterPro:IPR002772), Glycoside hydrolase, catalytic core (InterPro:IPR017853); BEST Arabidopsis …	1.7694
10.6.2	cell wall.degradation.mannan-xylose-arabinose-fucose	onovi1cg0445300	Id	(at5g01930 : 664.0) Glycosyl hydrolase superfamily protein; FUNCTIONS IN: cation binding, hydrolase activity, hydrolyzing O-glycosyl compounds, catalytic activity; INVOLVED IN: carbohydrate metabolic process; LOCATED IN: endomembrane system; EXPRESSED IN: 19 plant structures; EXPRESSED DURING: 10 growth stages; CONTAINS InterPro DOMAIN/s: Glycoside hydrolase, catalytic core (InterPro:IPR017853), …	2.64559
10.6.2	cell wall.degradation.mannan-xylose-arabinose-fucose	onovi1bg0055300	Id	(at4g25810 : 408.0) xyloglucan endotransglycosylase-related protein (XTR6); xyloglucan endotransglycosylase 6 (XTR6); FUNCTIONS IN: hydrolase activity, acting on glycosyl bonds, xyloglucan:xyloglucosyl transferase activity, hydrolase activity, hydrolyzing O-glycosyl compounds; INVOLVED IN: carbohydrate metabolic process, cellular glucan metabolic process; LOCATED IN: cell wall; EXPRESSED IN: 14 p…	-5.98811
10.6.2	cell wall.degradation.mannan-xylose-arabinose-fucose	onovi6ag0287000	Id	(at5g66460 : 260.0) Glycosyl hydrolase superfamily protein; FUNCTIONS IN: cation binding, hydrolase activity, hydrolyzing O-glycosyl compounds, catalytic activity; INVOLVED IN: carbohydrate metabolic process; LOCATED IN: endomembrane system; EXPRESSED IN: 17 plant structures; EXPRESSED DURING: 4 anthesis, C globular stage, 4 leaf senescence stage, petal differentiation and expansion stage, E expa…	-3.27618
10.6.3	cell wall.degradation.pectate lyases and polygalacturonases	onovi1cg0356400	Id	(at2g02720 : 497.0) Pectate lyase family protein; FUNCTIONS IN: lyase activity, pectate lyase activity; INVOLVED IN: biological_process unknown; LOCATED IN: endomembrane system; EXPRESSED IN: 9 plant structures; EXPRESSED DURING: L mature pollen stage, M germinated pollen stage, 4 anthesis, C globular stage, petal differentiation and expansion stage; CONTAINS InterPro DOMAIN/s: Pectin lyase fold/…	-10.0352
10.6.3	cell wall.degradation.pectate lyases and polygalacturonases	onovi1dg0400100	Id	(at2g22620 : 733.0) Rhamnogalacturonate lyase family protein; CONTAINS InterPro DOMAIN/s: Rhamnogalacturonate lyase (InterPro:IPR010325), Carbohydrate-binding-like fold (InterPro:IPR013784), Galactose-binding domain-like (InterPro:IPR008979); BEST Arabidopsis thaliana protein match is: Rhamnogalacturonate lyase family protein (TAIR:AT4G37950.1). & (gnl|cdd|69561 : 239.0) no description available …	5.21057
10.6.3	cell wall.degradation.pectate lyases and polygalacturonases	onovi1cg0023400	Id	(q39786|pglr_goshi : 310.0) Polygalacturonase precursor (EC 3.2.1.15) (PG) (Pectinase) - Gossypium hirsutum (Upland cotton) & (at4g18180 : 304.0) Pectin lyase-like superfamily protein; FUNCTIONS IN: polygalacturonase activity; INVOLVED IN: carbohydrate metabolic process; LOCATED IN: endomembrane system; CONTAINS InterPro DOMAIN/s: Pectin lyase fold/virulence factor (InterPro:IPR011050), Pectin ly…	-7.11278
10.6.3	cell wall.degradation.pectate lyases and polygalacturonases	onovi1ag0390500	Id	(at1g23460 : 614.0) Pectin lyase-like superfamily protein; FUNCTIONS IN: polygalacturonase activity; INVOLVED IN: carbohydrate metabolic process; LOCATED IN: endomembrane system; CONTAINS InterPro DOMAIN/s: Pectin lyase fold/virulence factor (InterPro:IPR011050), Pectin lyase fold (InterPro:IPR012334), Parallel beta-helix repeat (InterPro:IPR006626), Glycoside hydrolase, family 28 (InterPro:IPR00…	2.36457
10.6.3	cell wall.degradation.pectate lyases and polygalacturonases	onovi4dg0105200	Id	(at5g06860 : 284.0) Encodes a polygalacturonase inhibiting protein involved in defense response. PGIPs inhibit the function of cell wall pectin degrading enzymes such as those produced by fungal pathogens. PGIP1 is induced by fungal infection.; polygalacturonase inhibiting protein 1 (PGIP1); FUNCTIONS IN: polygalacturonase inhibitor activity; INVOLVED IN: signal transduction, defense response; LO…	-2.36056
10.6.3	cell wall.degradation.pectate lyases and polygalacturonases	onovi4bg0174400	Id	(at3g61490 : 723.0) Pectin lyase-like superfamily protein; FUNCTIONS IN: polygalacturonase activity; INVOLVED IN: carbohydrate metabolic process; LOCATED IN: endomembrane system; EXPRESSED IN: 22 plant structures; EXPRESSED DURING: 14 growth stages; CONTAINS InterPro DOMAIN/s: Pectin lyase fold/virulence factor (InterPro:IPR011050), Glycoside hydrolase, family 28 (InterPro:IPR000743), Pectin lyas…	-1.94161
10.6.3	cell wall.degradation.pectate lyases and polygalacturonases	onovi7dg0052100	Id	(at1g04680 : 677.0) Pectin lyase-like superfamily protein; FUNCTIONS IN: lyase activity, pectate lyase activity; INVOLVED IN: biological_process unknown; LOCATED IN: membrane; EXPRESSED IN: 23 plant structures; EXPRESSED DURING: 13 growth stages; CONTAINS InterPro DOMAIN/s: Pectin lyase fold/virulence factor (InterPro:IPR011050), AmbAllergen (InterPro:IPR018082), Pectate lyase/Amb allergen (Inter…	-1.99818
10.6.3	cell wall.degradation.pectate lyases and polygalacturonases	onovi7ag0426500	Id	(at3g55140 : 540.0) Pectin lyase-like superfamily protein; CONTAINS InterPro DOMAIN/s: Pectin lyase fold/virulence factor (InterPro:IPR011050), AmbAllergen (InterPro:IPR018082), Pectate lyase/Amb allergen (InterPro:IPR002022), Pectin lyase fold (InterPro:IPR012334); BEST Arabidopsis thaliana protein match is: Pectin lyase-like superfamily protein (TAIR:AT3G09540.1); Has 35333 Blast hits to 34131 …	-1.47224
10.6.3	cell wall.degradation.pectate lyases and polygalacturonases	onovi7cg0423900	Id	(at5g04310 : 566.0) Pectin lyase-like superfamily protein; CONTAINS InterPro DOMAIN/s: Pectin lyase fold/virulence factor (InterPro:IPR011050), AmbAllergen (InterPro:IPR018082), Pectate lyase/Amb allergen (InterPro:IPR002022), Pectin lyase fold (InterPro:IPR012334); BEST Arabidopsis thaliana protein match is: Pectin lyase-like superfamily protein (TAIR:AT3G54920.1); Has 1753 Blast hits to 1747 pr…	-3.14917
10.6.3	cell wall.degradation.pectate lyases and polygalacturonases	onovi2dg0222900	Id	(q39786|pglr_goshi : 322.0) Polygalacturonase precursor (EC 3.2.1.15) (PG) (Pectinase) - Gossypium hirsutum (Upland cotton) & (at4g18180 : 306.0) Pectin lyase-like superfamily protein; FUNCTIONS IN: polygalacturonase activity; INVOLVED IN: carbohydrate metabolic process; LOCATED IN: endomembrane system; CONTAINS InterPro DOMAIN/s: Pectin lyase fold/virulence factor (InterPro:IPR011050), Pectin ly…	-1.5297
10.6.3	cell wall.degradation.pectate lyases and polygalacturonases	onovi2dg0222000	Id	(at3g16850 : 564.0) Pectin lyase-like superfamily protein; FUNCTIONS IN: polygalacturonase activity; INVOLVED IN: carbohydrate metabolic process; LOCATED IN: vacuole, plant-type cell wall; EXPRESSED IN: 23 plant structures; EXPRESSED DURING: 13 growth stages; CONTAINS InterPro DOMAIN/s: Pectin lyase fold/virulence factor (InterPro:IPR011050), Glycoside hydrolase, family 28 (InterPro:IPR000743), P…	1.76402
10.6.3	cell wall.degradation.pectate lyases and polygalacturonases	onovi2dg0100200	Id	(at2g22620 : 716.0) Rhamnogalacturonate lyase family protein; CONTAINS InterPro DOMAIN/s: Rhamnogalacturonate lyase (InterPro:IPR010325), Carbohydrate-binding-like fold (InterPro:IPR013784), Galactose-binding domain-like (InterPro:IPR008979); BEST Arabidopsis thaliana protein match is: Rhamnogalacturonate lyase family protein (TAIR:AT4G37950.1). & (gnl|cdd|69561 : 217.0) no description available …	-6.57662
10.6.3	cell wall.degradation.pectate lyases and polygalacturonases	onovi1bg0111300	Id	(at5g63180 : 664.0) Pectin lyase-like superfamily protein; CONTAINS InterPro DOMAIN/s: Pectin lyase fold/virulence factor (InterPro:IPR011050), AmbAllergen (InterPro:IPR018082), Pectate lyase/Amb allergen (InterPro:IPR002022), Pectin lyase fold (InterPro:IPR012334), Parallel beta-helix repeat (InterPro:IPR006626); BEST Arabidopsis thaliana protein match is: Pectin lyase-like superfamily protein (…	-1.45161
10.6.3	cell wall.degradation.pectate lyases and polygalacturonases	onovi3cg0040000	Id	(p58822|pgip2_phavu : 245.0) Polygalacturonase inhibitor 2 precursor (Polygalacturonase-inhibiting protein) (PGIP-2) - Phaseolus vulgaris (Kidney bean) (French bean) & (at5g06870 : 241.0) Encodes a polygalacturonase inhibiting protein involved in plant defense response. PGIPs inhibit the activity of pectin degrading enzymes such as those produced by fungal pathogens. PGIP2 is induced by fungal in…	-4.10426
10.6.3	cell wall.degradation.pectate lyases and polygalacturonases	onovi1dg0391000	Id	(at1g60590 : 637.0) Pectin lyase-like superfamily protein; FUNCTIONS IN: polygalacturonase activity; INVOLVED IN: carbohydrate metabolic process; EXPRESSED IN: 20 plant structures; EXPRESSED DURING: 10 growth stages; CONTAINS InterPro DOMAIN/s: Pectin lyase fold/virulence factor (InterPro:IPR011050), Pectin lyase fold (InterPro:IPR012334), Glycoside hydrolase, family 28 (InterPro:IPR000743), Para…	-1.50402
10.6.3	cell wall.degradation.pectate lyases and polygalacturonases	onovi4dg0109300	Id	(p35336|pglr_actch : 456.0) Polygalacturonase precursor (EC 3.2.1.15) (PG) (Pectinase) - Actinidia chinensis (Kiwi) (Yangtao) & (at3g07970 : 376.0) Required for pollen separation during normal development. In qrt mutants, the outer walls of the four meiotic products of the pollen mother cell are fused, and pollen grains are released in tetrads.May be required for cell type-specific pectin degrada…	-7.79929
10.6.3	cell wall.degradation.pectate lyases and polygalacturonases	onovi2cg0109700	Id	(at1g60590 : 690.0) Pectin lyase-like superfamily protein; FUNCTIONS IN: polygalacturonase activity; INVOLVED IN: carbohydrate metabolic process; EXPRESSED IN: 20 plant structures; EXPRESSED DURING: 10 growth stages; CONTAINS InterPro DOMAIN/s: Pectin lyase fold/virulence factor (InterPro:IPR011050), Pectin lyase fold (InterPro:IPR012334), Glycoside hydrolase, family 28 (InterPro:IPR000743), Para…	3.33565
10.6.3	cell wall.degradation.pectate lyases and polygalacturonases	onovi2ag0106300	Id	(at1g70370 : 717.0) polygalacturonase 2 (PG2); FUNCTIONS IN: polygalacturonase activity; INVOLVED IN: biological_process unknown; LOCATED IN: endomembrane system; EXPRESSED IN: 23 plant structures; EXPRESSED DURING: 13 growth stages; CONTAINS InterPro DOMAIN/s: BURP (InterPro:IPR004873); BEST Arabidopsis thaliana protein match is: BURP domain-containing protein (TAIR:AT1G23760.1). & (gnl|cdd|6683…	1.86244
10.6.3	cell wall.degradation.pectate lyases and polygalacturonases	onovi2cg0495700	Id	(at4g24430 : 875.0) Rhamnogalacturonate lyase family protein; FUNCTIONS IN: lyase activity; INVOLVED IN: biological_process unknown; LOCATED IN: plasma membrane; EXPRESSED IN: 9 plant structures; EXPRESSED DURING: 4 anthesis, petal differentiation and expansion stage; CONTAINS InterPro DOMAIN/s: Rhamnogalacturonate lyase (InterPro:IPR010325), Carbohydrate-binding-like fold (InterPro:IPR013784), G…	1.08839
10.6.3	cell wall.degradation.pectate lyases and polygalacturonases	onovi7cg0328300	Id	(at3g62110 : 637.0) Pectin lyase-like superfamily protein; FUNCTIONS IN: polygalacturonase activity; INVOLVED IN: response to cyclopentenone, carbohydrate metabolic process; LOCATED IN: vacuole; EXPRESSED IN: 25 plant structures; EXPRESSED DURING: 15 growth stages; CONTAINS InterPro DOMAIN/s: Pectin lyase fold/virulence factor (InterPro:IPR011050), Glycoside hydrolase, family 28 (InterPro:IPR0007…	-1.05343
10.6.3	cell wall.degradation.pectate lyases and polygalacturonases	onovi6dg0162400	Id	(at1g70370 : 517.0) polygalacturonase 2 (PG2); FUNCTIONS IN: polygalacturonase activity; INVOLVED IN: biological_process unknown; LOCATED IN: endomembrane system; EXPRESSED IN: 23 plant structures; EXPRESSED DURING: 13 growth stages; CONTAINS InterPro DOMAIN/s: BURP (InterPro:IPR004873); BEST Arabidopsis thaliana protein match is: BURP domain-containing protein (TAIR:AT1G23760.1). & (gnl|cdd|6683…	7.96018
10.6.3	cell wall.degradation.pectate lyases and polygalacturonases	onovi6ag0283000	Id	(at1g09890 : 937.0) Rhamnogalacturonate lyase family protein; CONTAINS InterPro DOMAIN/s: Rhamnogalacturonate lyase (InterPro:IPR010325), Carbohydrate-binding-like fold (InterPro:IPR013784), Galactose-binding domain-like (InterPro:IPR008979); BEST Arabidopsis thaliana protein match is: Rhamnogalacturonate lyase family protein (TAIR:AT1G09910.1); Has 301 Blast hits to 285 proteins in 64 species: A…	3.4472
10.6.3	cell wall.degradation.pectate lyases and polygalacturonases	onovi4bg0102200	Id	(at5g06860 : 333.0) Encodes a polygalacturonase inhibiting protein involved in defense response. PGIPs inhibit the function of cell wall pectin degrading enzymes such as those produced by fungal pathogens. PGIP1 is induced by fungal infection.; polygalacturonase inhibiting protein 1 (PGIP1); FUNCTIONS IN: polygalacturonase inhibitor activity; INVOLVED IN: signal transduction, defense response; LO…	-4.09425
10.6.3	cell wall.degradation.pectate lyases and polygalacturonases	onovi2ag0245100	Id	(at3g42950 : 726.0) Pectin lyase-like superfamily protein; FUNCTIONS IN: polygalacturonase activity; INVOLVED IN: carbohydrate metabolic process; LOCATED IN: endomembrane system; EXPRESSED IN: 18 plant structures; EXPRESSED DURING: 8 growth stages; CONTAINS InterPro DOMAIN/s: Pectin lyase fold/virulence factor (InterPro:IPR011050), Glycoside hydrolase, family 28 (InterPro:IPR000743), Pectin lyase…	1.1593
10.6.3	cell wall.degradation.pectate lyases and polygalacturonases	onovi1bg0024400	Id	(at3g06770 : 547.0) Pectin lyase-like superfamily protein; FUNCTIONS IN: polygalacturonase activity; INVOLVED IN: response to cyclopentenone, carbohydrate metabolic process; EXPRESSED IN: 24 plant structures; EXPRESSED DURING: 15 growth stages; CONTAINS InterPro DOMAIN/s: Pectin lyase fold/virulence factor (InterPro:IPR011050), Glycoside hydrolase, family 28 (InterPro:IPR000743), Pectin lyase fol…	-1.63603
10.6.3	cell wall.degradation.pectate lyases and polygalacturonases	onovi7cg0192000	Id	(at4g35670 : 307.0) Pectin lyase-like superfamily protein; FUNCTIONS IN: polygalacturonase activity; INVOLVED IN: carbohydrate metabolic process; LOCATED IN: endomembrane system; EXPRESSED IN: petal, leaf whorl, flower, carpel; EXPRESSED DURING: 4 anthesis, petal differentiation and expansion stage; CONTAINS InterPro DOMAIN/s: Pectin lyase fold/virulence factor (InterPro:IPR011050), Pectin lyase …	-3.15994
10.6.3	cell wall.degradation.pectate lyases and polygalacturonases	onovi2bg0121900	Id	(at1g14420 : 507.0) AT59; FUNCTIONS IN: lyase activity, pectate lyase activity; INVOLVED IN: plant-type cell wall organization; LOCATED IN: endomembrane system; EXPRESSED IN: 9 plant structures; EXPRESSED DURING: L mature pollen stage, M germinated pollen stage, 4 anthesis, C globular stage, petal differentiation and expansion stage; CONTAINS InterPro DOMAIN/s: Pectin lyase fold/virulence factor …	-7.38263
10.6.3	cell wall.degradation.pectate lyases and polygalacturonases	onovi4bg0015900	Id	(at1g02460 : 585.0) Pectin lyase-like superfamily protein; FUNCTIONS IN: polygalacturonase activity; INVOLVED IN: carbohydrate metabolic process; EXPRESSED IN: stem, root, stamen, seed; EXPRESSED DURING: 4 anthesis, E expanded cotyledon stage; CONTAINS InterPro DOMAIN/s: Pectin lyase fold/virulence factor (InterPro:IPR011050), Glycoside hydrolase, family 28 (InterPro:IPR000743), Pectin lyase fold…	-1.88583
10.1.1.20	cell wall.precursor synthesis.NDP sugar pyrophosphorylase.multiple NDP-Sugars	onovi6bg0198900	Id	(at5g52560 : 967.0) Encodes a protein with UTP:sugar 1-phosphate uridylyltransferase activity, which has been shown to use a wide range of substrates including glucose-1-P, galactose-1-P, xylose-1-P, arabinose-1-P and glucuronate-1-P. The enzyme was shown to require Mg2+ or Mn2+ for activity. Mutations in USP can lead to a complete loss of male fertility.; UDP-sugar pyrophosphorylase (USP); FUNCT…	1.65615
10.1.2	cell wall.precursor synthesis.UGE	onovi2cg0015800	Id	(at4g10960 : 598.0) Encodes a protein with UDP-D-glucose 4-epimerase activity.; UDP-D-glucose/UDP-D-galactose 4-epimerase 5 (UGE5); FUNCTIONS IN: UDP-glucose 4-epimerase activity, protein dimerization activity; INVOLVED IN: response to stress; LOCATED IN: endomembrane system; EXPRESSED IN: male gametophyte, root, guard cell, leaf, pollen tube; EXPRESSED DURING: L mature pollen stage, M germinated…	1.49363
10.1.2	cell wall.precursor synthesis.UGE	onovi1ag0300600	Id	(q43070|gale1_pea : 586.0) UDP-glucose 4-epimerase (EC 5.1.3.2) (Galactowaldenase) (UDP-galactose 4-epimerase) - Pisum sativum (Garden pea) & (at1g12780 : 556.0) Encodes a UDP-glucose epimerase that catalyzes the interconversion of the sugar nucleotides UDP-glucose UDP-galactose via a UDP-4-keto-hexose intermediate. Responsive to stress.; UDP-D-glucose/UDP-D-galactose 4-epimerase 1 (UGE1); FUNCTI…	-1.40062
10.1.3	cell wall.precursor synthesis.AXS	onovi5dg0183000	Id	(at1g08200 : 623.0) Encodes a putative UDP-D-apiose/UPD-D-xylose synthetase.; UDP-D-apiose/UDP-D-xylose synthase 2 (AXS2); FUNCTIONS IN: UDP-glucuronate decarboxylase activity; INVOLVED IN: nucleotide-sugar biosynthetic process; LOCATED IN: apoplast, cytoplasm; EXPRESSED IN: fruit, guard cell, cultured cell, leaf; EXPRESSED DURING: seedling growth; CONTAINS InterPro DOMAIN/s: NAD-dependent epimer…	2.40403
10.1.5	cell wall.precursor synthesis.UXS	onovi5ag0214800	Id	(at3g46440 : 625.0) encodes a protein similar to UDP-glucuronic acid decarboxylase. UDP-glucuronic acid decarboxylase produces UDP-xylose, which is a substrate for many cell wall carbohydrates including hemicellulose and pectin. UDP-xylose is also known to feedback regulate several cell wall biosynthetic enzymes.; UDP-XYL synthase 5 (UXS5); FUNCTIONS IN: UDP-glucuronate decarboxylase activity, ca…	2.43809
10.1.6	cell wall.precursor synthesis.GAE	onovi6cg0146100	Id	(at3g23820 : 718.0) UDP-D-glucuronate 4-epimerase; UDP-D-glucuronate 4-epimerase 6 (GAE6); FUNCTIONS IN: UDP-glucuronate 4-epimerase activity, catalytic activity; INVOLVED IN: cellular metabolic process, carbohydrate metabolic process, nucleotide-sugar metabolic process, metabolic process; LOCATED IN: cellular_component unknown; EXPRESSED IN: 26 plant structures; EXPRESSED DURING: 15 growth stage…	-2.54478
10.1.9	cell wall.precursor synthesis.MUR4	onovi5ag0068400	Id	(at1g30620 : 701.0) encodes a type-II membrane protein that catalyzes 4-epimerization of UDP-D-Xylose to UDP-L-Arabinose in vitro, the nucleotide sugar used by glycosyltransferases in the arabinosylation of cell wall polysaccharides and wall-resident proteoglycans.; MURUS 4 (MUR4); FUNCTIONS IN: UDP-arabinose 4-epimerase activity, catalytic activity; INVOLVED IN: plant-type cell wall biogenesis, …	2.58656
10.1.10	cell wall.precursor synthesis.RHM	onovi2cg0303500	Id	(at1g78570 : 982.0) Encodes a UDP-L-Rhamnose synthase involved in the biosynthesis of rhamnose, a major monosaccharide component of pectin. Catalyzes the conversion of UDP-D-Glc to UDP-L-Rha. The dehydrogenase domain of RHM1 was shown to catalyze the conversion of UDP-D-Glc to the reaction intermediate UDP-4-keto-6-deoxy-D-Glc using recombinant protein assay but the activity of the full-length pr…	6.26959
10.1.12.2	cell wall.precursor synthesis.KDO pathway.KDO-8-Phosphate Synthase	onovi4cg0145200	Id	(o50044|kdsa_pea : 547.0) 2-dehydro-3-deoxyphosphooctonate aldolase (EC 2.5.1.55) (Phospho-2-dehydro-3-deoxyoctonate aldolase) (3-deoxy-D-manno-octulosonic acid 8-phosphate synthetase) (KDO-8-phosphate synthetase) (KDO 8-P synthase) (KDOPS) - Pisum sativum (Garden & (at1g79500 : 536.0) Encodes a protein with 3-deoxy-8-phosphooctulonate synthase (KDOP synthase) activity which is involved in the bi…	-1.3451
10.1.21	cell wall.precursor synthesis.phosphomannomutase	onovi4dg0183900	Id	(at2g45790 : 428.0) encodes a phosphomannomutase, involved in ascorbate biosynthesis; phosphomannomutase (PMM); FUNCTIONS IN: protein binding, phosphomannomutase activity; INVOLVED IN: L-ascorbic acid biosynthetic process, response to salt stress, mannose biosynthetic process; LOCATED IN: cytoplasm; EXPRESSED IN: 24 plant structures; EXPRESSED DURING: 13 growth stages; CONTAINS InterPro DOMAIN/s:…	-1.82112
10.1.30.3	cell wall.precursor synthesis.sugar kinases.glucuronic acid kinase	onovi6ag0022000	Id	(at3g01640 : 548.0) AtGlcAK is a sugar kinase able to phosphorylate D-GlcA to D-GlcA-1-phosphate in the presence of ATP.; glucuronokinase G (GLCAK); FUNCTIONS IN: poly(U) RNA binding, glucuronokinase activity, ATP binding; INVOLVED IN: cell wall biogenesis, inositol metabolic process, pollen tube development; LOCATED IN: cytoplasm; EXPRESSED IN: 24 plant structures; EXPRESSED DURING: 15 growth st…	1.6809
Carbohydrate metabolism
2.1.1.1	major CHO metabolism.synthesis.sucrose.SPS	onovi1cg0431200	Id	(q43876|sps_vicfa : 301.0) Sucrose-phosphate synthase (EC 2.4.1.14) (UDP-glucose-fructose-phosphate glucosyltransferase) - Vicia faba (Broad bean) & (at5g20280 : 268.0) Encodes a protein with putative sucrose-phosphate synthase activity. When the gene was expressed in transgenic tobacco plants, a clear trend for increased SPS activity was noted.; sucrose phosphate synthase 1F (SPS1F); FUNCTIONS I…	-1.06963
2.1.1.1	major CHO metabolism.synthesis.sucrose.SPS	onovi1dg0072800	Id	(q43876|sps_vicfa : 1607.0) Sucrose-phosphate synthase (EC 2.4.1.14) (UDP-glucose-fructose-phosphate glucosyltransferase) - Vicia faba (Broad bean) & (at5g20280 : 1324.0) Encodes a protein with putative sucrose-phosphate synthase activity. When the gene was expressed in transgenic tobacco plants, a clear trend for increased SPS activity was noted.; sucrose phosphate synthase 1F (SPS1F); FUNCTIONS…	-1.96629
2.1.1.1	major CHO metabolism.synthesis.sucrose.SPS	onovi2ag0182500	Id	(at1g04920 : 1441.0) Encodes a protein with putative sucrose-phosphate synthase activity.; sucrose phosphate synthase 3F (SPS3F); FUNCTIONS IN: sucrose-phosphate synthase activity, transferase activity, transferring glycosyl groups; INVOLVED IN: biosynthetic process, sucrose metabolic process; LOCATED IN: cellular_component unknown; EXPRESSED IN: 9 plant structures; EXPRESSED DURING: LP.04 four l…	-1.19681
2.1.1.2	major CHO metabolism.synthesis.sucrose.SPP	onovi7bg0047500	Id	(at2g35840 : 547.0) Sucrose-6F-phosphate phosphohydrolase family protein; FUNCTIONS IN: phosphatase activity, magnesium ion binding, sucrose-phosphatase activity, catalytic activity; INVOLVED IN: sucrose biosynthetic process; LOCATED IN: nucleus, cytoplasm; EXPRESSED IN: 24 plant structures; EXPRESSED DURING: 13 growth stages; CONTAINS InterPro DOMAIN/s: Sucrose-phosphate synthase (InterPro:IPR00…	-1.06268
2.1.2.1	major CHO metabolism.synthesis.starch.AGPase	onovi6bg0317700	Id	(q00081|glgl1_soltu : 777.0) Glucose-1-phosphate adenylyltransferase large subunit 1 (EC 2.7.7.27) (ADP-glucose synthase) (ADP-glucose pyrophosphorylase) (AGPase S) (Alpha-D-glucose-1-phosphate adenyl transferase) (Fragment) - Solanum tuberosum (Potato) & (at4g39210 : 764.0) Encodes the large subunit of ADP-Glucose Pyrophosphorylase which catalyzes the first, rate limiting step in starch biosynth…	1.00312
2.1.2.1	major CHO metabolism.synthesis.starch.AGPase	onovi5cg0201400	Id	(at4g39210 : 786.0) Encodes the large subunit of ADP-Glucose Pyrophosphorylase which catalyzes the first, rate limiting step in starch biosynthesis. The large subunit plays a regulatory role whereas the small subunit (ApS) is the catalytic isoform. Four isoforms (ApL1-4) have been identified. ApL3 is the major large subunit isoform present in inflorescences, fruits and roots.; APL3; CONTAINS Inte…	-1.44945
2.1.2.1	major CHO metabolism.synthesis.starch.AGPase	onovi7dg0013000	Id	(at1g27680 : 718.0) ADP-glucose pyrophosphorylase catalyzes the first, rate limiting step in starch biosynthesis. The large subunit plays a regulatory role whereas the small subunit (ApS) is the catalytic isoform. Four isoforms of the large subunit (ApL1-4) have been described.Mutational analysis of APS1 suggests that APL1 and APL2 can compensate for loss of APS1 catalytic activity,suggesting bot…	2.18424
2.1.2.1	major CHO metabolism.synthesis.starch.AGPase	onovi6bg0160800	Id	(at1g74910 : 697.0) ADP-glucose pyrophosphorylase family protein; FUNCTIONS IN: transferase activity, nucleotidyltransferase activity; INVOLVED IN: response to cadmium ion, biosynthetic process; LOCATED IN: peroxisome; EXPRESSED IN: 24 plant structures; EXPRESSED DURING: 13 growth stages; CONTAINS InterPro DOMAIN/s: Trimeric LpxA-like (InterPro:IPR011004), Nucleotidyl transferase (InterPro:IPR005…	-1.07046
2.1.2.2	major CHO metabolism.synthesis.starch.starch synthase	onovi2ag0126200	Id	(q43093|ssg2_pea : 1091.0) Granule-bound starch synthase 2, chloroplast precursor (EC 2.4.1.21) (Granule-bound starch synthase II) (GBSS-II) - Pisum sativum (Garden pea) & (at3g01180 : 963.0) starch synthase 2 (SS2); FUNCTIONS IN: transferase activity, transferring glycosyl groups; INVOLVED IN: cellulose biosynthetic process, glucan biosynthetic process, biosynthetic process, glycogen biosyntheti…	1.31144
2.1.2.2	major CHO metabolism.synthesis.starch.starch synthase	onovi2dg0097600	Id	(at5g65685 : 479.0) UDP-Glycosyltransferase superfamily protein; FUNCTIONS IN: starch synthase activity; EXPRESSED IN: 24 plant structures; EXPRESSED DURING: 15 growth stages; CONTAINS InterPro DOMAIN/s: Starch synthase, catalytic domain (InterPro:IPR013534); BEST Arabidopsis thaliana protein match is: starch synthase 4 (TAIR:AT4G18240.1). & (gnl|cdd|80717 : 248.0) no description available & (q43…	1.21368
2.1.2.2	major CHO metabolism.synthesis.starch.starch synthase	onovi7bg0326500	Id	(q43092|ssg1_pea : 1003.0) Granule-bound starch synthase 1, chloroplast precursor (EC 2.4.1.242) (Granule-bound starch synthase I) (GBSS-I) - Pisum sativum (Garden pea) & (at1g32900 : 862.0) UDP-Glycosyltransferase superfamily protein; FUNCTIONS IN: protein binding, transferase activity, transferring glycosyl groups; INVOLVED IN: biosynthetic process, glucan biosynthetic process; LOCATED IN: chlo…	-1.71607
2.1.2.2	major CHO metabolism.synthesis.starch.starch synthase	onovi7ag0309500	Id	(q43092|ssg1_pea : 1011.0) Granule-bound starch synthase 1, chloroplast precursor (EC 2.4.1.242) (Granule-bound starch synthase I) (GBSS-I) - Pisum sativum (Garden pea) & (at1g32900 : 871.0) UDP-Glycosyltransferase superfamily protein; FUNCTIONS IN: protein binding, transferase activity, transferring glycosyl groups; INVOLVED IN: biosynthetic process, glucan biosynthetic process; LOCATED IN: chlo…	-2.66224
2.1.2.3	major CHO metabolism.synthesis.starch.starch branching	onovi6bg0072500	Id	(p30924|glgb_soltu : 1231.0) 1,4-alpha-glucan branching enzyme (EC 2.4.1.18) (Starch branching enzyme) (Q-enzyme) - Solanum tuberosum (Potato) & (at5g03650 : 822.0) Encodes starch branching enzyme (E.C.2.4.1.18) similar to SBE2 from maize and rice. Expressed throughout the plant and highest in seedlings and cauline leaves.; starch branching enzyme 2.2 (SBE2.2); FUNCTIONS IN: 1,4-alpha-glucan bran…	1.49591
2.1.2.3	major CHO metabolism.synthesis.starch.starch branching	onovi2dg0311500	Id	(at3g20440 : 1327.0) BE1 ia a putative glycoside hydrolase. It plays vital roles during embryogenesis and in carbohydrate metabolism. Mutation in BE1 has pleotrophic effect on the whole plant development.; EMBRYO DEFECTIVE 2729 (EMB2729); FUNCTIONS IN: cation binding, catalytic activity, alpha-amylase activity; INVOLVED IN: post-embryonic development, carbohydrate metabolic process, embryo develo…	1.50339
2.1.2.4	major CHO metabolism.synthesis.starch.debranching	onovi4dg0097300	Id	(at1g03310 : 864.0) Encodes a protein with strong similarity to isoamylase (EC:3.2.1.68) however lacks critical residues known to be important for activity. Appears to co localize with ISA1 in the chloroplast isoamylase complex. Mutations in this gene cause the loss of detectable isoamylase activity and the disruption of normal starch structure. It has been postulated that AtISA2 interacts with A…	1.06997
2.2.2.1.1	major CHO metabolism.degradation.starch.starch cleavage.alpha amylase	onovi7dg0230900	Id	(p27934|amy3e_orysa : 509.0) Alpha-amylase isozyme 3E precursor (EC 3.2.1.1) (1,4-alpha-D-glucan glucanohydrolase) - Oryza sativa (Rice) & (at4g25000 : 482.0) Predicted to be secreted protein based on signalP prediction. Involved in starch mobilization. Mutants are defective in alpha-amylase activity. (Note: AMY1 has been found in the literature to be referred to as AMY3, which is not to be confu…	3.15404
2.2.2.1.1	major CHO metabolism.degradation.starch.starch cleavage.alpha amylase	onovi2bg0112600	Id	(at1g69830 : 1103.0) Encodes a plastid-localized &#945;-amylase. Expression is reduced in the SEX4 mutant. Loss of function mutations show normal diurnal pattern of starch accumulation/degradation. Expression follows circadian rhythms.; alpha-amylase-like 3 (AMY3); FUNCTIONS IN: alpha-amylase activity; INVOLVED IN: circadian rhythm, starch catabolic process; LOCATED IN: chloroplast stroma, chloro…	1.24077
2.2.2.1.1	major CHO metabolism.degradation.starch.starch cleavage.alpha amylase	onovi7bg0000800	Id	(at1g76130 : 644.0) alpha-amylase, putative / 1,4-alpha-D-glucan glucanohydrolase, putative, strong similarity to alpha-amylase GI:7532799 from (Malus x domestica);contains Pfam profile PF00128: Alpha amylase, catalytic domain. Predicted to be secreted based on SignalP analysis.; alpha-amylase-like 2 (AMY2); FUNCTIONS IN: cation binding, catalytic activity, alpha-amylase activity, calcium ion bin…	-1.82992
2.2.2.1.1	major CHO metabolism.degradation.starch.starch cleavage.alpha amylase	onovi7bg0241600	Id	(at4g25000 : 526.0) Predicted to be secreted protein based on signalP prediction. Involved in starch mobilization. Mutants are defective in alpha-amylase activity. (Note: AMY1 has been found in the literature to be referred to as AMY3, which is not to be confused with AMY3/At1g69830).; alpha-amylase-like (AMY1); FUNCTIONS IN: alpha-amylase activity; INVOLVED IN: response to gibberellin stimulus, …	1.04866
2.2.2.1.2	major CHO metabolism.degradation.starch.starch cleavage.beta amylase	onovi3cg0028500	Id	(at3g23920 : 897.0) Encodes a chloroplast beta-amylase. Is necessary for leaf starch breakdown in the absence of BAM3.; beta-amylase 1 (BAM1); FUNCTIONS IN: beta-amylase activity; INVOLVED IN: response to water deprivation, starch catabolic process; LOCATED IN: cytosol, nucleus; EXPRESSED IN: 25 plant structures; EXPRESSED DURING: 15 growth stages; CONTAINS InterPro DOMAIN/s: Glycoside hydrolase,…	1.38122
2.2.2.2	major CHO metabolism.degradation.starch.starch phosphorylase	onovi2bg0541500	Id	(p53537|phsh_vicfa : 1527.0) Alpha-glucan phosphorylase, H isozyme (EC 2.4.1.1) (Starch phosphorylase H) - Vicia faba (Broad bean) & (at3g46970 : 1347.0) Encodes a cytosolic alpha-glucan phosphorylase. In vitro, the enzyme has a preference for branched polysaccharides, such as glycogen.; alpha-glucan phosphorylase 2 (PHS2); FUNCTIONS IN: phosphorylase activity, transferase activity, transferring …	-1.18801
2.2.2.2	major CHO metabolism.degradation.starch.starch phosphorylase	onovi2cg0140200	Id	(p53536|phsl_vicfa : 1622.0) Alpha-1,4 glucan phosphorylase L isozyme, chloroplast precursor (EC 2.4.1.1) (Starch phosphorylase L) - Vicia faba (Broad bean) & (at3g29320 : 1421.0) Encodes a plastidic alpha-glucan phosphorylase. In vitro, the enzyme has a preference for maltooligosaccharides, such as maltoheptaose.; Glycosyl transferase, family 35; FUNCTIONS IN: phosphorylase activity, transferase…	1.23354
2.2.2.2	major CHO metabolism.degradation.starch.starch phosphorylase	onovi5bg0163400	Id	(p53535|phsl2_soltu : 1422.0) Alpha-1,4 glucan phosphorylase L-2 isozyme, chloroplast precursor (EC 2.4.1.1) (Starch phosphorylase L-2) - Solanum tuberosum (Potato) & (at3g29320 : 1332.0) Encodes a plastidic alpha-glucan phosphorylase. In vitro, the enzyme has a preference for maltooligosaccharides, such as maltoheptaose.; Glycosyl transferase, family 35; FUNCTIONS IN: phosphorylase activity, tra…	1.43395
2.2.2.6	major CHO metabolism.degradation.starch.transporter	onovi4ag0231800	Id	(at5g16150 : 615.0) Encodes a putative plastidic glucose transporter.; plastidic GLC translocator (PGLCT); FUNCTIONS IN: carbohydrate transmembrane transporter activity, sugar:hydrogen symporter activity; INVOLVED IN: response to trehalose stimulus; LOCATED IN: membrane; EXPRESSED IN: 24 plant structures; EXPRESSED DURING: 14 growth stages; CONTAINS InterPro DOMAIN/s: Sugar transporter, conserved…	-1.01457
2.2.2.8	major CHO metabolism.degradation.starch.ISA3	onovi6ag0248000	Id	(at4g09020 : 1113.0) Encodes an isoamylase-like protein. Mutant studies show that the gene is strongly involved in starch breakdown. A GUS-protein fusion product was shown to localize to the surface of chloroplastic structures reminiscent of starch granules. In the mutants, the chloroplastic &#945;-amylase AMY3 is upregulated.; isoamylase 3 (ISA3); FUNCTIONS IN: isoamylase activity, alpha-amylase…	1.37946
2.2.1.1	major CHO metabolism.degradation.sucrose.fructokinase	onovi3ag0285000	Id	(at1g06030 : 528.0) pfkB-like carbohydrate kinase family protein; FUNCTIONS IN: kinase activity, ribokinase activity; INVOLVED IN: D-ribose metabolic process, acetate fermentation, sucrose biosynthetic process, sucrose catabolic process, using beta-fructofuranosidase; EXPRESSED IN: guard cell; CONTAINS InterPro DOMAIN/s: Carbohydrate/purine kinase (InterPro:IPR011611), Ribokinase (InterPro:IPR002…	-2.55429
2.2.1.1	major CHO metabolism.degradation.sucrose.fructokinase	onovi5dg0214300	Id	(at3g59480 : 551.0) pfkB-like carbohydrate kinase family protein; FUNCTIONS IN: kinase activity, ribokinase activity; INVOLVED IN: D-ribose metabolic process, acetate fermentation, sucrose biosynthetic process, sucrose catabolic process, using beta-fructofuranosidase; LOCATED IN: cellular_component unknown; EXPRESSED IN: 9 plant structures; EXPRESSED DURING: 4 anthesis, C globular stage, petal di…	-1.35604
2.2.1.1	major CHO metabolism.degradation.sucrose.fructokinase	onovi5cg0276700	Id	(at3g54090 : 661.0) Encodes a fructokinase-like protein (AT3G54090/FLN1, AT1G69200/FLN2), a member of the pfkB-carbohydrate kinase family. FLN1 and FLN2 are potential plastidial thioredoxin z (TRX z) targets.; fructokinase-like 1 (FLN1); FUNCTIONS IN: kinase activity; INVOLVED IN: acetate fermentation, sucrose biosynthetic process, sucrose catabolic process, using beta-fructofuranosidase; LOCATED…	1.1138
2.2.1.1	major CHO metabolism.degradation.sucrose.fructokinase	onovi6cg0037600	Id	(at1g69200 : 610.0) Encodes a fructokinase-like protein (AT3G54090/FLN1, AT1G69200/FLN2), a member of the pfkB-carbohydrate kinase family. FLN1 and FLN2 are potential plastidial thioredoxin z (TRX z) targets.; fructokinase-like 2 (FLN2); FUNCTIONS IN: kinase activity; INVOLVED IN: acetate fermentation, sucrose biosynthetic process, sucrose catabolic process, using beta-fructofuranosidase; LOCATED…	1.02775
2.2.1.3.1	major CHO metabolism.degradation.sucrose.invertases.neutral	onovi6cg0326700	Id	(at4g34860 : 915.0) Plant neutral invertase family protein; FUNCTIONS IN: catalytic activity, beta-fructofuranosidase activity; LOCATED IN: cytosol; EXPRESSED IN: 20 plant structures; EXPRESSED DURING: 11 growth stages; CONTAINS InterPro DOMAIN/s: Plant neutral invertase (InterPro:IPR006937), Six-hairpin glycosidase-like (InterPro:IPR008928); BEST Arabidopsis thaliana protein match is: cytosolic …	-1.79794
2.2.1.3.1	major CHO metabolism.degradation.sucrose.invertases.neutral	onovi1dg0030800	Id	(at3g06500 : 832.0) Plant neutral invertase family protein; FUNCTIONS IN: catalytic activity, beta-fructofuranosidase activity; INVOLVED IN: biological_process unknown; EXPRESSED IN: 23 plant structures; EXPRESSED DURING: 13 growth stages; CONTAINS InterPro DOMAIN/s: Plant neutral invertase (InterPro:IPR006937), Six-hairpin glycosidase-like (InterPro:IPR008928); BEST Arabidopsis thaliana protein …	2.83843
2.2.1.3.2	major CHO metabolism.degradation.sucrose.invertases.cell wall	onovi1cg0264800	Id	(q43089|inv1_pea : 846.0) Beta-fructofuranosidase, cell wall isozyme precursor (EC 3.2.1.26) (Sucrose hydrolase) (Acid invertase) - Pisum sativum (Garden pea) & (at3g13790 : 746.0) Encodes a protein with invertase activity.; ATBFRUCT1; CONTAINS InterPro DOMAIN/s: Glycoside hydrolase, family 32 (InterPro:IPR001362), Glycosyl hydrolases family 32, N-terminal (InterPro:IPR013148), Glycosyl hydrolase…	-4.51835
2.2.1.3.2	major CHO metabolism.degradation.sucrose.invertases.cell wall	onovi7bg0100300	Id	(p26792|inv1_dauca : 732.0) Beta-fructofuranosidase, insoluble isoenzyme 1 precursor (EC 3.2.1.26) (Sucrose hydrolase 1) (Invertase 1) (Cell wall beta-fructosidase 1) - Daucus carota (Carrot) & (at2g36190 : 645.0) cwINV4 appears to function as a cell wall-localized invertase (that can catalyze the hydrolysis of sucrose into fructose and glucose) based on the phenotype of cwinv4 mutants. cwINV4 tr…	-7.08973
2.2.1.3.2	major CHO metabolism.degradation.sucrose.invertases.cell wall	onovi7cg0247200	Id	(p26792|inv1_dauca : 833.0) Beta-fructofuranosidase, insoluble isoenzyme 1 precursor (EC 3.2.1.26) (Sucrose hydrolase 1) (Invertase 1) (Cell wall beta-fructosidase 1) - Daucus carota (Carrot) & (at2g36190 : 739.0) cwINV4 appears to function as a cell wall-localized invertase (that can catalyze the hydrolysis of sucrose into fructose and glucose) based on the phenotype of cwinv4 mutants. cwINV4 tr…	6.89489
2.2.1.3.2	major CHO metabolism.degradation.sucrose.invertases.cell wall	onovi1cg0435700	Id	(q43089|inv1_pea : 672.0) Beta-fructofuranosidase, cell wall isozyme precursor (EC 3.2.1.26) (Sucrose hydrolase) (Acid invertase) - Pisum sativum (Garden pea) & (at1g55120 : 669.0) Encodes a protein with fructan exohydrolase (FEH) activity acting on levan-type fructans (6-FEH, levanase). The enzyme does not have invertase activity.; beta-fructofuranosidase 5 (FRUCT5); FUNCTIONS IN: hydrolase acti…	4.63035
2.2.1.3.2	major CHO metabolism.degradation.sucrose.invertases.cell wall	onovi3dg0280900	Id	(q43089|inv1_pea : 926.0) Beta-fructofuranosidase, cell wall isozyme precursor (EC 3.2.1.26) (Sucrose hydrolase) (Acid invertase) - Pisum sativum (Garden pea) & (at3g13790 : 731.0) Encodes a protein with invertase activity.; ATBFRUCT1; CONTAINS InterPro DOMAIN/s: Glycoside hydrolase, family 32 (InterPro:IPR001362), Glycosyl hydrolases family 32, N-terminal (InterPro:IPR013148), Glycosyl hydrolase…	-3.27993
2.2.1.3.3	major CHO metabolism.degradation.sucrose.invertases.vacuolar	onovi1dg0122500	Id	(q43857|inva_vicfa : 1044.0) Acid beta-fructofuranosidase precursor (EC 3.2.1.26) (Acid sucrose hydrolase) (Acid invertase) (AI) (Vacuolar invertase) - Vicia faba (Broad bean) & (at1g12240 : 825.0) ATBETAFRUCT4; FUNCTIONS IN: hydrolase activity, hydrolyzing O-glycosyl compounds, beta-fructofuranosidase activity; INVOLVED IN: sucrose catabolic process, using beta-fructofuranosidase, carbohydrate m…	1.97463
2.2.1.3.3	major CHO metabolism.degradation.sucrose.invertases.vacuolar	onovi5cg0326700	Id	(p80065|invb_dauca : 728.0) Beta-fructofuranosidase, soluble isoenzyme I precursor (EC 3.2.1.26) (Sucrose hydrolase) (Invertase) (Saccharase) - Daucus carota (Carrot) & (at1g62660 : 655.0) Glycosyl hydrolases family 32 protein; FUNCTIONS IN: hydrolase activity, hydrolyzing O-glycosyl compounds; INVOLVED IN: sucrose catabolic process, using beta-fructofuranosidase, carbohydrate metabolic process; …	8.14116
2.2.1.3.3	major CHO metabolism.degradation.sucrose.invertases.vacuolar	onovi2cg0516700	Id	(p80065|invb_dauca : 769.0) Beta-fructofuranosidase, soluble isoenzyme I precursor (EC 3.2.1.26) (Sucrose hydrolase) (Invertase) (Saccharase) - Daucus carota (Carrot) & (at1g62660 : 711.0) Glycosyl hydrolases family 32 protein; FUNCTIONS IN: hydrolase activity, hydrolyzing O-glycosyl compounds; INVOLVED IN: sucrose catabolic process, using beta-fructofuranosidase, carbohydrate metabolic process; …	-1.66904
2.2.1.4	major CHO metabolism.degradation.sucrose.hexokinase	onovi5cg0224600	Id	(at1g50460 : 565.0) hexokinase-like 1 (HKL1); FUNCTIONS IN: hexokinase activity, ATP binding; INVOLVED IN: response to salt stress, response to cold, response to osmotic stress; LOCATED IN: mitochondrion, plastid; EXPRESSED IN: 26 plant structures; EXPRESSED DURING: 13 growth stages; CONTAINS InterPro DOMAIN/s: Hexokinase, N-terminal (InterPro:IPR022672), Hexokinase, C-terminal (InterPro:IPR02267…	-2.64803
2.2.1.5	major CHO metabolism.degradation.sucrose.Susy	onovi4bg0010500	Id	(o24301|sus2_pea : 1506.0) Sucrose synthase 2 (EC 2.4.1.13) (Sucrose-UDP glucosyltransferase 2) - Pisum sativum (Garden pea) & (at4g02280 : 1404.0) Encodes a protein with sucrose synthase activity (SUS3). It appears to be important for sucrose metabolism in developing seeds, especially during the late maturation phase, about 18 days after flowering.; sucrose synthase 3 (SUS3); CONTAINS InterPro D…	1.98574
2.2.1.5	major CHO metabolism.degradation.sucrose.Susy	onovi2cg0236800	Id	(o24301|sus2_pea : 1318.0) Sucrose synthase 2 (EC 2.4.1.13) (Sucrose-UDP glucosyltransferase 2) - Pisum sativum (Garden pea) & (at5g49190 : 1315.0) Encodes a sucrose synthase (SUS2). The activity of the enzyme could not be assayed as proved to be insoluble (PMID 17257168). However, analyses of an sus2 mutant revealed a deficiency in sucrose synthase activity 12 and 15 days after flowering. There …	1.96766
2.2.1.5	major CHO metabolism.degradation.sucrose.Susy	onovi2dg0253800	Id	(p13708|susy_soybn : 1472.0) Sucrose synthase (EC 2.4.1.13) (Sucrose-UDP glucosyltransferase) (Nodulin-100) - Glycine max (Soybean) & (at3g43190 : 1379.0) Encodes a protein with sucrose synthase activity (SUS4).; sucrose synthase 4 (SUS4); FUNCTIONS IN: UDP-glycosyltransferase activity, sucrose synthase activity, transferase activity, transferring glycosyl groups; INVOLVED IN: sucrose biosyntheti…	1.27898
3.1.1.1	minor CHO metabolism.raffinose family.galactinol synthases.known	onovi7bg0351900	Id	(at1g56600 : 483.0) galactinol synthase 2 (GolS2); CONTAINS InterPro DOMAIN/s: Glycosyl transferase, family 8 (InterPro:IPR002495); BEST Arabidopsis thaliana protein match is: galactinol synthase 3 (TAIR:AT1G09350.1); Has 1296 Blast hits to 1295 proteins in 304 species: Archae - 0; Bacteria - 134; Metazoa - 258; Fungi - 290; Plants - 471; Viruses - 73; Other Eukaryotes - 70 (source: NCBI BLink). …	4.70704
3.1.1.2	minor CHO metabolism.raffinose family.galactinol synthases.putative	onovi2dg0165000	Id	(at1g13250 : 493.0) Encodes a protein with putative galacturonosyltransferase activity.; galacturonosyltransferase-like 3 (GATL3); FUNCTIONS IN: transferase activity, transferring hexosyl groups, polygalacturonate 4-alpha-galacturonosyltransferase activity, transferase activity, transferring glycosyl groups; INVOLVED IN: carbohydrate biosynthetic process; LOCATED IN: endomembrane system; EXPRESSE…	-1.50496
3.1.1.2	minor CHO metabolism.raffinose family.galactinol synthases.putative	onovi6ag0002000	Id	(at3g28340 : 434.0) Encodes a protein with putative galacturonosyltransferase activity.; galacturonosyltransferase-like 10 (GATL10); FUNCTIONS IN: transferase activity, transferring hexosyl groups, polygalacturonate 4-alpha-galacturonosyltransferase activity; INVOLVED IN: carbohydrate biosynthetic process; LOCATED IN: endomembrane system; EXPRESSED IN: 20 plant structures; EXPRESSED DURING: 11 gr…	-3.19013
3.1.1.2	minor CHO metabolism.raffinose family.galactinol synthases.putative	onovi7bg0351900	Id	(at1g56600 : 483.0) galactinol synthase 2 (GolS2); CONTAINS InterPro DOMAIN/s: Glycosyl transferase, family 8 (InterPro:IPR002495); BEST Arabidopsis thaliana protein match is: galactinol synthase 3 (TAIR:AT1G09350.1); Has 1296 Blast hits to 1295 proteins in 304 species: Archae - 0; Bacteria - 134; Metazoa - 258; Fungi - 290; Plants - 471; Viruses - 73; Other Eukaryotes - 70 (source: NCBI BLink). …	4.70704
3.1.2.1	minor CHO metabolism.raffinose family.raffinose synthases.known	onovi6cg0004700	Id	(gnl|cdd|69227 : 1116.0) no description available & (at5g40390 : 1025.0) Encodes a protein which might be involved in the formation of verbascose. A T-DNA insertion mutant was shown to have a decreased amount of verbascose (as well as mannitol) whereas the levels of raffinose and stachyose remained unchanged.; seed imbibition 1-like (SIP1); FUNCTIONS IN: hydrolase activity, hydrolyzing O-glycosyl…	1.87656
3.1.2.1	minor CHO metabolism.raffinose family.raffinose synthases.known	onovi1ag0107900	Id	(gnl|cdd|69227 : 1098.0) no description available & (at5g40390 : 987.0) Encodes a protein which might be involved in the formation of verbascose. A T-DNA insertion mutant was shown to have a decreased amount of verbascose (as well as mannitol) whereas the levels of raffinose and stachyose remained unchanged.; seed imbibition 1-like (SIP1); FUNCTIONS IN: hydrolase activity, hydrolyzing O-glycosyl …	5.45092
3.1.2.1	minor CHO metabolism.raffinose family.raffinose synthases.known	onovi6cg0177300	Id	(gnl|cdd|69227 : 1164.0) no description available & (at5g40390 : 1060.0) Encodes a protein which might be involved in the formation of verbascose. A T-DNA insertion mutant was shown to have a decreased amount of verbascose (as well as mannitol) whereas the levels of raffinose and stachyose remained unchanged.; seed imbibition 1-like (SIP1); FUNCTIONS IN: hydrolase activity, hydrolyzing O-glycosyl…	6.98334
3.1.2.2	minor CHO metabolism.raffinose family.raffinose synthases.putative	onovi7dg0024000	Id	(at3g57520 : 1178.0) seed imbibition 2 (SIP2); CONTAINS InterPro DOMAIN/s: Glycoside hydrolase, catalytic core (InterPro:IPR017853), Raffinose synthase (InterPro:IPR008811); BEST Arabidopsis thaliana protein match is: seed imbibition 1 (TAIR:AT1G55740.1); Has 35333 Blast hits to 34131 proteins in 2444 species: Archae - 798; Bacteria - 22429; Metazoa - 974; Fungi - 991; Plants - 531; Viruses - 0; …	1.30142
3.1.2.2	minor CHO metabolism.raffinose family.raffinose synthases.putative	onovi4bg0105700	Id	(at3g57520 : 1283.0) seed imbibition 2 (SIP2); CONTAINS InterPro DOMAIN/s: Glycoside hydrolase, catalytic core (InterPro:IPR017853), Raffinose synthase (InterPro:IPR008811); BEST Arabidopsis thaliana protein match is: seed imbibition 1 (TAIR:AT1G55740.1); Has 35333 Blast hits to 34131 proteins in 2444 species: Archae - 798; Bacteria - 22429; Metazoa - 974; Fungi - 991; Plants - 531; Viruses - 0; …	4.16611
3.1.2.2	minor CHO metabolism.raffinose family.raffinose synthases.putative	onovi1bg0073600	Id	(at5g20250 : 1140.0) encodes a member of glycosyl hydrolase family 36. Expression is induced within 3 hours of dark treatment, in senescing leaves and treatment with exogenous photosynthesis inhibitor. Induction of gene expression was suppressed in excised leaves supplied with sugar. The authors suggest that the gene's expression pattern is responding to the level of sugar in the cell.; DARK INDU…	1.89003
3.1.2.2	minor CHO metabolism.raffinose family.raffinose synthases.putative	onovi6cg0180100	Id	(at3g57520 : 838.0) seed imbibition 2 (SIP2); CONTAINS InterPro DOMAIN/s: Glycoside hydrolase, catalytic core (InterPro:IPR017853), Raffinose synthase (InterPro:IPR008811); BEST Arabidopsis thaliana protein match is: seed imbibition 1 (TAIR:AT1G55740.1); Has 35333 Blast hits to 34131 proteins in 2444 species: Archae - 798; Bacteria - 22429; Metazoa - 974; Fungi - 991; Plants - 531; Viruses - 0; O…	-1.92591
3.1.2.2	minor CHO metabolism.raffinose family.raffinose synthases.putative	onovi2dg0168900	Id	(at1g55740 : 1151.0) seed imbibition 1 (SIP1); CONTAINS InterPro DOMAIN/s: Glycoside hydrolase, catalytic core (InterPro:IPR017853), Raffinose synthase (InterPro:IPR008811); BEST Arabidopsis thaliana protein match is: seed imbibition 2 (TAIR:AT3G57520.1); Has 563 Blast hits to 527 proteins in 159 species: Archae - 29; Bacteria - 119; Metazoa - 0; Fungi - 82; Plants - 322; Viruses - 0; Other Eukar…	1.02692
3.2.1	minor CHO metabolism.trehalose.TPS	onovi3cg0185000	Id	(at1g78580 : 1409.0) Encodes an enzyme putatively involved in trehalose biosynthesis. The protein has a trehalose synthase (TPS)-like domain but no trehalose phosphatase (TPP)-like domain. ATTPS1 is able to complement yeast tps1 mutants in vivo. The gene product modulates cell growth but not cell differentiation by determining cell wall deposition and cell division.; trehalose-6-phosphate synthas…	-1.00284
3.2.2	minor CHO metabolism.trehalose.TPP	onovi1ag0121900	Id	(at4g22590 : 456.0) Haloacid dehalogenase-like hydrolase (HAD) superfamily protein; FUNCTIONS IN: catalytic activity, trehalose-phosphatase activity; INVOLVED IN: trehalose biosynthetic process, metabolic process; LOCATED IN: chloroplast; EXPRESSED IN: sperm cell, male gametophyte, pollen tube; EXPRESSED DURING: L mature pollen stage, M germinated pollen stage; CONTAINS InterPro DOMAIN/s: HAD-sup…	-2.24848
3.2.2	minor CHO metabolism.trehalose.TPP	onovi2dg0517300	Id	(at5g51460 : 463.0) homologous to the C-terminal part of microbial trehalose-6-phosphate phosphatases; ATTPPA; FUNCTIONS IN: trehalose-phosphatase activity; INVOLVED IN: trehalose biosynthetic process; LOCATED IN: chloroplast; EXPRESSED IN: 23 plant structures; EXPRESSED DURING: 16 growth stages; CONTAINS InterPro DOMAIN/s: HAD-superfamily hydrolase, subfamily IIB (InterPro:IPR006379), Trehalose-…	-2.60376
3.2.2	minor CHO metabolism.trehalose.TPP	onovi5bg0373000	Id	(at5g51460 : 530.0) homologous to the C-terminal part of microbial trehalose-6-phosphate phosphatases; ATTPPA; FUNCTIONS IN: trehalose-phosphatase activity; INVOLVED IN: trehalose biosynthetic process; LOCATED IN: chloroplast; EXPRESSED IN: 23 plant structures; EXPRESSED DURING: 16 growth stages; CONTAINS InterPro DOMAIN/s: HAD-superfamily hydrolase, subfamily IIB (InterPro:IPR006379), Trehalose-…	-3.25265
3.2.2	minor CHO metabolism.trehalose.TPP	onovi1ag0224000	Id	(at5g51460 : 337.0) homologous to the C-terminal part of microbial trehalose-6-phosphate phosphatases; ATTPPA; FUNCTIONS IN: trehalose-phosphatase activity; INVOLVED IN: trehalose biosynthetic process; LOCATED IN: chloroplast; EXPRESSED IN: 23 plant structures; EXPRESSED DURING: 16 growth stages; CONTAINS InterPro DOMAIN/s: HAD-superfamily hydrolase, subfamily IIB (InterPro:IPR006379), Trehalose-…	-4.79279
3.2.2	minor CHO metabolism.trehalose.TPP	onovi6bg0206700	Id	(at1g35910 : 330.0) Haloacid dehalogenase-like hydrolase (HAD) superfamily protein; FUNCTIONS IN: catalytic activity, trehalose-phosphatase activity; INVOLVED IN: trehalose biosynthetic process, metabolic process; EXPRESSED IN: 14 plant structures; EXPRESSED DURING: 4 anthesis, C globular stage, F mature embryo stage, petal differentiation and expansion stage, E expanded cotyledon stage; CONTAINS…	7.36765
3.2.3	minor CHO metabolism.trehalose.potential TPS/TPP	onovi6ag0173100	Id	(at1g23870 : 1161.0) Encodes an enzyme putatively involved in trehalose biosynthesis. The protein has a trehalose synthase (TPS)-like domain that may or may not be active as well as a trehalose phosphatase (TPP)-like domain.; trehalose-phosphatase/synthase 9 (TPS9); FUNCTIONS IN: transferase activity, transferring glycosyl groups, trehalose-phosphatase activity; INVOLVED IN: trehalose biosyntheti…	-3.06749
3.2.3	minor CHO metabolism.trehalose.potential TPS/TPP	onovi1bg0058500	Id	(at2g18700 : 1209.0) Encodes an enzyme putatively involved in trehalose biosynthesis. The protein has a trehalose synthase (TPS)-like domain that may or may not be active as well as a trehalose phosphatase (TPP)-like domain.; trehalose phosphatase/synthase 11 (TPS11); FUNCTIONS IN: transferase activity, transferring glycosyl groups; INVOLVED IN: trehalose biosynthetic process, metabolic process; …	2.51705
3.4.1	minor CHO metabolism.myo-inositol.poly-phosphatases	onovi1bg0133300	Id	(at4g18010 : 591.0) Encodes an inositol polyphosphate 5-phosphatase that appears to have Type I activity. It can dephosphorylate IP3(inositol(1,4,5)P3) and IP4 (inositol(1,3,4,5)P4), but it does not appear to be active against phosphatidylinositol 4,5 bisphosphate. Overexpression of this gene renders plants insensitive to ABA in germination and growth assays.; INOSITOL(1,4,5)P3 5-PHOSPHATASE II (…	-2.79401
3.4.1	minor CHO metabolism.myo-inositol.poly-phosphatases	onovi2dg0038600	Id	(at4g18010 : 589.0) Encodes an inositol polyphosphate 5-phosphatase that appears to have Type I activity. It can dephosphorylate IP3(inositol(1,4,5)P3) and IP4 (inositol(1,3,4,5)P4), but it does not appear to be active against phosphatidylinositol 4,5 bisphosphate. Overexpression of this gene renders plants insensitive to ABA in germination and growth assays.; INOSITOL(1,4,5)P3 5-PHOSPHATASE II (…	-3.62757
3.4.1	minor CHO metabolism.myo-inositol.poly-phosphatases	onovi3cg0100900	Id	(at1g71710 : 609.0) DNAse I-like superfamily protein; FUNCTIONS IN: inositol-polyphosphate 5-phosphatase activity, inositol or phosphatidylinositol phosphatase activity; INVOLVED IN: biological_process unknown; LOCATED IN: mitochondrion; EXPRESSED IN: 22 plant structures; EXPRESSED DURING: 13 growth stages; CONTAINS InterPro DOMAIN/s: Inositol polyphosphate related phosphatase (InterPro:IPR000300…	-1.32364
3.4.1	minor CHO metabolism.myo-inositol.poly-phosphatases	onovi7ag0448500	Id	(at1g71710 : 582.0) DNAse I-like superfamily protein; FUNCTIONS IN: inositol-polyphosphate 5-phosphatase activity, inositol or phosphatidylinositol phosphatase activity; INVOLVED IN: biological_process unknown; LOCATED IN: mitochondrion; EXPRESSED IN: 22 plant structures; EXPRESSED DURING: 13 growth stages; CONTAINS InterPro DOMAIN/s: Inositol polyphosphate related phosphatase (InterPro:IPR000300…	1.58599
3.4.3	minor CHO metabolism.myo-inositol.InsP Synthases	onovi5bg0058100	Id	(q9lw96|ino1_tobac : 949.0) Inositol-3-phosphate synthase (EC 5.5.1.4) (Myo-inositol-1-phosphate synthase) (MI-1-P synthase) (IPS) - Nicotiana tabacum (Common tobacco) & (at5g10170 : 927.0) myo-inositol-1-phosphate synthase isoform 3.Expressed in leaf, root and silique. Immunolocaliazation experiments with an antibody recognizing MIPS1, MIPS2, and MIPS3 showed endosperm localization.; myo-inosito…	3.39315
3.4.3	minor CHO metabolism.myo-inositol.InsP Synthases	onovi6cg0125000	Id	(q9lw96|ino1_tobac : 950.0) Inositol-3-phosphate synthase (EC 5.5.1.4) (Myo-inositol-1-phosphate synthase) (MI-1-P synthase) (IPS) - Nicotiana tabacum (Common tobacco) & (at2g22240 : 936.0) ** Referred to as MIPS1 in Mitsuhashi et al 2008. Myo-inositol-1-phosphate synthase isoform 2. Expressed in leaf, root and silique. Immunolocalization experiments with an antibody recognizing MIPS1, MIPS2, and…	-1.83408
3.4.4	minor CHO metabolism.myo-inositol.myo inositol oxygenases	onovi5ag0018600	Id	(at4g26260 : 503.0) Encodes a myo-inositol oxygenase.; myo-inositol oxygenase 4 (MIOX4); FUNCTIONS IN: inositol oxygenase activity; INVOLVED IN: L-ascorbic acid biosynthetic process, syncytium formation; LOCATED IN: cytoplasm; EXPRESSED IN: 19 plant structures; EXPRESSED DURING: 8 growth stages; CONTAINS InterPro DOMAIN/s: Protein of unknown function DUF706 (InterPro:IPR007828); BEST Arabidopsis …	-3.2868
3.4.4	minor CHO metabolism.myo-inositol.myo inositol oxygenases	onovi1ag0183500	Id	(at1g14520 : 488.0) Encodes MIOX1. Belongs to myo-inositol oxygenase gene family.; myo-inositol oxygenase 1 (MIOX1); FUNCTIONS IN: inositol oxygenase activity, oxidoreductase activity; INVOLVED IN: syncytium formation; LOCATED IN: cytoplasm; EXPRESSED IN: 6 plant structures; CONTAINS InterPro DOMAIN/s: Protein of unknown function DUF706 (InterPro:IPR007828); BEST Arabidopsis thaliana protein matc…	3.44346
3.4.5	minor CHO metabolism.myo-inositol.inositol phosphatase	onovi6cg0324300	Id	(at4g39120 : 445.0) Encodes a chloroplast-localized member of the myo-inositol monophosphatase family, IMPL2 (myo-Inositol monophosphatase like 2) that seems to have multiple enzymatic activities. It contributes to histidine biosynthesis based on it histidinol-phosphate phosphatase activity. In addition, the protein can act as an inositol monophosphatase and an L-galactose-1-phosphate phosphatase…	1.353
3.4.5	minor CHO metabolism.myo-inositol.inositol phosphatase	onovi2cg0337800	Id	(at3g02870 : 402.0) Encodes a L-galactose-1-phosphate phosphatase, involved in ascorbate biosynthesis.; VTC4; FUNCTIONS IN: 3'(2'),5'-bisphosphate nucleotidase activity, L-galactose-1-phosphate phosphatase activity, inositol or phosphatidylinositol phosphatase activity, inositol-1(or 4)-monophosphatase activity; INVOLVED IN: sulfur metabolic process, L-ascorbic acid biosynthetic process, response…	1.25097
3.4.5	minor CHO metabolism.myo-inositol.inositol phosphatase	onovi1ag0001100	Id	(at2g43900 : 1516.0) Endonuclease/exonuclease/phosphatase family protein; FUNCTIONS IN: inositol-polyphosphate 5-phosphatase activity, inositol or phosphatidylinositol phosphatase activity; INVOLVED IN: biological_process unknown; LOCATED IN: CUL4 RING ubiquitin ligase complex; EXPRESSED IN: sperm cell, male gametophyte, flower, cultured cell, pollen tube; EXPRESSED DURING: L mature pollen stage,…	1.28542
3.5	minor CHO metabolism.others	onovi5dg0088700	Id	(gnl|cdd|83360 : 313.0) no description available & (at1g04420 : 283.0) NAD(P)-linked oxidoreductase superfamily protein; FUNCTIONS IN: oxidoreductase activity, aldo-keto reductase activity; INVOLVED IN: oxidation reduction; LOCATED IN: chloroplast, chloroplast stroma, chloroplast envelope; EXPRESSED IN: 23 plant structures; EXPRESSED DURING: 13 growth stages; CONTAINS InterPro DOMAIN/s: Aldo/keto…	1.24071
3.5	minor CHO metabolism.others	onovi1cg0264800	Id	(q43089|inv1_pea : 846.0) Beta-fructofuranosidase, cell wall isozyme precursor (EC 3.2.1.26) (Sucrose hydrolase) (Acid invertase) - Pisum sativum (Garden pea) & (at3g13790 : 746.0) Encodes a protein with invertase activity.; ATBFRUCT1; CONTAINS InterPro DOMAIN/s: Glycoside hydrolase, family 32 (InterPro:IPR001362), Glycosyl hydrolases family 32, N-terminal (InterPro:IPR013148), Glycosyl hydrolase…	-4.51835
3.5	minor CHO metabolism.others	onovi5bg0329800	Id	(at2g37770 : 446.0) NAD(P)-linked oxidoreductase superfamily protein; FUNCTIONS IN: oxidoreductase activity; INVOLVED IN: oxidation reduction; EXPRESSED IN: 12 plant structures; EXPRESSED DURING: LP.04 four leaves visible, 4 anthesis, petal differentiation and expansion stage; CONTAINS InterPro DOMAIN/s: Aldo/keto reductase (InterPro:IPR001395), Aldo/keto reductase subgroup (InterPro:IPR020471), …	-2.52209
3.5	minor CHO metabolism.others	onovi7bg0289200	Id	(at4g28706 : 423.0) pfkB-like carbohydrate kinase family protein; FUNCTIONS IN: kinase activity, ribokinase activity; INVOLVED IN: D-ribose metabolic process; EXPRESSED IN: 21 plant structures; EXPRESSED DURING: 13 growth stages; CONTAINS InterPro DOMAIN/s: Carbohydrate/purine kinase (InterPro:IPR011611), Ribokinase (InterPro:IPR002139), Carbohydrate/puine kinase, PfkB, conserved site (InterPro:I…	-2.54859
3.5	minor CHO metabolism.others	onovi1cg0435700	Id	(q43089|inv1_pea : 672.0) Beta-fructofuranosidase, cell wall isozyme precursor (EC 3.2.1.26) (Sucrose hydrolase) (Acid invertase) - Pisum sativum (Garden pea) & (at1g55120 : 669.0) Encodes a protein with fructan exohydrolase (FEH) activity acting on levan-type fructans (6-FEH, levanase). The enzyme does not have invertase activity.; beta-fructofuranosidase 5 (FRUCT5); FUNCTIONS IN: hydrolase acti…	4.63035
3.5	minor CHO metabolism.others	onovi6bg0002400	Id	(at3g01590 : 428.0) Galactose mutarotase-like superfamily protein; FUNCTIONS IN: isomerase activity, carbohydrate binding, aldose 1-epimerase activity, catalytic activity; INVOLVED IN: galactose metabolic process, carbohydrate metabolic process; LOCATED IN: cellular_component unknown; EXPRESSED IN: 22 plant structures; EXPRESSED DURING: 13 growth stages; CONTAINS InterPro DOMAIN/s: Glycoside hydr…	-1.21945
3.5	minor CHO metabolism.others	onovi4cg0025000	Id	(at3g61610 : 513.0) Galactose mutarotase-like superfamily protein; FUNCTIONS IN: carbohydrate binding, isomerase activity, aldose 1-epimerase activity, catalytic activity; INVOLVED IN: galactose metabolic process, N-terminal protein myristoylation, carbohydrate metabolic process; LOCATED IN: cellular_component unknown; EXPRESSED IN: 17 plant structures; EXPRESSED DURING: 11 growth stages; CONTAIN…	3.47244
3.5	minor CHO metabolism.others	onovi7bg0415200	Id	(at5g52190 : 284.0) Sugar isomerase (SIS) family protein; FUNCTIONS IN: sugar binding; INVOLVED IN: carbohydrate metabolic process; EXPRESSED IN: 17 plant structures; EXPRESSED DURING: 10 growth stages; CONTAINS InterPro DOMAIN/s: Sugar isomerase (SIS) (InterPro:IPR001347); Has 950 Blast hits to 950 proteins in 353 species: Archae - 153; Bacteria - 734; Metazoa - 0; Fungi - 2; Plants - 24; Viruse…	-1.11162
3.5	minor CHO metabolism.others	onovi5ag0153800	Id	(at1g49350 : 343.0) pfkB-like carbohydrate kinase family protein; FUNCTIONS IN: kinase activity, ribokinase activity; INVOLVED IN: D-ribose metabolic process; LOCATED IN: cellular_component unknown; EXPRESSED IN: 22 plant structures; EXPRESSED DURING: 13 growth stages; CONTAINS InterPro DOMAIN/s: Carbohydrate/purine kinase (InterPro:IPR011611), Ribokinase (InterPro:IPR002139), Carbohydrate/puine …	-1.58265
3.5	minor CHO metabolism.others	onovi3dg0280900	Id	(q43089|inv1_pea : 926.0) Beta-fructofuranosidase, cell wall isozyme precursor (EC 3.2.1.26) (Sucrose hydrolase) (Acid invertase) - Pisum sativum (Garden pea) & (at3g13790 : 731.0) Encodes a protein with invertase activity.; ATBFRUCT1; CONTAINS InterPro DOMAIN/s: Glycoside hydrolase, family 32 (InterPro:IPR001362), Glycosyl hydrolases family 32, N-terminal (InterPro:IPR013148), Glycosyl hydrolase…	-3.27993
3.5	minor CHO metabolism.others	onovi4bg0156700	Id	(gnl|cdd|36817 : 401.0) no description available & (at5g15140 : 400.0) Galactose mutarotase-like superfamily protein; FUNCTIONS IN: aldose 1-epimerase activity; INVOLVED IN: galactose metabolic process, hexose metabolic process, carbohydrate metabolic process; LOCATED IN: endomembrane system; EXPRESSED IN: 11 plant structures; EXPRESSED DURING: 7 growth stages; CONTAINS InterPro DOMAIN/s: Glycosi…	-1.44177
3.5	minor CHO metabolism.others	onovi4bg0200100	Id	(at5g01670 : 471.0) NAD(P)-linked oxidoreductase superfamily protein; FUNCTIONS IN: oxidoreductase activity; INVOLVED IN: oxidation reduction; EXPRESSED IN: 18 plant structures; EXPRESSED DURING: 11 growth stages; CONTAINS InterPro DOMAIN/s: Aldo/keto reductase (InterPro:IPR001395), Aldo/keto reductase subgroup (InterPro:IPR020471), Aldo/keto reductase, conserved site (InterPro:IPR018170); BEST A…	7.88675
3.5	minor CHO metabolism.others	onovi7ag0059300	Id	(at1g04420 : 607.0) NAD(P)-linked oxidoreductase superfamily protein; FUNCTIONS IN: oxidoreductase activity, aldo-keto reductase activity; INVOLVED IN: oxidation reduction; LOCATED IN: chloroplast, chloroplast stroma, chloroplast envelope; EXPRESSED IN: 23 plant structures; EXPRESSED DURING: 13 growth stages; CONTAINS InterPro DOMAIN/s: Aldo/keto reductase (InterPro:IPR001395); BEST Arabidopsis t…	1.44484
3.5	minor CHO metabolism.others	onovi5ag0270400	Id	(at5g57330 : 489.0) Galactose mutarotase-like superfamily protein; FUNCTIONS IN: isomerase activity, carbohydrate binding, aldose 1-epimerase activity, catalytic activity; INVOLVED IN: galactose metabolic process, carbohydrate metabolic process; LOCATED IN: cellular_component unknown; EXPRESSED IN: 26 plant structures; EXPRESSED DURING: 15 growth stages; CONTAINS InterPro DOMAIN/s: Glycoside hydr…	-1.43354
3.5.1	minor CHO metabolism.others.Xylose isomerase	onovi1ag0056500	Id	(at5g57655 : 802.0) xylose isomerase family protein; FUNCTIONS IN: xylose isomerase activity; INVOLVED IN: carbohydrate metabolic process; LOCATED IN: endoplasmic reticulum, plasma membrane, vacuole; EXPRESSED IN: 25 plant structures; EXPRESSED DURING: 14 growth stages; CONTAINS InterPro DOMAIN/s: Xylose isomerase-like, TIM barrel domain (InterPro:IPR013022), Xylose isomerase, bacterial type (Int…	1.76233
3.7	minor CHO metabolism.sugar kinases	onovi5cg0205200	Id	(at2g21370 : 602.0) Although this gene has a sequence similar to xylulose kinases, several lines of experimental evidence suggest that it does not act on xylulose or deoxy-xylulose.; xylulose kinase-1 (XK-1); FUNCTIONS IN: xylulokinase activity; INVOLVED IN: carbohydrate metabolic process; LOCATED IN: chloroplast, plastid, cytoplasm; EXPRESSED IN: 11 plant structures; EXPRESSED DURING: 7 growth s…	-1.12
3.6	minor CHO metabolism.callose	onovi2dg0594100	Id	(at4g04970 : 2485.0) encodes a gene similar to callose synthase; glucan synthase-like 1 (GSL1); FUNCTIONS IN: transferase activity, transferring glycosyl groups, 1,3-beta-glucan synthase activity; INVOLVED IN: reproduction, 1,3-beta-glucan biosynthetic process, pollen development; LOCATED IN: 1,3-beta-glucan synthase complex, plasma membrane; EXPRESSED IN: 22 plant structures; EXPRESSED DURING: 1…	1.20203
3.6	minor CHO metabolism.callose	onovi5cg0140100	Id	(at4g03550 : 492.0) Encodes a callose synthase that is required for wound and papillary callose formation in response to fungal pathogens Erysiphe and Blumeria. Mutants are resistant to P. parasitica and exhibit an exaggerated PR1 response.Contributes to PAMP-induced basal defense.; glucan synthase-like 5 (GSL05); FUNCTIONS IN: transferase activity, transferring glycosyl groups, 1,3-beta-glucan s…	-1.04442
Photosynthesis-related
1.1.1.1	PS.lightreaction.photosystem II.LHC-II	onovi3ag0017900	Id	(at4g10340 : 405.0) photosystem II encoding the light-harvesting chlorophyll a/b binding protein CP26 of the antenna system of the photosynthetic apparatus; light harvesting complex of photosystem II 5 (LHCB5); FUNCTIONS IN: chlorophyll binding; INVOLVED IN: response to blue light, response to red light, response to far red light, photosynthesis, nonphotochemical quenching; LOCATED IN: in 9 compo…	-1.5366
1.1.1.1	PS.lightreaction.photosystem II.LHC-II	onovi3ag0095200	Id	(p12333|cb2a_spiol : 436.0) Chlorophyll a-b binding protein, chloroplast precursor (LHCII type I CAB) (LHCP) - Spinacia oleracea (Spinach) & (at1g29930 : 408.0) Subunit of light-harvesting complex II (LHCII),which absorbs light and transfers energy to the photosynthetic reaction center.; chlorophyll A/B binding protein 1 (CAB1); FUNCTIONS IN: chlorophyll binding; INVOLVED IN: photosynthesis; LOCA…	-5.59208
1.1.1.1	PS.lightreaction.photosystem II.LHC-II	onovi3ag0217000	Id	(at5g54270 : 462.0) Lhcb3 protein is a component of the main light harvesting chlorophyll a/b-protein complex of Photosystem II (LHC II).; light-harvesting chlorophyll B-binding protein 3 (LHCB3); FUNCTIONS IN: structural molecule activity; INVOLVED IN: photosynthesis; LOCATED IN: light-harvesting complex, thylakoid, chloroplast thylakoid membrane, chloroplast; EXPRESSED IN: 24 plant structures; …	-2.254
1.1.1.1	PS.lightreaction.photosystem II.LHC-II	onovi5ag0106700	Id	(p07371|cb22_pea : 446.0) Chlorophyll a-b binding protein AB80, chloroplast precursor (LHCII type I CAB-AB80) (LHCP) - Pisum sativum (Garden pea) & (at2g34430 : 413.0) Photosystem II type I chlorophyll a/b-binding protein; light-harvesting chlorophyll-protein complex II subunit B1 (LHB1B1); FUNCTIONS IN: chlorophyll binding; INVOLVED IN: photosynthesis, light harvesting in photosystem II, photosy…	-1.43976
1.1.1.1	PS.lightreaction.photosystem II.LHC-II	onovi1cg0343600	Id	(at5g54270 : 386.0) Lhcb3 protein is a component of the main light harvesting chlorophyll a/b-protein complex of Photosystem II (LHC II).; light-harvesting chlorophyll B-binding protein 3 (LHCB3); FUNCTIONS IN: structural molecule activity; INVOLVED IN: photosynthesis; LOCATED IN: light-harvesting complex, thylakoid, chloroplast thylakoid membrane, chloroplast; EXPRESSED IN: 24 plant structures; …	-1.26821
1.1.1.1	PS.lightreaction.photosystem II.LHC-II	onovi2cg0171900	Id	(p27520|cb23_pea : 464.0) Chlorophyll a-b binding protein 215, chloroplast precursor (LHCII type II CAB-215) (LHCP) - Pisum sativum (Garden pea) & (at3g27690 : 438.0) Encodes Lhcb2.4. Belongs to the Lhc super-gene family encodes the light-harvesting chlorophyll a/b-binding (LHC) proteins that constitute the antenna system of the photosynthetic apparatus.; photosystem II light harvesting complex g…	-1.58523
1.1.1.2	PS.lightreaction.photosystem II.PSII polypeptide subunits	onovi3cg0225300	Id	(at1g03600 : 151.0) PSB27; FUNCTIONS IN: molecular_function unknown; INVOLVED IN: photosystem II repair; LOCATED IN: thylakoid, chloroplast thylakoid membrane, chloroplast thylakoid lumen, chloroplast photosystem II, chloroplast; EXPRESSED IN: 23 plant structures; EXPRESSED DURING: 13 growth stages; Has 273 Blast hits to 273 proteins in 82 species: Archae - 0; Bacteria - 114; Metazoa - 0; Fungi -…	1.23183
1.1.1.2	PS.lightreaction.photosystem II.PSII polypeptide subunits	onovi6dg0173900	Id	(q02060|psbs_spiol : 278.0) Photosystem II 22 kDa protein, chloroplast precursor (CP22) - Spinacia oleracea (Spinach) & (at1g44575 : 263.0) Encoding PSII-S (CP22), a ubiquitous pigment-binding protein associated with photosystem II (PSII) of higher plants. Involved in nonphotochemical quenching rather than in photosynthesis. Mutant has a normal violaxanthin cycle but has a limited capacity of que…	1.13703
1.1.1.2	PS.lightreaction.photosystem II.PSII polypeptide subunits	onovi2ag0185600	Id	(p16059|psbp_pea : 362.0) Oxygen-evolving enhancer protein 2, chloroplast precursor (OEE2) (23 kDa subunit of oxygen evolving system of photosystem II) (OEC 23 kDa subunit) (23 kDa thylakoid membrane protein) - Pisum sativum (Garden pea) & (at1g06680 : 360.0) Encodes a 23 kD extrinsic protein that is part of photosystem II and participates in the regulation of oxygen evolution.; photosystem II su…	2.19445
1.1.1.2	PS.lightreaction.photosystem II.PSII polypeptide subunits	onovi6dg0193000	Id	(at1g77090 : 342.0) Mog1/PsbP/DUF1795-like photosystem II reaction center PsbP family protein; FUNCTIONS IN: calcium ion binding; INVOLVED IN: photosynthesis; LOCATED IN: thylakoid, thylakoid lumen, chloroplast thylakoid lumen, chloroplast stroma, chloroplast; EXPRESSED IN: 21 plant structures; EXPRESSED DURING: 13 growth stages; CONTAINS InterPro DOMAIN/s: Photosystem II oxygen evolving complex …	1.43201
1.1.1.2	PS.lightreaction.photosystem II.PSII polypeptide subunits	onovi4ag0082900	Id	(gnl|cdd|87217 : 145.0) no description available & (q41387|psbw_spiol : 94.7) Photosystem II reaction center W protein, chloroplast precursor (PSII 6.1 kDa protein) - Spinacia oleracea (Spinach) & (at2g30570 : 92.0) Encodes a protein similar to photosystem II reaction center subunit W.; photosystem II reaction center W (PSBW); FUNCTIONS IN: molecular_function unknown; INVOLVED IN: biological_proc…	-1.78559
1.1.2.2	PS.lightreaction.photosystem I.PSI polypeptide subunits	onovi6ag0231500	Id	(at5g64040 : 189.0) Encodes the only subunit of photosystem I located entirely in the thylakoid lumen. May be involved in the interaction between plastocyanin and the photosystem I complex.; PSAN; FUNCTIONS IN: calmodulin binding; INVOLVED IN: photosynthetic electron transport in photosystem I; LOCATED IN: chloroplast thylakoid membrane, photosystem I, chloroplast thylakoid lumen, chloroplast, ch…	-1.55193
1.1.3	PS.lightreaction.cytochrome b6/f	onovi7cg0383400	Id	(at5g36120 : 181.0) ""cofactor assembly, complex C (B6F)"" (CCB3); FUNCTIONS IN: molecular_function unknown; INVOLVED IN: cytochrome b6f complex assembly; LOCATED IN: chloroplast thylakoid membrane, chloroplast; CONTAINS InterPro DOMAIN/s: Protein of unknown function YGGT (InterPro:IPR003425); Has 30201 Blast hits to 17322 proteins in 780 species: Archae - 12; Bacteria - 1396; Metazoa - 17338; Fu…	1.13444
1.1.4.3	PS.lightreaction.ATP synthase.epsilon chain	onovi4ag0326200	Id	(q70xz7|atpe_ambtc : 120.0) ATP synthase epsilon chain (EC 3.6.3.14) (ATP synthase F1 sector epsilon subunit) - Amborella trichopoda & (atcg00470 : 116.0) ATPase epsilon subunit; ATP synthase epsilon chain (ATPE); FUNCTIONS IN: hydrogen ion transporting ATP synthase activity, rotational mechanism; INVOLVED IN: cellular respiration, mitochondrial ATP synthesis coupled proton transport; LOCATED IN:…	-1.06509
1.1.5	PS.lightreaction.other electron carrier (ox/red)	onovi5ag0154500	Id	(at5g45040 : 187.0) Cytochrome c; FUNCTIONS IN: electron carrier activity, iron ion binding, heme binding; EXPRESSED IN: 21 plant structures; EXPRESSED DURING: 13 growth stages; CONTAINS InterPro DOMAIN/s: Cytochrome c, class I (InterPro:IPR003088), Cytochrome c domain (InterPro:IPR009056); Has 30201 Blast hits to 17322 proteins in 780 species: Archae - 12; Bacteria - 1396; Metazoa - 17338; Fungi…	-1.63272
1.1.5.3	PS.lightreaction.other electron carrier (ox/red).ferredoxin reductase	onovi2cg0069700	Id	(p41346|fenr_vicfa : 580.0) Ferredoxin--NADP reductase, chloroplast precursor (EC 1.18.1.2) (FNR) - Vicia faba (Broad bean) & (at1g20020 : 561.0) Encodes a leaf-type ferredoxin:NADP(H) oxidoreductase. It is present in both chloroplast stroma and thylakoid membranes but is more abundant in the stroma; LEAF FNR 2 (ATLFNR2); FUNCTIONS IN: oxidoreductase activity, poly(U) RNA binding, NADPH dehydroge…	1.93823
1.1.6	PS.lightreaction.NADH DH	onovi2cg0099400	Id	(at4g37920 : 461.0) unknown protein; FUNCTIONS IN: molecular_function unknown; INVOLVED IN: biological_process unknown; LOCATED IN: chloroplast thylakoid membrane, chloroplast, chloroplast envelope; BEST Arabidopsis thaliana protein match is: unknown protein (TAIR:AT1G36320.1); Has 123 Blast hits to 120 proteins in 40 species: Archae - 2; Bacteria - 11; Metazoa - 8; Fungi - 0; Plants - 85; Viruse…	1.41503
1.1.30	PS.lightreaction.state transition	onovi1bg0385100	Id	lifted_from_OG=OG0003823; members_with_bins=5	-5.36004
1.1.30	PS.lightreaction.state transition	onovi1bg0213500	Id	(at1g01540 : 593.0) Protein kinase superfamily protein; FUNCTIONS IN: protein serine/threonine kinase activity, protein kinase activity, kinase activity, ATP binding; INVOLVED IN: protein amino acid phosphorylation; LOCATED IN: plasma membrane; EXPRESSED IN: 23 plant structures; EXPRESSED DURING: 13 growth stages; CONTAINS InterPro DOMAIN/s: Protein kinase, ATP binding site (InterPro:IPR017441), …	-1.33155
1.1.40	PS.lightreaction.cyclic electron flow-chlororespiration	onovi2ag0024400	Id	(at4g22890 : 422.0) Encodes PGRL1A, a transmembrane protein present in thylakoids. PGRL1A has a highly homologous isoform PGRL1B encoded by At4g11960. Plants lacking PGRL1 show perturbation of cyclic electron flow, similar to PGR5-deficient plants. PGRL1 and PGR5 interact physically and associate with PSI (photosystem I).; PGR5-LIKE A; FUNCTIONS IN: molecular_function unknown; INVOLVED IN: photos…	-1.3988
1.1.40	PS.lightreaction.cyclic electron flow-chlororespiration	onovi3dg0077100	Id	lifted_from_OG=OG0015295; members_with_bins=4	-1.80183
1.3.2	PS.calvin cycle.rubisco small subunit	onovi4ag0334900	Id	(p07689|rbs3_pea : 154.0) Ribulose bisphosphate carboxylase small chain 3A, chloroplast precursor (EC 4.1.1.39) (RuBisCO small subunit 3A) - Pisum sativum (Garden pea) & (at1g67090 : 143.0) ribulose bisphosphate carboxylase small chain 1A (RBCS1A); FUNCTIONS IN: ribulose-bisphosphate carboxylase activity, copper ion binding; INVOLVED IN: carbon fixation, response to cold, response to blue light, …	-1.54295
1.3.2	PS.calvin cycle.rubisco small subunit	onovi4ag0334900	Id	(p07689|rbs3_pea : 154.0) Ribulose bisphosphate carboxylase small chain 3A, chloroplast precursor (EC 4.1.1.39) (RuBisCO small subunit 3A) - Pisum sativum (Garden pea) & (at1g67090 : 143.0) ribulose bisphosphate carboxylase small chain 1A (RBCS1A); FUNCTIONS IN: ribulose-bisphosphate carboxylase activity, copper ion binding; INVOLVED IN: carbon fixation, response to cold, response to blue light, …	-1.54295
1.3.6	PS.calvin cycle.aldolase	onovi4bg0061300	Id	(at2g36460 : 610.0) Aldolase superfamily protein; FUNCTIONS IN: copper ion binding; INVOLVED IN: response to salt stress, pentose-phosphate shunt; LOCATED IN: mitochondrion, plasma membrane, membrane; EXPRESSED IN: 24 plant structures; EXPRESSED DURING: 14 growth stages; CONTAINS InterPro DOMAIN/s: Aldolase-type TIM barrel (InterPro:IPR013785), Fructose-bisphosphate aldolase, class-I (InterPro:IP…	-1.12231
1.3.10	PS.calvin cycle.Rib5P Isomerase	onovi2bg0207700	Id	(at5g44520 : 303.0) NagB/RpiA/CoA transferase-like superfamily protein; FUNCTIONS IN: ribose-5-phosphate isomerase activity; INVOLVED IN: glucose catabolic process to lactate and acetate, 5-phosphoribose 1-diphosphate biosynthetic process, reductive pentose-phosphate cycle, D-ribose catabolic process, pentose-phosphate shunt, non-oxidative branch; LOCATED IN: chloroplast; EXPRESSED IN: 24 plant s…	1.45321
1.3.13	PS.calvin cycle.rubisco interacting	onovi2ag0224700	Id	(at4g20130 : 662.0) plastid transcriptionally active 14 (PTAC14); LOCATED IN: plastid chromosome, chloroplast, nucleoid; EXPRESSED IN: 22 plant structures; EXPRESSED DURING: 13 growth stages; CONTAINS InterPro DOMAIN/s: SET domain (InterPro:IPR001214), Rubisco LSMT substrate-binding (InterPro:IPR015353); BEST Arabidopsis thaliana protein match is: Rubisco methyltransferase family protein (TAIR:AT…	1.5257
1.3.13	PS.calvin cycle.rubisco interacting	onovi5bg0328700	Id	(at2g39730 : 775.0) Rubisco activase, a nuclear-encoded chloroplast protein that consists of two isoforms arising from alternative splicing in most plants. Required for the light activation of rubisco.; rubisco activase (RCA); FUNCTIONS IN: enzyme regulator activity, ADP binding, ribulose-1,5-bisphosphate carboxylase/oxygenase activator activity, ATP binding; INVOLVED IN: response to cold, respon…	1.79348
1.3.13	PS.calvin cycle.rubisco interacting	onovi6ag0091000	Id	(o98997|rca_phaau : 759.0) Ribulose bisphosphate carboxylase/oxygenase activase, chloroplast precursor (RuBisCO activase) (RA) - Phaseolus aureus (Mung bean) (Vigna radiata) & (at2g39730 : 702.0) Rubisco activase, a nuclear-encoded chloroplast protein that consists of two isoforms arising from alternative splicing in most plants. Required for the light activation of rubisco.; rubisco activase (RC…	-1.8748
1.2.4.4	PS.photorespiration.glycine cleavage.H protein	onovi5dg0141300	Id	(at2g35120 : 243.0) Single hybrid motif superfamily protein; FUNCTIONS IN: glycine dehydrogenase (decarboxylating) activity, ATP binding; INVOLVED IN: glycine catabolic process, glycine decarboxylation via glycine cleavage system; LOCATED IN: mitochondrion, glycine cleavage complex; EXPRESSED IN: 22 plant structures; EXPRESSED DURING: 13 growth stages; CONTAINS InterPro DOMAIN/s: 2-oxo acid dehyd…	1.67947
1.2.6	PS.photorespiration.hydroxypyruvate reductase	onovi1bg0200600	Id	(at2g45630 : 283.0) D-isomer specific 2-hydroxyacid dehydrogenase family protein; FUNCTIONS IN: NAD or NADH binding, oxidoreductase activity, acting on the CH-OH group of donors, NAD or NADP as acceptor, binding, catalytic activity, cofactor binding; INVOLVED IN: metabolic process; EXPRESSED IN: stem; CONTAINS InterPro DOMAIN/s: D-isomer specific 2-hydroxyacid dehydrogenase, catalytic domain (Int…	-1.12942
Energy production
4.1.1	glycolysis.cytosolic branch.UGPase	onovi2dg0383100	Id	(p19595|ugpa_soltu : 750.0) UTP--glucose-1-phosphate uridylyltransferase (EC 2.7.7.9) (UDP-glucose pyrophosphorylase) (UDPGP) (UGPase) - Solanum tuberosum (Potato) & (at5g17310 : 740.0) UDP-glucose pyrophosphorylase 2 (UGP2); FUNCTIONS IN: UTP:glucose-1-phosphate uridylyltransferase activity, nucleotidyltransferase activity; INVOLVED IN: response to cadmium ion, callose deposition in cell wall, r…	1.41885
4.1.8	glycolysis.cytosolic branch.glyceraldehyde 3-phosphate dehydrogenase (GAP-DH)	onovi6ag0134400	Id	(p34921|g3pc_diaca : 546.0) Glyceraldehyde-3-phosphate dehydrogenase, cytosolic (EC 1.2.1.12) - Dianthus caryophyllus (Carnation) (Clove pink) & (at1g13440 : 530.0) glyceraldehyde-3-phosphate dehydrogenase C2 (GAPC2); FUNCTIONS IN: copper ion binding, glyceraldehyde-3-phosphate dehydrogenase activity, zinc ion binding; INVOLVED IN: response to oxidative stress, response to cadmium ion, gluconeoge…	-1.38693
4.1.9	glycolysis.cytosolic branch.non-phosphorylating glyceraldehyde 3-phosphate dehydrogenase (NPGAP-DH)	onovi7dg0204800	Id	(p93338|gapn_nicpl : 921.0) NADP-dependent glyceraldehyde-3-phosphate dehydrogenase (EC 1.2.1.9) (Non-phosphorylating glyceraldehyde 3-phosphate dehydrogenase) (Glyceraldehyde-3-phosphate dehydrogenase [NADP+]) (Triosephosphate dehydrogenase) - Nicotiana plumbagin & (at2g24270 : 899.0) Encodes a protein with non-phosphorylating NADP-dependent glyceraldehyde-3-phosphate dehydrogenase activity. The…	2.18711
4.1.9	glycolysis.cytosolic branch.non-phosphorylating glyceraldehyde 3-phosphate dehydrogenase (NPGAP-DH)	onovi1cg0064700	Id	(p81406|gapn_pea : 937.0) NADP-dependent glyceraldehyde-3-phosphate dehydrogenase (EC 1.2.1.9) (Non-phosphorylating glyceraldehyde 3-phosphate dehydrogenase) (Glyceraldehyde-3-phosphate dehydrogenase [NADP+]) (Triosephosphate dehydrogenase) - Pisum sativum (Garden & (at2g24270 : 922.0) Encodes a protein with non-phosphorylating NADP-dependent glyceraldehyde-3-phosphate dehydrogenase activity. The…	1.63664
4.1.10	glycolysis.cytosolic branch.aldolase	onovi4bg0061300	Id	(at2g36460 : 610.0) Aldolase superfamily protein; FUNCTIONS IN: copper ion binding; INVOLVED IN: response to salt stress, pentose-phosphate shunt; LOCATED IN: mitochondrion, plasma membrane, membrane; EXPRESSED IN: 24 plant structures; EXPRESSED DURING: 14 growth stages; CONTAINS InterPro DOMAIN/s: Aldolase-type TIM barrel (InterPro:IPR013785), Fructose-bisphosphate aldolase, class-I (InterPro:IP…	-1.12231
4.1.13	glycolysis.cytosolic branch.enolase	onovi3cg0016300	Id	(q42971|eno_orysa : 804.0) Enolase (EC 4.2.1.11) (2-phosphoglycerate dehydratase) (2-phospho-D-glycerate hydro-lyase) (OSE1) - Oryza sativa (Rice) & (at2g36530 : 768.0) Involved in light-dependent cold tolerance and encodes an enolase. Protein is tyrosine-phosphorylated and its phosphorylation state is modulated in response to ABA in Arabidopsis thaliana seeds.; LOW EXPRESSION OF OSMOTICALLY RESP…	3.71864
4.1.14	glycolysis.cytosolic branch.pyruvate kinase (PK)	onovi5cg0121100	Id	(at5g56350 : 846.0) Pyruvate kinase family protein; FUNCTIONS IN: pyruvate kinase activity, potassium ion binding, magnesium ion binding, catalytic activity; INVOLVED IN: glycolysis; LOCATED IN: cellular_component unknown; EXPRESSED IN: 22 plant structures; EXPRESSED DURING: 13 growth stages; CONTAINS InterPro DOMAIN/s: Pyruvate kinase, C-terminal-like (InterPro:IPR015795), Pyruvate kinase, activ…	-1.58721
4.1.15	glycolysis.cytosolic branch.phospho-enol-pyruvate carboxylase (PEPC)	onovi3dg0196200	Id	(q02735|capp_medsa : 1788.0) Phosphoenolpyruvate carboxylase (EC 4.1.1.31) (PEPCase) (PEPC) - Medicago sativa (Alfalfa) & (gnl|cdd|64189 : 1696.0) no description available & (at3g14940 : 1652.0) Encodes a cytosolic phosphoenolpyruvate carboxylase (PEPC) that has activity when expressed in E.coli. Its mRNA is most abundantly expressed in roots and siliques. PPC3 belongs to the plant-type PEPC fami…	-3.19655
4.1.16	glycolysis.cytosolic branch.phospho-enol-pyruvate carboxylase kinase (PPCK)	onovi4cg0022400	Id	(at3g04530 : 321.0) Encodes a second Arabidopsis phosphoenolpyruvate carboxylase kinase gene product with a different expression pattern from PPCK1. Expression of the gene is upregulated by exposure of the plant to light.; phosphoenolpyruvate carboxylase kinase 2 (PPCK2); CONTAINS InterPro DOMAIN/s: Protein kinase, ATP binding site (InterPro:IPR017441), Serine/threonine-protein kinase domain (Int…	7.03798
4.2.4	glycolysis.plastid branch.phosphofructokinase (PFK)	onovi2dg0104300	Id	(at2g22480 : 803.0) phosphofructokinase 5 (PFK5); CONTAINS InterPro DOMAIN/s: Pyrophosphate-dependent phosphofructokinase TP0108 (InterPro:IPR012004), Phosphofructokinase (InterPro:IPR000023); BEST Arabidopsis thaliana protein match is: phosphofructokinase 4 (TAIR:AT5G61580.1); Has 7923 Blast hits to 7389 proteins in 2127 species: Archae - 28; Bacteria - 5127; Metazoa - 660; Fungi - 395; Plants -…	-5.33308
4.2.4	glycolysis.plastid branch.phosphofructokinase (PFK)	onovi1cg0401700	Id	(at2g22480 : 834.0) phosphofructokinase 5 (PFK5); CONTAINS InterPro DOMAIN/s: Pyrophosphate-dependent phosphofructokinase TP0108 (InterPro:IPR012004), Phosphofructokinase (InterPro:IPR000023); BEST Arabidopsis thaliana protein match is: phosphofructokinase 4 (TAIR:AT5G61580.1); Has 7923 Blast hits to 7389 proteins in 2127 species: Archae - 28; Bacteria - 5127; Metazoa - 660; Fungi - 395; Plants -…	-1.1714
4.2.14	glycolysis.plastid branch.pyruvate kinase (PK)	onovi5cg0121100	Id	(at5g56350 : 846.0) Pyruvate kinase family protein; FUNCTIONS IN: pyruvate kinase activity, potassium ion binding, magnesium ion binding, catalytic activity; INVOLVED IN: glycolysis; LOCATED IN: cellular_component unknown; EXPRESSED IN: 22 plant structures; EXPRESSED DURING: 13 growth stages; CONTAINS InterPro DOMAIN/s: Pyruvate kinase, C-terminal-like (InterPro:IPR015795), Pyruvate kinase, activ…	-1.58721
4.3.10	glycolysis.unclear/dually targeted.aldolase	onovi4bg0061300	Id	(at2g36460 : 610.0) Aldolase superfamily protein; FUNCTIONS IN: copper ion binding; INVOLVED IN: response to salt stress, pentose-phosphate shunt; LOCATED IN: mitochondrion, plasma membrane, membrane; EXPRESSED IN: 24 plant structures; EXPRESSED DURING: 14 growth stages; CONTAINS InterPro DOMAIN/s: Aldolase-type TIM barrel (InterPro:IPR013785), Fructose-bisphosphate aldolase, class-I (InterPro:IP…	-1.12231
4.3.16	glycolysis.unclear/dually targeted.phospho-enol-pyruvate carboxylase kinase (PEPCK)	onovi4cg0022400	Id	(at3g04530 : 321.0) Encodes a second Arabidopsis phosphoenolpyruvate carboxylase kinase gene product with a different expression pattern from PPCK1. Expression of the gene is upregulated by exposure of the plant to light.; phosphoenolpyruvate carboxylase kinase 2 (PPCK2); CONTAINS InterPro DOMAIN/s: Protein kinase, ATP binding site (InterPro:IPR017441), Serine/threonine-protein kinase domain (Int…	7.03798
7.1.1	OPP.oxidative PP.G6PD	onovi4dg0152500	Id	(q42919|g6pd_medsa : 954.0) Glucose-6-phosphate 1-dehydrogenase, cytoplasmic isoform (EC 1.1.1.49) (G6PD) - Medicago sativa (Alfalfa) & (at5g40760 : 902.0) Encodes a cytosolic glucose-6-phosphate dehydrogenase that is insensitive to reduction by DTT and whose mRNA is expressed ubiquitously.; glucose-6-phosphate dehydrogenase 6 (G6PD6); CONTAINS InterPro DOMAIN/s: Glucose-6-phosphate dehydrogenase…	-1.19745
7.1.2	OPP.oxidative PP.6-phosphogluconolactonase	onovi6bg0035300	Id	(at1g13700 : 330.0) 6-phosphogluconolactonase 1 (PGL1); FUNCTIONS IN: 6-phosphogluconolactonase activity, catalytic activity; INVOLVED IN: pentose-phosphate shunt, carbohydrate metabolic process; LOCATED IN: cellular_component unknown; EXPRESSED IN: 11 plant structures; EXPRESSED DURING: LP.06 six leaves visible, LP.04 four leaves visible, 4 anthesis, petal differentiation and expansion stage; CO…	-2.36422
7.1.3	OPP.oxidative PP.6-phosphogluconate dehydrogenase	onovi5bg0065900	Id	(at1g71180 : 282.0) 6-phosphogluconate dehydrogenase family protein; FUNCTIONS IN: coenzyme binding, oxidoreductase activity, phosphogluconate dehydrogenase (decarboxylating) activity, binding, catalytic activity; INVOLVED IN: oxidation reduction, pentose-phosphate shunt, metabolic process; LOCATED IN: cellular_component unknown; EXPRESSED IN: 19 plant structures; EXPRESSED DURING: 13 growth stag…	-1.10538
7.3	OPP.electron transfer	onovi7cg0425700	Id	(at2g27510 : 161.0) ferredoxin 3 (FD3); FUNCTIONS IN: electron carrier activity, iron-sulfur cluster binding, 2 iron, 2 sulfur cluster binding; INVOLVED IN: electron transport chain; LOCATED IN: chloroplast; EXPRESSED IN: 22 plant structures; EXPRESSED DURING: 13 growth stages; CONTAINS InterPro DOMAIN/s: 2Fe-2S ferredoxin, iron-sulphur binding site (InterPro:IPR006058), Ferredoxin (InterPro:IPR0…	-2.43679
7.2.4	OPP.non-reductive PP.ribose 5-phosphate isomerase	onovi2bg0207700	Id	(at5g44520 : 303.0) NagB/RpiA/CoA transferase-like superfamily protein; FUNCTIONS IN: ribose-5-phosphate isomerase activity; INVOLVED IN: glucose catabolic process to lactate and acetate, 5-phosphoribose 1-diphosphate biosynthetic process, reductive pentose-phosphate cycle, D-ribose catabolic process, pentose-phosphate shunt, non-oxidative branch; LOCATED IN: chloroplast; EXPRESSED IN: 24 plant s…	1.45321
6.1	gluconeogenesis / glyoxylate cycle.citrate synthase	onovi2bg0182200	Id	(p49299|cysz_cucma : 831.0) Citrate synthase, glyoxysomal precursor (EC 2.3.3.1) (GCS) - Cucurbita maxima (Pumpkin) (Winter squash) & (at3g58750 : 818.0) Encodes a peroxisomal citrate synthase that is expressed throughout seedling and shoot development.; citrate synthase 2 (CSY2); FUNCTIONS IN: citrate (SI)-synthase activity; INVOLVED IN: fatty acid beta-oxidation, tricarboxylic acid cycle; LOCAT…	1.21262
6.2	gluconeogenesis / glyoxylate cycle.malate synthase	onovi1ag0114600	Id	(p45458|masy_soybn : 1070.0) Malate synthase, glyoxysomal (EC 2.3.3.9) (MS) (Fragment) - Glycine max (Soybean) & (at5g03860 : 988.0) Encodes a protein with malate synthase activity.; malate synthase (MLS); FUNCTIONS IN: malate synthase activity; INVOLVED IN: glyoxylate cycle; CONTAINS InterPro DOMAIN/s: Malate synthase-like (InterPro:IPR011076), Malate synthase, conserved site (InterPro:IPR019830…	5.76847
6.3	gluconeogenesis / glyoxylate cycle.Malate DH	onovi2bg0031200	Id	(p46488|mdhg_cucsa : 569.0) Malate dehydrogenase, glyoxysomal precursor (EC 1.1.1.37) - Cucumis sativus (Cucumber) & (at2g22780 : 551.0) encodes an peroxisomal NAD-malate dehydrogenase that is involved in fatty acid beta-oxidation through providing NAD to the process of converting fatty acyl CoA to acetyl CoA.; peroxisomal NAD-malate dehydrogenase 1 (PMDH1); FUNCTIONS IN: in 6 functions; INVOLVED…	1.07665
6.4	gluconeogenesis / glyoxylate cycle.PEPCK	onovi2cg0098200	Id	(at4g37870 : 1016.0) Encodes a putative phosphoenolpyruvate carboxykinase (ATP-dependent).; phosphoenolpyruvate carboxykinase 1 (PCK1); FUNCTIONS IN: phosphoenolpyruvate carboxykinase activity, purine nucleotide binding, phosphoenolpyruvate carboxykinase (ATP) activity, ATP binding; INVOLVED IN: defense response to fungus, incompatible interaction, response to cadmium ion, cellular response to ph…	-2.3186
6.5	gluconeogenesis / glyoxylate cycle.pyruvate dikinase	onovi1dg0016400	Id	(q42736|ppdk_flapr : 1554.0) Pyruvate, phosphate dikinase, chloroplast precursor (EC 2.7.9.1) (Pyruvate, orthophosphate dikinase) - Flaveria pringlei & (at4g15530 : 1483.0) Encodes a dual-targeted protein believed to act as a pyruvate, orthophosphate dikinase. These enzymes are normally associated with C4 photosynthesis which does not occur in Arabidopsis. However, PPDK may play a role in remobil…	-1.18699
8.1.3	TCA / org transformation.TCA.aconitase	onovi2dg0182600	Id	(p49608|acoc_cucma : 298.0) Aconitate hydratase, cytoplasmic (EC 4.2.1.3) (Citrate hydro-lyase) (Aconitase) - Cucurbita maxima (Pumpkin) (Winter squash) & (at2g05710 : 295.0) Encodes an aconitase that can catalyze the conversion of citrate to isocitrate through a cis-aconitate intermediate, indicating that it may participate in the TCA cycle and other primary metabolic pathways. The protein is be…	1.90261
8.1.3	TCA / org transformation.TCA.aconitase	onovi2dg0182500	Id	(gnl|cdd|35673 : 1195.0) no description available & (p49608|acoc_cucma : 1170.0) Aconitate hydratase, cytoplasmic (EC 4.2.1.3) (Citrate hydro-lyase) (Aconitase) - Cucurbita maxima (Pumpkin) (Winter squash) & (at2g05710 : 1144.0) Encodes an aconitase that can catalyze the conversion of citrate to isocitrate through a cis-aconitate intermediate, indicating that it may participate in the TCA cycle a…	1.82335
8.1.4	TCA / org transformation.TCA.IDH	onovi1bg0171000	Id	(at4g35260 : 491.0) Encodes a regulatory subunit of the mitochondrially-localized NAD+- dependent isocitrate dehydrogenase.; isocitrate dehydrogenase 1 (IDH1); CONTAINS InterPro DOMAIN/s: Isocitrate/isopropylmalate dehydrogenase (InterPro:IPR001804), Isocitrate dehydrogenase NAD-dependent, mitochondrial (InterPro:IPR004434); BEST Arabidopsis thaliana protein match is: isocitrate dehydrogenase sub…	-1.11955
8.2.4	TCA / org transformation.other organic acid transformatons.IDH	onovi1bg0171000	Id	(at4g35260 : 491.0) Encodes a regulatory subunit of the mitochondrially-localized NAD+- dependent isocitrate dehydrogenase.; isocitrate dehydrogenase 1 (IDH1); CONTAINS InterPro DOMAIN/s: Isocitrate/isopropylmalate dehydrogenase (InterPro:IPR001804), Isocitrate dehydrogenase NAD-dependent, mitochondrial (InterPro:IPR004434); BEST Arabidopsis thaliana protein match is: isocitrate dehydrogenase sub…	-1.11955
8.2.11	TCA / org transformation.other organic acid transformatons.atp-citrate lyase	onovi3dg0165700	Id	(at1g10670 : 771.0) One of the three genes encoding subunit A of the trimeric protein ATP Citrate Lyase. Antisense ACLA-1 plants cause a reduction in cytosolic acetyl-CoA metabolism and have upregulation of stress-related genes and down-regulation of primary metabolism and growth genes, suggesting the mutation restricts normal growth and developmental processes and puts the plant into a state of …	1.14988
8.3	TCA / org transformation.carbonic anhydrases	onovi7bg0264200	Id	(at3g52720 : 241.0) Encodes a putative alpha carbonic anhydrase (CAH1) located in the chloroplast stroma. Most chloroplast proteins are encoded by the nuclear genome and imported with the help of sorting signals that are intrinsic parts of the polypeptides. CAH1 takes an alternative route through the secretory pathway, and becomes N-glycosylated before entering the chloroplast.; alpha carbonic an…	1.04972
8.3	TCA / org transformation.carbonic anhydrases	onovi2bg0596800	Id	(at4g33580 : 335.0) beta carbonic anhydrase 5 (BCA5); FUNCTIONS IN: carbonate dehydratase activity, zinc ion binding; INVOLVED IN: carbon utilization; LOCATED IN: chloroplast; EXPRESSED IN: 25 plant structures; EXPRESSED DURING: 13 growth stages; CONTAINS InterPro DOMAIN/s: Carbonic anhydrase, prokaryotic-like, conserved site (InterPro:IPR015892), Carbonic anhydrase (InterPro:IPR001765); BEST Ara…	-1.2647
8.3	TCA / org transformation.carbonic anhydrases	onovi2dg0497500	Id	(at4g33580 : 226.0) beta carbonic anhydrase 5 (BCA5); FUNCTIONS IN: carbonate dehydratase activity, zinc ion binding; INVOLVED IN: carbon utilization; LOCATED IN: chloroplast; EXPRESSED IN: 25 plant structures; EXPRESSED DURING: 13 growth stages; CONTAINS InterPro DOMAIN/s: Carbonic anhydrase, prokaryotic-like, conserved site (InterPro:IPR015892), Carbonic anhydrase (InterPro:IPR001765); BEST Ara…	2.51941
5.1	fermentation.LDH	onovi1cg0123000	Id	(at4g17260 : 531.0) Lactate/malate dehydrogenase family protein; FUNCTIONS IN: in 6 functions; INVOLVED IN: response to salt stress, response to abscisic acid stimulus; LOCATED IN: plasma membrane; EXPRESSED IN: 24 plant structures; EXPRESSED DURING: 13 growth stages; CONTAINS InterPro DOMAIN/s: L-lactate dehydrogenase (InterPro:IPR011304), Lactate/malate dehydrogenase, C-terminal (InterPro:IPR02…	-1.01935
5.2	fermentation.PDC	onovi2ag0568900	Id	(p51850|pdc1_pea : 306.0) Pyruvate decarboxylase isozyme 1 (EC 4.1.1.1) (PDC) - Pisum sativum (Garden pea) & (at5g54960 : 286.0) pyruvate decarboxylase-2; pyruvate decarboxylase-2 (PDC2); FUNCTIONS IN: pyruvate decarboxylase activity, magnesium ion binding, carboxy-lyase activity, thiamin pyrophosphate binding, catalytic activity; INVOLVED IN: response to hypoxia; LOCATED IN: cellular_component u…	7.02038
5.3	fermentation.ADH	onovi6ag0204900	Id	(p12886|adh1_pea : 736.0) Alcohol dehydrogenase 1 (EC 1.1.1.1) - Pisum sativum (Garden pea) & (at1g77120 : 648.0) Catalyzes the reduction of acetaldehyde using NADH as reductant. Requires zinc for activity. Dimer. Anaerobic response polypeptide (ANP). Fermentation. The protein undergoes thiolation following treatment with the oxidant tert-butylhydroperoxide.; alcohol dehydrogenase 1 (ADH1); FUNCT…	-1.35319
5.1	fermentation.aldehyde dehydrogenase	onovi2cg0250700	Id	(p25795|al7a1_pea : 856.0) Aldehyde dehydrogenase family 7 member A1 (EC 1.2.1.3) (Turgor-responsive protein 26G) (Antiquitin-1) - Pisum sativum (Garden pea) & (at1g54100 : 806.0) Aldehyde dehydrogenase; aldehyde dehydrogenase 7B4 (ALDH7B4); FUNCTIONS IN: 3-chloroallyl aldehyde dehydrogenase activity, oxidoreductase activity; INVOLVED IN: response to desiccation, response to salt stress, response…	3.17851
5.1	fermentation.aldehyde dehydrogenase	onovi6bg0194800	Id	(gnl|cdd|37667 : 655.0) no description available & (at1g44170 : 652.0) Encodes a protein similar to the aldehyde dehydrogenase cp-ADH from C.plantagineum. Constitutively expressed at low levels.; aldehyde dehydrogenase 3H1 (ALDH3H1); FUNCTIONS IN: 3-chloroallyl aldehyde dehydrogenase activity, aldehyde dehydrogenase (NAD) activity; INVOLVED IN: response to desiccation, response to salt stress, re…	2.64254
5.1	fermentation.aldehyde dehydrogenase	onovi5ag0012100	Id	(at3g24503 : 718.0) Arabidopsis thaliana aldehyde dehydrogenase AtALDH1a mRNA. a sinapaldehyde dehydrogenase catalyzes both the oxidation of coniferylaldehyde and sinapaldehyde forming ferulic acid and sinapic acid, respectively; aldehyde dehydrogenase 2C4 (ALDH2C4); FUNCTIONS IN: 3-chloroallyl aldehyde dehydrogenase activity, coniferyl-aldehyde dehydrogenase activity, aldehyde dehydrogenase (NAD…	-1.44099
5.1	fermentation.aldehyde dehydrogenase	onovi3ag0280600	Id	(at4g36250 : 550.0) Encodes a putative aldehyde dehydrogenase. The gene is not responsive to osmotic stress and is expressed constitutively at a low level in plantlets and root cultures.; aldehyde dehydrogenase 3F1 (ALDH3F1); FUNCTIONS IN: 3-chloroallyl aldehyde dehydrogenase activity, aldehyde dehydrogenase (NAD) activity; INVOLVED IN: cellular aldehyde metabolic process, oxidation reduction, me…	1.47051
5.1	fermentation.aldehyde dehydrogenase	onovi6dg0227700	Id	(gnl|cdd|37667 : 626.0) no description available & (at4g34240 : 608.0) Aldehyde dehydrogenase induced by ABA and dehydration; aldehyde dehydrogenase 3I1 (ALDH3I1); FUNCTIONS IN: 3-chloroallyl aldehyde dehydrogenase activity, aldehyde dehydrogenase (NAD) activity; INVOLVED IN: response to water deprivation, response to abscisic acid stimulus; LOCATED IN: chloroplast, plastid; EXPRESSED IN: 26 plan…	-6.7209
5.1	fermentation.aldehyde dehydrogenase	onovi3bg0056300	Id	(at3g24503 : 741.0) Arabidopsis thaliana aldehyde dehydrogenase AtALDH1a mRNA. a sinapaldehyde dehydrogenase catalyzes both the oxidation of coniferylaldehyde and sinapaldehyde forming ferulic acid and sinapic acid, respectively; aldehyde dehydrogenase 2C4 (ALDH2C4); FUNCTIONS IN: 3-chloroallyl aldehyde dehydrogenase activity, coniferyl-aldehyde dehydrogenase activity, aldehyde dehydrogenase (NAD…	-2.24399
5.1	fermentation.aldehyde dehydrogenase	onovi6ag0012900	Id	(at1g23800 : 827.0) Encodes a mitochondrial aldehyde dehydrogenase; nuclear gene for mitochondrial product.; aldehyde dehydrogenase 2B7 (ALDH2B7); FUNCTIONS IN: 3-chloroallyl aldehyde dehydrogenase activity, aldehyde dehydrogenase (NAD) activity; INVOLVED IN: oxidation reduction, metabolic process; LOCATED IN: mitochondrion; EXPRESSED IN: 13 plant structures; EXPRESSED DURING: LP.06 six leaves vi…	6.75592
5.1	fermentation.aldehyde dehydrogenase	onovi1dg0163700	Id	(at4g36250 : 634.0) Encodes a putative aldehyde dehydrogenase. The gene is not responsive to osmotic stress and is expressed constitutively at a low level in plantlets and root cultures.; aldehyde dehydrogenase 3F1 (ALDH3F1); FUNCTIONS IN: 3-chloroallyl aldehyde dehydrogenase activity, aldehyde dehydrogenase (NAD) activity; INVOLVED IN: cellular aldehyde metabolic process, oxidation reduction, me…	-2.0724
Secondary metabolites
16.7	secondary metabolism.wax	onovi2bg0221700	Id	(at5g49070 : 484.0) Encodes KCS21, a member of the 3-ketoacyl-CoA synthase family involved in the biosynthesis of VLCFA (very long chain fatty acids).; 3-ketoacyl-CoA synthase 21 (KCS21); FUNCTIONS IN: transferase activity, transferring acyl groups other than amino-acyl groups, catalytic activity, acyltransferase activity; INVOLVED IN: very long-chain fatty acid metabolic process, cuticle develop…	-6.60438
16.7	secondary metabolism.wax	onovi7cg0420900	Id	(at1g68530 : 871.0) Encodes KCS6, a member of the 3-ketoacyl-CoA synthase family involved in the biosynthesis of VLCFA (very long chain fatty acids).; 3-ketoacyl-CoA synthase 6 (KCS6); FUNCTIONS IN: transferase activity, transferring acyl groups other than amino-acyl groups, catalytic activity; INVOLVED IN: in 7 processes; LOCATED IN: endoplasmic reticulum; EXPRESSED IN: 29 plant structures; EXPR…	-1.48598
16.7	secondary metabolism.wax	onovi3cg0135300	Id	(at5g57800 : 799.0) encodes a transmembrane protein with similarity to the sterol desaturase family at the N-terminus and to the short-chain dehydrogenase/reductase family at the C-terminus. Mutant analyses indicate this protein is involved in cuticle membrane and wax biosynthesis.; ECERIFERUM 3 (CER3); FUNCTIONS IN: oxidoreductase activity, binding, iron ion binding, catalytic activity; INVOLVED…	-6.97024
16.7	secondary metabolism.wax	onovi5bg0375800	Id	(at3g51970 : 179.0) acyl-CoA sterol acyl transferase 1 (ASAT1); FUNCTIONS IN: acyltransferase activity; INVOLVED IN: biological_process unknown; LOCATED IN: endomembrane system; EXPRESSED IN: 10 plant structures; EXPRESSED DURING: 6 growth stages; CONTAINS InterPro DOMAIN/s: Wax synthase (InterPro:IPR017088); BEST Arabidopsis thaliana protein match is: MBOAT (membrane bound O-acyl transferase) fa…	-1.05995
16.7	secondary metabolism.wax	onovi1ag0435000	Id	(at1g02205 : 728.0) Expression of the CER1 gene associated with production of stem epicuticular wax and pollen fertility. Biochemical studies showed that cer1 mutants are blocked in the conversion of stem wax C30 aldehydes to C29 alkanes, and they also lack the secondary alcohols and ketones. These suggested the CER1 protein is an aldehyde decarbonylase, but the exact molecular function of this p…	1.84012
16.7	secondary metabolism.wax	onovi6cg0082100	Id	(at1g04220 : 556.0) Encodes KCS2, a member of the 3-ketoacyl-CoA synthase family involved in the biosynthesis of VLCFA (very long chain fatty acids).; 3-ketoacyl-CoA synthase 2 (KCS2); FUNCTIONS IN: fatty acid elongase activity; INVOLVED IN: response to wounding, response to osmotic stress, suberin biosynthetic process; LOCATED IN: membrane; EXPRESSED IN: 17 plant structures; EXPRESSED DURING: 6 …	-2.61758
16.7	secondary metabolism.wax	onovi2bg0157100	Id	(at1g68530 : 890.0) Encodes KCS6, a member of the 3-ketoacyl-CoA synthase family involved in the biosynthesis of VLCFA (very long chain fatty acids).; 3-ketoacyl-CoA synthase 6 (KCS6); FUNCTIONS IN: transferase activity, transferring acyl groups other than amino-acyl groups, catalytic activity; INVOLVED IN: in 7 processes; LOCATED IN: endoplasmic reticulum; EXPRESSED IN: 29 plant structures; EXPR…	-2.6125
16.7	secondary metabolism.wax	onovi2cg0316400	Id	(at5g55380 : 267.0) MBOAT (membrane bound O-acyl transferase) family protein; CONTAINS InterPro DOMAIN/s: Wax synthase (InterPro:IPR017088), Membrane bound O-acyl transferase, MBOAT (InterPro:IPR004299); BEST Arabidopsis thaliana protein match is: MBOAT (membrane bound O-acyl transferase) family protein (TAIR:AT5G55370.1); Has 1807 Blast hits to 1807 proteins in 277 species: Archae - 0; Bacteria …	-1.71807
16.1	secondary metabolism.isoprenoids	onovi7cg0176700	Id	(gnl|cdd|35718 : 1227.0) no description available & (at1g78950 : 1136.0) Terpenoid cyclases family protein; CONTAINS InterPro DOMAIN/s: Terpene synthase, conserved site (InterPro:IPR002365), Squalene cyclase (InterPro:IPR018333), Terpenoid cylases/protein prenyltransferase alpha-alpha toroid (InterPro:IPR008930), Prenyltransferase/squalene oxidase (InterPro:IPR001330); BEST Arabidopsis thaliana p…	6.77173
16.1	secondary metabolism.isoprenoids	onovi2ag0493200	Id	(gnl|cdd|35718 : 1236.0) no description available & (at1g78950 : 1131.0) Terpenoid cyclases family protein; CONTAINS InterPro DOMAIN/s: Terpene synthase, conserved site (InterPro:IPR002365), Squalene cyclase (InterPro:IPR018333), Terpenoid cylases/protein prenyltransferase alpha-alpha toroid (InterPro:IPR008930), Prenyltransferase/squalene oxidase (InterPro:IPR001330); BEST Arabidopsis thaliana p…	6.93151
16.1	secondary metabolism.isoprenoids	onovi6dg0264000	Id	(at2g26250 : 757.0) epidermis-specific, encodes KCS10, a putative 3-ketoacyl-CoA synthase. probably involved in the synthesis of long-chain lipids found in the cuticle.; 3-ketoacyl-CoA synthase 10 (KCS10); FUNCTIONS IN: transferase activity, transferring acyl groups other than amino-acyl groups, catalytic activity, acyltransferase activity; INVOLVED IN: in 8 processes; LOCATED IN: endoplasmic ret…	-2.13013
16.1	secondary metabolism.isoprenoids	onovi6ag0048600	Id	(gnl|cdd|35718 : 1208.0) no description available & (at1g78950 : 1110.0) Terpenoid cyclases family protein; CONTAINS InterPro DOMAIN/s: Terpene synthase, conserved site (InterPro:IPR002365), Squalene cyclase (InterPro:IPR018333), Terpenoid cylases/protein prenyltransferase alpha-alpha toroid (InterPro:IPR008930), Prenyltransferase/squalene oxidase (InterPro:IPR001330); BEST Arabidopsis thaliana p…	1.67309
16.1.1	secondary metabolism.isoprenoids.non-mevalonate pathway	onovi2bg0128500	Id	(gnl|cdd|29216 : 156.0) no description available & (q75gt2|mub1_orysa : 140.0) Membrane-anchored ubiquitin-fold protein 1 precursor (Membrane-anchored ub-fold protein 1) (OsMUB1) - Oryza sativa (Rice) & (at5g15460 : 139.0) membrane-anchored ubiquitin-fold protein 2 (MUB2); CONTAINS InterPro DOMAIN/s: Membrane-anchored ubiquitin-fold protein, HCG-1 (InterPro:IPR017000); BEST Arabidopsis thaliana p…	-3.04826
16.1.1.1	secondary metabolism.isoprenoids.non-mevalonate pathway.DXS	onovi1bg0397300	Id	(at4g15560 : 854.0) Encodes a protein with 1-deoxyxylulose 5-phosphate synthase activity involved in the MEP pathway. It is essential for chloroplast development in Arabidopsis; CLOROPLASTOS ALTERADOS 1 (CLA1); FUNCTIONS IN: 1-deoxy-D-xylulose-5-phosphate synthase activity; INVOLVED IN: chlorophyll biosynthetic process, response to light stimulus, isopentenyl diphosphate biosynthetic process, mev…	-5.79289
16.1.1.2	secondary metabolism.isoprenoids.non-mevalonate pathway.DXR	onovi1ag0419600	Id	(q8w250|dxr_orysa : 688.0) 1-deoxy-D-xylulose 5-phosphate reductoisomerase, chloroplast precursor (EC 1.1.1.267) (DXP reductoisomerase) (1-deoxyxylulose-5-phosphate reductoisomerase) (2-C-methyl-D-erythritol 4-phosphate synthase) - Oryza sativa (Rice) & (at5g62790 : 679.0) 1-Deoxy-d-xylulose 5-phosphate reductoisomerase (DXR) catalyzes the first committed step of the 2-C-methyl-d-erythritol 4-pho…	-1.84905
16.1.1.10	secondary metabolism.isoprenoids.non-mevalonate pathway.geranylgeranyl pyrophosphate synthase	onovi2cg0187600	Id	(at4g36810 : 86.7) Encodes a protein with geranylgeranyl pyrophosphate synthase activity involved in isoprenoid biosynthesis. The enzyme appears to be targeted to the chloroplast in epidermal cells and guard cells of leaves, and in etioplasts in roots.; geranylgeranyl pyrophosphate synthase 1 (GGPS1); FUNCTIONS IN: farnesyltranstransferase activity; INVOLVED IN: isoprenoid biosynthetic process; L…	-1.13483
16.1.1.10	secondary metabolism.isoprenoids.non-mevalonate pathway.geranylgeranyl pyrophosphate synthase	onovi2ag0055300	Id	(q94id7|ggpps_hevbr : 446.0) Geranylgeranyl pyrophosphate synthetase, chloroplast precursor (GGPP synthetase) [Includes: Dimethylallyltranstransferase (EC 2.5.1.1); Geranyltranstransferase (EC 2.5.1.10); Farnesyltranstransferase (EC 2.5.1.29)] - Hevea brasiliensis & (at4g36810 : 440.0) Encodes a protein with geranylgeranyl pyrophosphate synthase activity involved in isoprenoid biosynthesis. The e…	1.07302
16.1.1.10	secondary metabolism.isoprenoids.non-mevalonate pathway.geranylgeranyl pyrophosphate synthase	onovi5bg0079500	Id	(at4g38460 : 376.0) geranylgeranyl reductase (GGR); INVOLVED IN: isoprenoid biosynthetic process; LOCATED IN: chloroplast; EXPRESSED IN: 24 plant structures; EXPRESSED DURING: 13 growth stages; CONTAINS InterPro DOMAIN/s: Polyprenyl synthetase-related (InterPro:IPR017446), Terpenoid synthase (InterPro:IPR008949), Polyprenyl synthetase (InterPro:IPR000092); BEST Arabidopsis thaliana protein match …	1.12939
16.1.2.1	secondary metabolism.isoprenoids.mevalonate pathway.acetyl-CoA C-acyltransferase	onovi1ag0004600	Id	(at5g47720 : 595.0) Thiolase family protein; FUNCTIONS IN: transferase activity, transferring acyl groups other than amino-acyl groups, acetyl-CoA C-acetyltransferase activity, catalytic activity; INVOLVED IN: metabolic process; LOCATED IN: cellular_component unknown; EXPRESSED IN: 19 plant structures; EXPRESSED DURING: 10 growth stages; CONTAINS InterPro DOMAIN/s: Thiolase (InterPro:IPR002155), …	1.19818
16.1.3.1	secondary metabolism.isoprenoids.tocopherol biosynthesis.hydroxyphenylpyruvate dioxygenase	onovi2ag0183300	Id	(at1g06570 : 564.0) Mutation of the PDS1 locus disrupts the activity of p-hydroxyphenylpyruvate dioxygenase (HPPDase), the first committed step in the synthesis of both plastoquinone and tocopherols in plants.; phytoene desaturation 1 (PDS1); CONTAINS InterPro DOMAIN/s: 4-hydroxyphenylpyruvate dioxygenase (InterPro:IPR005956), Glyoxalase/bleomycin resistance protein/dioxygenase (InterPro:IPR00436…	1.62727
16.1.3.2	secondary metabolism.isoprenoids.tocopherol biosynthesis.homogentisate phytyltransferase	onovi1bg0051600	Id	(at2g18950 : 469.0) Encodes homogentisate phytyltransferase involved in tocopherol biosynthesis. Has impact on seed longevity and plays a role in the adaptation to low temperature stress, notably phloem loading.; homogentisate phytyltransferase 1 (HPT1); CONTAINS InterPro DOMAIN/s: UbiA prenyltransferase (InterPro:IPR000537); BEST Arabidopsis thaliana protein match is: homogentisate prenyltransfe…	1.17888
16.1.3.4	secondary metabolism.isoprenoids.tocopherol biosynthesis.tocopherol cyclase	onovi6bg0289500	Id	(at4g32770 : 671.0) Tocopherol cyclase involved in tocopherol (vitamin E)synthesis. VTE1 over-expressing plants have increased tocopherol indicating VTE1 is a major limiting factor in tocopherol synthesis. Mutants defective in this gene accumulate high amounts of zeaxanthin in conditions of high light or low temperature. Plays a role in the adaptation to low temperature stress, notably phloem loa…	1.16273
16.1.4.1	secondary metabolism.isoprenoids.carotenoids.phytoene synthase	onovi6dg0136100	Id	(p37272|psy_capan : 437.0) Phytoene synthase, chloroplast precursor (EC 2.5.1.-) - Capsicum annuum (Bell pepper) & (at5g17230 : 429.0) Encodes phytoene synthase.; PHYTOENE SYNTHASE (PSY); CONTAINS InterPro DOMAIN/s: Squalene/phytoene synthase, conserved site (InterPro:IPR019845), Terpenoid synthase (InterPro:IPR008949), Squalene/phytoene synthase (InterPro:IPR002060); Has 5365 Blast hits to 5364 …	-11.8466
16.1.4.1	secondary metabolism.isoprenoids.carotenoids.phytoene synthase	onovi2ag0184700	Id	(at5g17230 : 556.0) Encodes phytoene synthase.; PHYTOENE SYNTHASE (PSY); CONTAINS InterPro DOMAIN/s: Squalene/phytoene synthase, conserved site (InterPro:IPR019845), Terpenoid synthase (InterPro:IPR008949), Squalene/phytoene synthase (InterPro:IPR002060); Has 5365 Blast hits to 5364 proteins in 1001 species: Archae - 81; Bacteria - 2469; Metazoa - 28; Fungi - 64; Plants - 1002; Viruses - 0; Other…	1.17939
16.1.4.6	secondary metabolism.isoprenoids.carotenoids.carotenoid beta ring hydroxylase	onovi3cg0002800	Id	(at4g25700 : 376.0) Converts beta-carotene to zeaxanthin via cryptoxanthin.; beta-hydroxylase 1 (BETA-OHASE 1); FUNCTIONS IN: carotene beta-ring hydroxylase activity; INVOLVED IN: xanthophyll biosynthetic process, carotene metabolic process; LOCATED IN: endoplasmic reticulum, chloroplast; EXPRESSED IN: 21 plant structures; EXPRESSED DURING: 13 growth stages; CONTAINS InterPro DOMAIN/s: Fatty acid…	1.02277
16.1.4.6	secondary metabolism.isoprenoids.carotenoids.carotenoid beta ring hydroxylase	onovi7dg0401200	Id	(at4g25700 : 304.0) Converts beta-carotene to zeaxanthin via cryptoxanthin.; beta-hydroxylase 1 (BETA-OHASE 1); FUNCTIONS IN: carotene beta-ring hydroxylase activity; INVOLVED IN: xanthophyll biosynthetic process, carotene metabolic process; LOCATED IN: endoplasmic reticulum, chloroplast; EXPRESSED IN: 21 plant structures; EXPRESSED DURING: 13 growth stages; CONTAINS InterPro DOMAIN/s: Fatty acid…	1.06422
16.1.4.10	secondary metabolism.isoprenoids.carotenoids.carotenoid cleavage dioxygenase	onovi6bg0290400	Id	(gnl|cdd|86222 : 315.0) no description available & (at3g63520 : 225.0) Encodes a protein with 9-<i>cis</i>-epoxycarotenoid dioxygenase activity. The enzyme was shown to act on a variety of carotenoid including &#946;-carotene, lutein, zeaxanthin, and all-<i>trans</i>-violaxanthin. When those compounds are used as substrates, the major reaction product detected is a C14 dialdehyde: 4,9-dimethyldod…	-5.83103
16.1.5	secondary metabolism.isoprenoids.terpenoids	onovi5dg0349300	Id	(gnl|cdd|29478 : 447.0) no description available & (at3g25810 : 360.0) Terpenoid cyclases/Protein prenyltransferases superfamily protein; CONTAINS InterPro DOMAIN/s: Terpene synthase, metal-binding domain (InterPro:IPR005630), Terpenoid synthase (InterPro:IPR008949), Terpenoid cylases/protein prenyltransferase alpha-alpha toroid (InterPro:IPR008930), Terpene synthase-like (InterPro:IPR001906); BE…	-1.03317
16.1.5	secondary metabolism.isoprenoids.terpenoids	onovi7cg0176700	Id	(gnl|cdd|35718 : 1227.0) no description available & (at1g78950 : 1136.0) Terpenoid cyclases family protein; CONTAINS InterPro DOMAIN/s: Terpene synthase, conserved site (InterPro:IPR002365), Squalene cyclase (InterPro:IPR018333), Terpenoid cylases/protein prenyltransferase alpha-alpha toroid (InterPro:IPR008930), Prenyltransferase/squalene oxidase (InterPro:IPR001330); BEST Arabidopsis thaliana p…	6.77173
16.1.5	secondary metabolism.isoprenoids.terpenoids	onovi6ag0048600	Id	(gnl|cdd|35718 : 1208.0) no description available & (at1g78950 : 1110.0) Terpenoid cyclases family protein; CONTAINS InterPro DOMAIN/s: Terpene synthase, conserved site (InterPro:IPR002365), Squalene cyclase (InterPro:IPR018333), Terpenoid cylases/protein prenyltransferase alpha-alpha toroid (InterPro:IPR008930), Prenyltransferase/squalene oxidase (InterPro:IPR001330); BEST Arabidopsis thaliana p…	1.67309
16.1.5	secondary metabolism.isoprenoids.terpenoids	onovi2dg0604200	Id	(at1g61680 : 382.0) terpene synthase 14 (TPS14); CONTAINS InterPro DOMAIN/s: Terpene synthase, metal-binding domain (InterPro:IPR005630), Terpenoid synthase (InterPro:IPR008949), Terpenoid cylases/protein prenyltransferase alpha-alpha toroid (InterPro:IPR008930), Terpene synthase-like (InterPro:IPR001906); BEST Arabidopsis thaliana protein match is: terpene synthase 02 (TAIR:AT4G16730.1). & (gnl|…	-2.22063
16.1.5	secondary metabolism.isoprenoids.terpenoids	onovi2ag0493200	Id	(gnl|cdd|35718 : 1236.0) no description available & (at1g78950 : 1131.0) Terpenoid cyclases family protein; CONTAINS InterPro DOMAIN/s: Terpene synthase, conserved site (InterPro:IPR002365), Squalene cyclase (InterPro:IPR018333), Terpenoid cylases/protein prenyltransferase alpha-alpha toroid (InterPro:IPR008930), Prenyltransferase/squalene oxidase (InterPro:IPR001330); BEST Arabidopsis thaliana p…	6.93151
16.1.5	secondary metabolism.isoprenoids.terpenoids	onovi5bg0187800	Id	(gnl|cdd|29478 : 581.0) no description available & (at4g16740 : 440.0) Encodes an (E,E)-alpha-farnesene synthase in the Col ecotype of Arabidopsis. This enzyme can also catalyze the formation of (E)-beta-ocimene as well as trace amounts of myrcene and other related compounds in vitro. The cytosolic localization of the protein may make it favor (E,E)-alpha-farnesene biosynthesis because the precur…	-2.7269
16.1.5	secondary metabolism.isoprenoids.terpenoids	onovi1ag0236500	Id	(gnl|cdd|29478 : 499.0) no description available & (at4g16740 : 409.0) Encodes an (E,E)-alpha-farnesene synthase in the Col ecotype of Arabidopsis. This enzyme can also catalyze the formation of (E)-beta-ocimene as well as trace amounts of myrcene and other related compounds in vitro. The cytosolic localization of the protein may make it favor (E,E)-alpha-farnesene biosynthesis because the precur…	-2.45224
16.1.5	secondary metabolism.isoprenoids.terpenoids	onovi5dg0111300	Id	(gnl|cdd|29478 : 432.0) no description available & (at1g61680 : 403.0) terpene synthase 14 (TPS14); CONTAINS InterPro DOMAIN/s: Terpene synthase, metal-binding domain (InterPro:IPR005630), Terpenoid synthase (InterPro:IPR008949), Terpenoid cylases/protein prenyltransferase alpha-alpha toroid (InterPro:IPR008930), Terpene synthase-like (InterPro:IPR001906); BEST Arabidopsis thaliana protein match …	-3.32197
16.1.5	secondary metabolism.isoprenoids.terpenoids	onovi5bg0167700	Id	(gnl|cdd|29478 : 667.0) no description available & (p93665|dcs1_goshi : 548.0) (+)-delta-cadinene synthase (EC 4.2.3.13) (D-cadinene synthase) - Gossypium hirsutum (Upland cotton) & (at5g23960 : 447.0) Encodes a sesquiterpene synthase involved in generating all of the group A sesquiterpenes found in the Arabidopsis floral volatile blend. Strongly expressed in the stigma.; terpene synthase 21 (TPS…	3.87716
16.1.5	secondary metabolism.isoprenoids.terpenoids	onovi2cg0160200	Id	(gnl|cdd|29478 : 623.0) no description available & (p93665|dcs1_goshi : 521.0) (+)-delta-cadinene synthase (EC 4.2.3.13) (D-cadinene synthase) - Gossypium hirsutum (Upland cotton) & (at5g23960 : 426.0) Encodes a sesquiterpene synthase involved in generating all of the group A sesquiterpenes found in the Arabidopsis floral volatile blend. Strongly expressed in the stigma.; terpene synthase 21 (TPS…	2.9311
16.1.5	secondary metabolism.isoprenoids.terpenoids	onovi1ag0344900	Id	(gnl|cdd|29478 : 401.0) no description available & (at1g61680 : 395.0) terpene synthase 14 (TPS14); CONTAINS InterPro DOMAIN/s: Terpene synthase, metal-binding domain (InterPro:IPR005630), Terpenoid synthase (InterPro:IPR008949), Terpenoid cylases/protein prenyltransferase alpha-alpha toroid (InterPro:IPR008930), Terpene synthase-like (InterPro:IPR001906); BEST Arabidopsis thaliana protein match …	-8.72742
16.1.5	secondary metabolism.isoprenoids.terpenoids	onovi3cg0079300	Id	lifted_from_OG=OG0015181; members_with_bins=4	-5.6908
16.8.1	secondary metabolism.flavonoids.anthocyanins	onovi2bg0602400	Id	(at5g65550 : 328.0) UDP-Glycosyltransferase superfamily protein; FUNCTIONS IN: transferase activity, transferring glycosyl groups; INVOLVED IN: metabolic process; CONTAINS InterPro DOMAIN/s: UDP-glucuronosyl/UDP-glucosyltransferase (InterPro:IPR002213); BEST Arabidopsis thaliana protein match is: UDP-Glycosyltransferase superfamily protein (TAIR:AT5G49690.1); Has 1807 Blast hits to 1807 proteins …	1.80227
16.8.1	secondary metabolism.flavonoids.anthocyanins	onovi6ag0111500	Id	(at5g05600 : 534.0) 2-oxoglutarate (2OG) and Fe(II)-dependent oxygenase superfamily protein; FUNCTIONS IN: oxidoreductase activity, iron ion binding; INVOLVED IN: response to salt stress, response to karrikin; EXPRESSED IN: 15 plant structures; EXPRESSED DURING: 9 growth stages; CONTAINS InterPro DOMAIN/s: Isopenicillin N synthase (InterPro:IPR002283), Oxoglutarate/iron-dependent oxygenase (Inter…	4.43508
16.8.1	secondary metabolism.flavonoids.anthocyanins	onovi2cg0593400	Id	(at4g27570 : 470.0) UDP-Glycosyltransferase superfamily protein; FUNCTIONS IN: transferase activity, transferring glycosyl groups; INVOLVED IN: N-terminal protein myristoylation, metabolic process; LOCATED IN: cellular_component unknown; CONTAINS InterPro DOMAIN/s: UDP-glucuronosyl/UDP-glucosyltransferase (InterPro:IPR002213); BEST Arabidopsis thaliana protein match is: UDP-Glycosyltransferase su…	-5.52523
16.8.1	secondary metabolism.flavonoids.anthocyanins	onovi3ag0225400	Id	(at5g54010 : 281.0) UDP-Glycosyltransferase superfamily protein; FUNCTIONS IN: transferase activity, transferring glycosyl groups; INVOLVED IN: metabolic process; LOCATED IN: endomembrane system; EXPRESSED IN: 6 plant structures; EXPRESSED DURING: L mature pollen stage, M germinated pollen stage, 4 anthesis, petal differentiation and expansion stage; CONTAINS InterPro DOMAIN/s: UDP-glucuronosyl/U…	-3.1193
16.8.1	secondary metabolism.flavonoids.anthocyanins	onovi4cg0185700	Id	(at5g05600 : 488.0) 2-oxoglutarate (2OG) and Fe(II)-dependent oxygenase superfamily protein; FUNCTIONS IN: oxidoreductase activity, iron ion binding; INVOLVED IN: response to salt stress, response to karrikin; EXPRESSED IN: 15 plant structures; EXPRESSED DURING: 9 growth stages; CONTAINS InterPro DOMAIN/s: Isopenicillin N synthase (InterPro:IPR002283), Oxoglutarate/iron-dependent oxygenase (Inter…	8.31161
16.8.1	secondary metabolism.flavonoids.anthocyanins	onovi7ag0358700	Id	lifted_from_OG=OG0004788; members_with_bins=5	2.13667
16.8.1	secondary metabolism.flavonoids.anthocyanins	onovi1cg0399000	Id	(at2g22590 : 496.0) UDP-Glycosyltransferase superfamily protein; FUNCTIONS IN: transferase activity, transferring glycosyl groups; INVOLVED IN: metabolic process; LOCATED IN: cellular_component unknown; CONTAINS InterPro DOMAIN/s: UDP-glucuronosyl/UDP-glucosyltransferase (InterPro:IPR002213); BEST Arabidopsis thaliana protein match is: UDP-Glycosyltransferase superfamily protein (TAIR:AT5G65550.1…	2.39718
16.8.1	secondary metabolism.flavonoids.anthocyanins	onovi5cg0270800	Id	(at3g11180 : 476.0) 2-oxoglutarate (2OG) and Fe(II)-dependent oxygenase superfamily protein; FUNCTIONS IN: oxidoreductase activity, iron ion binding; INVOLVED IN: oxidation reduction; LOCATED IN: cellular_component unknown; EXPRESSED IN: inflorescence meristem, male gametophyte, flower, pollen tube; EXPRESSED DURING: L mature pollen stage, M germinated pollen stage, 4 anthesis, petal differentiat…	-6.27327
16.8.1	secondary metabolism.flavonoids.anthocyanins	onovi5cg0266100	Id	(at5g01210 : 606.0) HXXXD-type acyl-transferase family protein; FUNCTIONS IN: transferase activity, transferring acyl groups other than amino-acyl groups, transferase activity; INVOLVED IN: biological_process unknown; LOCATED IN: cellular_component unknown; EXPRESSED IN: 22 plant structures; EXPRESSED DURING: 13 growth stages; CONTAINS InterPro DOMAIN/s: Transferase (InterPro:IPR003480); BEST Ara…	-1.30135
16.8.1	secondary metabolism.flavonoids.anthocyanins	onovi2dg0368400	Id	(at2g39980 : 613.0) HXXXD-type acyl-transferase family protein; FUNCTIONS IN: transferase activity, transferring acyl groups other than amino-acyl groups, transferase activity; INVOLVED IN: response to karrikin; LOCATED IN: cellular_component unknown; EXPRESSED IN: 17 plant structures; EXPRESSED DURING: 10 growth stages; CONTAINS InterPro DOMAIN/s: Transferase (InterPro:IPR003480); BEST Arabidops…	-5.55932
16.8.1	secondary metabolism.flavonoids.anthocyanins	onovi2ag0359200	Id	(at3g11180 : 511.0) 2-oxoglutarate (2OG) and Fe(II)-dependent oxygenase superfamily protein; FUNCTIONS IN: oxidoreductase activity, iron ion binding; INVOLVED IN: oxidation reduction; LOCATED IN: cellular_component unknown; EXPRESSED IN: inflorescence meristem, male gametophyte, flower, pollen tube; EXPRESSED DURING: L mature pollen stage, M germinated pollen stage, 4 anthesis, petal differentiat…	2.61936
16.8.1.2	secondary metabolism.flavonoids.anthocyanins.anthocyanidin reductase	onovi5ag0123600	Id	(at1g61720 : 400.0) Negative regulator of flavonoid biosynthesis, mutants accumulate flavonoid pigments in their seed coat, putative oxidoreductase. It is thought that a ternary complex composed of TT2, TT8 and TTG1 is necessary for correct expression of BAN in seed endothelium.; BANYULS (BAN); FUNCTIONS IN: oxidoreductase activity, anthocyanidin reductase activity; INVOLVED IN: negative regulati…	1.49838
16.8.1.2	secondary metabolism.flavonoids.anthocyanins.anthocyanidin reductase	onovi5dg0110800	Id	(at1g61720 : 418.0) Negative regulator of flavonoid biosynthesis, mutants accumulate flavonoid pigments in their seed coat, putative oxidoreductase. It is thought that a ternary complex composed of TT2, TT8 and TTG1 is necessary for correct expression of BAN in seed endothelium.; BANYULS (BAN); FUNCTIONS IN: oxidoreductase activity, anthocyanidin reductase activity; INVOLVED IN: negative regulati…	1.56569
16.8.1.2	secondary metabolism.flavonoids.anthocyanins.anthocyanidin reductase	onovi4cg0026300	Id	(gnl|cdd|36715 : 125.0) no description available & (p14720|dfra_pethy : 109.0) Dihydroflavonol-4-reductase (EC 1.1.1.219) (DFR) (Dihydrokaempferol 4-reductase) - Petunia hybrida (Petunia) & (at2g45400 : 105.0) involved in the regulation of brassinosteroid metabolic pathway; BEN1; FUNCTIONS IN: coenzyme binding, oxidoreductase activity, acting on CH-OH group of donors, binding, catalytic activity;…	-1.8403
16.8.1.12	secondary metabolism.flavonoids.anthocyanins.anthocyanidin 3-O-glucosyltransferase	onovi1cg0399000	Id	(at2g22590 : 496.0) UDP-Glycosyltransferase superfamily protein; FUNCTIONS IN: transferase activity, transferring glycosyl groups; INVOLVED IN: metabolic process; LOCATED IN: cellular_component unknown; CONTAINS InterPro DOMAIN/s: UDP-glucuronosyl/UDP-glucosyltransferase (InterPro:IPR002213); BEST Arabidopsis thaliana protein match is: UDP-Glycosyltransferase superfamily protein (TAIR:AT5G65550.1…	2.39718
16.8.1.12	secondary metabolism.flavonoids.anthocyanins.anthocyanidin 3-O-glucosyltransferase	onovi2bg0602400	Id	(at5g65550 : 328.0) UDP-Glycosyltransferase superfamily protein; FUNCTIONS IN: transferase activity, transferring glycosyl groups; INVOLVED IN: metabolic process; CONTAINS InterPro DOMAIN/s: UDP-glucuronosyl/UDP-glucosyltransferase (InterPro:IPR002213); BEST Arabidopsis thaliana protein match is: UDP-Glycosyltransferase superfamily protein (TAIR:AT5G49690.1); Has 1807 Blast hits to 1807 proteins …	1.80227
16.8.1.21	secondary metabolism.flavonoids.anthocyanins.anthocyanin 5-aromatic acyltransferase	onovi4ag0263200	Id	(at3g29670 : 268.0) HXXXD-type acyl-transferase family protein; FUNCTIONS IN: transferase activity, transferring acyl groups other than amino-acyl groups, transferase activity; INVOLVED IN: biological_process unknown; LOCATED IN: cellular_component unknown; EXPRESSED IN: stem, inflorescence meristem, hypocotyl, flower; EXPRESSED DURING: petal differentiation and expansion stage; CONTAINS InterPro…	-2.82238
16.8.1.21	secondary metabolism.flavonoids.anthocyanins.anthocyanin 5-aromatic acyltransferase	onovi5bg0172000	Id	(at1g03940 : 233.0) HXXXD-type acyl-transferase family protein; FUNCTIONS IN: transferase activity, transferring acyl groups other than amino-acyl groups, transferase activity; INVOLVED IN: biological_process unknown; LOCATED IN: cellular_component unknown; CONTAINS InterPro DOMAIN/s: Transferase (InterPro:IPR003480); BEST Arabidopsis thaliana protein match is: HXXXD-type acyl-transferase family …	-5.438
16.8.1.21	secondary metabolism.flavonoids.anthocyanins.anthocyanin 5-aromatic acyltransferase	onovi3cg0229300	Id	(at1g03495 : 258.0) HXXXD-type acyl-transferase family protein; FUNCTIONS IN: transferase activity, transferring acyl groups other than amino-acyl groups, transferase activity; INVOLVED IN: biological_process unknown; CONTAINS InterPro DOMAIN/s: Transferase (InterPro:IPR003480); BEST Arabidopsis thaliana protein match is: HXXXD-type acyl-transferase family protein (TAIR:AT1G03940.1); Has 1920 Bla…	-3.77605
16.8.1.21	secondary metabolism.flavonoids.anthocyanins.anthocyanin 5-aromatic acyltransferase	onovi4cg0250600	Id	(at3g29590 : 253.0) At3g29590 (At5MAT) encodes a malonyl-CoA:anthocyanidin 5-O-glucoside-6""-O-malonyltransferase that is coordinately expressed with a epistatic 5-O-anthocyanidin glucosyltransferase (At4g14090). The enzyme is involved in the malonylation of anthocyanins in Arabidopsis.; AT5MAT; CONTAINS InterPro DOMAIN/s: Transferase (InterPro:IPR003480); BEST Arabidopsis thaliana protein match …	-4.08456
16.8.1.21	secondary metabolism.flavonoids.anthocyanins.anthocyanin 5-aromatic acyltransferase	onovi4cg0249500	Id	(at3g29590 : 295.0) At3g29590 (At5MAT) encodes a malonyl-CoA:anthocyanidin 5-O-glucoside-6""-O-malonyltransferase that is coordinately expressed with a epistatic 5-O-anthocyanidin glucosyltransferase (At4g14090). The enzyme is involved in the malonylation of anthocyanins in Arabidopsis.; AT5MAT; CONTAINS InterPro DOMAIN/s: Transferase (InterPro:IPR003480); BEST Arabidopsis thaliana protein match …	6.37033
16.8.1.21	secondary metabolism.flavonoids.anthocyanins.anthocyanin 5-aromatic acyltransferase	onovi3dg0201400	Id	(at1g03940 : 295.0) HXXXD-type acyl-transferase family protein; FUNCTIONS IN: transferase activity, transferring acyl groups other than amino-acyl groups, transferase activity; INVOLVED IN: biological_process unknown; LOCATED IN: cellular_component unknown; CONTAINS InterPro DOMAIN/s: Transferase (InterPro:IPR003480); BEST Arabidopsis thaliana protein match is: HXXXD-type acyl-transferase family …	-1.36684
16.8.1.21	secondary metabolism.flavonoids.anthocyanins.anthocyanin 5-aromatic acyltransferase	onovi4cg0249900	Id	(at5g39050 : 122.0) HXXXD-type acyl-transferase family protein; FUNCTIONS IN: transferase activity, transferring acyl groups other than amino-acyl groups, transferase activity; INVOLVED IN: biological_process unknown; LOCATED IN: cellular_component unknown; EXPRESSED IN: 21 plant structures; EXPRESSED DURING: 13 growth stages; CONTAINS InterPro DOMAIN/s: Transferase (InterPro:IPR003480); BEST Ara…	-5.66464
16.8.2	secondary metabolism.flavonoids.chalcones	onovi3cg0031100	Id	(q7g764|nado1_orysa : 355.0) Probable NAD(P)H-dependent oxidoreductase 1 (EC 1.1.1.-) - Oryza sativa (Rice) & (at1g59960 : 350.0) NAD(P)-linked oxidoreductase superfamily protein; FUNCTIONS IN: oxidoreductase activity; INVOLVED IN: response to salt stress; EXPRESSED IN: 21 plant structures; EXPRESSED DURING: 13 growth stages; CONTAINS InterPro DOMAIN/s: Aldo/keto reductase (InterPro:IPR001395), A…	1.03567
16.8.2	secondary metabolism.flavonoids.chalcones	onovi6dg0138700	Id	(p26690|6dcs_soybn : 456.0) NAD(P)H-dependent 6'-deoxychalcone synthase (EC 2.3.1.170) - Glycine max (Soybean) & (at1g59960 : 320.0) NAD(P)-linked oxidoreductase superfamily protein; FUNCTIONS IN: oxidoreductase activity; INVOLVED IN: response to salt stress; EXPRESSED IN: 21 plant structures; EXPRESSED DURING: 13 growth stages; CONTAINS InterPro DOMAIN/s: Aldo/keto reductase (InterPro:IPR001395)…	-4.64424
16.8.2	secondary metabolism.flavonoids.chalcones	onovi2bg0159400	Id	(p26690|6dcs_soybn : 544.0) NAD(P)H-dependent 6'-deoxychalcone synthase (EC 2.3.1.170) - Glycine max (Soybean) & (at1g59960 : 318.0) NAD(P)-linked oxidoreductase superfamily protein; FUNCTIONS IN: oxidoreductase activity; INVOLVED IN: response to salt stress; EXPRESSED IN: 21 plant structures; EXPRESSED DURING: 13 growth stages; CONTAINS InterPro DOMAIN/s: Aldo/keto reductase (InterPro:IPR001395)…	-5.24915
16.8.2	secondary metabolism.flavonoids.chalcones	onovi2bg0419600	Id	(at1g59960 : 335.0) NAD(P)-linked oxidoreductase superfamily protein; FUNCTIONS IN: oxidoreductase activity; INVOLVED IN: response to salt stress; EXPRESSED IN: 21 plant structures; EXPRESSED DURING: 13 growth stages; CONTAINS InterPro DOMAIN/s: Aldo/keto reductase (InterPro:IPR001395), Aldo/keto reductase subgroup (InterPro:IPR020471), Aldo/keto reductase, conserved site (InterPro:IPR018170); BE…	-3.08146
16.8.2	secondary metabolism.flavonoids.chalcones	onovi2dg0422800	Id	(p26690|6dcs_soybn : 343.0) NAD(P)H-dependent 6'-deoxychalcone synthase (EC 2.3.1.170) - Glycine max (Soybean) & (at1g59960 : 333.0) NAD(P)-linked oxidoreductase superfamily protein; FUNCTIONS IN: oxidoreductase activity; INVOLVED IN: response to salt stress; EXPRESSED IN: 21 plant structures; EXPRESSED DURING: 13 growth stages; CONTAINS InterPro DOMAIN/s: Aldo/keto reductase (InterPro:IPR001395)…	-1.91141
16.8.2	secondary metabolism.flavonoids.chalcones	onovi5bg0329800	Id	(at2g37770 : 446.0) NAD(P)-linked oxidoreductase superfamily protein; FUNCTIONS IN: oxidoreductase activity; INVOLVED IN: oxidation reduction; EXPRESSED IN: 12 plant structures; EXPRESSED DURING: LP.04 four leaves visible, 4 anthesis, petal differentiation and expansion stage; CONTAINS InterPro DOMAIN/s: Aldo/keto reductase (InterPro:IPR001395), Aldo/keto reductase subgroup (InterPro:IPR020471), …	-2.52209
16.8.2	secondary metabolism.flavonoids.chalcones	onovi3dg0187600	Id	(at1g53520 : 242.0) Chalcone-flavanone isomerase family protein; FUNCTIONS IN: chalcone isomerase activity, intramolecular lyase activity; INVOLVED IN: cellular amino acid derivative biosynthetic process, flavonoid biosynthetic process; LOCATED IN: chloroplast stroma, chloroplast; EXPRESSED IN: 20 plant structures; EXPRESSED DURING: 13 growth stages; CONTAINS InterPro DOMAIN/s: Chalcone isomerase…	1.40536
16.8.2	secondary metabolism.flavonoids.chalcones	onovi3ag0034400	Id	(gnl|cdd|84642 : 319.0) no description available & (gnl|cdd|36790 : 319.0) no description available & (q7g764|nado1_orysa : 312.0) Probable NAD(P)H-dependent oxidoreductase 1 (EC 1.1.1.-) - Oryza sativa (Rice) & (at1g59960 : 300.0) NAD(P)-linked oxidoreductase superfamily protein; FUNCTIONS IN: oxidoreductase activity; INVOLVED IN: response to salt stress; EXPRESSED IN: 21 plant structures; EXPRE…	2.06612
16.8.2	secondary metabolism.flavonoids.chalcones	onovi2dg0423100	Id	(p26690|6dcs_soybn : 344.0) NAD(P)H-dependent 6'-deoxychalcone synthase (EC 2.3.1.170) - Glycine max (Soybean) & (at1g59960 : 333.0) NAD(P)-linked oxidoreductase superfamily protein; FUNCTIONS IN: oxidoreductase activity; INVOLVED IN: response to salt stress; EXPRESSED IN: 21 plant structures; EXPRESSED DURING: 13 growth stages; CONTAINS InterPro DOMAIN/s: Aldo/keto reductase (InterPro:IPR001395)…	-3.82429
16.8.2.1	secondary metabolism.flavonoids.chalcones.naringenin-chalcone synthase	onovi2dg0012300	Id	(p30075|chs4_medsa : 777.0) Chalcone synthase 4 (EC 2.3.1.74) (Naringenin-chalcone synthase 4) (CHS12-1) - Medicago sativa (Alfalfa) & (at5g13930 : 669.0) Encodes chalcone synthase (CHS), a key enzyme involved in the biosynthesis of flavonoids. Required for the accumulation of purple anthocyanins in leaves and stems. Also involved in the regulation of auxin transport and the modulation of root gr…	-2.41362
16.8.2.1	secondary metabolism.flavonoids.chalcones.naringenin-chalcone synthase	onovi6cg0146700	Id	(p51081|chsa_pea : 756.0) Chalcone synthase 1A (EC 2.3.1.74) (Naringenin-chalcone synthase 1A) - Pisum sativum (Garden pea) & (at5g13930 : 691.0) Encodes chalcone synthase (CHS), a key enzyme involved in the biosynthesis of flavonoids. Required for the accumulation of purple anthocyanins in leaves and stems. Also involved in the regulation of auxin transport and the modulation of root gravitropis…	-3.91144
16.8.2.1	secondary metabolism.flavonoids.chalcones.naringenin-chalcone synthase	onovi4ag0132700	Id	(p51075|chsy_betve : 690.0) Chalcone synthase (EC 2.3.1.74) (Naringenin-chalcone synthase) - Betula verrucosa (White birch) (Betula pendula) & (at5g13930 : 665.0) Encodes chalcone synthase (CHS), a key enzyme involved in the biosynthesis of flavonoids. Required for the accumulation of purple anthocyanins in leaves and stems. Also involved in the regulation of auxin transport and the modulation of…	1.728
16.8.2.2	secondary metabolism.flavonoids.chalcones.chalcone isomerase	onovi7cg0437200	Id	(p28012|cfi1_medsa : 338.0) Chalcone--flavonone isomerase 1 (EC 5.5.1.6) (Chalcone isomerase 1) - Medicago sativa (Alfalfa) & (gnl|cdd|66148 : 312.0) no description available & (at3g55120 : 203.0) Catalyzes the conversion of chalcones into flavanones. Required for the accumulation of purple anthocyanins in leaves and stems.; TRANSPARENT TESTA 5 (TT5); FUNCTIONS IN: chalcone isomerase activity; IN…	-4.18621
16.8.2.2	secondary metabolism.flavonoids.chalcones.chalcone isomerase	onovi7cg0437300	Id	(gnl|cdd|66148 : 292.0) no description available & (p28012|cfi1_medsa : 254.0) Chalcone--flavonone isomerase 1 (EC 5.5.1.6) (Chalcone isomerase 1) - Medicago sativa (Alfalfa) & (at3g55120 : 178.0) Catalyzes the conversion of chalcones into flavanones. Required for the accumulation of purple anthocyanins in leaves and stems.; TRANSPARENT TESTA 5 (TT5); FUNCTIONS IN: chalcone isomerase activity; IN…	6.15674
16.8.3	secondary metabolism.flavonoids.dihydroflavonols	onovi6bg0051000	Id	(at1g17020 : 368.0) Encodes a novel member of the Fe(II)/ascorbate oxidase gene family; senescence-related gene.; senescence-related gene 1 (SRG1); CONTAINS InterPro DOMAIN/s: Oxoglutarate/iron-dependent oxygenase (InterPro:IPR005123); BEST Arabidopsis thaliana protein match is: 2-oxoglutarate (2OG) and Fe(II)-dependent oxygenase superfamily protein (TAIR:AT1G17010.1); Has 8560 Blast hits to 8517…	-3.54431
16.8.3	secondary metabolism.flavonoids.dihydroflavonols	onovi1bg0169800	Id	(at2g18570 : 418.0) UDP-Glycosyltransferase superfamily protein; FUNCTIONS IN: transferase activity, transferring glycosyl groups; INVOLVED IN: metabolic process; LOCATED IN: cellular_component unknown; CONTAINS InterPro DOMAIN/s: UDP-glucuronosyl/UDP-glucosyltransferase (InterPro:IPR002213); BEST Arabidopsis thaliana protein match is: UDP-Glycosyltransferase superfamily protein (TAIR:AT2G18560.1…	2.01946
16.8.3	secondary metabolism.flavonoids.dihydroflavonols	onovi5dg0065100	Id	(at1g17020 : 387.0) Encodes a novel member of the Fe(II)/ascorbate oxidase gene family; senescence-related gene.; senescence-related gene 1 (SRG1); CONTAINS InterPro DOMAIN/s: Oxoglutarate/iron-dependent oxygenase (InterPro:IPR005123); BEST Arabidopsis thaliana protein match is: 2-oxoglutarate (2OG) and Fe(II)-dependent oxygenase superfamily protein (TAIR:AT1G17010.1); Has 8560 Blast hits to 8517…	1.0064
16.8.3	secondary metabolism.flavonoids.dihydroflavonols	onovi6ag0219000	Id	(at5g24530 : 516.0) Encodes a putative 2OG-Fe(II) oxygenase that is defense-associated but required for susceptibility to downy mildew.; DOWNY MILDEW RESISTANT 6 (DMR6); FUNCTIONS IN: oxidoreductase activity, acting on paired donors, with incorporation or reduction of molecular oxygen, 2-oxoglutarate as one donor, and incorporation of one atom each of oxygen into both donors, oxidoreductase activ…	-2.6467
16.8.3	secondary metabolism.flavonoids.dihydroflavonols	onovi3bg0188800	Id	(at1g17020 : 420.0) Encodes a novel member of the Fe(II)/ascorbate oxidase gene family; senescence-related gene.; senescence-related gene 1 (SRG1); CONTAINS InterPro DOMAIN/s: Oxoglutarate/iron-dependent oxygenase (InterPro:IPR005123); BEST Arabidopsis thaliana protein match is: 2-oxoglutarate (2OG) and Fe(II)-dependent oxygenase superfamily protein (TAIR:AT1G17010.1); Has 8560 Blast hits to 8517…	1.59615
16.8.3	secondary metabolism.flavonoids.dihydroflavonols	onovi7bg0025300	Id	(p56725|zox_phavu : 547.0) Zeatin O-xylosyltransferase (EC 2.4.2.40) (Zeatin O-beta-D-xylosyltransferase) - Phaseolus vulgaris (Kidney bean) (French bean) & (at2g36770 : 164.0) UDP-Glycosyltransferase superfamily protein; FUNCTIONS IN: transferase activity, transferring hexosyl groups, UDP-glycosyltransferase activity, transferase activity, transferring glycosyl groups; INVOLVED IN: metabolic pro…	-1.0406
16.8.3	secondary metabolism.flavonoids.dihydroflavonols	onovi2bg0272200	Id	(at1g17020 : 142.0) Encodes a novel member of the Fe(II)/ascorbate oxidase gene family; senescence-related gene.; senescence-related gene 1 (SRG1); CONTAINS InterPro DOMAIN/s: Oxoglutarate/iron-dependent oxygenase (InterPro:IPR005123); BEST Arabidopsis thaliana protein match is: 2-oxoglutarate (2OG) and Fe(II)-dependent oxygenase superfamily protein (TAIR:AT1G17010.1); Has 8560 Blast hits to 8517…	-1.31059
16.8.3	secondary metabolism.flavonoids.dihydroflavonols	onovi6ag0050800	Id	(at1g17020 : 381.0) Encodes a novel member of the Fe(II)/ascorbate oxidase gene family; senescence-related gene.; senescence-related gene 1 (SRG1); CONTAINS InterPro DOMAIN/s: Oxoglutarate/iron-dependent oxygenase (InterPro:IPR005123); BEST Arabidopsis thaliana protein match is: 2-oxoglutarate (2OG) and Fe(II)-dependent oxygenase superfamily protein (TAIR:AT1G17010.1); Has 8560 Blast hits to 8517…	-2.74262
16.8.3	secondary metabolism.flavonoids.dihydroflavonols	onovi4cg0286900	Id	(at4g01070 : 453.0) the glycosyltransferase (UGT72B1) is involved in metabolizing xenobiotica (chloroaniline and chlorophenole). Comparison between wild type and knock-out mutant demonstrates the central role of this gene for metabolizing chloroaniline but significantly less for chlorophenole. The glucosyltransferase preferred UDP-xylose over UDP-glucose indicating its (additional) functioning as…	-4.01157
16.8.3	secondary metabolism.flavonoids.dihydroflavonols	onovi6cg0041600	Id	(at4g01070 : 514.0) the glycosyltransferase (UGT72B1) is involved in metabolizing xenobiotica (chloroaniline and chlorophenole). Comparison between wild type and knock-out mutant demonstrates the central role of this gene for metabolizing chloroaniline but significantly less for chlorophenole. The glucosyltransferase preferred UDP-xylose over UDP-glucose indicating its (additional) functioning as…	-1.12031
16.8.3	secondary metabolism.flavonoids.dihydroflavonols	onovi1ag0437200	Id	(at4g01070 : 457.0) the glycosyltransferase (UGT72B1) is involved in metabolizing xenobiotica (chloroaniline and chlorophenole). Comparison between wild type and knock-out mutant demonstrates the central role of this gene for metabolizing chloroaniline but significantly less for chlorophenole. The glucosyltransferase preferred UDP-xylose over UDP-glucose indicating its (additional) functioning as…	-2.48449
16.8.3	secondary metabolism.flavonoids.dihydroflavonols	onovi6bg0049200	Id	(at1g17020 : 377.0) Encodes a novel member of the Fe(II)/ascorbate oxidase gene family; senescence-related gene.; senescence-related gene 1 (SRG1); CONTAINS InterPro DOMAIN/s: Oxoglutarate/iron-dependent oxygenase (InterPro:IPR005123); BEST Arabidopsis thaliana protein match is: 2-oxoglutarate (2OG) and Fe(II)-dependent oxygenase superfamily protein (TAIR:AT1G17010.1); Has 8560 Blast hits to 8517…	1.48995
16.8.3	secondary metabolism.flavonoids.dihydroflavonols	onovi1dg0417500	Id	(at4g01070 : 393.0) the glycosyltransferase (UGT72B1) is involved in metabolizing xenobiotica (chloroaniline and chlorophenole). Comparison between wild type and knock-out mutant demonstrates the central role of this gene for metabolizing chloroaniline but significantly less for chlorophenole. The glucosyltransferase preferred UDP-xylose over UDP-glucose indicating its (additional) functioning as…	7.88909
16.8.3	secondary metabolism.flavonoids.dihydroflavonols	onovi7dg0287300	Id	(gnl|cdd|35365 : 282.0) no description available & (at5g24530 : 249.0) Encodes a putative 2OG-Fe(II) oxygenase that is defense-associated but required for susceptibility to downy mildew.; DOWNY MILDEW RESISTANT 6 (DMR6); FUNCTIONS IN: oxidoreductase activity, acting on paired donors, with incorporation or reduction of molecular oxygen, 2-oxoglutarate as one donor, and incorporation of one atom ea…	-4.11243
16.8.3	secondary metabolism.flavonoids.dihydroflavonols	onovi1cg0443400	Id	(at4g01070 : 418.0) the glycosyltransferase (UGT72B1) is involved in metabolizing xenobiotica (chloroaniline and chlorophenole). Comparison between wild type and knock-out mutant demonstrates the central role of this gene for metabolizing chloroaniline but significantly less for chlorophenole. The glucosyltransferase preferred UDP-xylose over UDP-glucose indicating its (additional) functioning as…	-7.39508
16.8.3	secondary metabolism.flavonoids.dihydroflavonols	onovi7ag0358700	Id	(q43716|ufog_pethy : 493.0) Anthocyanidin 3-O-glucosyltransferase (EC 2.4.1.115) (Flavonol 3-O-glucosyltransferase) (UDP-glucose flavonoid 3-O-glucosyltransferase) (Anthocyanin rhamnosyl transferase) - Petunia hybrida (Petunia) & (at5g54010 : 280.0) UDP-Glycosyltransferase superfamily protein; FUNCTIONS IN: transferase activity, transferring glycosyl groups; INVOLVED IN: metabolic process; LOCATE…	2.13667
16.8.3	secondary metabolism.flavonoids.dihydroflavonols	onovi1ag0437200	Id	(at4g01070 : 457.0) the glycosyltransferase (UGT72B1) is involved in metabolizing xenobiotica (chloroaniline and chlorophenole). Comparison between wild type and knock-out mutant demonstrates the central role of this gene for metabolizing chloroaniline but significantly less for chlorophenole. The glucosyltransferase preferred UDP-xylose over UDP-glucose indicating its (additional) functioning as…	-2.48449
16.8.3	secondary metabolism.flavonoids.dihydroflavonols	onovi7bg0082700	Id	(at1g17020 : 360.0) Encodes a novel member of the Fe(II)/ascorbate oxidase gene family; senescence-related gene.; senescence-related gene 1 (SRG1); CONTAINS InterPro DOMAIN/s: Oxoglutarate/iron-dependent oxygenase (InterPro:IPR005123); BEST Arabidopsis thaliana protein match is: 2-oxoglutarate (2OG) and Fe(II)-dependent oxygenase superfamily protein (TAIR:AT1G17010.1); Has 8560 Blast hits to 8517…	-1.8104
16.8.3	secondary metabolism.flavonoids.dihydroflavonols	onovi4bg0336200	Id	(at4g01070 : 398.0) the glycosyltransferase (UGT72B1) is involved in metabolizing xenobiotica (chloroaniline and chlorophenole). Comparison between wild type and knock-out mutant demonstrates the central role of this gene for metabolizing chloroaniline but significantly less for chlorophenole. The glucosyltransferase preferred UDP-xylose over UDP-glucose indicating its (additional) functioning as…	-6.25874
16.8.3	secondary metabolism.flavonoids.dihydroflavonols	onovi3ag0225400	Id	(at5g54010 : 281.0) UDP-Glycosyltransferase superfamily protein; FUNCTIONS IN: transferase activity, transferring glycosyl groups; INVOLVED IN: metabolic process; LOCATED IN: endomembrane system; EXPRESSED IN: 6 plant structures; EXPRESSED DURING: L mature pollen stage, M germinated pollen stage, 4 anthesis, petal differentiation and expansion stage; CONTAINS InterPro DOMAIN/s: UDP-glucuronosyl/U…	-3.1193
16.8.3	secondary metabolism.flavonoids.dihydroflavonols	onovi4dg0318800	Id	(at4g01070 : 391.0) the glycosyltransferase (UGT72B1) is involved in metabolizing xenobiotica (chloroaniline and chlorophenole). Comparison between wild type and knock-out mutant demonstrates the central role of this gene for metabolizing chloroaniline but significantly less for chlorophenole. The glucosyltransferase preferred UDP-xylose over UDP-glucose indicating its (additional) functioning as…	-7.05207
16.8.3	secondary metabolism.flavonoids.dihydroflavonols	onovi4dg0314000	Id	(at4g01070 : 353.0) the glycosyltransferase (UGT72B1) is involved in metabolizing xenobiotica (chloroaniline and chlorophenole). Comparison between wild type and knock-out mutant demonstrates the central role of this gene for metabolizing chloroaniline but significantly less for chlorophenole. The glucosyltransferase preferred UDP-xylose over UDP-glucose indicating its (additional) functioning as…	2.62217
16.8.3	secondary metabolism.flavonoids.dihydroflavonols	onovi2bg0475600	Id	(gnl|cdd|35365 : 288.0) no description available & (at2g36690 : 247.0) 2-oxoglutarate (2OG) and Fe(II)-dependent oxygenase superfamily protein; FUNCTIONS IN: oxidoreductase activity, acting on paired donors, with incorporation or reduction of molecular oxygen, 2-oxoglutarate as one donor, and incorporation of one atom each of oxygen into both donors, oxidoreductase activity; INVOLVED IN: biosynth…	-3.38169
16.8.3	secondary metabolism.flavonoids.dihydroflavonols	onovi5dg0364300	Id	(at4g01070 : 513.0) the glycosyltransferase (UGT72B1) is involved in metabolizing xenobiotica (chloroaniline and chlorophenole). Comparison between wild type and knock-out mutant demonstrates the central role of this gene for metabolizing chloroaniline but significantly less for chlorophenole. The glucosyltransferase preferred UDP-xylose over UDP-glucose indicating its (additional) functioning as…	-2.11272
16.8.3	secondary metabolism.flavonoids.dihydroflavonols	onovi4dg0227200	Id	(gnl|cdd|35365 : 301.0) no description available & (at3g21420 : 291.0) 2-oxoglutarate (2OG) and Fe(II)-dependent oxygenase superfamily protein; FUNCTIONS IN: oxidoreductase activity; INVOLVED IN: metabolic process; LOCATED IN: cellular_component unknown; EXPRESSED IN: 16 plant structures; EXPRESSED DURING: 8 growth stages; CONTAINS InterPro DOMAIN/s: Oxoglutarate/iron-dependent oxygenase (InterPr…	-10.1861
16.8.3	secondary metabolism.flavonoids.dihydroflavonols	onovi2cg0593400	Id	(at4g27570 : 470.0) UDP-Glycosyltransferase superfamily protein; FUNCTIONS IN: transferase activity, transferring glycosyl groups; INVOLVED IN: N-terminal protein myristoylation, metabolic process; LOCATED IN: cellular_component unknown; CONTAINS InterPro DOMAIN/s: UDP-glucuronosyl/UDP-glucosyltransferase (InterPro:IPR002213); BEST Arabidopsis thaliana protein match is: UDP-Glycosyltransferase su…	-5.52523
16.8.3	secondary metabolism.flavonoids.dihydroflavonols	onovi2cg0510700	Id	(at1g07250 : 425.0) UDP-glucosyl transferase 71C4 (UGT71C4); FUNCTIONS IN: quercetin 3-O-glucosyltransferase activity, quercetin 7-O-glucosyltransferase activity, UDP-glucosyltransferase activity, transferase activity, transferring glycosyl groups; INVOLVED IN: metabolic process; LOCATED IN: cellular_component unknown; EXPRESSED IN: 22 plant structures; EXPRESSED DURING: 13 growth stages; CONTAIN…	1.36623
16.8.3	secondary metabolism.flavonoids.dihydroflavonols	onovi4cg0294900	Id	(at1g01420 : 250.0) UDP-glucosyl transferase 72B3 (UGT72B3); FUNCTIONS IN: quercetin 3-O-glucosyltransferase activity, UDP-glycosyltransferase activity, transferase activity, transferring glycosyl groups; INVOLVED IN: metabolic process; LOCATED IN: cellular_component unknown; EXPRESSED IN: 11 plant structures; EXPRESSED DURING: LP.04 four leaves visible, petal differentiation and expansion stage;…	-2.35982
16.8.3.1	secondary metabolism.flavonoids.dihydroflavonols.dihydroflavonol 4-reductase	onovi4ag0187300	Id	(at2g45400 : 315.0) involved in the regulation of brassinosteroid metabolic pathway; BEN1; FUNCTIONS IN: coenzyme binding, oxidoreductase activity, acting on CH-OH group of donors, binding, catalytic activity; INVOLVED IN: regulation of brassinosteroid biosynthetic process, brassinosteroid metabolic process, response to light intensity, flavonoid biosynthetic process; LOCATED IN: cytoplasm; EXPRE…	-6.02788
16.8.3.1	secondary metabolism.flavonoids.dihydroflavonols.dihydroflavonol 4-reductase	onovi4cg0026300	Id	(gnl|cdd|36715 : 125.0) no description available & (p14720|dfra_pethy : 109.0) Dihydroflavonol-4-reductase (EC 1.1.1.219) (DFR) (Dihydrokaempferol 4-reductase) - Petunia hybrida (Petunia) & (at2g45400 : 105.0) involved in the regulation of brassinosteroid metabolic pathway; BEN1; FUNCTIONS IN: coenzyme binding, oxidoreductase activity, acting on CH-OH group of donors, binding, catalytic activity;…	-1.8403
16.8.3.1	secondary metabolism.flavonoids.dihydroflavonols.dihydroflavonol 4-reductase	onovi4ag0185500	Id	(gnl|cdd|36715 : 337.0) no description available & (at2g45400 : 328.0) involved in the regulation of brassinosteroid metabolic pathway; BEN1; FUNCTIONS IN: coenzyme binding, oxidoreductase activity, acting on CH-OH group of donors, binding, catalytic activity; INVOLVED IN: regulation of brassinosteroid biosynthetic process, brassinosteroid metabolic process, response to light intensity, flavonoid…	1.29655
16.8.3.3	secondary metabolism.flavonoids.dihydroflavonols.flavonoid 3''-monooxygenase	onovi2bg0312200	Id	lifted_from_OG=OG0007768; members_with_bins=4	3.35512
16.8.3.3	secondary metabolism.flavonoids.dihydroflavonols.flavonoid 3''-monooxygenase	onovi2ag0311700	Id	lifted_from_OG=OG0013810; members_with_bins=4	1.0698
16.8.3.3	secondary metabolism.flavonoids.dihydroflavonols.flavonoid 3''-monooxygenase	onovi5dg0045200	Id	(gnl|cdd|35378 : 491.0) no description available & (o48923|c71da_soybn : 387.0) Cytochrome P450 71D10 (EC 1.14.-.-) - Glycine max (Soybean) & (at5g07990 : 385.0) Required for flavonoid 3' hydroxylase activity.; TRANSPARENT TESTA 7 (TT7); CONTAINS InterPro DOMAIN/s: Cytochrome P450 (InterPro:IPR001128), Cytochrome P450, E-class, group I (InterPro:IPR002401), Cytochrome P450, conserved site (InterP…	-2.69997
16.8.3.3	secondary metabolism.flavonoids.dihydroflavonols.flavonoid 3''-monooxygenase	onovi1cg0251100	Id	(gnl|cdd|35378 : 480.0) no description available & (at5g07990 : 414.0) Required for flavonoid 3' hydroxylase activity.; TRANSPARENT TESTA 7 (TT7); CONTAINS InterPro DOMAIN/s: Cytochrome P450 (InterPro:IPR001128), Cytochrome P450, E-class, group I (InterPro:IPR002401), Cytochrome P450, conserved site (InterPro:IPR017972); BEST Arabidopsis thaliana protein match is: cytochrome P450, family 706, sub…	-2.59519
16.8.3.3	secondary metabolism.flavonoids.dihydroflavonols.flavonoid 3''-monooxygenase	onovi3dg0051500	Id	(gnl|cdd|35378 : 477.0) no description available & (at3g48310 : 358.0) putative cytochrome P450; ""cytochrome P450, family 71, subfamily A, polypeptide 22"" (CYP71A22); FUNCTIONS IN: electron carrier activity, monooxygenase activity, iron ion binding, oxygen binding, heme binding; INVOLVED IN: oxidation reduction; LOCATED IN: cellular_component unknown; CONTAINS InterPro DOMAIN/s: Cytochrome P450…	-2.84623
16.8.3.3	secondary metabolism.flavonoids.dihydroflavonols.flavonoid 3''-monooxygenase	onovi2bg0273600	Id	(q9sbq9|f3ph_pethy : 674.0) Flavonoid 3'-monooxygenase (EC 1.14.13.21) (Flavonoid 3'-hydroxylase) (Cytochrome P450 75B2) - Petunia hybrida (Petunia) & (at5g07990 : 666.0) Required for flavonoid 3' hydroxylase activity.; TRANSPARENT TESTA 7 (TT7); CONTAINS InterPro DOMAIN/s: Cytochrome P450 (InterPro:IPR001128), Cytochrome P450, E-class, group I (InterPro:IPR002401), Cytochrome P450, conserved sit…	1.39
16.8.4	secondary metabolism.flavonoids.flavonols	onovi1dg0146800	Id	(at3g50210 : 496.0) 2-oxoglutarate (2OG) and Fe(II)-dependent oxygenase superfamily protein; FUNCTIONS IN: oxidoreductase activity, iron ion binding; INVOLVED IN: aging, cellular response to starvation; EXPRESSED IN: 22 plant structures; EXPRESSED DURING: 13 growth stages; CONTAINS InterPro DOMAIN/s: Isopenicillin N synthase (InterPro:IPR002283), Oxoglutarate/iron-dependent oxygenase (InterPro:IP…	2.10982
16.8.4	secondary metabolism.flavonoids.flavonols	onovi6bg0051000	Id	(at1g17020 : 368.0) Encodes a novel member of the Fe(II)/ascorbate oxidase gene family; senescence-related gene.; senescence-related gene 1 (SRG1); CONTAINS InterPro DOMAIN/s: Oxoglutarate/iron-dependent oxygenase (InterPro:IPR005123); BEST Arabidopsis thaliana protein match is: 2-oxoglutarate (2OG) and Fe(II)-dependent oxygenase superfamily protein (TAIR:AT1G17010.1); Has 8560 Blast hits to 8517…	-3.54431
16.8.4	secondary metabolism.flavonoids.flavonols	onovi7bg0025300	Id	(p56725|zox_phavu : 547.0) Zeatin O-xylosyltransferase (EC 2.4.2.40) (Zeatin O-beta-D-xylosyltransferase) - Phaseolus vulgaris (Kidney bean) (French bean) & (at2g36770 : 164.0) UDP-Glycosyltransferase superfamily protein; FUNCTIONS IN: transferase activity, transferring hexosyl groups, UDP-glycosyltransferase activity, transferase activity, transferring glycosyl groups; INVOLVED IN: metabolic pro…	-1.0406
16.8.4	secondary metabolism.flavonoids.flavonols	onovi3ag0197100	Id	(at1g17020 : 456.0) Encodes a novel member of the Fe(II)/ascorbate oxidase gene family; senescence-related gene.; senescence-related gene 1 (SRG1); CONTAINS InterPro DOMAIN/s: Oxoglutarate/iron-dependent oxygenase (InterPro:IPR005123); BEST Arabidopsis thaliana protein match is: 2-oxoglutarate (2OG) and Fe(II)-dependent oxygenase superfamily protein (TAIR:AT1G17010.1); Has 8560 Blast hits to 8517…	-3.14292
16.8.4	secondary metabolism.flavonoids.flavonols	onovi4dg0065900	Id	(at2g36800 : 164.0) Encodes a DON-Glucosyltransferase. The UGT73C5 glucosylates both brassinolide and castasterone in the 23-O position. The enzyme is presumably involved in the homeostasis of those steroid hormones hence regulating BR activity. Transgenic plants overexpressing UGT73C5 show a typical BR-deficient phenotype.; don-glucosyltransferase 1 (DOGT1); CONTAINS InterPro DOMAIN/s: UDP-glucu…	-5.1713
16.8.4	secondary metabolism.flavonoids.flavonols	onovi2cg0090000	Id	(at2g36780 : 180.0) UDP-Glycosyltransferase superfamily protein; FUNCTIONS IN: UDP-glycosyltransferase activity, transferase activity, transferring glycosyl groups; INVOLVED IN: metabolic process; LOCATED IN: cellular_component unknown; CONTAINS InterPro DOMAIN/s: UDP-glucuronosyl/UDP-glucosyltransferase (InterPro:IPR002213); BEST Arabidopsis thaliana protein match is: UDP-Glycosyltransferase sup…	1.03194
16.8.4	secondary metabolism.flavonoids.flavonols	onovi4dg0065800	Id	(at2g36750 : 338.0) UDP-glucosyl transferase 73C1 (UGT73C1); CONTAINS InterPro DOMAIN/s: UDP-glucuronosyl/UDP-glucosyltransferase (InterPro:IPR002213); BEST Arabidopsis thaliana protein match is: don-glucosyltransferase 1 (TAIR:AT2G36800.1); Has 7705 Blast hits to 7611 proteins in 415 species: Archae - 0; Bacteria - 205; Metazoa - 2197; Fungi - 31; Plants - 5129; Viruses - 79; Other Eukaryotes - …	-3.82075
16.8.4	secondary metabolism.flavonoids.flavonols	onovi6bg0049200	Id	(at1g17020 : 377.0) Encodes a novel member of the Fe(II)/ascorbate oxidase gene family; senescence-related gene.; senescence-related gene 1 (SRG1); CONTAINS InterPro DOMAIN/s: Oxoglutarate/iron-dependent oxygenase (InterPro:IPR005123); BEST Arabidopsis thaliana protein match is: 2-oxoglutarate (2OG) and Fe(II)-dependent oxygenase superfamily protein (TAIR:AT1G17010.1); Has 8560 Blast hits to 8517…	1.48995
16.8.4	secondary metabolism.flavonoids.flavonols	onovi6cg0120200	Id	(at2g36750 : 478.0) UDP-glucosyl transferase 73C1 (UGT73C1); CONTAINS InterPro DOMAIN/s: UDP-glucuronosyl/UDP-glucosyltransferase (InterPro:IPR002213); BEST Arabidopsis thaliana protein match is: don-glucosyltransferase 1 (TAIR:AT2G36800.1); Has 7705 Blast hits to 7611 proteins in 415 species: Archae - 0; Bacteria - 205; Metazoa - 2197; Fungi - 31; Plants - 5129; Viruses - 79; Other Eukaryotes - …	-3.80585
16.8.4	secondary metabolism.flavonoids.flavonols	onovi5dg0065100	Id	(at1g17020 : 387.0) Encodes a novel member of the Fe(II)/ascorbate oxidase gene family; senescence-related gene.; senescence-related gene 1 (SRG1); CONTAINS InterPro DOMAIN/s: Oxoglutarate/iron-dependent oxygenase (InterPro:IPR005123); BEST Arabidopsis thaliana protein match is: 2-oxoglutarate (2OG) and Fe(II)-dependent oxygenase superfamily protein (TAIR:AT1G17010.1); Has 8560 Blast hits to 8517…	1.0064
16.8.4	secondary metabolism.flavonoids.flavonols	onovi4dg0065400	Id	(at2g36800 : 266.0) Encodes a DON-Glucosyltransferase. The UGT73C5 glucosylates both brassinolide and castasterone in the 23-O position. The enzyme is presumably involved in the homeostasis of those steroid hormones hence regulating BR activity. Transgenic plants overexpressing UGT73C5 show a typical BR-deficient phenotype.; don-glucosyltransferase 1 (DOGT1); CONTAINS InterPro DOMAIN/s: UDP-glucu…	-2.66956
16.8.4	secondary metabolism.flavonoids.flavonols	onovi7bg0082700	Id	(at1g17020 : 360.0) Encodes a novel member of the Fe(II)/ascorbate oxidase gene family; senescence-related gene.; senescence-related gene 1 (SRG1); CONTAINS InterPro DOMAIN/s: Oxoglutarate/iron-dependent oxygenase (InterPro:IPR005123); BEST Arabidopsis thaliana protein match is: 2-oxoglutarate (2OG) and Fe(II)-dependent oxygenase superfamily protein (TAIR:AT1G17010.1); Has 8560 Blast hits to 8517…	-1.8104
16.8.4	secondary metabolism.flavonoids.flavonols	onovi2bg0272200	Id	(at1g17020 : 142.0) Encodes a novel member of the Fe(II)/ascorbate oxidase gene family; senescence-related gene.; senescence-related gene 1 (SRG1); CONTAINS InterPro DOMAIN/s: Oxoglutarate/iron-dependent oxygenase (InterPro:IPR005123); BEST Arabidopsis thaliana protein match is: 2-oxoglutarate (2OG) and Fe(II)-dependent oxygenase superfamily protein (TAIR:AT1G17010.1); Has 8560 Blast hits to 8517…	-1.31059
16.8.4	secondary metabolism.flavonoids.flavonols	onovi4dg0227200	Id	(gnl|cdd|35365 : 301.0) no description available & (at3g21420 : 291.0) 2-oxoglutarate (2OG) and Fe(II)-dependent oxygenase superfamily protein; FUNCTIONS IN: oxidoreductase activity; INVOLVED IN: metabolic process; LOCATED IN: cellular_component unknown; EXPRESSED IN: 16 plant structures; EXPRESSED DURING: 8 growth stages; CONTAINS InterPro DOMAIN/s: Oxoglutarate/iron-dependent oxygenase (InterPr…	-10.1861
16.8.4	secondary metabolism.flavonoids.flavonols	onovi4dg0297300	Id	lifted_from_OG=OG0001410; members_with_bins=10	-1.27829
16.8.4	secondary metabolism.flavonoids.flavonols	onovi6ag0050800	Id	(at1g17020 : 381.0) Encodes a novel member of the Fe(II)/ascorbate oxidase gene family; senescence-related gene.; senescence-related gene 1 (SRG1); CONTAINS InterPro DOMAIN/s: Oxoglutarate/iron-dependent oxygenase (InterPro:IPR005123); BEST Arabidopsis thaliana protein match is: 2-oxoglutarate (2OG) and Fe(II)-dependent oxygenase superfamily protein (TAIR:AT1G17010.1); Has 8560 Blast hits to 8517…	-2.74262
16.8.4	secondary metabolism.flavonoids.flavonols	onovi2bg0116000	Id	(at2g15480 : 339.0) UDP-glucosyl transferase 73B5 (UGT73B5); FUNCTIONS IN: quercetin 3-O-glucosyltransferase activity, UDP-glycosyltransferase activity, UDP-glucosyltransferase activity, transferase activity, transferring glycosyl groups; INVOLVED IN: response to other organism; LOCATED IN: endomembrane system; EXPRESSED IN: 9 plant structures; EXPRESSED DURING: L mature pollen stage, M germinate…	1.78747
16.8.4	secondary metabolism.flavonoids.flavonols	onovi3bg0188800	Id	(at1g17020 : 420.0) Encodes a novel member of the Fe(II)/ascorbate oxidase gene family; senescence-related gene.; senescence-related gene 1 (SRG1); CONTAINS InterPro DOMAIN/s: Oxoglutarate/iron-dependent oxygenase (InterPro:IPR005123); BEST Arabidopsis thaliana protein match is: 2-oxoglutarate (2OG) and Fe(II)-dependent oxygenase superfamily protein (TAIR:AT1G17010.1); Has 8560 Blast hits to 8517…	1.59615
16.8.4	secondary metabolism.flavonoids.flavonols	onovi4bg0342500	Id	(at2g36780 : 536.0) UDP-Glycosyltransferase superfamily protein; FUNCTIONS IN: UDP-glycosyltransferase activity, transferase activity, transferring glycosyl groups; INVOLVED IN: metabolic process; LOCATED IN: cellular_component unknown; CONTAINS InterPro DOMAIN/s: UDP-glucuronosyl/UDP-glucosyltransferase (InterPro:IPR002213); BEST Arabidopsis thaliana protein match is: UDP-Glycosyltransferase sup…	-2.5929
16.8.4.1	secondary metabolism.flavonoids.flavonols.flavonol synthase (FLS)	onovi6ag0193800	Id	(q07512|fls_pethy : 322.0) Flavonol synthase/flavanone 3-hydroxylase (EC 1.14.11.23) (EC 1.14.11.9) (FLS) - Petunia hybrida (Petunia) & (at5g08640 : 317.0) Encodes a flavonol synthase that catalyzes formation of flavonols from dihydroflavonols.; flavonol synthase 1 (FLS1); CONTAINS InterPro DOMAIN/s: Oxoglutarate/iron-dependent oxygenase (InterPro:IPR005123); BEST Arabidopsis thaliana protein mat…	-1.82189
16.8.4.1	secondary metabolism.flavonoids.flavonols.flavonol synthase (FLS)	onovi2dg0161000	Id	(q07512|fls_pethy : 426.0) Flavonol synthase/flavanone 3-hydroxylase (EC 1.14.11.23) (EC 1.14.11.9) (FLS) - Petunia hybrida (Petunia) & (at5g08640 : 359.0) Encodes a flavonol synthase that catalyzes formation of flavonols from dihydroflavonols.; flavonol synthase 1 (FLS1); CONTAINS InterPro DOMAIN/s: Oxoglutarate/iron-dependent oxygenase (InterPro:IPR005123); BEST Arabidopsis thaliana protein mat…	-1.56812
16.8.4.2	secondary metabolism.flavonoids.flavonols.flavonol 3-O-glycosyltransferase	onovi2cg0090000	Id	lifted_from_OG=OG0012650; members_with_bins=4	1.03194
16.8.4.2	secondary metabolism.flavonoids.flavonols.flavonol 3-O-glycosyltransferase	onovi2bg0116000	Id	(at2g15480 : 339.0) UDP-glucosyl transferase 73B5 (UGT73B5); FUNCTIONS IN: quercetin 3-O-glucosyltransferase activity, UDP-glycosyltransferase activity, UDP-glucosyltransferase activity, transferase activity, transferring glycosyl groups; INVOLVED IN: response to other organism; LOCATED IN: endomembrane system; EXPRESSED IN: 9 plant structures; EXPRESSED DURING: L mature pollen stage, M germinate…	1.78747
16.8.4.2	secondary metabolism.flavonoids.flavonols.flavonol 3-O-glycosyltransferase	onovi5dg0050700	Id	(p56725|zox_phavu : 520.0) Zeatin O-xylosyltransferase (EC 2.4.2.40) (Zeatin O-beta-D-xylosyltransferase) - Phaseolus vulgaris (Kidney bean) (French bean) & (at2g15490 : 189.0) UDP-glycosyltransferase 73B4 (UGT73B4); FUNCTIONS IN: quercetin 3-O-glucosyltransferase activity, UDP-glycosyltransferase activity, quercetin 7-O-glucosyltransferase activity, UDP-glucosyltransferase activity, transferase …	3.77818
16.8.4.2	secondary metabolism.flavonoids.flavonols.flavonol 3-O-glycosyltransferase	onovi5bg0151800	Id	(at4g34131 : 504.0) UDP-glucosyl transferase 73B3 (UGT73B3); FUNCTIONS IN: transferase activity, transferring hexosyl groups, quercetin 3-O-glucosyltransferase activity, UDP-glycosyltransferase activity, UDP-glucosyltransferase activity; INVOLVED IN: response to cyclopentenone, response to other organism; LOCATED IN: endomembrane system; CONTAINS InterPro DOMAIN/s: UDP-glucuronosyl/UDP-glucosyltr…	-4.13578
16.8.4.2	secondary metabolism.flavonoids.flavonols.flavonol 3-O-glycosyltransferase	onovi7bg0025300	Id	(p56725|zox_phavu : 547.0) Zeatin O-xylosyltransferase (EC 2.4.2.40) (Zeatin O-beta-D-xylosyltransferase) - Phaseolus vulgaris (Kidney bean) (French bean) & (at2g36770 : 164.0) UDP-Glycosyltransferase superfamily protein; FUNCTIONS IN: transferase activity, transferring hexosyl groups, UDP-glycosyltransferase activity, transferase activity, transferring glycosyl groups; INVOLVED IN: metabolic pro…	-1.0406
16.8.4.2	secondary metabolism.flavonoids.flavonols.flavonol 3-O-glycosyltransferase	onovi5cg0111500	Id	(at4g34138 : 404.0) UDP-glucosyl transferase 73B1 (UGT73B1); FUNCTIONS IN: quercetin 3-O-glucosyltransferase activity, UDP-glycosyltransferase activity, quercetin 7-O-glucosyltransferase activity, abscisic acid glucosyltransferase activity; INVOLVED IN: metabolic process; LOCATED IN: endomembrane system; EXPRESSED IN: 20 plant structures; EXPRESSED DURING: 10 growth stages; CONTAINS InterPro DOMA…	-2.35874
16.8.4.2	secondary metabolism.flavonoids.flavonols.flavonol 3-O-glycosyltransferase	onovi4dg0297300	Id	lifted_from_OG=OG0001410; members_with_bins=10	-1.27829
16.8.4.2	secondary metabolism.flavonoids.flavonols.flavonol 3-O-glycosyltransferase	onovi1cg0016100	Id	(at2g15490 : 360.0) UDP-glycosyltransferase 73B4 (UGT73B4); FUNCTIONS IN: quercetin 3-O-glucosyltransferase activity, UDP-glycosyltransferase activity, quercetin 7-O-glucosyltransferase activity, UDP-glucosyltransferase activity, transferase activity, transferring glycosyl groups; INVOLVED IN: response to other organism; LOCATED IN: endomembrane system; EXPRESSED IN: root; CONTAINS InterPro DOMAI…	-2.77362
16.8.4.2	secondary metabolism.flavonoids.flavonols.flavonol 3-O-glycosyltransferase	onovi1ag0015800	Id	(at4g34131 : 382.0) UDP-glucosyl transferase 73B3 (UGT73B3); FUNCTIONS IN: transferase activity, transferring hexosyl groups, quercetin 3-O-glucosyltransferase activity, UDP-glycosyltransferase activity, UDP-glucosyltransferase activity; INVOLVED IN: response to cyclopentenone, response to other organism; LOCATED IN: endomembrane system; CONTAINS InterPro DOMAIN/s: UDP-glucuronosyl/UDP-glucosyltr…	-3.94521
16.8.5.1	secondary metabolism.flavonoids.isoflavones.isoflavone reductase	onovi1ag0179600	Id	(at1g32100 : 437.0) Encodes a pinoresinol reductase involved in lignan biosynthesis. Expressed strongly in roots and less strongly in stems. Shows specificity for pinoresinol and not lariciresinol.; pinoresinol reductase 1 (PRR1); CONTAINS InterPro DOMAIN/s: NAD(P)-binding domain (InterPro:IPR016040), NmrA-like (InterPro:IPR008030); BEST Arabidopsis thaliana protein match is: pinoresinol reductas…	-5.4939
16.8.5.1	secondary metabolism.flavonoids.isoflavones.isoflavone reductase	onovi2ag0499700	Id	(at1g75280 : 244.0) isoflavone reductase, putative, identical to SP:P52577 Isoflavone reductase homolog P3 (EC 1.3.1.-) {Arabidopsis thaliana}; contains Pfam profile PF02716: isoflavone reductase. Involved in response to oxidative stress.; NmrA-like negative transcriptional regulator family protein; FUNCTIONS IN: binding, catalytic activity; INVOLVED IN: response to oxidative stress, response to …	-7.10136
16.8.5.1	secondary metabolism.flavonoids.isoflavones.isoflavone reductase	onovi2ag0060500	Id	(p52575|ifr_medsa : 577.0) Isoflavone reductase (EC 1.3.1.45) (IFR) (2'-hydroxyisoflavone reductase) (NADPH:isoflavone oxidoreductase) - Medicago sativa (Alfalfa) & (at1g75290 : 330.0) encodes a protein whose sequence is similar to an isoflavone reductase; NAD(P)-binding Rossmann-fold superfamily protein; FUNCTIONS IN: oxidoreductase activity, acting on NADH or NADPH; INVOLVED IN: metabolic proce…	-5.20935
16.8.5.1	secondary metabolism.flavonoids.isoflavones.isoflavone reductase	onovi2ag0060300	Id	(p52579|ifrh_tobac : 426.0) Isoflavone reductase homolog A622 (EC 1.3.1.-) - Nicotiana tabacum (Common tobacco) & (at4g39230 : 398.0) encodes a protein whose sequence is similar to phenylcoumaran benzylic ether reductase (PCBER), which catalyzes NADPH-dependent reduction of 8-5' linked lignans such as dehydrodiconiferyl alcohol to give isodihydrodehydrodiconiferyl alcohol.; NmrA-like negative tra…	-2.88574
16.8.5.1	secondary metabolism.flavonoids.isoflavones.isoflavone reductase	onovi4dg0362100	Id	(p52578|ifrh_soltu : 378.0) Isoflavone reductase homolog (EC 1.3.1.-) (CP100) - Solanum tuberosum (Potato) & (at4g39230 : 376.0) encodes a protein whose sequence is similar to phenylcoumaran benzylic ether reductase (PCBER), which catalyzes NADPH-dependent reduction of 8-5' linked lignans such as dehydrodiconiferyl alcohol to give isodihydrodehydrodiconiferyl alcohol.; NmrA-like negative transcri…	-3.59046
16.8.5.1	secondary metabolism.flavonoids.isoflavones.isoflavone reductase	onovi6dg0293000	Id	(p52578|ifrh_soltu : 458.0) Isoflavone reductase homolog (EC 1.3.1.-) (CP100) - Solanum tuberosum (Potato) & (at4g39230 : 453.0) encodes a protein whose sequence is similar to phenylcoumaran benzylic ether reductase (PCBER), which catalyzes NADPH-dependent reduction of 8-5' linked lignans such as dehydrodiconiferyl alcohol to give isodihydrodehydrodiconiferyl alcohol.; NmrA-like negative transcri…	-1.12726
16.2	secondary metabolism.phenylpropanoids	onovi2dg0368400	Id	(at2g39980 : 613.0) HXXXD-type acyl-transferase family protein; FUNCTIONS IN: transferase activity, transferring acyl groups other than amino-acyl groups, transferase activity; INVOLVED IN: response to karrikin; LOCATED IN: cellular_component unknown; EXPRESSED IN: 17 plant structures; EXPRESSED DURING: 10 growth stages; CONTAINS InterPro DOMAIN/s: Transferase (InterPro:IPR003480); BEST Arabidops…	-5.55932
16.2	secondary metabolism.phenylpropanoids	onovi4bg0213400	Id	(at3g09220 : 622.0) putative laccase, a member of laccase family of genes (17 members in Arabidopsis).; laccase 7 (LAC7); FUNCTIONS IN: laccase activity; INVOLVED IN: oxidation reduction, lignin catabolic process; LOCATED IN: endomembrane system, apoplast; EXPRESSED IN: 18 plant structures; EXPRESSED DURING: 7 growth stages; CONTAINS InterPro DOMAIN/s: Multicopper oxidase, type 3 (InterPro:IPR011…	-7.62609
16.2	secondary metabolism.phenylpropanoids	onovi6bg0253000	Id	(at5g42830 : 504.0) HXXXD-type acyl-transferase family protein; FUNCTIONS IN: transferase activity, transferring acyl groups other than amino-acyl groups, transferase activity; INVOLVED IN: biological_process unknown; LOCATED IN: cellular_component unknown; EXPRESSED IN: 17 plant structures; EXPRESSED DURING: 12 growth stages; CONTAINS InterPro DOMAIN/s: Transferase (InterPro:IPR003480); BEST Ara…	3.13644
16.2	secondary metabolism.phenylpropanoids	onovi1ag0214200	Id	lifted_from_OG=OG0022486; members_with_bins=3	-5.04994
16.2	secondary metabolism.phenylpropanoids	onovi5cg0266100	Id	(at5g01210 : 606.0) HXXXD-type acyl-transferase family protein; FUNCTIONS IN: transferase activity, transferring acyl groups other than amino-acyl groups, transferase activity; INVOLVED IN: biological_process unknown; LOCATED IN: cellular_component unknown; EXPRESSED IN: 22 plant structures; EXPRESSED DURING: 13 growth stages; CONTAINS InterPro DOMAIN/s: Transferase (InterPro:IPR003480); BEST Ara…	-1.30135
16.2	secondary metabolism.phenylpropanoids	onovi7ag0347100	Id	(gnl|cdd|82355 : 334.0) no description available & (gnl|cdd|35478 : 318.0) no description available & (at1g77670 : 286.0) Pyridoxal phosphate (PLP)-dependent transferases superfamily protein; FUNCTIONS IN: 1-aminocyclopropane-1-carboxylate synthase activity, transferase activity, transferring nitrogenous groups, pyridoxal phosphate binding, transaminase activity, catalytic activity; INVOLVED IN: …	1.53409
16.2	secondary metabolism.phenylpropanoids	onovi5dg0265800	Id	(at2g33590 : 359.0) NAD(P)-binding Rossmann-fold superfamily protein; FUNCTIONS IN: coenzyme binding, binding, cinnamoyl-CoA reductase activity, catalytic activity; INVOLVED IN: response to cadmium ion, lignin biosynthetic process; LOCATED IN: cellular_component unknown; EXPRESSED IN: 23 plant structures; EXPRESSED DURING: 13 growth stages; CONTAINS InterPro DOMAIN/s: NAD-dependent epimerase/dehy…	3.77316
16.2	secondary metabolism.phenylpropanoids	onovi5dg0159500	Id	(o22309|7omt9_medsa : 340.0) Isoflavone-7-O-methyltransferase 9 (EC 2.1.1.150) (Isoflavone-O-methyltransferase 9) (7 IOMT-9) - Medicago sativa (Alfalfa) & (gnl|cdd|85101 : 249.0) no description available & (at4g35160 : 193.0) O-methyltransferase family protein; FUNCTIONS IN: methyltransferase activity, O-methyltransferase activity, protein dimerization activity; LOCATED IN: cytosol; CONTAINS Inte…	6.15236
16.2	secondary metabolism.phenylpropanoids	onovi1cg0346500	Id	(at2g19070 : 315.0) encodes a protein whose sequence is similar to anthranilate N-hydroxycinnamoyl/benzoyltransferase from Dianthus caryophyllus (gi:2239091); spermidine hydroxycinnamoyl transferase (SHT); CONTAINS InterPro DOMAIN/s: Transferase (InterPro:IPR003480); BEST Arabidopsis thaliana protein match is: hydroxycinnamoyl-CoA shikimate/quinate hydroxycinnamoyl transferase (TAIR:AT5G48930.1);…	3.31121
16.2	secondary metabolism.phenylpropanoids	onovi1ag0322600	Id	(at5g42830 : 493.0) HXXXD-type acyl-transferase family protein; FUNCTIONS IN: transferase activity, transferring acyl groups other than amino-acyl groups, transferase activity; INVOLVED IN: biological_process unknown; LOCATED IN: cellular_component unknown; EXPRESSED IN: 17 plant structures; EXPRESSED DURING: 12 growth stages; CONTAINS InterPro DOMAIN/s: Transferase (InterPro:IPR003480); BEST Ara…	-4.28846
16.2	secondary metabolism.phenylpropanoids	onovi2dg0085100	Id	(at1g31490 : 551.0) HXXXD-type acyl-transferase family protein; FUNCTIONS IN: transferase activity, transferring acyl groups other than amino-acyl groups, quinone binding, primary amine oxidase activity, copper ion binding, transferase activity; INVOLVED IN: oxidation reduction, amine metabolic process; LOCATED IN: chloroplast; EXPRESSED IN: 8 plant structures; EXPRESSED DURING: 4 anthesis, C glo…	-3.33267
16.2	secondary metabolism.phenylpropanoids	onovi6ag0112700	Id	(at2g40230 : 456.0) HXXXD-type acyl-transferase family protein; FUNCTIONS IN: transferase activity, transferring acyl groups other than amino-acyl groups, transferase activity; INVOLVED IN: biological_process unknown; LOCATED IN: cellular_component unknown; EXPRESSED IN: 16 plant structures; EXPRESSED DURING: 7 growth stages; CONTAINS InterPro DOMAIN/s: Transferase (InterPro:IPR003480); BEST Arab…	-1.36382
16.2	secondary metabolism.phenylpropanoids	onovi1ag0179600	Id	(at1g32100 : 437.0) Encodes a pinoresinol reductase involved in lignan biosynthesis. Expressed strongly in roots and less strongly in stems. Shows specificity for pinoresinol and not lariciresinol.; pinoresinol reductase 1 (PRR1); CONTAINS InterPro DOMAIN/s: NAD(P)-binding domain (InterPro:IPR016040), NmrA-like (InterPro:IPR008030); BEST Arabidopsis thaliana protein match is: pinoresinol reductas…	-5.4939
16.2	secondary metabolism.phenylpropanoids	onovi2ag0387700	Id	(o22309|7omt9_medsa : 343.0) Isoflavone-7-O-methyltransferase 9 (EC 2.1.1.150) (Isoflavone-O-methyltransferase 9) (7 IOMT-9) - Medicago sativa (Alfalfa) & (gnl|cdd|85101 : 255.0) no description available & (gnl|cdd|38388 : 221.0) no description available & (at4g35160 : 205.0) O-methyltransferase family protein; FUNCTIONS IN: methyltransferase activity, O-methyltransferase activity, protein dimeri…	-3.54108
16.2	secondary metabolism.phenylpropanoids	onovi6bg0252800	Id	(at5g42830 : 308.0) HXXXD-type acyl-transferase family protein; FUNCTIONS IN: transferase activity, transferring acyl groups other than amino-acyl groups, transferase activity; INVOLVED IN: biological_process unknown; LOCATED IN: cellular_component unknown; EXPRESSED IN: 17 plant structures; EXPRESSED DURING: 12 growth stages; CONTAINS InterPro DOMAIN/s: Transferase (InterPro:IPR003480); BEST Ara…	7.12652
16.2	secondary metabolism.phenylpropanoids	onovi2ag0388000	Id	(o22309|7omt9_medsa : 245.0) Isoflavone-7-O-methyltransferase 9 (EC 2.1.1.150) (Isoflavone-O-methyltransferase 9) (7 IOMT-9) - Medicago sativa (Alfalfa) & (gnl|cdd|85101 : 180.0) no description available & (gnl|cdd|38388 : 154.0) no description available & (at4g35160 : 144.0) O-methyltransferase family protein; FUNCTIONS IN: methyltransferase activity, O-methyltransferase activity, protein dimeri…	-6.53987
16.2	secondary metabolism.phenylpropanoids	onovi7bg0217400	Id	(at5g10820 : 560.0) Major facilitator superfamily protein; CONTAINS InterPro DOMAIN/s: Major facilitator superfamily, general substrate transporter (InterPro:IPR016196), Biopterin transport-related protein BT1 (InterPro:IPR004324); BEST Arabidopsis thaliana protein match is: Major facilitator superfamily protein (TAIR:AT1G79710.1); Has 1807 Blast hits to 1807 proteins in 277 species: Archae - 0; …	-2.13486
16.2	secondary metabolism.phenylpropanoids	onovi1bg0398300	Id	(at2g22570 : 291.0) encodes a nicotinamidase that converts nicotinamide into nicotinic acid. As such the encoded enzyme is involved in the pyridine nucleotide salvage pathway which may be connected to the de novo NAD biosynthesis through the ABA signaling pathway.; nicotinamidase 1 (NIC1); CONTAINS InterPro DOMAIN/s: Isochorismatase-like (InterPro:IPR000868); Has 35333 Blast hits to 34131 protein…	-2.64554
16.2	secondary metabolism.phenylpropanoids	onovi2bg0156900	Id	(at1g68540 : 488.0) NAD(P)-binding Rossmann-fold superfamily protein; FUNCTIONS IN: coenzyme binding, oxidoreductase activity, binding, catalytic activity; INVOLVED IN: cellular metabolic process, metabolic process; LOCATED IN: cellular_component unknown; EXPRESSED IN: 21 plant structures; EXPRESSED DURING: 13 growth stages; CONTAINS InterPro DOMAIN/s: NAD-dependent epimerase/dehydratase (InterPr…	4.1721
16.2	secondary metabolism.phenylpropanoids	onovi2bg0297400	Id	(at2g19070 : 352.0) encodes a protein whose sequence is similar to anthranilate N-hydroxycinnamoyl/benzoyltransferase from Dianthus caryophyllus (gi:2239091); spermidine hydroxycinnamoyl transferase (SHT); CONTAINS InterPro DOMAIN/s: Transferase (InterPro:IPR003480); BEST Arabidopsis thaliana protein match is: hydroxycinnamoyl-CoA shikimate/quinate hydroxycinnamoyl transferase (TAIR:AT5G48930.1);…	2.94838
16.2	secondary metabolism.phenylpropanoids	onovi1dg0147700	Id	(at5g67150 : 306.0) HXXXD-type acyl-transferase family protein; FUNCTIONS IN: transferase activity, transferring acyl groups other than amino-acyl groups, transferase activity; INVOLVED IN: biological_process unknown; LOCATED IN: cellular_component unknown; EXPRESSED IN: 22 plant structures; EXPRESSED DURING: 13 growth stages; CONTAINS InterPro DOMAIN/s: Transferase (InterPro:IPR003480); BEST Ara…	-2.04876
16.2	secondary metabolism.phenylpropanoids	onovi1bg0187400	Id	(at5g67150 : 193.0) HXXXD-type acyl-transferase family protein; FUNCTIONS IN: transferase activity, transferring acyl groups other than amino-acyl groups, transferase activity; INVOLVED IN: biological_process unknown; LOCATED IN: cellular_component unknown; EXPRESSED IN: 22 plant structures; EXPRESSED DURING: 13 growth stages; CONTAINS InterPro DOMAIN/s: Transferase (InterPro:IPR003480); BEST Ara…	-1.41861
16.2	secondary metabolism.phenylpropanoids	onovi6ag0025400	Id	(at5g07080 : 253.0) HXXXD-type acyl-transferase family protein; FUNCTIONS IN: transferase activity, transferring acyl groups other than amino-acyl groups, transferase activity; INVOLVED IN: biological_process unknown; LOCATED IN: cellular_component unknown; EXPRESSED IN: 18 plant structures; EXPRESSED DURING: 9 growth stages; CONTAINS InterPro DOMAIN/s: Transferase (InterPro:IPR003480); BEST Arab…	-7.3026
16.2	secondary metabolism.phenylpropanoids	onovi4dg0250100	Id	(at5g67150 : 245.0) HXXXD-type acyl-transferase family protein; FUNCTIONS IN: transferase activity, transferring acyl groups other than amino-acyl groups, transferase activity; INVOLVED IN: biological_process unknown; LOCATED IN: cellular_component unknown; EXPRESSED IN: 22 plant structures; EXPRESSED DURING: 13 growth stages; CONTAINS InterPro DOMAIN/s: Transferase (InterPro:IPR003480); BEST Ara…	2.18861
16.2	secondary metabolism.phenylpropanoids	onovi5bg0182500	Id	(gnl|cdd|85101 : 267.0) no description available & (gnl|cdd|38388 : 252.0) no description available & (at5g54160 : 228.0) A caffeic acid/5-hydroxyferulic acid O-methyltransferase. Interacts with 14-4-3 proteins in yeast 2 hybrid assay. AtOMT1 (At5g54160) encodes a flavonol 3Ã­-O-methyltransferase that is highly active towards quercetin and myricetin. The substrate specificity identifies the enzym…	3.00513
16.2	secondary metabolism.phenylpropanoids	onovi4cg0194700	Id	(at5g01040 : 571.0) putative laccase, knockout mutant showed early flowering; laccase 8 (LAC8); FUNCTIONS IN: laccase activity; INVOLVED IN: vegetative to reproductive phase transition of meristem, response to copper ion; LOCATED IN: endomembrane system, apoplast; EXPRESSED IN: fruit, root, flower; CONTAINS InterPro DOMAIN/s: Multicopper oxidase, type 2 (InterPro:IPR011706), Multicopper oxidase, …	-6.26121
16.2	secondary metabolism.phenylpropanoids	onovi2cg0590800	Id	(at1g28680 : 533.0) HXXXD-type acyl-transferase family protein; FUNCTIONS IN: transferase activity, transferring acyl groups other than amino-acyl groups, transferase activity; INVOLVED IN: biological_process unknown; LOCATED IN: cellular_component unknown; EXPRESSED IN: 22 plant structures; EXPRESSED DURING: 13 growth stages; CONTAINS InterPro DOMAIN/s: Transferase (InterPro:IPR003480); BEST Ara…	1.24133
16.2.1	secondary metabolism.phenylpropanoids.lignin biosynthesis	onovi7bg0025300	Id	(p56725|zox_phavu : 547.0) Zeatin O-xylosyltransferase (EC 2.4.2.40) (Zeatin O-beta-D-xylosyltransferase) - Phaseolus vulgaris (Kidney bean) (French bean) & (at2g36770 : 164.0) UDP-Glycosyltransferase superfamily protein; FUNCTIONS IN: transferase activity, transferring hexosyl groups, UDP-glycosyltransferase activity, transferase activity, transferring glycosyl groups; INVOLVED IN: metabolic pro…	-1.0406
16.2.1	secondary metabolism.phenylpropanoids.lignin biosynthesis	onovi1bg0169800	Id	(at2g18570 : 418.0) UDP-Glycosyltransferase superfamily protein; FUNCTIONS IN: transferase activity, transferring glycosyl groups; INVOLVED IN: metabolic process; LOCATED IN: cellular_component unknown; CONTAINS InterPro DOMAIN/s: UDP-glucuronosyl/UDP-glucosyltransferase (InterPro:IPR002213); BEST Arabidopsis thaliana protein match is: UDP-Glycosyltransferase superfamily protein (TAIR:AT2G18560.1…	2.01946
16.2.1.1	secondary metabolism.phenylpropanoids.lignin biosynthesis.PAL	onovi4dg0093800	Id	(p19143|pal3_phavu : 1153.0) Phenylalanine ammonia-lyase class 3 (EC 4.3.1.5) (Phenylalanine ammonia-lyase class III) - Phaseolus vulgaris (Kidney bean) (French bean) & (at2g37040 : 999.0) Encodes PAL1, a phenylalanine ammonia-lyase. Arabidopsis has four PALs: AT2G37040 (PAL1), AT3G53260 (PAL2), AT5G04230 (PAL3) and AT3G10340 (PAL4).; PHE ammonia lyase 1 (PAL1); FUNCTIONS IN: phenylalanine ammoni…	-6.02485
16.2.1.1	secondary metabolism.phenylpropanoids.lignin biosynthesis.PAL	onovi7cg0362600	Id	(q9smk9|pal2_cicar : 1314.0) Phenylalanine ammonia-lyase 2 (EC 4.3.1.5) - Cicer arietinum (Chickpea) (Garbanzo) & (at3g53260 : 1177.0) Encodes phenylalanine lyase. Arabidopsis has four PALs: AT2G37040 (PAL1), AT3G53260 (PAL2), AT5G04230 (PAL3) and AT3G10340 (PAL4).; phenylalanine ammonia-lyase 2 (PAL2); FUNCTIONS IN: phenylalanine ammonia-lyase activity; INVOLVED IN: response to oxidative stress,…	3.00455
16.2.1.1	secondary metabolism.phenylpropanoids.lignin biosynthesis.PAL	onovi4ag0064500	Id	(q01861|pal1_pea : 1320.0) Phenylalanine ammonia-lyase 1 (EC 4.3.1.5) - Pisum sativum (Garden pea) & (at2g37040 : 1201.0) Encodes PAL1, a phenylalanine ammonia-lyase. Arabidopsis has four PALs: AT2G37040 (PAL1), AT3G53260 (PAL2), AT5G04230 (PAL3) and AT3G10340 (PAL4).; PHE ammonia lyase 1 (PAL1); FUNCTIONS IN: phenylalanine ammonia-lyase activity; INVOLVED IN: in 10 processes; LOCATED IN: cytopla…	-2.98542
16.2.1.1	secondary metabolism.phenylpropanoids.lignin biosynthesis.PAL	onovi3dg0125600	Id	(q01861|pal1_pea : 215.0) Phenylalanine ammonia-lyase 1 (EC 4.3.1.5) - Pisum sativum (Garden pea) & (at2g37040 : 189.0) Encodes PAL1, a phenylalanine ammonia-lyase. Arabidopsis has four PALs: AT2G37040 (PAL1), AT3G53260 (PAL2), AT5G04230 (PAL3) and AT3G10340 (PAL4).; PHE ammonia lyase 1 (PAL1); FUNCTIONS IN: phenylalanine ammonia-lyase activity; INVOLVED IN: in 10 processes; LOCATED IN: cytoplasm…	-3.92687
16.2.1.2	secondary metabolism.phenylpropanoids.lignin biosynthesis.C4H	onovi2dg0536000	Id	(q42797|tcmo_soybn : 860.0) Trans-cinnamate 4-monooxygenase (EC 1.14.13.11) (Cinnamic acid 4-hydroxylase) (CA4H) (C4H) (P450C4H) (Cytochrome P450 73) - Glycine max (Soybean) & (at2g30490 : 803.0) Encodes a cinnamate-4-hydroxylase. Mutations in this gene impact phenylpropanoid metabolism, growth and development.; cinnamate-4-hydroxylase (C4H); FUNCTIONS IN: trans-cinnamate 4-monooxygenase activity…	1.22382
16.2.1.3	secondary metabolism.phenylpropanoids.lignin biosynthesis.4CL	onovi1cg0054100	Id	(o24145|4cl1_tobac : 754.0) 4-coumarate--CoA ligase 1 (EC 6.2.1.12) (4CL 1) (4-coumaroyl-CoA synthase 1) - Nicotiana tabacum (Common tobacco) & (at3g21240 : 717.0) encodes an isoform of 4-coumarate:CoA ligase (4CL), which is involved in the last step of the general phenylpropanoid pathway. The catalytic efficiency was in the following (descending) order: p-coumaric acid, caffeic acid, ferulic aci…	1.66996
16.2.1.3	secondary metabolism.phenylpropanoids.lignin biosynthesis.4CL	onovi4ag0330500	Id	(p31687|4cl2_soybn : 172.0) 4-coumarate--CoA ligase 2 (EC 6.2.1.12) (4CL 2) (4-coumaroyl-CoA synthase 2) (Clone 4CL16) - Glycine max (Soybean) & (at1g65060 : 144.0) encodes an isoform of 4-coumarate:CoA ligase (4CL), which is involved in the last step of the general phenylpropanoid pathway. mRNA levels are not induced in response to wounding or to fungal infection by P. parasitica. mRNA is expres…	2.89925
16.2.1.3	secondary metabolism.phenylpropanoids.lignin biosynthesis.4CL	onovi2ag0086600	Id	(at4g19010 : 628.0) AMP-dependent synthetase and ligase family protein; FUNCTIONS IN: 4-coumarate-CoA ligase activity; INVOLVED IN: metabolic process; EXPRESSED IN: 21 plant structures; EXPRESSED DURING: 11 growth stages; CONTAINS InterPro DOMAIN/s: AMP-binding, conserved site (InterPro:IPR020845), AMP-dependent synthetase/ligase (InterPro:IPR000873); BEST Arabidopsis thaliana protein match is: O…	-1.42342
16.2.1.3	secondary metabolism.phenylpropanoids.lignin biosynthesis.4CL	onovi7cg0258400	Id	(at4g05160 : 602.0) Encodes a peroxisomal protein involved in the activation of fatty acids through esterification with CoA. At4g05160 preferentially activates fatty acids with medium chain length (C6:0 and C7:0) as well as even-numbered long-chain fatty acids (C14:0, C16:0 and C18:0). At4g05160 was also able to catalyze the conversion of OPC-6:0 to its CoA ester and is therefore thought to be in…	-3.1386
16.2.1.4	secondary metabolism.phenylpropanoids.lignin biosynthesis.HCT	onovi7bg0029600	Id	(at5g48930 : 645.0) At5g48930 has been shown to encode for the hydroxycinnamoyl-Coenzyme A shikimate/quinate hydroxycinnamoyltransferase (HCT) both synthesizing and catabolizing the hydroxycinnamoylesters (coumaroyl/caffeoyl shikimate and quinate) involved in the phenylpropanoid pathway. Influence on the accumulation of flavonoids which in turn inhibit auxin transport and reduce plant growth.; hy…	-5.99454
16.2.1.4	secondary metabolism.phenylpropanoids.lignin biosynthesis.HCT	onovi7ag0029200	Id	(at5g48930 : 598.0) At5g48930 has been shown to encode for the hydroxycinnamoyl-Coenzyme A shikimate/quinate hydroxycinnamoyltransferase (HCT) both synthesizing and catabolizing the hydroxycinnamoylesters (coumaroyl/caffeoyl shikimate and quinate) involved in the phenylpropanoid pathway. Influence on the accumulation of flavonoids which in turn inhibit auxin transport and reduce plant growth.; hy…	-2.72537
16.2.1.4	secondary metabolism.phenylpropanoids.lignin biosynthesis.HCT	onovi5dg0261400	Id	(at5g48930 : 706.0) At5g48930 has been shown to encode for the hydroxycinnamoyl-Coenzyme A shikimate/quinate hydroxycinnamoyltransferase (HCT) both synthesizing and catabolizing the hydroxycinnamoylesters (coumaroyl/caffeoyl shikimate and quinate) involved in the phenylpropanoid pathway. Influence on the accumulation of flavonoids which in turn inhibit auxin transport and reduce plant growth.; hy…	-1.35437
16.2.1.6	secondary metabolism.phenylpropanoids.lignin biosynthesis.CCoAOMT	onovi3bg0072200	Id	(at4g26220 : 300.0) S-adenosyl-L-methionine-dependent methyltransferases superfamily protein; FUNCTIONS IN: O-methyltransferase activity; LOCATED IN: cytosol; EXPRESSED IN: shoot, inflorescence meristem, root, flower; EXPRESSED DURING: petal differentiation and expansion stage, seed development stages; CONTAINS InterPro DOMAIN/s: O-methyltransferase, family 3 (InterPro:IPR002935); BEST Arabidopsi…	-5.86276
16.2.1.6	secondary metabolism.phenylpropanoids.lignin biosynthesis.CCoAOMT	onovi3cg0178300	Id	(at3g62000 : 382.0) S-adenosyl-L-methionine-dependent methyltransferases superfamily protein; FUNCTIONS IN: O-methyltransferase activity; LOCATED IN: cytosol; EXPRESSED IN: 15 plant structures; EXPRESSED DURING: 10 growth stages; CONTAINS InterPro DOMAIN/s: O-methyltransferase, family 3 (InterPro:IPR002935); BEST Arabidopsis thaliana protein match is: S-adenosyl-L-methionine-dependent methyltrans…	1.31622
16.2.1.6	secondary metabolism.phenylpropanoids.lignin biosynthesis.CCoAOMT	onovi1dg0250800	Id	(at4g26220 : 275.0) S-adenosyl-L-methionine-dependent methyltransferases superfamily protein; FUNCTIONS IN: O-methyltransferase activity; LOCATED IN: cytosol; EXPRESSED IN: shoot, inflorescence meristem, root, flower; EXPRESSED DURING: petal differentiation and expansion stage, seed development stages; CONTAINS InterPro DOMAIN/s: O-methyltransferase, family 3 (InterPro:IPR002935); BEST Arabidopsi…	6.45096
16.2.1.7	secondary metabolism.phenylpropanoids.lignin biosynthesis.CCR1	onovi5ag0276600	Id	(at1g80820 : 467.0) Encodes an cinnamoyl CoA reductase isoform. Involved in lignin biosynthesis.; cinnamoyl coa reductase (CCR2); CONTAINS InterPro DOMAIN/s: NAD-dependent epimerase/dehydratase (InterPro:IPR001509), NAD(P)-binding domain (InterPro:IPR016040); BEST Arabidopsis thaliana protein match is: cinnamoyl coa reductase 1 (TAIR:AT1G15950.1); Has 10779 Blast hits to 10766 proteins in 1817 sp…	-2.69398
16.2.1.7	secondary metabolism.phenylpropanoids.lignin biosynthesis.CCR1	onovi2dg0400900	Id	(at5g58490 : 533.0) NAD(P)-binding Rossmann-fold superfamily protein; FUNCTIONS IN: coenzyme binding, binding, cinnamoyl-CoA reductase activity, catalytic activity; INVOLVED IN: lignin biosynthetic process, cellular metabolic process, metabolic process; LOCATED IN: cellular_component unknown; EXPRESSED IN: 24 plant structures; EXPRESSED DURING: 15 growth stages; CONTAINS InterPro DOMAIN/s: NAD-de…	1.79419
16.2.1.7	secondary metabolism.phenylpropanoids.lignin biosynthesis.CCR1	onovi2dg0543300	Id	(at5g58490 : 399.0) NAD(P)-binding Rossmann-fold superfamily protein; FUNCTIONS IN: coenzyme binding, binding, cinnamoyl-CoA reductase activity, catalytic activity; INVOLVED IN: lignin biosynthetic process, cellular metabolic process, metabolic process; LOCATED IN: cellular_component unknown; EXPRESSED IN: 24 plant structures; EXPRESSED DURING: 15 growth stages; CONTAINS InterPro DOMAIN/s: NAD-de…	2.03781
16.2.1.8	secondary metabolism.phenylpropanoids.lignin biosynthesis.F5H	onovi5dg0045200	Id	(gnl|cdd|35378 : 491.0) no description available & (o48923|c71da_soybn : 387.0) Cytochrome P450 71D10 (EC 1.14.-.-) - Glycine max (Soybean) & (at5g07990 : 385.0) Required for flavonoid 3' hydroxylase activity.; TRANSPARENT TESTA 7 (TT7); CONTAINS InterPro DOMAIN/s: Cytochrome P450 (InterPro:IPR001128), Cytochrome P450, E-class, group I (InterPro:IPR002401), Cytochrome P450, conserved site (InterP…	-2.69997
16.2.1.8	secondary metabolism.phenylpropanoids.lignin biosynthesis.F5H	onovi1dg0164100	Id	(at4g36220 : 669.0) encodes ferulate 5-hydroxylase (F5H). Involved in lignin biosynthesis.; ferulic acid 5-hydroxylase 1 (FAH1); FUNCTIONS IN: ferulate 5-hydroxylase activity, monooxygenase activity; INVOLVED IN: lignin biosynthetic process, response to UV-B, phenylpropanoid biosynthetic process; LOCATED IN: endoplasmic reticulum; EXPRESSED IN: 20 plant structures; EXPRESSED DURING: 12 growth sta…	-7.34404
16.2.1.8	secondary metabolism.phenylpropanoids.lignin biosynthesis.F5H	onovi3dg0051500	Id	(gnl|cdd|35378 : 477.0) no description available & (at3g48310 : 358.0) putative cytochrome P450; ""cytochrome P450, family 71, subfamily A, polypeptide 22"" (CYP71A22); FUNCTIONS IN: electron carrier activity, monooxygenase activity, iron ion binding, oxygen binding, heme binding; INVOLVED IN: oxidation reduction; LOCATED IN: cellular_component unknown; CONTAINS InterPro DOMAIN/s: Cytochrome P450…	-2.84623
16.2.1.8	secondary metabolism.phenylpropanoids.lignin biosynthesis.F5H	onovi2dg0066600	Id	(at4g36220 : 726.0) encodes ferulate 5-hydroxylase (F5H). Involved in lignin biosynthesis.; ferulic acid 5-hydroxylase 1 (FAH1); FUNCTIONS IN: ferulate 5-hydroxylase activity, monooxygenase activity; INVOLVED IN: lignin biosynthetic process, response to UV-B, phenylpropanoid biosynthetic process; LOCATED IN: endoplasmic reticulum; EXPRESSED IN: 20 plant structures; EXPRESSED DURING: 12 growth sta…	1.65628
16.2.1.9	secondary metabolism.phenylpropanoids.lignin biosynthesis.COMT	onovi4dg0280800	Id	(p93324|chomt_medsa : 454.0) Isoliquiritigenin 2'-O-methyltransferase (EC 2.1.1.-) (Chalcone O-methyltransferase) (ChOMT) - Medicago sativa (Alfalfa) & (at5g54160 : 292.0) A caffeic acid/5-hydroxyferulic acid O-methyltransferase. Interacts with 14-4-3 proteins in yeast 2 hybrid assay. AtOMT1 (At5g54160) encodes a flavonol 3Ã­-O-methyltransferase that is highly active towards quercetin and myricet…	-7.03034
16.2.1.9	secondary metabolism.phenylpropanoids.lignin biosynthesis.COMT	onovi1cg0234000	Id	(q8w013|comt1_catro : 401.0) Caffeic acid 3-O-methyltransferase (EC 2.1.1.68) (S-adenosysl-L-methionine:caffeic acid 3-O-methyltransferase) (COMT) (CAOMT) - Catharanthus roseus (Rosy periwinkle) (Madagascar periwinkle) & (at5g54160 : 384.0) A caffeic acid/5-hydroxyferulic acid O-methyltransferase. Interacts with 14-4-3 proteins in yeast 2 hybrid assay. AtOMT1 (At5g54160) encodes a flavonol 3Ã­-O-…	-6.22793
16.2.1.9	secondary metabolism.phenylpropanoids.lignin biosynthesis.COMT	onovi2ag0388000	Id	(o22309|7omt9_medsa : 245.0) Isoflavone-7-O-methyltransferase 9 (EC 2.1.1.150) (Isoflavone-O-methyltransferase 9) (7 IOMT-9) - Medicago sativa (Alfalfa) & (gnl|cdd|85101 : 180.0) no description available & (gnl|cdd|38388 : 154.0) no description available & (at4g35160 : 144.0) O-methyltransferase family protein; FUNCTIONS IN: methyltransferase activity, O-methyltransferase activity, protein dimeri…	-6.53987
16.2.1.9	secondary metabolism.phenylpropanoids.lignin biosynthesis.COMT	onovi4bg0275500	Id	(p93324|chomt_medsa : 452.0) Isoliquiritigenin 2'-O-methyltransferase (EC 2.1.1.-) (Chalcone O-methyltransferase) (ChOMT) - Medicago sativa (Alfalfa) & (at5g54160 : 310.0) A caffeic acid/5-hydroxyferulic acid O-methyltransferase. Interacts with 14-4-3 proteins in yeast 2 hybrid assay. AtOMT1 (At5g54160) encodes a flavonol 3Ã­-O-methyltransferase that is highly active towards quercetin and myricet…	-3.30391
16.2.1.9	secondary metabolism.phenylpropanoids.lignin biosynthesis.COMT	onovi5bg0182500	Id	(gnl|cdd|85101 : 267.0) no description available & (gnl|cdd|38388 : 252.0) no description available & (at5g54160 : 228.0) A caffeic acid/5-hydroxyferulic acid O-methyltransferase. Interacts with 14-4-3 proteins in yeast 2 hybrid assay. AtOMT1 (At5g54160) encodes a flavonol 3Ã­-O-methyltransferase that is highly active towards quercetin and myricetin. The substrate specificity identifies the enzym…	3.00513
16.2.1.9	secondary metabolism.phenylpropanoids.lignin biosynthesis.COMT	onovi3ag0070500	Id	(p28002|comt1_medsa : 417.0) Caffeic acid 3-O-methyltransferase (EC 2.1.1.68) (S-adenosysl-L-methionine:caffeic acid 3-O-methyltransferase) (COMT) (CAOMT) - Medicago sativa (Alfalfa) & (at5g54160 : 384.0) A caffeic acid/5-hydroxyferulic acid O-methyltransferase. Interacts with 14-4-3 proteins in yeast 2 hybrid assay. AtOMT1 (At5g54160) encodes a flavonol 3Ã­-O-methyltransferase that is highly act…	-5.88812
16.2.1.10	secondary metabolism.phenylpropanoids.lignin biosynthesis.CAD	onovi2ag0096900	Id	(q9zrf1|mtdh_fraan : 559.0) Probable mannitol dehydrogenase (EC 1.1.1.255) (NAD-dependent mannitol dehydrogenase) - Fragaria ananassa (Strawberry) & (gnl|cdd|35246 : 488.0) no description available & (at4g37990 : 464.0) Encodes an aromatic alcohol:NADP+ oxidoreductase whose mRNA levels are increased in response to treatment with a variety of phytopathogenic bacteria. Though similar to mannitol de…	-1.01677
16.2.1.10	secondary metabolism.phenylpropanoids.lignin biosynthesis.CAD	onovi5dg0040400	Id	(o82515|mtdh_medsa : 573.0) Probable mannitol dehydrogenase (EC 1.1.1.255) (NAD-dependent mannitol dehydrogenase) - Medicago sativa (Alfalfa) & (gnl|cdd|35246 : 498.0) no description available & (at4g39330 : 479.0) cinnamyl alcohol dehydrogenase 9 (CAD9); FUNCTIONS IN: oxidoreductase activity, zinc ion binding; INVOLVED IN: oxidation reduction; LOCATED IN: apoplast; EXPRESSED IN: 25 plant structu…	1.2024
16.2.1.10	secondary metabolism.phenylpropanoids.lignin biosynthesis.CAD	onovi2cg0100700	Id	(q9zrf1|mtdh_fraan : 518.0) Probable mannitol dehydrogenase (EC 1.1.1.255) (NAD-dependent mannitol dehydrogenase) - Fragaria ananassa (Strawberry) & (gnl|cdd|35246 : 505.0) no description available & (at4g37990 : 435.0) Encodes an aromatic alcohol:NADP+ oxidoreductase whose mRNA levels are increased in response to treatment with a variety of phytopathogenic bacteria. Though similar to mannitol de…	-3.58751
16.2.1.10	secondary metabolism.phenylpropanoids.lignin biosynthesis.CAD	onovi7bg0002900	Id	(gnl|cdd|35246 : 450.0) no description available & (at4g39330 : 421.0) cinnamyl alcohol dehydrogenase 9 (CAD9); FUNCTIONS IN: oxidoreductase activity, zinc ion binding; INVOLVED IN: oxidation reduction; LOCATED IN: apoplast; EXPRESSED IN: 25 plant structures; EXPRESSED DURING: 15 growth stages; CONTAINS InterPro DOMAIN/s: GroES-like (InterPro:IPR011032), Alcohol dehydrogenase GroES-like (InterPro…	-2.05902
16.2.1.10	secondary metabolism.phenylpropanoids.lignin biosynthesis.CAD	onovi2ag0097100	Id	(gnl|cdd|35246 : 453.0) no description available & (q9zrf1|mtdh_fraan : 427.0) Probable mannitol dehydrogenase (EC 1.1.1.255) (NAD-dependent mannitol dehydrogenase) - Fragaria ananassa (Strawberry) & (at4g37970 : 399.0) cinnamyl alcohol dehydrogenase 6 (CAD6); FUNCTIONS IN: oxidoreductase activity, zinc ion binding; INVOLVED IN: oxidation reduction; LOCATED IN: cellular_component unknown; EXPRESS…	-3.6126
16.2.1.10	secondary metabolism.phenylpropanoids.lignin biosynthesis.CAD	onovi1cg0398100	Id	(q9zrf1|mtdh_fraan : 504.0) Probable mannitol dehydrogenase (EC 1.1.1.255) (NAD-dependent mannitol dehydrogenase) - Fragaria ananassa (Strawberry) & (gnl|cdd|35246 : 496.0) no description available & (at4g37980 : 431.0) elicitor-activated gene 3-1 (ELI3-1); FUNCTIONS IN: oxidoreductase activity, zinc ion binding; INVOLVED IN: response to bacterium, plant-type hypersensitive response; EXPRESSED IN…	4.82114
16.1	secondary metabolism.simple phenols	onovi2ag0537300	Id	(at2g38080 : 348.0) Encodes a protein with similarity to putative laccase, a member of laccase family (17 members in Arabidopsis). Might be involved in cell wall biosynthesis. Mutants have a mild irregular xylem phenotype.; IRREGULAR XYLEM 12 (IRX12); FUNCTIONS IN: laccase activity; INVOLVED IN: secondary cell wall biogenesis; LOCATED IN: endomembrane system, apoplast; EXPRESSED IN: 24 plant stru…	2.20627
16.1	secondary metabolism.simple phenols	onovi5ag0301900	Id	(at2g38080 : 806.0) Encodes a protein with similarity to putative laccase, a member of laccase family (17 members in Arabidopsis). Might be involved in cell wall biosynthesis. Mutants have a mild irregular xylem phenotype.; IRREGULAR XYLEM 12 (IRX12); FUNCTIONS IN: laccase activity; INVOLVED IN: secondary cell wall biogenesis; LOCATED IN: endomembrane system, apoplast; EXPRESSED IN: 24 plant stru…	1.83928
16.1	secondary metabolism.simple phenols	onovi4cg0194700	Id	(at5g01040 : 571.0) putative laccase, knockout mutant showed early flowering; laccase 8 (LAC8); FUNCTIONS IN: laccase activity; INVOLVED IN: vegetative to reproductive phase transition of meristem, response to copper ion; LOCATED IN: endomembrane system, apoplast; EXPRESSED IN: fruit, root, flower; CONTAINS InterPro DOMAIN/s: Multicopper oxidase, type 2 (InterPro:IPR011706), Multicopper oxidase, …	-6.26121
16.1	secondary metabolism.simple phenols	onovi2ag0493400	Id	(at2g38080 : 840.0) Encodes a protein with similarity to putative laccase, a member of laccase family (17 members in Arabidopsis). Might be involved in cell wall biosynthesis. Mutants have a mild irregular xylem phenotype.; IRREGULAR XYLEM 12 (IRX12); FUNCTIONS IN: laccase activity; INVOLVED IN: secondary cell wall biogenesis; LOCATED IN: endomembrane system, apoplast; EXPRESSED IN: 24 plant stru…	4.16765
16.1	secondary metabolism.simple phenols	onovi5dg0204900	Id	(at5g60020 : 737.0) putative laccase, a member of laccase family of genes (17 members in Arabidopsis).; laccase 17 (LAC17); FUNCTIONS IN: laccase activity; INVOLVED IN: oxidation reduction, lignin catabolic process; LOCATED IN: endomembrane system, apoplast; EXPRESSED IN: 14 plant structures; EXPRESSED DURING: LP.04 four leaves visible, 4 anthesis, C globular stage, petal differentiation and expa…	3.41837
16.1	secondary metabolism.simple phenols	onovi2cg0362900	Id	(at2g40370 : 919.0) putative laccase, a member of laccase family of genes (17 members in Arabidopsis).; laccase 5 (LAC5); FUNCTIONS IN: laccase activity; INVOLVED IN: response to copper ion; LOCATED IN: endomembrane system, apoplast; EXPRESSED IN: 8 plant structures; EXPRESSED DURING: 4 anthesis, petal differentiation and expansion stage; CONTAINS InterPro DOMAIN/s: Multicopper oxidase, type 3 (I…	2.19868
16.1	secondary metabolism.simple phenols	onovi2ag0059700	Id	(at5g03260 : 870.0) putative laccase, a member of laccase family of genes (17 members in Arabidopsis).; laccase 11 (LAC11); FUNCTIONS IN: laccase activity; INVOLVED IN: oxidation reduction, lignin catabolic process; LOCATED IN: endomembrane system, apoplast; EXPRESSED IN: 24 plant structures; EXPRESSED DURING: 13 growth stages; CONTAINS InterPro DOMAIN/s: Multicopper oxidase, type 3 (InterPro:IPR…	2.4414
16.1	secondary metabolism.simple phenols	onovi4dg0231500	Id	(at5g60020 : 884.0) putative laccase, a member of laccase family of genes (17 members in Arabidopsis).; laccase 17 (LAC17); FUNCTIONS IN: laccase activity; INVOLVED IN: oxidation reduction, lignin catabolic process; LOCATED IN: endomembrane system, apoplast; EXPRESSED IN: 14 plant structures; EXPRESSED DURING: LP.04 four leaves visible, 4 anthesis, C globular stage, petal differentiation and expa…	4.97445
16.1	secondary metabolism.simple phenols	onovi4bg0213400	Id	(at3g09220 : 622.0) putative laccase, a member of laccase family of genes (17 members in Arabidopsis).; laccase 7 (LAC7); FUNCTIONS IN: laccase activity; INVOLVED IN: oxidation reduction, lignin catabolic process; LOCATED IN: endomembrane system, apoplast; EXPRESSED IN: 18 plant structures; EXPRESSED DURING: 7 growth stages; CONTAINS InterPro DOMAIN/s: Multicopper oxidase, type 3 (InterPro:IPR011…	-7.62609
16.1	secondary metabolism.simple phenols	onovi2bg0540400	Id	(at2g38080 : 844.0) Encodes a protein with similarity to putative laccase, a member of laccase family (17 members in Arabidopsis). Might be involved in cell wall biosynthesis. Mutants have a mild irregular xylem phenotype.; IRREGULAR XYLEM 12 (IRX12); FUNCTIONS IN: laccase activity; INVOLVED IN: secondary cell wall biogenesis; LOCATED IN: endomembrane system, apoplast; EXPRESSED IN: 24 plant stru…	2.54689
16.1	secondary metabolism.simple phenols	onovi4dg0235800	Id	(at5g60020 : 868.0) putative laccase, a member of laccase family of genes (17 members in Arabidopsis).; laccase 17 (LAC17); FUNCTIONS IN: laccase activity; INVOLVED IN: oxidation reduction, lignin catabolic process; LOCATED IN: endomembrane system, apoplast; EXPRESSED IN: 14 plant structures; EXPRESSED DURING: LP.04 four leaves visible, 4 anthesis, C globular stage, petal differentiation and expa…	3.33429
Abiotic stress
20.2.1	stress.abiotic.heat	onovi1ag0243300	Transcript	(at3g14200 : 158.0) Chaperone DnaJ-domain superfamily protein; FUNCTIONS IN: heat shock protein binding; INVOLVED IN: protein folding; LOCATED IN: cellular_component unknown; EXPRESSED IN: 19 plant structures; EXPRESSED DURING: 11 growth stages; CONTAINS InterPro DOMAIN/s: Molecular chaperone, heat shock protein, Hsp40, DnaJ (InterPro:IPR015609), Heat shock protein DnaJ, N-terminal (InterPro:IPR0…	-1.79249
20.2.1	stress.abiotic.heat	onovi1bg0045600	Transcript	(at2g26150 : 234.0) member of Heat Stress Transcription Factor (Hsf) family. Involved in response to misfolded protein accumulation in the cytosol. Regulated by alternative splicing and non-sense-mediated decay.; heat shock transcription factor A2 (HSFA2); FUNCTIONS IN: DNA binding, transcription activator activity, sequence-specific DNA binding transcription factor activity; INVOLVED IN: in 7 pr…	1.63209
20.2.1	stress.abiotic.heat	onovi1bg0062400	Transcript	(p26413|hsp70_soybn : 1051.0) Heat shock 70 kDa protein - Glycine max (Soybean) & (at1g16030 : 989.0) heat shock protein 70B (Hsp70b); FUNCTIONS IN: ATP binding; INVOLVED IN: protein folding, response to heat; LOCATED IN: cytosol, cell wall, plasma membrane, chloroplast, membrane; EXPRESSED IN: 19 plant structures; EXPRESSED DURING: 10 growth stages; CONTAINS InterPro DOMAIN/s: Heat shock protein…	3.88858
20.2.1	stress.abiotic.heat	onovi1cg0219500	Transcript	(at2g46240 : 157.0) A member of Arabidopsis BAG (Bcl-2-associated athanogene) proteins, plant homologs of mammalian regulators of apoptosis. Expression of BAG6 in leaves was strongly induced by heat stress. Knockout mutants exhibited enhanced susceptibility to fungal pathogen Botrytis cinerea. Plant BAG proteins are multi-functional and remarkably similar to their animal counterparts, as they reg…	4.09006
20.2.1	stress.abiotic.heat	onovi1cg0243700	Transcript	(at1g54050 : 147.0) HSP20-like chaperones superfamily protein; CONTAINS InterPro DOMAIN/s: Heat shock protein Hsp20 (InterPro:IPR002068), HSP20-like chaperone (InterPro:IPR008978); BEST Arabidopsis thaliana protein match is: heat shock protein 17.6A (TAIR:AT5G12030.1); Has 4491 Blast hits to 4491 proteins in 1181 species: Archae - 166; Bacteria - 2520; Metazoa - 2; Fungi - 140; Plants - 1242; Vir…	4.05521
20.2.1	stress.abiotic.heat	onovi1cg0401100	Transcript	(at2g01710 : 136.0) Chaperone DnaJ-domain superfamily protein; FUNCTIONS IN: unfolded protein binding, heat shock protein binding; INVOLVED IN: protein folding; LOCATED IN: cellular_component unknown; EXPRESSED IN: 22 plant structures; EXPRESSED DURING: 13 growth stages; CONTAINS InterPro DOMAIN/s: Molecular chaperone, heat shock protein, Hsp40, DnaJ (InterPro:IPR015609), Heat shock protein DnaJ,…	1.42749
20.2.1	stress.abiotic.heat	onovi2ag0320900	Transcript	(at4g21870 : 136.0) HSP20-like chaperones superfamily protein; CONTAINS InterPro DOMAIN/s: Heat shock protein Hsp20 (InterPro:IPR002068), HSP20-like chaperone (InterPro:IPR008978); BEST Arabidopsis thaliana protein match is: HSP20-like chaperones superfamily protein (TAIR:AT1G53540.1); Has 2331 Blast hits to 2331 proteins in 523 species: Archae - 47; Bacteria - 802; Metazoa - 2; Fungi - 44; Plant…	-1.32824
20.2.1	stress.abiotic.heat	onovi2ag0543600	Transcript	(at5g56030 : 1072.0) A member of heat shock protein 90 (HSP90) gene family. Expressed in all tissues and abundant in root apical meristem, pollen and tapetum. Expression is NOT heat-induced but induced by IAA and NaCl. Interacts with HsfA1d in the cytosol and the nucleus and negatively regulates HsfA1d. Did not bind to AtHsfA4c.; heat shock protein 81-2 (HSP81-2); CONTAINS InterPro DOMAIN/s: Chap…	-1.57794
20.2.1	stress.abiotic.heat	onovi2bg0062600	Transcript	(at5g03030 : 135.0) Chaperone DnaJ-domain superfamily protein; FUNCTIONS IN: heat shock protein binding; INVOLVED IN: protein folding; EXPRESSED IN: 24 plant structures; EXPRESSED DURING: 15 growth stages; CONTAINS InterPro DOMAIN/s: Heat shock protein DnaJ, N-terminal (InterPro:IPR001623); BEST Arabidopsis thaliana protein match is: Chaperone DnaJ-domain superfamily protein (TAIR:AT2G35795.1); H…	-7.44123
20.2.1	stress.abiotic.heat	onovi2bg0110400	Transcript	(at1g59725 : 277.0) DNAJ heat shock family protein; FUNCTIONS IN: unfolded protein binding, heat shock protein binding; INVOLVED IN: protein folding; LOCATED IN: cellular_component unknown; EXPRESSED IN: root; CONTAINS InterPro DOMAIN/s: Molecular chaperone, heat shock protein, Hsp40, DnaJ (InterPro:IPR015609), HSP40/DnaJ peptide-binding (InterPro:IPR008971), Chaperone DnaJ, C-terminal (InterPro:…	-1.00055
20.2.1	stress.abiotic.heat	onovi2bg0362100	Transcript	(p09189|hsp7c_pethy : 744.0) Heat shock cognate 70 kDa protein - Petunia hybrida (Petunia) & (at3g12580 : 739.0) heat shock protein 70 (HSP70); FUNCTIONS IN: ATP binding; INVOLVED IN: in 9 processes; LOCATED IN: cytosol, mitochondrion, cell wall, plasma membrane; EXPRESSED IN: 23 plant structures; EXPRESSED DURING: 11 growth stages; CONTAINS InterPro DOMAIN/s: Heat shock protein 70, conserved sit…	-6.01121
20.2.1	stress.abiotic.heat	onovi2bg0480500	Transcript	(at2g01710 : 268.0) Chaperone DnaJ-domain superfamily protein; FUNCTIONS IN: unfolded protein binding, heat shock protein binding; INVOLVED IN: protein folding; LOCATED IN: cellular_component unknown; EXPRESSED IN: 22 plant structures; EXPRESSED DURING: 13 growth stages; CONTAINS InterPro DOMAIN/s: Molecular chaperone, heat shock protein, Hsp40, DnaJ (InterPro:IPR015609), Heat shock protein DnaJ,…	-1.0032
20.2.1	stress.abiotic.heat	onovi2bg0545400	Transcript	(at3g13310 : 92.4) Chaperone DnaJ-domain superfamily protein; FUNCTIONS IN: unfolded protein binding, heat shock protein binding; INVOLVED IN: protein folding; EXPRESSED IN: 23 plant structures; EXPRESSED DURING: 13 growth stages; CONTAINS InterPro DOMAIN/s: Molecular chaperone, heat shock protein, Hsp40, DnaJ (InterPro:IPR015609), Heat shock protein DnaJ, N-terminal (InterPro:IPR001623), Heat sh…	1.65658
20.2.1	stress.abiotic.heat	onovi2cg0050200	Transcript	(at4g36990 : 207.0) encodes a protein whose sequence is similar to heat shock factors that regulate the expression of heat shock proteins. Transcript level is increased in response to heat shock. However, overexpression of this gene did not result in the increase of decrease of heat shock proteins.; heat shock factor 4 (HSF4); FUNCTIONS IN: transcription repressor activity, DNA binding, sequence-…	2.19384
20.2.1	stress.abiotic.heat	onovi2cg0372600	Transcript	(p04793|hsp13_soybn : 175.0) 17.5 kDa class I heat shock protein (HSP 17.5-M) - Glycine max (Soybean) & (at2g29500 : 163.0) HSP20-like chaperones superfamily protein; CONTAINS InterPro DOMAIN/s: Heat shock protein Hsp20 (InterPro:IPR002068), HSP20-like chaperone (InterPro:IPR008978); BEST Arabidopsis thaliana protein match is: HSP20-like chaperones superfamily protein (TAIR:AT1G07400.1); Has 6873…	9.00184
20.2.1	stress.abiotic.heat	onovi2cg0595100	Transcript	(at2g20560 : 445.0) DNAJ heat shock family protein; FUNCTIONS IN: unfolded protein binding, heat shock protein binding; INVOLVED IN: protein folding; LOCATED IN: cellular_component unknown; EXPRESSED IN: 10 plant structures; EXPRESSED DURING: M germinated pollen stage, 4 anthesis, C globular stage, petal differentiation and expansion stage; CONTAINS InterPro DOMAIN/s: Molecular chaperone, heat sh…	1.71191
20.2.1	stress.abiotic.heat	onovi2dg0167600	Transcript	(at3g07770 : 1058.0) HEAT SHOCK PROTEIN 89.1 (Hsp89.1); FUNCTIONS IN: ATP binding; INVOLVED IN: protein folding, response to stress; LOCATED IN: mitochondrion, cell wall; EXPRESSED IN: 24 plant structures; EXPRESSED DURING: 14 growth stages; CONTAINS InterPro DOMAIN/s: Chaperone protein htpG (InterPro:IPR001404), Heat shock protein Hsp90, C-terminal (InterPro:IPR020576), Heat shock protein Hsp90,…	1.11308
20.2.1	stress.abiotic.heat	onovi2dg0370500	Transcript	(p19243|hsp11_pea : 165.0) 18.1 kDa class I heat shock protein (HSP 18.1) - Pisum sativum (Garden pea) & (at5g59720 : 158.0) encodes a low molecular weight heat shock protein that contains the heat shock element in the promoter region. Expression is induced in response to heat shock.; heat shock protein 18.2 (HSP18.2); CONTAINS InterPro DOMAIN/s: Heat shock protein Hsp20 (InterPro:IPR002068), HSP…	6.94061
20.2.1	stress.abiotic.heat	onovi2dg0450200	Transcript	(at2g33735 : 133.0) Chaperone DnaJ-domain superfamily protein; FUNCTIONS IN: unfolded protein binding, heat shock protein binding; INVOLVED IN: protein folding; LOCATED IN: cellular_component unknown; EXPRESSED IN: 20 plant structures; EXPRESSED DURING: 13 growth stages; CONTAINS InterPro DOMAIN/s: Molecular chaperone, heat shock protein, Hsp40, DnaJ (InterPro:IPR015609), Heat shock protein DnaJ,…	1.16988
20.2.1	stress.abiotic.heat	onovi2dg0548100	Transcript	(at2g29970 : 640.0) Double Clp-N motif-containing P-loop nucleoside triphosphate hydrolases superfamily protein; BEST Arabidopsis thaliana protein match is: Double Clp-N motif-containing P-loop nucleoside triphosphate hydrolases superfamily protein (TAIR:AT1G07200.2); Has 10913 Blast hits to 10488 proteins in 2533 species: Archae - 15; Bacteria - 9122; Metazoa - 6; Fungi - 149; Plants - 525; Viru…	-2.00697
20.2.1	stress.abiotic.heat	onovi3ag0028600	Transcript	(gnl|cdd|35652 : 121.0) no description available & (at4g36520 : 108.0) Chaperone DnaJ-domain superfamily protein; FUNCTIONS IN: heat shock protein binding; CONTAINS InterPro DOMAIN/s: Heat shock protein DnaJ, N-terminal (InterPro:IPR001623); BEST Arabidopsis thaliana protein match is: Chaperone DnaJ-domain superfamily protein (TAIR:AT4G12770.2); Has 187564 Blast hits to 104912 proteins in 3501 sp…	-3.97459
20.2.1	stress.abiotic.heat	onovi3bg0009000	Transcript	(at5g62020 : 244.0) member of Heat Stress Transcription Factor (Hsf) family; heat shock transcription factor B2A (HSFB2A); FUNCTIONS IN: DNA binding, sequence-specific DNA binding transcription factor activity; INVOLVED IN: response to chitin; LOCATED IN: nucleus; EXPRESSED IN: 18 plant structures; EXPRESSED DURING: 11 growth stages; CONTAINS InterPro DOMAIN/s: Winged helix-turn-helix transcripti…	-1.11996
20.2.1	stress.abiotic.heat	onovi3cg0034700	Transcript	(at3g17830 : 432.0) Molecular chaperone Hsp40/DnaJ family protein; FUNCTIONS IN: unfolded protein binding, heat shock protein binding, ATP binding; INVOLVED IN: protein folding, response to heat; LOCATED IN: chloroplast; EXPRESSED IN: 8 plant structures; EXPRESSED DURING: 4 anthesis, F mature embryo stage, petal differentiation and expansion stage, E expanded cotyledon stage, D bilateral stage; C…	1.27421
20.2.1	stress.abiotic.heat	onovi3cg0208400	Transcript	(at5g54660 : 202.0) HSP20-like chaperones superfamily protein; CONTAINS InterPro DOMAIN/s: Heat shock protein Hsp20 (InterPro:IPR002068), HSP20-like chaperone (InterPro:IPR008978); BEST Arabidopsis thaliana protein match is: HSP20-like chaperones superfamily protein (TAIR:AT1G53540.1); Has 30201 Blast hits to 17322 proteins in 780 species: Archae - 12; Bacteria - 1396; Metazoa - 17338; Fungi - 34…	-1.24973
20.2.1	stress.abiotic.heat	onovi4bg0242400	Transcript	(at5g02500 : 1090.0) encodes a member of heat shock protein 70 family.; heat shock cognate protein 70-1 (HSC70-1); FUNCTIONS IN: ATP binding; INVOLVED IN: protein folding, response to cold, response to virus, response to heat; LOCATED IN: cytosol, apoplast, chloroplast, plasma membrane, membrane; EXPRESSED IN: 27 plant structures; EXPRESSED DURING: 16 growth stages; CONTAINS InterPro DOMAIN/s: He…	-1.21191
20.2.1	stress.abiotic.heat	onovi4cg0069600	Transcript	(at3g22830 : 276.0) member of Heat Stress Transcription Factor (Hsf) family; heat shock transcription factor A6B (HSFA6B); FUNCTIONS IN: DNA binding, sequence-specific DNA binding transcription factor activity; INVOLVED IN: regulation of transcription, DNA-dependent; LOCATED IN: nucleus; EXPRESSED IN: root; CONTAINS InterPro DOMAIN/s: Winged helix-turn-helix transcription repressor DNA-binding (I…	-2.64456
20.2.1	stress.abiotic.heat	onovi4cg0225800	Transcript	(at3g12580 : 1088.0) heat shock protein 70 (HSP70); FUNCTIONS IN: ATP binding; INVOLVED IN: in 9 processes; LOCATED IN: cytosol, mitochondrion, cell wall, plasma membrane; EXPRESSED IN: 23 plant structures; EXPRESSED DURING: 11 growth stages; CONTAINS InterPro DOMAIN/s: Heat shock protein 70, conserved site (InterPro:IPR018181), Heat shock protein Hsp70 (InterPro:IPR001023), Heat shock protein 70…	-2.36243
20.2.1	stress.abiotic.heat	onovi4dg0036900	Transcript	(at2g47440 : 632.0) Tetratricopeptide repeat (TPR)-like superfamily protein; FUNCTIONS IN: binding, heat shock protein binding; INVOLVED IN: protein folding; LOCATED IN: cellular_component unknown; EXPRESSED IN: 22 plant structures; EXPRESSED DURING: 13 growth stages; CONTAINS InterPro DOMAIN/s: Tetratricopeptide TPR-1 (InterPro:IPR001440), Tetratricopeptide-like helical (InterPro:IPR011990), Hea…	-1.49292
20.2.1	stress.abiotic.heat	onovi4dg0279900	Transcript	(at5g15450 : 1518.0) Encodes a chloroplast-targeted Hsp101 homologue. Functions as a molecular chaperone involved in plastid differentiation mediating internal thylakoid membrane formation and conferring thermotolerance to chloroplasts during heat stress. APG6 is constitutively expressed in the root tips, the organ boundary region, the reproductive tissues of mature plants where plastids exist as…	1.96745
20.2.1	stress.abiotic.heat	onovi5ag0249900	Transcript	(at2g17880 : 101.0) Chaperone DnaJ-domain superfamily protein; FUNCTIONS IN: heat shock protein binding; INVOLVED IN: protein folding; LOCATED IN: chloroplast; EXPRESSED IN: 18 plant structures; EXPRESSED DURING: 11 growth stages; CONTAINS InterPro DOMAIN/s: Molecular chaperone, heat shock protein, Hsp40, DnaJ (InterPro:IPR015609), Heat shock protein DnaJ, N-terminal (InterPro:IPR001623); BEST Ar…	6.28142
20.2.1	stress.abiotic.heat	onovi5ag0387700	Transcript	(p46254|hs22m_pea : 197.0) Heat shock 22 kDa protein, mitochondrial precursor - Pisum sativum (Garden pea) & (at4g25200 : 189.0) AtHSP23.6-mito mRNA, nuclear gene encoding mitochondrial; mitochondrion-localized small heat shock protein 23.6 (HSP23.6-MITO); FUNCTIONS IN: molecular_function unknown; INVOLVED IN: response to cadmium ion, response to heat; EXPRESSED IN: 6 plant structures; EXPRESSED …	1.43731
20.2.1	stress.abiotic.heat	onovi5cg0099300	Transcript	(p05478|hsp16_soybn : 205.0) 18.5 kDa class I heat shock protein (HSP 18.5) - Glycine max (Soybean) & (at2g29500 : 177.0) HSP20-like chaperones superfamily protein; CONTAINS InterPro DOMAIN/s: Heat shock protein Hsp20 (InterPro:IPR002068), HSP20-like chaperone (InterPro:IPR008978); BEST Arabidopsis thaliana protein match is: HSP20-like chaperones superfamily protein (TAIR:AT1G07400.1); Has 6873 B…	2.388
20.2.1	stress.abiotic.heat	onovi5cg0232100	Transcript	(at5g16650 : 157.0) Chaperone DnaJ-domain superfamily protein; FUNCTIONS IN: unfolded protein binding, heat shock protein binding; INVOLVED IN: protein folding; LOCATED IN: cellular_component unknown; EXPRESSED IN: 24 plant structures; EXPRESSED DURING: 15 growth stages; CONTAINS InterPro DOMAIN/s: Molecular chaperone, heat shock protein, Hsp40, DnaJ (InterPro:IPR015609), Heat shock protein DnaJ,…	1.66476
20.2.1	stress.abiotic.heat	onovi5dg0271500	Transcript	(at1g52560 : 207.0) HSP20-like chaperones superfamily protein; FUNCTIONS IN: molecular_function unknown; INVOLVED IN: response to high light intensity, response to hydrogen peroxide, response to heat; LOCATED IN: mitochondrion; EXPRESSED IN: 6 plant structures; EXPRESSED DURING: 4 anthesis, petal differentiation and expansion stage; CONTAINS InterPro DOMAIN/s: Heat shock protein Hsp20 (InterPro:I…	6.50826
20.2.1	stress.abiotic.heat	onovi6bg0102100	Transcript	(at2g29970 : 525.0) Double Clp-N motif-containing P-loop nucleoside triphosphate hydrolases superfamily protein; BEST Arabidopsis thaliana protein match is: Double Clp-N motif-containing P-loop nucleoside triphosphate hydrolases superfamily protein (TAIR:AT1G07200.2); Has 10913 Blast hits to 10488 proteins in 2533 species: Archae - 15; Bacteria - 9122; Metazoa - 6; Fungi - 149; Plants - 525; Viru…	-1.93377
20.2.1	stress.abiotic.heat	onovi6dg0046100	Transcript	(at2g04030 : 1110.0) Encodes a chloroplast-targeted 90-kDa heat shock protein located in the stroma involved in red-light mediated deetiolation response. Mutants are resistant to chlorate, have elongated hypocotyls in light, and affect the expression of NR2, CAB, and RBCS but NOT NR1 and NiR.; CR88; FUNCTIONS IN: ATP binding; INVOLVED IN: in 7 processes; LOCATED IN: mitochondrion, chloroplast str…	1.0767
20.2.1	stress.abiotic.heat	onovi7cg0150000	Transcript	(at1g77020 : 493.0) DNAJ heat shock N-terminal domain-containing protein; FUNCTIONS IN: unfolded protein binding, heat shock protein binding; INVOLVED IN: protein folding; LOCATED IN: cellular_component unknown; EXPRESSED IN: 22 plant structures; EXPRESSED DURING: 12 growth stages; CONTAINS InterPro DOMAIN/s: Molecular chaperone, heat shock protein, Hsp40, DnaJ (InterPro:IPR015609), Heat shock pr…	-3.29506
20.2.1	stress.abiotic.heat	onovi7cg0244500	Transcript	(at3g52490 : 619.0) Double Clp-N motif-containing P-loop nucleoside triphosphate hydrolases superfamily protein; INVOLVED IN: protein metabolic process; LOCATED IN: cellular_component unknown; EXPRESSED IN: 21 plant structures; EXPRESSED DURING: 10 growth stages; CONTAINS InterPro DOMAIN/s: Clp, N-terminal (InterPro:IPR004176); BEST Arabidopsis thaliana protein match is: Double Clp-N motif-contai…	-2.5156
20.2.1	stress.abiotic.heat	onovi7dg0314800	Transcript	(p30236|hsp41_soybn : 270.0) 22.0 kDa class IV heat shock protein precursor - Glycine max (Soybean) & (at4g10250 : 225.0) Columbia endomembrane-localized small heat shock protein; ATHSP22.0; FUNCTIONS IN: molecular_function unknown; INVOLVED IN: response to heat; LOCATED IN: endomembrane system; EXPRESSED IN: 8 plant structures; EXPRESSED DURING: M germinated pollen stage, 4 anthesis, C globular …	6.15007
20.2.2	stress.abiotic.cold	onovi2ag0210400	Transcript	(at3g17020 : 201.0) Adenine nucleotide alpha hydrolases-like superfamily protein; FUNCTIONS IN: molecular_function unknown; INVOLVED IN: response to cold, response to stress; LOCATED IN: plasma membrane; EXPRESSED IN: 24 plant structures; EXPRESSED DURING: 15 growth stages; CONTAINS InterPro DOMAIN/s: UspA (InterPro:IPR006016), Rossmann-like alpha/beta/alpha sandwich fold (InterPro:IPR014729), Un…	-1.76845
20.2.2	stress.abiotic.cold	onovi3ag0007400	Transcript	(at5g52300 : 91.3) encodes a protein that is induced in expression in response to water deprivation such as cold, high-salt, and dessication. The response appears to be via abscisic acid. The promoter region contains two ABA-responsive elements (ABREs) that are required for the dehydration-responsive expression of rd29B as cis-acting elements. Protein is a member of a gene family with other membe…	8.95174
20.2.2	stress.abiotic.cold	onovi5ag0316800	Transcript	(at3g53990 : 247.0) Adenine nucleotide alpha hydrolases-like superfamily protein; FUNCTIONS IN: molecular_function unknown; INVOLVED IN: response to cold, response to stress; LOCATED IN: cellular_component unknown; EXPRESSED IN: 23 plant structures; EXPRESSED DURING: 14 growth stages; CONTAINS InterPro DOMAIN/s: UspA (InterPro:IPR006016), Rossmann-like alpha/beta/alpha sandwich fold (InterPro:IPR…	1.04666
20.2.2	stress.abiotic.cold	onovi5dg0217800	Transcript	(gnl|cdd|69104 : 229.0) no description available & (at2g15970 : 182.0) encodes an alpha form of a protein similar to the cold acclimation protein WCOR413 in wheat. Expression is induced by short-term cold-treatment, water deprivation, and abscisic acid treatment.; cold regulated 413 plasma membrane 1 (COR413-PM1); FUNCTIONS IN: molecular_function unknown; INVOLVED IN: cold acclimation, cellular r…	2.24923
20.2.2	stress.abiotic.cold	onovi6bg0102700	Transcript	(at3g55990 : 612.0) Encodes ESK1 (Eskimo1). A member of a large gene family of DUF231 domain proteins whose members encode a total of 45 proteins of unknown function. ESK1 functions as a negative regulator of cold acclimation. Mutations in the ESK1 gene provides strong freezing tolerance. A member of the TBL (TRICHOME BIREFRINGENCE-LIKE) gene family containing a plant-specific DUF231 (domain of u…	2.6273
20.2.2	stress.abiotic.cold	onovi7dg0325800	Transcript	(at1g04540 : 205.0) Calcium-dependent lipid-binding (CaLB domain) family protein; INVOLVED IN: biological_process unknown; LOCATED IN: membrane; EXPRESSED IN: 10 plant structures; EXPRESSED DURING: L mature pollen stage, M germinated pollen stage, 4 anthesis, C globular stage, petal differentiation and expansion stage; CONTAINS InterPro DOMAIN/s: C2 calcium/lipid-binding domain, CaLB (InterPro:IP…	-6.01308
20.2.3	stress.abiotic.drought/salt	onovi1ag0276800	Transcript	(p21745|ea30_vicfa : 216.0) Embryonic abundant protein VF30.1 precursor - Vicia faba (Broad bean) & (gnl|cdd|66831 : 189.0) no description available & (at5g25610 : 117.0) responsive to dehydration 22 (RD22) mediated by ABA; RESPONSIVE TO DESSICATION 22 (RD22); FUNCTIONS IN: nutrient reservoir activity; INVOLVED IN: response to desiccation, response to salt stress, response to abscisic acid stimul…	-6.04036
20.2.3	stress.abiotic.drought/salt	onovi1ag0278000	Transcript	(p21745|ea30_vicfa : 175.0) Embryonic abundant protein VF30.1 precursor - Vicia faba (Broad bean) & (gnl|cdd|66831 : 149.0) no description available & (at5g25610 : 93.6) responsive to dehydration 22 (RD22) mediated by ABA; RESPONSIVE TO DESSICATION 22 (RD22); FUNCTIONS IN: nutrient reservoir activity; INVOLVED IN: response to desiccation, response to salt stress, response to abscisic acid stimulu…	-2.17347
20.2.3	stress.abiotic.drought/salt	onovi1bg0133000	Transcript	(at4g18030 : 984.0) S-adenosyl-L-methionine-dependent methyltransferases superfamily protein; INVOLVED IN: biological_process unknown; LOCATED IN: Golgi apparatus, plasma membrane, plant-type cell wall; EXPRESSED IN: 24 plant structures; EXPRESSED DURING: 14 growth stages; CONTAINS InterPro DOMAIN/s: Protein of unknown function DUF248, methyltransferase putative (InterPro:IPR004159); BEST Arabido…	-1.94769
20.2.3	stress.abiotic.drought/salt	onovi1cg0009300	Transcript	(at4g22120 : 1080.0) ERD (early-responsive to dehydration stress) family protein; CONTAINS InterPro DOMAIN/s: Protein of unknown function DUF221 (InterPro:IPR003864); BEST Arabidopsis thaliana protein match is: ERD (early-responsive to dehydration stress) family protein (TAIR:AT4G04340.1). & (gnl|cdd|36349 : 735.0) no description available & (gnl|cdd|66403 : 400.0) no description available & (rel…	1.0046
20.2.3	stress.abiotic.drought/salt	onovi2ag0199500	Transcript	(at3g21620 : 1049.0) ERD (early-responsive to dehydration stress) family protein; FUNCTIONS IN: molecular_function unknown; INVOLVED IN: biological_process unknown; LOCATED IN: plasma membrane; EXPRESSED IN: flower; EXPRESSED DURING: petal differentiation and expansion stage; CONTAINS InterPro DOMAIN/s: Protein of unknown function DUF221 (InterPro:IPR003864); BEST Arabidopsis thaliana protein mat…	1.79315
20.2.3	stress.abiotic.drought/salt	onovi2bg0081900	Transcript	(at1g32090 : 1042.0) early-responsive to dehydration stress protein (ERD4); FUNCTIONS IN: molecular_function unknown; INVOLVED IN: biological_process unknown; LOCATED IN: plasma membrane; EXPRESSED IN: 23 plant structures; EXPRESSED DURING: 13 growth stages; CONTAINS InterPro DOMAIN/s: Protein of unknown function DUF221 (InterPro:IPR003864); BEST Arabidopsis thaliana protein match is: ERD (early-…	2.69876
20.2.3	stress.abiotic.drought/salt	onovi2bg0561300	Transcript	(at1g30360 : 823.0) early-responsive to dehydration 4 (ERD4); INVOLVED IN: response to water deprivation; LOCATED IN: plasma membrane, chloroplast, vacuole, membrane, chloroplast envelope; EXPRESSED IN: 26 plant structures; EXPRESSED DURING: 14 growth stages; CONTAINS InterPro DOMAIN/s: Protein of unknown function DUF221 (InterPro:IPR003864); BEST Arabidopsis thaliana protein match is: ERD (early…	1.77411
20.2.3	stress.abiotic.drought/salt	onovi2cg0064100	Transcript	(at3g51070 : 876.0) S-adenosyl-L-methionine-dependent methyltransferases superfamily protein; CONTAINS InterPro DOMAIN/s: Protein of unknown function DUF248, methyltransferase putative (InterPro:IPR004159); BEST Arabidopsis thaliana protein match is: S-adenosyl-L-methionine-dependent methyltransferases superfamily protein (TAIR:AT5G64030.1); Has 136558 Blast hits to 66732 proteins in 2821 species…	3.13113
20.2.3	stress.abiotic.drought/salt	onovi2cg0089000	Transcript	(at4g19120 : 973.0) early-responsive to dehydration 3 (ERD3); CONTAINS InterPro DOMAIN/s: Protein of unknown function DUF248, methyltransferase putative (InterPro:IPR004159); BEST Arabidopsis thaliana protein match is: S-adenosyl-L-methionine-dependent methyltransferases superfamily protein (TAIR:AT1G31850.2); Has 1146 Blast hits to 1130 proteins in 105 species: Archae - 6; Bacteria - 157; Metazo…	-1.81763
20.2.3	stress.abiotic.drought/salt	onovi2cg0137000	Transcript	(at3g01100 : 846.0) unknown protein, has cDNAs and ESTs associated to it; hypothetical protein 1 (HYP1); LOCATED IN: endomembrane system, membrane; EXPRESSED IN: 24 plant structures; EXPRESSED DURING: 14 growth stages; CONTAINS InterPro DOMAIN/s: Protein of unknown function DUF221 (InterPro:IPR003864); BEST Arabidopsis thaliana protein match is: Early-responsive to dehydration stress protein (ERD…	1.43442
20.2.3	stress.abiotic.drought/salt	onovi2cg0270200	Transcript	(at2g41430 : 103.0) Encodes hydrophilic protein lacking Cys residues that is expressed in response to drought stress, light stress and treatment with plant-growth-promoting rhizobacteria (Paenibacillus polymyxa), possibly revealing a connection between responses to biotic and abiotic stress. Also identified as a CTC Interacting Domain (CID) protein in a yeast two hybrid screen using the PAB2 prot…	2.24884
20.2.3	stress.abiotic.drought/salt	onovi2dg0063000	Transcript	(at2g18250 : 224.0) At2g18250 encodes pantetheine-phosphate adenylyltransferase catalyzing the formation of dephospho-CoA from pantetheine 4'-phosphate. The enzyme is involved in coenzyme A biosynthesis.; 4-phosphopantetheine adenylyltransferase (COAD); CONTAINS InterPro DOMAIN/s: Rossmann-like alpha/beta/alpha sandwich fold (InterPro:IPR014729), Cytidyltransferase-related (InterPro:IPR004821), C…	-1.23719
20.2.3	stress.abiotic.drought/salt	onovi2dg0148000	Transcript	(gnl|cdd|87067 : 311.0) no description available & (at3g25780 : 243.0) Encodes allene oxide cyclase, one of the enzymes involved in jasmonic acid biosynthesis. One of four genes in Arabidopsis that encode this enzyme. mRNA expression is upregulated in senescing leaves. Note: Nomenclature for Arabidopsis allene oxide cyclase 3 (AOC3, AT3G25780) gene is based on Stenzel et al. 2003 Plant Molecular …	-1.59359
20.2.3	stress.abiotic.drought/salt	onovi3ag0010000	Transcript	(at2g45750 : 823.0) S-adenosyl-L-methionine-dependent methyltransferases superfamily protein; CONTAINS InterPro DOMAIN/s: Protein of unknown function DUF248, methyltransferase putative (InterPro:IPR004159); BEST Arabidopsis thaliana protein match is: S-adenosyl-L-methionine-dependent methyltransferases superfamily protein (TAIR:AT4G00750.1); Has 1101 Blast hits to 1086 proteins in 99 species: Arc…	-1.68777
20.2.3	stress.abiotic.drought/salt	onovi3ag0182600	Transcript	(gnl|cdd|66831 : 235.0) no description available & (at5g25610 : 167.0) responsive to dehydration 22 (RD22) mediated by ABA; RESPONSIVE TO DESSICATION 22 (RD22); FUNCTIONS IN: nutrient reservoir activity; INVOLVED IN: response to desiccation, response to salt stress, response to abscisic acid stimulus; LOCATED IN: endomembrane system; EXPRESSED IN: 21 plant structures; EXPRESSED DURING: 13 growth …	-6.48681
20.2.3	stress.abiotic.drought/salt	onovi3bg0210500	Transcript	(p21747|ea92_vicfa : 220.0) Embryonic abundant protein USP92 precursor - Vicia faba (Broad bean) & (gnl|cdd|66831 : 214.0) no description available & (at5g25610 : 111.0) responsive to dehydration 22 (RD22) mediated by ABA; RESPONSIVE TO DESSICATION 22 (RD22); FUNCTIONS IN: nutrient reservoir activity; INVOLVED IN: response to desiccation, response to salt stress, response to abscisic acid stimulu…	-4.18225
20.2.3	stress.abiotic.drought/salt	onovi4cg0166000	Transcript	(at4g00740 : 874.0) S-adenosyl-L-methionine-dependent methyltransferases superfamily protein; CONTAINS InterPro DOMAIN/s: Protein of unknown function DUF248, methyltransferase putative (InterPro:IPR004159); BEST Arabidopsis thaliana protein match is: S-adenosyl-L-methionine-dependent methyltransferases superfamily protein (TAIR:AT4G10440.1); Has 1057 Blast hits to 1046 proteins in 101 species: Ar…	1.24862
20.2.3	stress.abiotic.drought/salt	onovi4dg0076600	Transcript	(at3g09550 : 668.0) Ankyrin repeat family protein; CONTAINS InterPro DOMAIN/s: Ankyrin repeat-containing domain (InterPro:IPR020683), Ankyrin repeat (InterPro:IPR002110); BEST Arabidopsis thaliana protein match is: Ankyrin repeat family protein (TAIR:AT3G12360.1); Has 55803 Blast hits to 24932 proteins in 1099 species: Archae - 58; Bacteria - 5470; Metazoa - 27318; Fungi - 5824; Plants - 4263; Vi…	-1.04912
20.2.3	stress.abiotic.drought/salt	onovi4dg0187200	Transcript	(at4g00750 : 891.0) S-adenosyl-L-methionine-dependent methyltransferases superfamily protein; CONTAINS InterPro DOMAIN/s: Protein of unknown function DUF248, methyltransferase putative (InterPro:IPR004159); BEST Arabidopsis thaliana protein match is: S-adenosyl-L-methionine-dependent methyltransferases superfamily protein (TAIR:AT2G45750.1); Has 1807 Blast hits to 1807 proteins in 277 species: Ar…	-1.86325
20.2.3	stress.abiotic.drought/salt	onovi6bg0024800	Transcript	(at1g69450 : 769.0) Early-responsive to dehydration stress protein (ERD4); LOCATED IN: endomembrane system, membrane; EXPRESSED IN: 23 plant structures; EXPRESSED DURING: 13 growth stages; CONTAINS InterPro DOMAIN/s: Protein of unknown function DUF221 (InterPro:IPR003864); BEST Arabidopsis thaliana protein match is: hypothetical protein 1 (TAIR:AT3G01100.1). & (gnl|cdd|36349 : 521.0) no descripti…	1.0434
20.2.3	stress.abiotic.drought/salt	onovi6cg0203600	Transcript	(at5g64030 : 944.0) S-adenosyl-L-methionine-dependent methyltransferases superfamily protein; CONTAINS InterPro DOMAIN/s: Protein of unknown function DUF248, methyltransferase putative (InterPro:IPR004159); BEST Arabidopsis thaliana protein match is: S-adenosyl-L-methionine-dependent methyltransferases superfamily protein (TAIR:AT1G29470.2); Has 79879 Blast hits to 39720 proteins in 2025 species:…	1.02137
20.2.3	stress.abiotic.drought/salt	onovi7bg0162400	Transcript	(at1g77260 : 421.0) S-adenosyl-L-methionine-dependent methyltransferases superfamily protein; CONTAINS InterPro DOMAIN/s: Protein of unknown function DUF248, methyltransferase putative (InterPro:IPR004159); BEST Arabidopsis thaliana protein match is: S-adenosyl-L-methionine-dependent methyltransferases superfamily protein (TAIR:AT2G39750.1); Has 919 Blast hits to 909 proteins in 49 species: Archa…	-1.40827
20.2.3	stress.abiotic.drought/salt	onovi7bg0195500	Transcript	(at5g25610 : 255.0) responsive to dehydration 22 (RD22) mediated by ABA; RESPONSIVE TO DESSICATION 22 (RD22); FUNCTIONS IN: nutrient reservoir activity; INVOLVED IN: response to desiccation, response to salt stress, response to abscisic acid stimulus; LOCATED IN: endomembrane system; EXPRESSED IN: 21 plant structures; EXPRESSED DURING: 13 growth stages; CONTAINS InterPro DOMAIN/s: BURP (InterPro:…	1.43429
20.2.4	stress.abiotic.touch/wounding	onovi1ag0323700	Transcript	(at4g10270 : 81.3) Wound-responsive family protein; CONTAINS InterPro DOMAIN/s: Protein of unknown function wound-induced (InterPro:IPR022251); BEST Arabidopsis thaliana protein match is: Wound-responsive family protein (TAIR:AT4G10265.1); Has 183 Blast hits to 182 proteins in 16 species: Archae - 0; Bacteria - 0; Metazoa - 0; Fungi - 0; Plants - 183; Viruses - 0; Other Eukaryotes - 0 (source: NC…	-2.34714
20.2.4	stress.abiotic.touch/wounding	onovi3ag0240600	Transcript	(at4g10270 : 89.7) Wound-responsive family protein; CONTAINS InterPro DOMAIN/s: Protein of unknown function wound-induced (InterPro:IPR022251); BEST Arabidopsis thaliana protein match is: Wound-responsive family protein (TAIR:AT4G10265.1); Has 183 Blast hits to 182 proteins in 16 species: Archae - 0; Bacteria - 0; Metazoa - 0; Fungi - 0; Plants - 183; Viruses - 0; Other Eukaryotes - 0 (source: NC…	-2.92096
20.2.4	stress.abiotic.touch/wounding	onovi3cg0228300	Transcript	(at4g10270 : 89.0) Wound-responsive family protein; CONTAINS InterPro DOMAIN/s: Protein of unknown function wound-induced (InterPro:IPR022251); BEST Arabidopsis thaliana protein match is: Wound-responsive family protein (TAIR:AT4G10265.1); Has 183 Blast hits to 182 proteins in 16 species: Archae - 0; Bacteria - 0; Metazoa - 0; Fungi - 0; Plants - 183; Viruses - 0; Other Eukaryotes - 0 (source: NC…	-1.6953
20.2.4	stress.abiotic.touch/wounding	onovi5ag0024200	Transcript	(p37707|b2_dauca : 282.0) B2 protein - Daucus carota (Carrot) & (at3g27090 : 268.0) DCD (Development and Cell Death) domain protein; CONTAINS InterPro DOMAIN/s: Development/cell death domain (InterPro:IPR013989), Kelch related (InterPro:IPR013089); BEST Arabidopsis thaliana protein match is: DCD (Development and Cell Death) domain protein (TAIR:AT5G42050.1); Has 746 Blast hits to 671 proteins in …	1.77269
20.2.4	stress.abiotic.touch/wounding	onovi5bg0184500	Transcript	(at4g10270 : 86.3) Wound-responsive family protein; CONTAINS InterPro DOMAIN/s: Protein of unknown function wound-induced (InterPro:IPR022251); BEST Arabidopsis thaliana protein match is: Wound-responsive family protein (TAIR:AT4G10265.1); Has 183 Blast hits to 182 proteins in 16 species: Archae - 0; Bacteria - 0; Metazoa - 0; Fungi - 0; Plants - 183; Viruses - 0; Other Eukaryotes - 0 (source: NC…	6.66877
20.2.4	stress.abiotic.touch/wounding	onovi5dg0168000	Transcript	(at4g10270 : 96.3) Wound-responsive family protein; CONTAINS InterPro DOMAIN/s: Protein of unknown function wound-induced (InterPro:IPR022251); BEST Arabidopsis thaliana protein match is: Wound-responsive family protein (TAIR:AT4G10265.1); Has 183 Blast hits to 182 proteins in 16 species: Archae - 0; Bacteria - 0; Metazoa - 0; Fungi - 0; Plants - 183; Viruses - 0; Other Eukaryotes - 0 (source: NC…	3.17756
20.2.4	stress.abiotic.touch/wounding	onovi6cg0120400	Transcript	(gnl|cdd|70566 : 126.0) no description available & (p20144|wun1_soltu : 109.0) Wound-induced protein 1 - Solanum tuberosum (Potato) & (at3g10985 : 103.0) A senescence-associated gene whose expression is induced in response to treatment with Nep1, a fungal protein that causes necrosis.; senescence associated gene 20 (SAG20); CONTAINS InterPro DOMAIN/s: Wound-induced protein, Wun1, subgroup (InterP…	-1.48811
20.2.5	stress.abiotic.light	onovi3ag0028600	Transcript	(gnl|cdd|35652 : 121.0) no description available & (at4g36520 : 108.0) Chaperone DnaJ-domain superfamily protein; FUNCTIONS IN: heat shock protein binding; CONTAINS InterPro DOMAIN/s: Heat shock protein DnaJ, N-terminal (InterPro:IPR001623); BEST Arabidopsis thaliana protein match is: Chaperone DnaJ-domain superfamily protein (TAIR:AT4G12770.2); Has 187564 Blast hits to 104912 proteins in 3501 sp…	-3.97459
20.2.5	stress.abiotic.light	onovi6bg0198000	Transcript	(at1g21640 : 763.0) Encodes a protein with NAD kinase activity. The protein was also shown to bind calmodulin.; NAD kinase 2 (NADK2); FUNCTIONS IN: NAD+ kinase activity, calmodulin binding; INVOLVED IN: pyridine nucleotide biosynthetic process, metabolic process; EXPRESSED IN: 24 plant structures; EXPRESSED DURING: 13 growth stages; CONTAINS InterPro DOMAIN/s: ATP-NAD kinase, PpnK-type, alpha/bet…	1.13098
20.2.99	stress.abiotic.unspecified	onovi1ag0152600	Transcript	(q41495|st14_soltu : 195.0) STS14 protein precursor - Solanum tuberosum (Potato) & (at5g66590 : 180.0) CAP (Cysteine-rich secretory proteins, Antigen 5, and Pathogenesis-related 1 protein) superfamily protein; FUNCTIONS IN: molecular_function unknown; INVOLVED IN: biological_process unknown; LOCATED IN: endomembrane system, extracellular region; EXPRESSED IN: 22 plant structures; EXPRESSED DURING…	1.22805
20.2.99	stress.abiotic.unspecified	onovi1bg0087400	Transcript	(at1g69080 : 149.0) Adenine nucleotide alpha hydrolases-like superfamily protein; FUNCTIONS IN: molecular_function unknown; INVOLVED IN: response to stress; EXPRESSED IN: 9 plant structures; EXPRESSED DURING: 4 anthesis, C globular stage, petal differentiation and expansion stage; CONTAINS InterPro DOMAIN/s: UspA (InterPro:IPR006016), Rossmann-like alpha/beta/alpha sandwich fold (InterPro:IPR0147…	2.65248
20.2.99	stress.abiotic.unspecified	onovi1bg0415600	Transcript	(gnl|cdd|84754 : 126.0) no description available & (at1g70890 : 100.0) MLP-like protein 43 (MLP43); FUNCTIONS IN: molecular_function unknown; INVOLVED IN: response to biotic stimulus, defense response; LOCATED IN: chloroplast; EXPRESSED IN: 17 plant structures; EXPRESSED DURING: 10 growth stages; CONTAINS InterPro DOMAIN/s: Bet v I allergen (InterPro:IPR000916); BEST Arabidopsis thaliana protein …	1.63433
20.2.99	stress.abiotic.unspecified	onovi1cg0278300	Transcript	(gnl|cdd|84754 : 128.0) no description available & (at5g28010 : 92.8) Polyketide cyclase/dehydrase and lipid transport superfamily protein; FUNCTIONS IN: molecular_function unknown; INVOLVED IN: response to biotic stimulus, defense response; LOCATED IN: cellular_component unknown; EXPRESSED IN: 8 plant structures; EXPRESSED DURING: 6 growth stages; CONTAINS InterPro DOMAIN/s: Bet v I allergen (In…	-1.27839
20.2.99	stress.abiotic.unspecified	onovi1cg0278400	Transcript	(gnl|cdd|84754 : 126.0) no description available & (at1g70840 : 85.5) MLP-like protein 31 (MLP31); FUNCTIONS IN: molecular_function unknown; INVOLVED IN: response to biotic stimulus, defense response; LOCATED IN: cellular_component unknown; CONTAINS InterPro DOMAIN/s: Bet v I allergen (InterPro:IPR000916); BEST Arabidopsis thaliana protein match is: MLP-like protein 28 (TAIR:AT1G70830.3); Has 485…	-2.41507
20.2.99	stress.abiotic.unspecified	onovi1cg0278900	Transcript	(gnl|cdd|84754 : 140.0) no description available & (at1g70890 : 93.6) MLP-like protein 43 (MLP43); FUNCTIONS IN: molecular_function unknown; INVOLVED IN: response to biotic stimulus, defense response; LOCATED IN: chloroplast; EXPRESSED IN: 17 plant structures; EXPRESSED DURING: 10 growth stages; CONTAINS InterPro DOMAIN/s: Bet v I allergen (InterPro:IPR000916); BEST Arabidopsis thaliana protein m…	-1.30386
20.2.99	stress.abiotic.unspecified	onovi1cg0382500	Transcript	(at1g24020 : 178.0) MLP-like protein 423 (MLP423); INVOLVED IN: response to biotic stimulus, defense response; EXPRESSED IN: 22 plant structures; EXPRESSED DURING: 14 growth stages; CONTAINS InterPro DOMAIN/s: Bet v I allergen (InterPro:IPR000916); BEST Arabidopsis thaliana protein match is: MLP-like protein 28 (TAIR:AT1G70830.3). & (gnl|cdd|84754 : 139.0) no description available & (reliability:…	-6.6373
20.2.99	stress.abiotic.unspecified	onovi1cg0417500	Transcript	(gnl|cdd|84754 : 132.0) no description available & (at1g70840 : 95.1) MLP-like protein 31 (MLP31); FUNCTIONS IN: molecular_function unknown; INVOLVED IN: response to biotic stimulus, defense response; LOCATED IN: cellular_component unknown; CONTAINS InterPro DOMAIN/s: Bet v I allergen (InterPro:IPR000916); BEST Arabidopsis thaliana protein match is: MLP-like protein 28 (TAIR:AT1G70830.3); Has 485…	2.84657
20.2.99	stress.abiotic.unspecified	onovi1dg0254600	Transcript	(at1g72610 : 242.0) germin-like protein (GLP1); germin-like protein 1 (GER1); INVOLVED IN: biological_process unknown; LOCATED IN: extracellular matrix; EXPRESSED IN: 23 plant structures; EXPRESSED DURING: 13 growth stages; CONTAINS InterPro DOMAIN/s: Cupin, RmlC-type (InterPro:IPR011051), Cupin 1 (InterPro:IPR006045), Germin (InterPro:IPR001929), RmlC-like jelly roll fold (InterPro:IPR014710), G…	-4.24536
20.2.99	stress.abiotic.unspecified	onovi1dg0419900	Transcript	(gnl|cdd|84754 : 112.0) no description available & (at1g70850 : 92.0) MLP-like protein 34 (MLP34); FUNCTIONS IN: molecular_function unknown; INVOLVED IN: response to biotic stimulus, defense response; LOCATED IN: cellular_component unknown; EXPRESSED IN: 6 plant structures; EXPRESSED DURING: 4 anthesis, petal differentiation and expansion stage; CONTAINS InterPro DOMAIN/s: Bet v I allergen (Inter…	4.23725
20.2.99	stress.abiotic.unspecified	onovi1dg0439600	Transcript	(at5g61750 : 196.0) RmlC-like cupins superfamily protein; FUNCTIONS IN: manganese ion binding, nutrient reservoir activity; INVOLVED IN: response to salt stress; LOCATED IN: endomembrane system, apoplast; EXPRESSED IN: inflorescence meristem, hypocotyl, flower; EXPRESSED DURING: petal differentiation and expansion stage; CONTAINS InterPro DOMAIN/s: Cupin, RmlC-type (InterPro:IPR011051), Cupin 1 (…	1.96439
20.2.99	stress.abiotic.unspecified	onovi2ag0355800	Transcript	(at5g05440 : 240.0) Encodes a member of the PYR (pyrabactin resistance )/PYL(PYR1-like)/RCAR (regulatory components of ABA receptor) family proteins with 14 members. PYR/PYL/RCAR family proteins function as abscisic acid sensors. Mediate ABA-dependent regulation of protein phosphatase 2Cs ABI1 and ABI2.; PYRABACTIN RESISTANCE 1-LIKE 5 (PYL5); CONTAINS InterPro DOMAIN/s: Polyketide cyclase/dehydra…	-1.83072
20.2.99	stress.abiotic.unspecified	onovi2bg0104100	Transcript	(at1g24020 : 164.0) MLP-like protein 423 (MLP423); INVOLVED IN: response to biotic stimulus, defense response; EXPRESSED IN: 22 plant structures; EXPRESSED DURING: 14 growth stages; CONTAINS InterPro DOMAIN/s: Bet v I allergen (InterPro:IPR000916); BEST Arabidopsis thaliana protein match is: MLP-like protein 28 (TAIR:AT1G70830.3). & (gnl|cdd|84754 : 122.0) no description available & (reliability:…	-1.96492
20.2.99	stress.abiotic.unspecified	onovi2bg0107200	Transcript	(at1g10460 : 237.0) germin-like protein (GLP7); germin-like protein 7 (GLP7); FUNCTIONS IN: manganese ion binding, nutrient reservoir activity; INVOLVED IN: biological_process unknown; LOCATED IN: apoplast; EXPRESSED IN: inflorescence meristem, hypocotyl, root, flower; EXPRESSED DURING: petal differentiation and expansion stage; CONTAINS InterPro DOMAIN/s: Cupin, RmlC-type (InterPro:IPR011051), C…	3.30905
20.2.99	stress.abiotic.unspecified	onovi2bg0244100	Transcript	(q9zra4|ab19a_prupe : 267.0) Auxin-binding protein ABP19a precursor - Prunus persica (Peach) & (at5g20630 : 243.0) Encodes a germin-like protein. Its transcripts are more abundant in RNA from leaves collected in the evening, suggesting some kind of circadian regulation.; germin 3 (GER3); INVOLVED IN: response to cold, peptidyl-cysteine S-nitrosylation; LOCATED IN: extracellular matrix, apoplast, …	-8.08946
20.2.99	stress.abiotic.unspecified	onovi2cg0405400	Transcript	(at3g51780 : 166.0) A member of Arabidopsis BAG (Bcl-2-associated athanogene) proteins, plant homologs of mammalian regulators of apoptosis. BD domain of ATBAG4 had highest similarity to human DB domain of BAG protein. Plant BAG proteins are multi-functional and remarkably similar to their animal counterparts, as they regulate apoptotic-like processes ranging from pathogen attack, to abiotic stre…	2.39033
20.2.99	stress.abiotic.unspecified	onovi2dg0056600	Transcript	(q41495|st14_soltu : 186.0) STS14 protein precursor - Solanum tuberosum (Potato) & (at5g66590 : 171.0) CAP (Cysteine-rich secretory proteins, Antigen 5, and Pathogenesis-related 1 protein) superfamily protein; FUNCTIONS IN: molecular_function unknown; INVOLVED IN: biological_process unknown; LOCATED IN: endomembrane system, extracellular region; EXPRESSED IN: 22 plant structures; EXPRESSED DURING…	-3.00131
20.2.99	stress.abiotic.unspecified	onovi2dg0141300	Transcript	(at5g15780 : 127.0) Pollen Ole e 1 allergen and extensin family protein; FUNCTIONS IN: molecular_function unknown; INVOLVED IN: biological_process unknown; LOCATED IN: endomembrane system; EXPRESSED IN: 14 plant structures; EXPRESSED DURING: 10 growth stages; CONTAINS InterPro DOMAIN/s: Pollen Ole e 1 allergen/extensin (InterPro:IPR006041); Has 85252 Blast hits to 38354 proteins in 1825 species: …	3.23439
20.2.99	stress.abiotic.unspecified	onovi3cg0192600	Transcript	(o49813|olee1_betve : 118.0) Olee1-like protein precursor - Betula verrucosa (White birch) (Betula pendula) & (at1g29140 : 114.0) Pollen Ole e 1 allergen and extensin family protein; FUNCTIONS IN: molecular_function unknown; INVOLVED IN: biological_process unknown; LOCATED IN: endomembrane system; EXPRESSED IN: 9 plant structures; EXPRESSED DURING: L mature pollen stage, M germinated pollen stage…	-5.63575
20.2.99	stress.abiotic.unspecified	onovi3dg0152300	Transcript	(at1g48960 : 159.0) Adenine nucleotide alpha hydrolases-like superfamily protein; FUNCTIONS IN: molecular_function unknown; INVOLVED IN: response to stress; LOCATED IN: cellular_component unknown; EXPRESSED IN: 22 plant structures; EXPRESSED DURING: 13 growth stages; CONTAINS InterPro DOMAIN/s: UspA (InterPro:IPR006016), Rossmann-like alpha/beta/alpha sandwich fold (InterPro:IPR014729); BEST Arab…	-4.31452
20.2.99	stress.abiotic.unspecified	onovi3dg0170300	Transcript	(gnl|cdd|84754 : 134.0) no description available & (at5g28010 : 98.6) Polyketide cyclase/dehydrase and lipid transport superfamily protein; FUNCTIONS IN: molecular_function unknown; INVOLVED IN: response to biotic stimulus, defense response; LOCATED IN: cellular_component unknown; EXPRESSED IN: 8 plant structures; EXPRESSED DURING: 6 growth stages; CONTAINS InterPro DOMAIN/s: Bet v I allergen (In…	-6.00129
20.2.99	stress.abiotic.unspecified	onovi4bg0020500	Transcript	(q9s8p4|rhre_pea : 229.0) Rhicadhesin receptor precursor (Germin-like protein) - Pisum sativum (Garden pea) & (at3g62020 : 220.0) germin-like protein (GLP10); germin-like protein 10 (GLP10); FUNCTIONS IN: manganese ion binding, nutrient reservoir activity; INVOLVED IN: biological_process unknown; LOCATED IN: cell wall, plant-type cell wall; EXPRESSED IN: 19 plant structures; EXPRESSED DURING: 10 …	-1.77303
20.2.99	stress.abiotic.unspecified	onovi4bg0203000	Transcript	(at3g51780 : 202.0) A member of Arabidopsis BAG (Bcl-2-associated athanogene) proteins, plant homologs of mammalian regulators of apoptosis. BD domain of ATBAG4 had highest similarity to human DB domain of BAG protein. Plant BAG proteins are multi-functional and remarkably similar to their animal counterparts, as they regulate apoptotic-like processes ranging from pathogen attack, to abiotic stre…	-1.00831
20.2.99	stress.abiotic.unspecified	onovi5dg0121000	Transcript	(at2g34700 : 122.0) Pollen Ole e 1 allergen and extensin family protein; FUNCTIONS IN: molecular_function unknown; INVOLVED IN: biological_process unknown; LOCATED IN: endomembrane system; EXPRESSED IN: 6 plant structures; EXPRESSED DURING: 4 anthesis, petal differentiation and expansion stage; CONTAINS InterPro DOMAIN/s: Pollen Ole e 1 allergen/extensin (InterPro:IPR006041); BEST Arabidopsis tha…	2.81186
20.2.99	stress.abiotic.unspecified	onovi6ag0196200	Transcript	(at1g44760 : 179.0) Adenine nucleotide alpha hydrolases-like superfamily protein; FUNCTIONS IN: molecular_function unknown; INVOLVED IN: response to stress; EXPRESSED IN: 22 plant structures; EXPRESSED DURING: 13 growth stages; CONTAINS InterPro DOMAIN/s: UspA (InterPro:IPR006016), Rossmann-like alpha/beta/alpha sandwich fold (InterPro:IPR014729); BEST Arabidopsis thaliana protein match is: Adeni…	-2.25916
20.2.99	stress.abiotic.unspecified	onovi6ag0303400	Transcript	(at2g21620 : 243.0) Encodes gene that is induced in response to dessication; mRNA expression is seen 10 and 24 hrs after start of dessication treatment.; RD2; FUNCTIONS IN: molecular_function unknown; INVOLVED IN: response to desiccation, response to stress; LOCATED IN: cellular_component unknown; EXPRESSED IN: 24 plant structures; EXPRESSED DURING: 14 growth stages; CONTAINS InterPro DOMAIN/s: U…	1.68845
20.2.99	stress.abiotic.unspecified	onovi6bg0107500	Transcript	(at2g38310 : 215.0) Encodes a member of the PYR (pyrabactin resistance )/PYL(PYR1-like)/RCAR (regulatory components of ABA receptor) family proteins with 14 members. PYR/PYL/RCAR family proteins function as abscisic acid sensors. Mediate ABA-dependent regulation of protein phosphatase 2Cs ABI1 and ABI2.; PYR1-like 4 (PYL4); CONTAINS InterPro DOMAIN/s: Polyketide cyclase/dehydrase (InterPro:IPR019…	-8.90767
20.2.99	stress.abiotic.unspecified	onovi6bg0225900	Transcript	(at5g61750 : 180.0) RmlC-like cupins superfamily protein; FUNCTIONS IN: manganese ion binding, nutrient reservoir activity; INVOLVED IN: response to salt stress; LOCATED IN: endomembrane system, apoplast; EXPRESSED IN: inflorescence meristem, hypocotyl, flower; EXPRESSED DURING: petal differentiation and expansion stage; CONTAINS InterPro DOMAIN/s: Cupin, RmlC-type (InterPro:IPR011051), Cupin 1 (…	2.94604
20.2.99	stress.abiotic.unspecified	onovi7ag0336800	Transcript	(at3g62020 : 288.0) germin-like protein (GLP10); germin-like protein 10 (GLP10); FUNCTIONS IN: manganese ion binding, nutrient reservoir activity; INVOLVED IN: biological_process unknown; LOCATED IN: cell wall, plant-type cell wall; EXPRESSED IN: 19 plant structures; EXPRESSED DURING: 10 growth stages; CONTAINS InterPro DOMAIN/s: Cupin, RmlC-type (InterPro:IPR011051), Cupin 1 (InterPro:IPR006045)…	2.77302
20.2.99	stress.abiotic.unspecified	onovi7bg0228600	Transcript	(at2g26040 : 253.0) Encodes a member of the PYR (pyrabactin resistance )/PYL(PYR1-like)/RCAR (regulatory components of ABA receptor) family proteins with 14 members. PYR/PYL/RCAR family proteins function as abscisic acid sensors. Mediate ABA-dependent regulation of protein phosphatase 2Cs ABI1 and ABI2.; PYR1-like 2 (PYL2); CONTAINS InterPro DOMAIN/s: Polyketide cyclase/dehydrase (InterPro:IPR019…	-1.45447
20.2.99	stress.abiotic.unspecified	onovi7bg0355400	Transcript	(at3g62020 : 275.0) germin-like protein (GLP10); germin-like protein 10 (GLP10); FUNCTIONS IN: manganese ion binding, nutrient reservoir activity; INVOLVED IN: biological_process unknown; LOCATED IN: cell wall, plant-type cell wall; EXPRESSED IN: 19 plant structures; EXPRESSED DURING: 10 growth stages; CONTAINS InterPro DOMAIN/s: Cupin, RmlC-type (InterPro:IPR011051), Cupin 1 (InterPro:IPR006045)…	4.14775
20.2.99	stress.abiotic.unspecified	onovi7cg0340400	Transcript	(at2g47710 : 170.0) Adenine nucleotide alpha hydrolases-like superfamily protein; FUNCTIONS IN: molecular_function unknown; INVOLVED IN: response to stress; LOCATED IN: vacuole; EXPRESSED IN: 23 plant structures; EXPRESSED DURING: 13 growth stages; CONTAINS InterPro DOMAIN/s: UspA (InterPro:IPR006016), Rossmann-like alpha/beta/alpha sandwich fold (InterPro:IPR014729), Universal stress protein A (…	1.55597
20.2.99	stress.abiotic.unspecified	onovi7cg0393300	Transcript	(at4g14723 : 100.0) BEST Arabidopsis thaliana protein match is: allergen-related (TAIR:AT3G22820.1); Has 35333 Blast hits to 34131 proteins in 2444 species: Archae - 798; Bacteria - 22429; Metazoa - 974; Fungi - 991; Plants - 531; Viruses - 0; Other Eukaryotes - 9610 (source: NCBI BLink). & (reliability: 197.2) & (original description: gene=Onovi7cG0393300 seq_id=chr7c type=cds)	-1.98038
20.2.99	stress.abiotic.unspecified	onovi7cg0426800	Transcript	(at3g10080 : 238.0) RmlC-like cupins superfamily protein; FUNCTIONS IN: manganese ion binding, nutrient reservoir activity; INVOLVED IN: biological_process unknown; LOCATED IN: endomembrane system, apoplast; EXPRESSED IN: 22 plant structures; EXPRESSED DURING: 13 growth stages; CONTAINS InterPro DOMAIN/s: Cupin, RmlC-type (InterPro:IPR011051), Cupin 1 (InterPro:IPR006045), RmlC-like jelly roll fo…	1.93806
20.2.99	stress.abiotic.unspecified	onovi7dg0254800	Transcript	(at3g10080 : 288.0) RmlC-like cupins superfamily protein; FUNCTIONS IN: manganese ion binding, nutrient reservoir activity; INVOLVED IN: biological_process unknown; LOCATED IN: endomembrane system, apoplast; EXPRESSED IN: 22 plant structures; EXPRESSED DURING: 13 growth stages; CONTAINS InterPro DOMAIN/s: Cupin, RmlC-type (InterPro:IPR011051), Cupin 1 (InterPro:IPR006045), RmlC-like jelly roll fo…	5.20182
Redox-related
21.3	redox.heme	onovi5ag0233600	Transcript	(q9fvl0|hbl1_medsa : 112.0) Non-symbiotic hemoglobin 1 (MEDsa GLB1) - Medicago sativa (Alfalfa) & (at2g16060 : 106.0) Encodes a class 1 nonsymbiotic hemoglobin induced by low oxygen levels with very high oxygen affinity. It is not likely to be a hemoglobin transporter because of its extremely high affinity for oxygen.; hemoglobin 1 (HB1); FUNCTIONS IN: oxygen binding; INVOLVED IN: response to hyp…	-3.53007
21.1	redox.thioredoxin	onovi2ag0276000	Transcript	(at5g61440 : 239.0) Encodes a member of the thioredoxin family protein. Located in the chloroplast.; atypical CYS HIS rich thioredoxin 5 (ACHT5); INVOLVED IN: cell redox homeostasis; LOCATED IN: chloroplast; EXPRESSED IN: 22 plant structures; EXPRESSED DURING: 13 growth stages; CONTAINS InterPro DOMAIN/s: Thioredoxin fold (InterPro:IPR012335), Thioredoxin, core (InterPro:IPR015467), Thioredoxin-l…	-4.30463
21.1	redox.thioredoxin	onovi3bg0204100	Transcript	(at3g15360 : 176.0) encodes a prokaryotic thioredoxin; thioredoxin M-type 4 (TRX-M4); FUNCTIONS IN: enzyme activator activity; INVOLVED IN: response to oxidative stress, positive regulation of catalytic activity; LOCATED IN: thylakoid, chloroplast thylakoid membrane, cell wall, chloroplast, chloroplast envelope; EXPRESSED IN: 24 plant structures; EXPRESSED DURING: 13 growth stages; CONTAINS Inter…	1.75033
21.1	redox.thioredoxin	onovi3cg0217300	Transcript	(at2g42580 : 628.0) Encodes a member of the TTL family and contains a thioredoxin like domain and three tandom TPRs. Interacts physically with BRL2/VH1 and appears to play a role in brassiosteroid and auxin signaling.; tetratricopetide-repeat thioredoxin-like 3 (TTL3); FUNCTIONS IN: binding; INVOLVED IN: brassinosteroid mediated signaling pathway, auxin mediated signaling pathway, leaf vascular t…	-3.23371
21.1	redox.thioredoxin	onovi4ag0164500	Transcript	(at5g16400 : 211.0) Encodes an f-type thioredoxin (Trx-f2) localized in chloroplast stroma.; thioredoxin F2 (TRXF2); FUNCTIONS IN: enzyme activator activity; INVOLVED IN: positive regulation of catalytic activity; LOCATED IN: chloroplast stroma, chloroplast; EXPRESSED IN: 21 plant structures; EXPRESSED DURING: 13 growth stages; CONTAINS InterPro DOMAIN/s: Thioredoxin fold (InterPro:IPR012335), Th…	-1.07973
21.1	redox.thioredoxin	onovi4bg0132300	Transcript	(at1g08570 : 313.0) Encodes a member of the thioredoxin family protein. Located in the chloroplast. Shows high activity towards the chloroplast 2-Cys peroxiredoxin A, and poor activity towards the chloroplast NADP-malate dehydrogenase.; atypical CYS HIS rich thioredoxin 4 (ACHT4); FUNCTIONS IN: oxidoreductase activity, acting on sulfur group of donors, disulfide as acceptor; INVOLVED IN: cell red…	2.81847
21.1	redox.thioredoxin	onovi4cg0078800	Transcript	(at5g06690 : 196.0) Encodes a thioredoxin (WCRKC1) localized in chloroplast stroma. Contains a WCRKC motif.; WCRKC thioredoxin 1 (WCRKC1); INVOLVED IN: cell redox homeostasis; EXPRESSED IN: 22 plant structures; EXPRESSED DURING: 13 growth stages; CONTAINS InterPro DOMAIN/s: Thioredoxin fold (InterPro:IPR012335), Thioredoxin, core (InterPro:IPR015467), Thioredoxin domain (InterPro:IPR013766), Thio…	-1.4757
21.1	redox.thioredoxin	onovi4dg0196100	Transcript	(at3g08710 : 202.0) Associated to plasma membrane. Moves cell to cell, suggesting a role in intercellular communication.; thioredoxin H-type 9 (TH9); INVOLVED IN: cell communication; LOCATED IN: cytosol, nucleus, plasma membrane, plastid; EXPRESSED IN: 26 plant structures; EXPRESSED DURING: 15 growth stages; CONTAINS InterPro DOMAIN/s: Thioredoxin fold (InterPro:IPR012335), Thioredoxin, core (Int…	1.24261
21.1	redox.thioredoxin	onovi6ag0187800	Transcript	(at5g65160 : 397.0) tetratricopeptide repeat (TPR)-containing protein; FUNCTIONS IN: binding; INVOLVED IN: biological_process unknown; LOCATED IN: cellular_component unknown; EXPRESSED IN: 6 plant structures; EXPRESSED DURING: L mature pollen stage, M germinated pollen stage, 4 anthesis, petal differentiation and expansion stage; CONTAINS InterPro DOMAIN/s: Molecular chaperone, heat shock protein…	-1.31485
21.1	redox.thioredoxin	onovi6cg0308400	Transcript	(q43636|trxh_ricco : 173.0) Thioredoxin H-type (TRX-H) - Ricinus communis (Castor bean) & (at3g51030 : 158.0) encodes a cytosolic thioredoxin that reduces disulfide bridges of target proteins by the reversible formation of a disulfide bridge between two neighboring Cys residues present in the active site. Thioredoxins have been found to regulate a variety of biological reactions in prokaryotic an…	1.21374
21.1	redox.thioredoxin	onovi7cg0005200	Transcript	(at1g76080 : 382.0) Encodes a thioredoxin localized in chloroplast stroma. Known as CDSP32 (CHLOROPLASTIC DROUGHT-INDUCED STRESS PROTEIN OF 32 KD).; chloroplastic drought-induced stress protein of 32 kD (CDSP32); INVOLVED IN: cell redox homeostasis; LOCATED IN: chloroplast stroma, chloroplast, chloroplast envelope; EXPRESSED IN: 23 plant structures; EXPRESSED DURING: 14 growth stages; CONTAINS In…	1.7558
21.1.1	redox.thioredoxin.PDIL	onovi7ag0346400	Transcript	(p38661|pdia6_medsa : 563.0) Probable protein disulfide-isomerase A6 precursor (EC 5.3.4.1) (P5) - Medicago sativa (Alfalfa) & (at2g47470 : 517.0) Encodes a protein disulfide isomerase-like (PDIL) protein, a member of a multigene family within the thioredoxin (TRX) superfamily. Transcript levels for this gene are up-regulated in response to three different chemical inducers of ER stress (dithioth…	1.03964
21.2	redox.ascorbate and glutathione	onovi1bg0431500	Transcript	(at1g06620 : 440.0) encodes a protein whose sequence is similar to a 2-oxoglutarate-dependent dioxygenase; 2-oxoglutarate (2OG) and Fe(II)-dependent oxygenase superfamily protein; CONTAINS InterPro DOMAIN/s: Oxoglutarate/iron-dependent oxygenase (InterPro:IPR005123); BEST Arabidopsis thaliana protein match is: 2-oxoglutarate (2OG) and Fe(II)-dependent oxygenase superfamily protein (TAIR:AT3G61400…	-2.29689
21.2	redox.ascorbate and glutathione	onovi2dg0562300	Transcript	(o04847|dv4h_catro : 360.0) Desacetoxyvindoline 4-hydroxylase (EC 1.14.11.20) - Catharanthus roseus (Rosy periwinkle) (Madagascar periwinkle) & (at1g06620 : 358.0) encodes a protein whose sequence is similar to a 2-oxoglutarate-dependent dioxygenase; 2-oxoglutarate (2OG) and Fe(II)-dependent oxygenase superfamily protein; CONTAINS InterPro DOMAIN/s: Oxoglutarate/iron-dependent oxygenase (InterPro…	-7.66467
21.2	redox.ascorbate and glutathione	onovi3ag0186600	Transcript	(at1g06620 : 437.0) encodes a protein whose sequence is similar to a 2-oxoglutarate-dependent dioxygenase; 2-oxoglutarate (2OG) and Fe(II)-dependent oxygenase superfamily protein; CONTAINS InterPro DOMAIN/s: Oxoglutarate/iron-dependent oxygenase (InterPro:IPR005123); BEST Arabidopsis thaliana protein match is: 2-oxoglutarate (2OG) and Fe(II)-dependent oxygenase superfamily protein (TAIR:AT3G61400…	-2.61042
21.2	redox.ascorbate and glutathione	onovi3cg0173100	Transcript	(at1g06620 : 442.0) encodes a protein whose sequence is similar to a 2-oxoglutarate-dependent dioxygenase; 2-oxoglutarate (2OG) and Fe(II)-dependent oxygenase superfamily protein; CONTAINS InterPro DOMAIN/s: Oxoglutarate/iron-dependent oxygenase (InterPro:IPR005123); BEST Arabidopsis thaliana protein match is: 2-oxoglutarate (2OG) and Fe(II)-dependent oxygenase superfamily protein (TAIR:AT3G61400…	-2.18178
21.2	redox.ascorbate and glutathione	onovi3dg0040200	Transcript	(at1g06650 : 413.0) encodes a protein whose sequence is similar to 2-oxoglutarate-dependent dioxygenase; 2-oxoglutarate (2OG) and Fe(II)-dependent oxygenase superfamily protein; CONTAINS InterPro DOMAIN/s: Oxoglutarate/iron-dependent oxygenase (InterPro:IPR005123); BEST Arabidopsis thaliana protein match is: 2-oxoglutarate (2OG) and Fe(II)-dependent oxygenase superfamily protein (TAIR:AT1G06640.1…	-1.67775
21.2	redox.ascorbate and glutathione	onovi5ag0143200	Transcript	(at3g19000 : 355.0) 2-oxoglutarate (2OG) and Fe(II)-dependent oxygenase superfamily protein; FUNCTIONS IN: oxidoreductase activity, acting on paired donors, with incorporation or reduction of molecular oxygen, 2-oxoglutarate as one donor, and incorporation of one atom each of oxygen into both donors, oxidoreductase activity; LOCATED IN: cellular_component unknown; EXPRESSED IN: 22 plant structure…	-1.55432
21.2	redox.ascorbate and glutathione	onovi5bg0034400	Transcript	(q06652|gpx4_citsi : 256.0) Probable phospholipid hydroperoxide glutathione peroxidase (EC 1.11.1.12) (PHGPx) (Salt-associated protein) - Citrus sinensis (Sweet orange) & (at2g43350 : 254.0) Glutathione peroxidase. Functions as both a redox transducer and a scavenger in abscisic acid and drought stress responses. Interacts with ABI2 and ABI1.; glutathione peroxidase 3 (GPX3); FUNCTIONS IN: glutat…	-1.16559
21.2	redox.ascorbate and glutathione	onovi5bg0145500	Transcript	(at3g19000 : 395.0) 2-oxoglutarate (2OG) and Fe(II)-dependent oxygenase superfamily protein; FUNCTIONS IN: oxidoreductase activity, acting on paired donors, with incorporation or reduction of molecular oxygen, 2-oxoglutarate as one donor, and incorporation of one atom each of oxygen into both donors, oxidoreductase activity; LOCATED IN: cellular_component unknown; EXPRESSED IN: 22 plant structure…	-3.28503
21.2	redox.ascorbate and glutathione	onovi5bg0145700	Transcript	(at3g19000 : 359.0) 2-oxoglutarate (2OG) and Fe(II)-dependent oxygenase superfamily protein; FUNCTIONS IN: oxidoreductase activity, acting on paired donors, with incorporation or reduction of molecular oxygen, 2-oxoglutarate as one donor, and incorporation of one atom each of oxygen into both donors, oxidoreductase activity; LOCATED IN: cellular_component unknown; EXPRESSED IN: 22 plant structure…	-2.88031
21.2	redox.ascorbate and glutathione	onovi6dg0084500	Transcript	(at1g26100 : 240.0) Cytochrome b561/ferric reductase transmembrane protein family; FUNCTIONS IN: carbon-monoxide oxygenase activity; LOCATED IN: endomembrane system, integral to membrane; EXPRESSED IN: 21 plant structures; EXPRESSED DURING: 13 growth stages; CONTAINS InterPro DOMAIN/s: Cytochrome b561, eukaryote (InterPro:IPR004877), Cytochrome b561/ferric reductase transmembrane (InterPro:IPR006…	2.33383
21.2.1	redox.ascorbate and glutathione.ascorbate	onovi2cg0484800	Transcript	(at4g09010 : 448.0) Encodes a protein that was initially believed to act as a microsomal ascorbate peroxidase APX4 but to date, no evidence of enzymatic activity has been found.; ascorbate peroxidase 4 (APX4); FUNCTIONS IN: peroxidase activity, heme binding; INVOLVED IN: oxidation reduction, response to oxidative stress; LOCATED IN: in 7 components; EXPRESSED IN: 22 plant structures; EXPRESSED DU…	-1.08527
21.2.1	redox.ascorbate and glutathione.ascorbate	onovi5cg0030100	Transcript	(at4g39830 : 825.0) Cupredoxin superfamily protein; FUNCTIONS IN: oxidoreductase activity, L-ascorbate oxidase activity, copper ion binding; INVOLVED IN: oxidation reduction; LOCATED IN: endomembrane system, extracellular region; EXPRESSED IN: 19 plant structures; EXPRESSED DURING: 12 growth stages; CONTAINS InterPro DOMAIN/s: Multicopper oxidase, type 3 (InterPro:IPR011707), Multicopper oxidase,…	-6.80275
21.2.1	redox.ascorbate and glutathione.ascorbate	onovi6bg0194900	Transcript	(at1g77490 : 502.0) Encodes a chloroplastic thylakoid ascorbate peroxidase tAPX. Ascorbate peroxidases are enzymes that scavenge hydrogen peroxide in plant cells. Eight types of APX have been described for Arabidopsis: three cytosolic (APX1, APX2, APX6), two chloroplastic types (stromal sAPX, thylakoid tAPX), and three microsomal (APX3, APX4, APX5) isoforms.; thylakoidal ascorbate peroxidase (TAP…	1.05113
21.2.1	redox.ascorbate and glutathione.ascorbate	onovi6dg0158800	Transcript	(p24792|aso_cucma : 822.0) L-ascorbate oxidase precursor (EC 1.10.3.3) (Ascorbase) (ASO) - Cucurbita maxima (Pumpkin) (Winter squash) & (at5g21105 : 821.0) Plant L-ascorbate oxidase; FUNCTIONS IN: oxidoreductase activity, L-ascorbate oxidase activity, copper ion binding; INVOLVED IN: oxidation reduction; EXPRESSED IN: 23 plant structures; EXPRESSED DURING: 13 growth stages; CONTAINS InterPro DOMA…	-1.74714
21.2.1	redox.ascorbate and glutathione.ascorbate	onovi7cg0435900	Transcript	(at1g75270 : 321.0) dehydroascorbate reductase 2 (DHAR2); FUNCTIONS IN: glutathione binding, glutathione dehydrogenase (ascorbate) activity; INVOLVED IN: protein amino acid glutathionylation; LOCATED IN: plasma membrane; EXPRESSED IN: 25 plant structures; EXPRESSED DURING: 16 growth stages; CONTAINS InterPro DOMAIN/s: Thioredoxin fold (InterPro:IPR012335), Glutathione S-transferase, C-terminal-li…	2.0438
21.2.1.2	redox.ascorbate and glutathione.ascorbate.GDP-L-galactose-hexose-1-phosphate guanyltransferase	onovi2ag0174000	Transcript	(at4g26850 : 628.0) Encodes a novel protein involved in ascorbate biosynthesis, which was shown to catalyze the transfer of GMP from GDP-galactose to a variety of hexose-1-phosphate acceptors. Recessive mutation has a reduced amount of vitamin C, lower level of non-photochemical quenching, and reduced rate of conversion of violaxanthin to zeaxanthin in high light.; vitamin c defective 2 (VTC2); F…	-1.74221
21.2.1.3	redox.ascorbate and glutathione.ascorbate.L-galactose-1-phosphate phosphatase	onovi2cg0337800	Transcript	(at3g02870 : 402.0) Encodes a L-galactose-1-phosphate phosphatase, involved in ascorbate biosynthesis.; VTC4; FUNCTIONS IN: 3'(2'),5'-bisphosphate nucleotidase activity, L-galactose-1-phosphate phosphatase activity, inositol or phosphatidylinositol phosphatase activity, inositol-1(or 4)-monophosphatase activity; INVOLVED IN: sulfur metabolic process, L-ascorbic acid biosynthetic process, response…	1.25097
21.2.1.4	redox.ascorbate and glutathione.ascorbate.L-galactose dehydrogenase	onovi5cg0084700	Transcript	(at4g33670 : 505.0) Encodes a L-galactose dehydrogenase, involved in ascorbate biosynthesis; NAD(P)-linked oxidoreductase superfamily protein; CONTAINS InterPro DOMAIN/s: Aldo/keto reductase (InterPro:IPR001395); BEST Arabidopsis thaliana protein match is: NAD(P)-linked oxidoreductase superfamily protein (TAIR:AT1G60750.1); Has 28637 Blast hits to 28630 proteins in 2499 species: Archae - 653; Bac…	1.34153
21.2.2	redox.ascorbate and glutathione.glutathione	onovi2cg0020500	Transcript	(q9znx6|gsh1_medtr : 645.0) Glutamate--cysteine ligase, chloroplast precursor (EC 6.3.2.2) (Gamma-glutamylcysteine synthetase) (Gamma-ECS) (GCS) - Medicago truncatula (Barrel medic) & (at4g23100 : 639.0) Encodes the enzyme glutamate-cysteine ligase catalyzing the first, and rate-limiting, step of glutathione biosynthesis. Required for cell proliferation at the root tip. Involved in susceptibility…	6.83066
21.2.2	redox.ascorbate and glutathione.glutathione	onovi3bg0071000	Transcript	(at4g29210 : 681.0) The gene encodes a gamma-glutamyltransferase (AKA gamma-glutamyl transpeptidase, EC 2.3.2.2) that is located in the vacuole and is most active in roots. The encoded enzyme is involved in the initial degradation of glutathione conjugates in this cell compartment. It is also induced by xenobiotics and contributes to xenobiotics metabolism. Note that conflicting nomenclature exis…	-2.75348
21.2.2	redox.ascorbate and glutathione.glutathione	onovi4ag0005200	Transcript	(gnl|cdd|86474 : 759.0) no description available & (o23732|gshb_braju : 728.0) Glutathione synthetase, chloroplast precursor (EC 6.3.2.3) (Glutathione synthase) (GSH synthetase) (GSH-S) - Brassica juncea (Leaf mustard) (Indian mustard) & (at5g27380 : 715.0) Encodes a protein with similarity to glutathione synthetases, which catalyzes one of the early steps in glutathione biosynthesis. Two transcr…	-1.20659
21.2.2	redox.ascorbate and glutathione.glutathione	onovi5bg0034400	Transcript	(q06652|gpx4_citsi : 256.0) Probable phospholipid hydroperoxide glutathione peroxidase (EC 1.11.1.12) (PHGPx) (Salt-associated protein) - Citrus sinensis (Sweet orange) & (at2g43350 : 254.0) Glutathione peroxidase. Functions as both a redox transducer and a scavenger in abscisic acid and drought stress responses. Interacts with ABI2 and ABI1.; glutathione peroxidase 3 (GPX3); FUNCTIONS IN: glutat…	-1.16559
21.2.2	redox.ascorbate and glutathione.glutathione	onovi5dg0024000	Transcript	(at4g11600 : 290.0) Encodes glutathione peroxidase.; glutathione peroxidase 6 (GPX6); FUNCTIONS IN: glutathione peroxidase activity; INVOLVED IN: response to oxidative stress, response to cadmium ion, response to salt stress, response to metal ion; LOCATED IN: cytosol, mitochondrion, chloroplast, plasma membrane; EXPRESSED IN: 26 plant structures; EXPRESSED DURING: 14 growth stages; CONTAINS Inte…	1.4534
21.2.2	redox.ascorbate and glutathione.glutathione	onovi6dg0108600	Transcript	(at4g39640 : 643.0) The gene encodes a gamma-glutamyltransferase (AKA gamma-glutamyl transpeptidase, EC 2.3.2.2) that is located in vascular tissues (predominantly phloem) of leaves and is involved in the degradation of glutathione. The encoded enzyme also mitigates oxidative stress by metabolizing GSSG (oxidized form of GSH - glutathione) in the apoplast.; gamma-glutamyl transpeptidase 1 (GGT1);…	-1.92373
21.4	redox.glutaredoxins	onovi2ag0550900	Transcript	(at3g21460 : 161.0) Glutaredoxin family protein; FUNCTIONS IN: electron carrier activity, protein disulfide oxidoreductase activity; INVOLVED IN: cell redox homeostasis; CONTAINS InterPro DOMAIN/s: Glutaredoxin-like, plant II (InterPro:IPR011905), Thioredoxin fold (InterPro:IPR012335), Glutaredoxin (InterPro:IPR002109), Thioredoxin-like fold (InterPro:IPR012336); BEST Arabidopsis thaliana protein…	-3.45137
21.4	redox.glutaredoxins	onovi2bg0122900	Transcript	(at5g39865 : 258.0) Glutaredoxin family protein; FUNCTIONS IN: electron carrier activity, protein disulfide oxidoreductase activity; INVOLVED IN: N-terminal protein myristoylation, cell redox homeostasis; LOCATED IN: plasma membrane; CONTAINS InterPro DOMAIN/s: Thioredoxin fold (InterPro:IPR012335), Glutaredoxin (InterPro:IPR002109), Thioredoxin-like fold (InterPro:IPR012336); BEST Arabidopsis th…	-1.17763
21.4	redox.glutaredoxins	onovi2dg0545000	Transcript	(gnl|cdd|48580 : 192.0) no description available & (gnl|cdd|38035 : 188.0) no description available & (at5g58530 : 187.0) Glutaredoxin family protein; FUNCTIONS IN: electron carrier activity, protein disulfide oxidoreductase activity; INVOLVED IN: cell redox homeostasis; EXPRESSED IN: 23 plant structures; EXPRESSED DURING: 15 growth stages; CONTAINS InterPro DOMAIN/s: Thioredoxin fold (InterPro:I…	2.1754
21.4	redox.glutaredoxins	onovi3dg0222800	Transcript	(at1g28480 : 135.0) Encodes GRX480, a member of the glutaredoxin family that regulates protein redox state. GRX480 interacts with TGA factors and suppresses JA-responsive PDF1.2 transcription. GRX480 transcription is SA-inducible and requires NPR1. Maybe involved in SA/JA cross-talk.; GRX480; FUNCTIONS IN: electron carrier activity, protein disulfide oxidoreductase activity; INVOLVED IN: salicyli…	-2.99302
21.4	redox.glutaredoxins	onovi4ag0038200	Transcript	(at1g03020 : 129.0) Thioredoxin superfamily protein; FUNCTIONS IN: electron carrier activity, arsenate reductase (glutaredoxin) activity, protein disulfide oxidoreductase activity; INVOLVED IN: cell redox homeostasis; LOCATED IN: cellular_component unknown; EXPRESSED IN: 7 plant structures; EXPRESSED DURING: 6 growth stages; CONTAINS InterPro DOMAIN/s: Glutaredoxin-like, plant II (InterPro:IPR011…	6.29505
21.4	redox.glutaredoxins	onovi4ag0038300	Transcript	(at1g03020 : 140.0) Thioredoxin superfamily protein; FUNCTIONS IN: electron carrier activity, arsenate reductase (glutaredoxin) activity, protein disulfide oxidoreductase activity; INVOLVED IN: cell redox homeostasis; LOCATED IN: cellular_component unknown; EXPRESSED IN: 7 plant structures; EXPRESSED DURING: 6 growth stages; CONTAINS InterPro DOMAIN/s: Glutaredoxin-like, plant II (InterPro:IPR011…	4.82163
21.4	redox.glutaredoxins	onovi4bg0004500	Transcript	(at3g62950 : 164.0) Thioredoxin superfamily protein; FUNCTIONS IN: electron carrier activity, protein disulfide oxidoreductase activity; INVOLVED IN: cell redox homeostasis; LOCATED IN: endomembrane system; EXPRESSED IN: 8 plant structures; EXPRESSED DURING: 8 growth stages; CONTAINS InterPro DOMAIN/s: Glutaredoxin-like, plant II (InterPro:IPR011905), Glutaredoxin (InterPro:IPR002109), Thioredoxi…	-6.77613
21.4	redox.glutaredoxins	onovi4dg0044500	Transcript	(at2g47880 : 144.0) Glutaredoxin family protein; FUNCTIONS IN: electron carrier activity, arsenate reductase (glutaredoxin) activity, protein disulfide oxidoreductase activity; INVOLVED IN: cell redox homeostasis; LOCATED IN: endomembrane system; EXPRESSED IN: 11 plant structures; EXPRESSED DURING: 7 growth stages; CONTAINS InterPro DOMAIN/s: Glutaredoxin-like, plant II (InterPro:IPR011905), Thio…	-1.62218
21.4	redox.glutaredoxins	onovi6cg0190700	Transcript	(at4g08550 : 549.0) electron carriers;protein disulfide oxidoreductases; FUNCTIONS IN: electron carrier activity, protein disulfide oxidoreductase activity; INVOLVED IN: cell redox homeostasis; LOCATED IN: cellular_component unknown; CONTAINS InterPro DOMAIN/s: Thioredoxin fold (InterPro:IPR012335), Glutaredoxin (InterPro:IPR002109), Thioredoxin-like fold (InterPro:IPR012336), Protein of unknown …	-2.50001
21.4	redox.glutaredoxins	onovi7ag0205200	Transcript	(at4g33040 : 155.0) Thioredoxin superfamily protein; FUNCTIONS IN: electron carrier activity, protein disulfide oxidoreductase activity; INVOLVED IN: cell redox homeostasis; LOCATED IN: cellular_component unknown; EXPRESSED IN: 23 plant structures; EXPRESSED DURING: 13 growth stages; CONTAINS InterPro DOMAIN/s: Glutaredoxin-like, plant II (InterPro:IPR011905), Thioredoxin fold (InterPro:IPR012335…	-2.17701
21.4	redox.glutaredoxins	onovi7ag0353800	Transcript	(at1g03020 : 129.0) Thioredoxin superfamily protein; FUNCTIONS IN: electron carrier activity, arsenate reductase (glutaredoxin) activity, protein disulfide oxidoreductase activity; INVOLVED IN: cell redox homeostasis; LOCATED IN: cellular_component unknown; EXPRESSED IN: 7 plant structures; EXPRESSED DURING: 6 growth stages; CONTAINS InterPro DOMAIN/s: Glutaredoxin-like, plant II (InterPro:IPR011…	11.0463
21.4	redox.glutaredoxins	onovi7ag0354100	Transcript	(at2g47880 : 148.0) Glutaredoxin family protein; FUNCTIONS IN: electron carrier activity, arsenate reductase (glutaredoxin) activity, protein disulfide oxidoreductase activity; INVOLVED IN: cell redox homeostasis; LOCATED IN: endomembrane system; EXPRESSED IN: 11 plant structures; EXPRESSED DURING: 7 growth stages; CONTAINS InterPro DOMAIN/s: Glutaredoxin-like, plant II (InterPro:IPR011905), Thio…	-4.35048
21.4	redox.glutaredoxins	onovi7cg0272900	Transcript	(at4g28730 : 173.0) Glutaredoxin family protein; FUNCTIONS IN: electron carrier activity, protein disulfide oxidoreductase activity; INVOLVED IN: cell redox homeostasis; LOCATED IN: chloroplast; CONTAINS InterPro DOMAIN/s: Thioredoxin fold (InterPro:IPR012335), Glutaredoxin (InterPro:IPR002109), Glutaredoxin subgroup (InterPro:IPR014025), Glutaredoxin, eukaryotic/virial (InterPro:IPR011899), Thio…	1.33483
21.4	redox.glutaredoxins	onovi7dg0361900	Transcript	(at1g03020 : 129.0) Thioredoxin superfamily protein; FUNCTIONS IN: electron carrier activity, arsenate reductase (glutaredoxin) activity, protein disulfide oxidoreductase activity; INVOLVED IN: cell redox homeostasis; LOCATED IN: cellular_component unknown; EXPRESSED IN: 7 plant structures; EXPRESSED DURING: 6 growth stages; CONTAINS InterPro DOMAIN/s: Glutaredoxin-like, plant II (InterPro:IPR011…	5.21188
21.5	redox.peroxiredoxin	onovi1bg0039100	Transcript	(at3g26060 : 266.0) encodes periredoxin Q which decomposes peroxides and plays a role in the protection of the photosynthetic apparatus; ATPRX Q; FUNCTIONS IN: peroxiredoxin activity, antioxidant activity; INVOLVED IN: cell redox homeostasis; LOCATED IN: chloroplast stromal thylakoid, chloroplast thylakoid membrane, plastoglobule; EXPRESSED IN: 23 plant structures; EXPRESSED DURING: 13 growth sta…	1.13801
21.5	redox.peroxiredoxin	onovi2ag0319300	Transcript	(at3g06050 : 273.0) Encodes a mitochondrial matrix localized peroxiredoxin involved in redox homeostasis. Knockout mutants have reduced root growth under certain oxidative stress conditions.; peroxiredoxin IIF (PRXIIF); FUNCTIONS IN: peroxidase activity, antioxidant activity; INVOLVED IN: response to oxidative stress, response to cadmium ion; LOCATED IN: mitochondrion, mitochondrial matrix; EXPRE…	-1.31661
21.5	redox.peroxiredoxin	onovi3cg0059000	Transcript	(at1g65980 : 259.0) thioredoxin-dependent peroxidase; thioredoxin-dependent peroxidase 1 (TPX1); FUNCTIONS IN: oxidoreductase activity, antioxidant activity; INVOLVED IN: response to cadmium ion; LOCATED IN: chloroplast, plasma membrane, membrane; EXPRESSED IN: 27 plant structures; EXPRESSED DURING: 16 growth stages; CONTAINS InterPro DOMAIN/s: Thioredoxin fold (InterPro:IPR012335), Thioredoxin-l…	6.45855
21.5.1	redox.peroxiredoxin.BAS1	onovi7dg0250500	Transcript	(at5g06290 : 380.0) Encodes a 2-Cys peroxiredoxin (2-Cys PrxB) that contains two catalytic Cys residues.; 2-cysteine peroxiredoxin B (2-Cys Prx B); FUNCTIONS IN: peroxiredoxin activity, antioxidant activity; INVOLVED IN: response to cold, defense response to bacterium; LOCATED IN: apoplast, stromule, chloroplast stroma, chloroplast; EXPRESSED IN: 23 plant structures; EXPRESSED DURING: 13 growth s…	1.08601
21.6	redox.dismutases and catalases	onovi1cg0119700	Transcript	(at1g12520 : 361.0) Copper/zinc superoxide dismutase copper chaperone. Localized to the chloroplast. Expressed in roots and shoots. Up-regulated in response to copper and senescence. The AtACC activates all three CuZnSOD activities located in three different subcellular compartments. Contains three domains, central, ATX-1 like and C-terminal. ATX-1 like domain essential for the copper chaperone f…	1.11964
21.6	redox.dismutases and catalases	onovi5bg0210700	Transcript	(p28759|sodf_soybn : 388.0) Superoxide dismutase [Fe], chloroplast precursor (EC 1.15.1.1) - Glycine max (Soybean) & (at5g51100 : 333.0) Fe superoxide dismutase whose mRNA levels are increased in response to exposure to UV-B.; Fe superoxide dismutase 2 (FSD2); FUNCTIONS IN: superoxide dismutase activity; INVOLVED IN: response to UV; LOCATED IN: chloroplast, nucleoid; EXPRESSED IN: 22 plant struct…	1.94305
21.6	redox.dismutases and catalases	onovi6dg0158200	Transcript	(at5g23310 : 374.0) Fe superoxide dismutase; Fe superoxide dismutase 3 (FSD3); FUNCTIONS IN: superoxide dismutase activity; INVOLVED IN: removal of superoxide radicals; LOCATED IN: chloroplast, nucleoid; EXPRESSED IN: 21 plant structures; EXPRESSED DURING: 13 growth stages; CONTAINS InterPro DOMAIN/s: Manganese/iron superoxide dismutase, N-terminal (InterPro:IPR019831), Manganese/iron superoxide …	2.84491
21.6	redox.dismutases and catalases	onovi7cg0046900	Transcript	(p28759|sodf_soybn : 347.0) Superoxide dismutase [Fe], chloroplast precursor (EC 1.15.1.1) - Glycine max (Soybean) & (at5g51100 : 342.0) Fe superoxide dismutase whose mRNA levels are increased in response to exposure to UV-B.; Fe superoxide dismutase 2 (FSD2); FUNCTIONS IN: superoxide dismutase activity; INVOLVED IN: response to UV; LOCATED IN: chloroplast, nucleoid; EXPRESSED IN: 22 plant struct…	1.2059
Phytohormones
17.2	hormone metabolism.auxin	onovi2bg0489400	Id	(at3g10870 : 347.0) Encodes a methyl IAA esterase. Methyl IAA is believed to be an inactive form of auxin that needs to be demethylated to exert a biological effect. MES17 does not act on methyl JA, MeSA, MeGA4, or MEGA9 in vitro. This gene is expressed in several tissues of seedlings and adult plants, with a higher relative level of expression in the seedling shoot apex and the adult stem.; meth…	-1.17297
17.2	hormone metabolism.auxin	onovi6ag0222900	Id	(at3g10870 : 352.0) Encodes a methyl IAA esterase. Methyl IAA is believed to be an inactive form of auxin that needs to be demethylated to exert a biological effect. MES17 does not act on methyl JA, MeSA, MeGA4, or MEGA9 in vitro. This gene is expressed in several tissues of seedlings and adult plants, with a higher relative level of expression in the seedling shoot apex and the adult stem.; meth…	-2.45419
17.2.1	hormone metabolism.auxin.synthesis-degradation	onovi4dg0167200	Id	lifted_from_OG=OG0016795; members_with_bins=4	-2.67631
17.2.1	hormone metabolism.auxin.synthesis-degradation	onovi6bg0195500	Id	(at1g44350 : 602.0) encodes a protein similar to IAA amino acid conjugate hydrolase.; IAA-leucine resistant (ILR)-like gene 6 (ILL6); FUNCTIONS IN: metallopeptidase activity, IAA-amino acid conjugate hydrolase activity; INVOLVED IN: proteolysis, regulation of systemic acquired resistance, auxin metabolic process; LOCATED IN: endomembrane system; EXPRESSED IN: 22 plant structures; EXPRESSED DURING…	2.74469
17.2.1	hormone metabolism.auxin.synthesis-degradation	onovi6ag0142100	Id	lifted_from_OG=OG0004580; members_with_bins=7	-4.87535
17.2.1	hormone metabolism.auxin.synthesis-degradation	onovi6ag0220000	Id	(at5g54140 : 452.0) encodes a protein similar to IAA amino acid conjugate hydrolase; IAA-leucine-resistant (ILR1)-like 3 (ILL3); FUNCTIONS IN: metallopeptidase activity, IAA-amino acid conjugate hydrolase activity; INVOLVED IN: proteolysis, auxin metabolic process; LOCATED IN: endomembrane system; EXPRESSED IN: 21 plant structures; EXPRESSED DURING: 12 growth stages; CONTAINS InterPro DOMAIN/s: P…	2.69445
17.2.1	hormone metabolism.auxin.synthesis-degradation	onovi2bg0307200	Id	(at5g55250 : 592.0) Encodes an enzyme which specifically converts IAA to its methyl ester form MelIAA. This gene belongs to the family of carboxyl methyltransferases whose members catalyze the transfer of the methyl group from S-adenosyl-L-methionine to carboxylic acid-containing substrates to form small molecule methyl esters. Expression of TCP genes is downregulated in mutant iamt1-D.; IAA carb…	-5.10665
17.2.1	hormone metabolism.auxin.synthesis-degradation	onovi7ag0367200	Id	(at4g15550 : 312.0) UDP-glucose:indole-3-acetate beta-D-glucosyltransferase; indole-3-acetate beta-D-glucosyltransferase (IAGLU); FUNCTIONS IN: UDP-glycosyltransferase activity, transferase activity, transferring glycosyl groups; INVOLVED IN: metabolic process; LOCATED IN: chloroplast; EXPRESSED IN: 17 plant structures; EXPRESSED DURING: 7 growth stages; CONTAINS InterPro DOMAIN/s: UDP-glucuronos…	-1.75676
17.2.2	hormone metabolism.auxin.signal transduction	onovi6dg0176800	Id	(q9fel6|lax3_medtr : 833.0) Auxin transporter-like protein 3 (AUX1-like protein 3) (MtLAX3) - Medicago truncatula (Barrel medic) & (at1g77690 : 791.0) Encodes an auxin influx carrier LAX3 (Like Aux1) that promotes lateral root emergence. Auxin-induced expression of LAX3 in turn induces a selection of cell-wall-remodelling enzymes, which are likely to promote cell separation in advance of developi…	-1.26794
17.2.2	hormone metabolism.auxin.signal transduction	onovi4dg0143000	Id	(at1g12820 : 913.0) Auxin receptor involved in primary and lateral root growth inhibition in response to nitrate. Target of miR393. Induced by nitrate in primary roots.; auxin signaling F-box 3 (AFB3); CONTAINS InterPro DOMAIN/s: F-box domain, cyclin-like (InterPro:IPR001810); BEST Arabidopsis thaliana protein match is: auxin signaling F-box 2 (TAIR:AT3G26810.1); Has 2450 Blast hits to 1661 prote…	-1.57726
17.2.2	hormone metabolism.auxin.signal transduction	onovi7bg0226200	Id	(at2g26170 : 615.0) Encodes a protein with similarity to thromboxane-A synthase, member of the CYP711A cytochrome P450 family. MAX1 is a specific repressor of vegetative axillary buds generated by the axillary meristem. Expressed in vascular traces in the rosette stem and axillary buds throughout plant development. Mutants have increased axillary branches. Along with MAX3,4 thought to mediate con…	1.81644
17.2.2	hormone metabolism.auxin.signal transduction	onovi5cg0114000	Id	(at1g70940 : 881.0) A regulator of auxin efflux and involved in differential growth. PIN3 is expressed in gravity-sensing tissues, with PIN3 protein accumulating predominantly at the lateral cell surface. PIN3 localizes to the plasma membrane and to vesicles. In roots, PIN3 is expressed without pronounced polarity in tiers two and three of the columella cells, at the basal side of vascular cells,…	-1.09954
17.2.2	hormone metabolism.auxin.signal transduction	onovi5cg0089300	Id	(at3g62980 : 660.0) Encodes an auxin receptor that mediates auxin-regulated transcription. It contains leucine-rich repeats and an F-box and interacts with ASK1, ASK2 and AtCUL1 to form SCF-TIR1, an SCF ubiquitin ligase complex. Related to yeast Grr1p and human SKP2 proteins, involved in ubiquitin-mediated processes. Required for normal response to auxin and repressed in response to flagellin. As…	-1.43207
17.2.2	hormone metabolism.auxin.signal transduction	onovi3bg0038600	Id	(at1g73590 : 850.0) Encodes an auxin efflux carrier involved in shoot and root development. It is involved in the maintenance of embryonic auxin gradients. Loss of function severely affects organ initiation, pin1 mutants are characterised by an inflorescence meristem that does not initiate any flowers, resulting in the formation of a naked inflorescence stem. PIN1 is involved in the determination…	-1.456
17.2.2	hormone metabolism.auxin.signal transduction	onovi2cg0131700	Id	(at5g15100 : 348.0) PIN-FORMED 8 (PIN8); FUNCTIONS IN: auxin:hydrogen symporter activity, transporter activity; INVOLVED IN: auxin polar transport, transmembrane transport; LOCATED IN: endomembrane system, integral to membrane; EXPRESSED IN: 9 plant structures; EXPRESSED DURING: 6 growth stages; CONTAINS InterPro DOMAIN/s: Auxin efflux carrier, subgroup (InterPro:IPR014024), Auxin efflux carrier …	-1.9274
17.2.2	hormone metabolism.auxin.signal transduction	onovi7dg0140200	Id	(at1g70940 : 858.0) A regulator of auxin efflux and involved in differential growth. PIN3 is expressed in gravity-sensing tissues, with PIN3 protein accumulating predominantly at the lateral cell surface. PIN3 localizes to the plasma membrane and to vesicles. In roots, PIN3 is expressed without pronounced polarity in tiers two and three of the columella cells, at the basal side of vascular cells,…	-1.49791
17.2.2	hormone metabolism.auxin.signal transduction	onovi7ag0011200	Id	lifted_from_OG=OG0009754; members_with_bins=5	-1.67292
17.2.3	hormone metabolism.auxin.induced-regulated-responsive-activated	onovi4dg0316300	Id	(at1g60690 : 128.0) NAD(P)-linked oxidoreductase superfamily protein; FUNCTIONS IN: oxidoreductase activity, aldo-keto reductase activity; INVOLVED IN: oxidation reduction; LOCATED IN: plasma membrane, chloroplast envelope; EXPRESSED IN: 22 plant structures; EXPRESSED DURING: 13 growth stages; CONTAINS InterPro DOMAIN/s: Aldo/keto reductase (InterPro:IPR001395); BEST Arabidopsis thaliana protein …	6.808
17.2.3	hormone metabolism.auxin.induced-regulated-responsive-activated	onovi6dg0154100	Id	(p33079|a10a5_soybn : 144.0) Auxin-induced protein 10A5 - Glycine max (Soybean) & (gnl|cdd|66231 : 116.0) no description available & (at4g38840 : 107.0) SAUR-like auxin-responsive protein family ; FUNCTIONS IN: molecular_function unknown; INVOLVED IN: response to auxin stimulus, response to cold; LOCATED IN: plasma membrane; EXPRESSED IN: 21 plant structures; EXPRESSED DURING: 13 growth stages; C…	-4.70057
17.2.3	hormone metabolism.auxin.induced-regulated-responsive-activated	onovi4ag0350400	Id	lifted_from_OG=OG0017419; members_with_bins=4	6.98247
17.2.3	hormone metabolism.auxin.induced-regulated-responsive-activated	onovi2ag0158300	Id	(at2g04850 : 457.0) Auxin-responsive family protein; CONTAINS InterPro DOMAIN/s: Cytochrome b561, eukaryote (InterPro:IPR004877), Uncharacterised conserved protein UCP037471 (InterPro:IPR017214), Protein of unknown function DUF568, DOMON-like (InterPro:IPR007613), DOMON related (InterPro:IPR005018), Cytochrome b561/ferric reductase transmembrane (InterPro:IPR006593); BEST Arabidopsis thaliana pro…	3.37863
17.2.3	hormone metabolism.auxin.induced-regulated-responsive-activated	onovi6ag0053400	Id	(at2g14960 : 1001.0) encodes a protein similar to IAA-amido synthases. Lines carrying an insertion in this gene are hypersensitive to auxin.; GH3.1; CONTAINS InterPro DOMAIN/s: GH3 auxin-responsive promoter (InterPro:IPR004993); BEST Arabidopsis thaliana protein match is: Auxin-responsive GH3 family protein (TAIR:AT4G37390.1); Has 1628 Blast hits to 1412 proteins in 230 species: Archae - 1; Bacte…	-3.47574
17.2.3	hormone metabolism.auxin.induced-regulated-responsive-activated	onovi4dg0005400	Id	(at3g61750 : 341.0) Cytochrome b561/ferric reductase transmembrane with DOMON related domain; FUNCTIONS IN: dopamine beta-monooxygenase activity; INVOLVED IN: histidine catabolic process; LOCATED IN: membrane; CONTAINS InterPro DOMAIN/s: Cytochrome b561, eukaryote (InterPro:IPR004877), DOMON related (InterPro:IPR005018), Cytochrome b561/ferric reductase transmembrane (InterPro:IPR006593), DOMON (…	1.6746
17.2.3	hormone metabolism.auxin.induced-regulated-responsive-activated	onovi1dg0355100	Id	(at4g27260 : 1035.0) encodes an IAA-amido synthase that conjugates Asp and other amino acids to auxin in vitro. Lines carrying insertions in this gene are hypersensitive to auxin.; WES1; CONTAINS InterPro DOMAIN/s: GH3 auxin-responsive promoter (InterPro:IPR004993); BEST Arabidopsis thaliana protein match is: Auxin-responsive GH3 family protein (TAIR:AT5G54510.1); Has 1807 Blast hits to 1807 prot…	-2.52115
17.2.3	hormone metabolism.auxin.induced-regulated-responsive-activated	onovi5ag0246600	Id	(p33079|a10a5_soybn : 132.0) Auxin-induced protein 10A5 - Glycine max (Soybean) & (gnl|cdd|66231 : 126.0) no description available & (at5g18080 : 91.7) SAUR-like auxin-responsive protein family ; CONTAINS InterPro DOMAIN/s: Auxin responsive SAUR protein (InterPro:IPR003676); BEST Arabidopsis thaliana protein match is: SAUR-like auxin-responsive protein family (TAIR:AT5G18020.1); Has 1807 Blast hi…	-5.25121
17.2.3	hormone metabolism.auxin.induced-regulated-responsive-activated	onovi2dg0103200	Id	(at5g65470 : 763.0) O-fucosyltransferase family protein; CONTAINS InterPro DOMAIN/s: GDP-fucose protein O-fucosyltransferase (InterPro:IPR019378); BEST Arabidopsis thaliana protein match is: O-fucosyltransferase family protein (TAIR:AT4G24530.1); Has 30201 Blast hits to 17322 proteins in 780 species: Archae - 12; Bacteria - 1396; Metazoa - 17338; Fungi - 3422; Plants - 5037; Viruses - 0; Other Eu…	1.47757
17.2.3	hormone metabolism.auxin.induced-regulated-responsive-activated	onovi2dg0277600	Id	(at2g44500 : 697.0) O-fucosyltransferase family protein; CONTAINS InterPro DOMAIN/s: GDP-fucose protein O-fucosyltransferase (InterPro:IPR019378); BEST Arabidopsis thaliana protein match is: O-fucosyltransferase family protein (TAIR:AT3G07900.1); Has 35333 Blast hits to 34131 proteins in 2444 species: Archae - 798; Bacteria - 22429; Metazoa - 974; Fungi - 991; Plants - 531; Viruses - 0; Other Euk…	1.61459
17.2.3	hormone metabolism.auxin.induced-regulated-responsive-activated	onovi3bg0229000	Id	(at4g03400 : 788.0) Encodes a GH3-related gene involved in red light-specific hypocotyl elongation. Analysis of sense and antisense transgenic plants suggests that DFL2 is located downstream of red light signal transduction and determines the degree of hypocotyl elongation.; DWARF IN LIGHT 2 (DFL2); INVOLVED IN: response to auxin stimulus, response to light stimulus; LOCATED IN: chloroplast; EXPR…	-2.13508
17.2.3	hormone metabolism.auxin.induced-regulated-responsive-activated	onovi2dg0336600	Id	(at4g17280 : 341.0) Auxin-responsive family protein; CONTAINS InterPro DOMAIN/s: Cytochrome b561, eukaryote (InterPro:IPR004877), Uncharacterised conserved protein UCP037471 (InterPro:IPR017214), Protein of unknown function DUF568, DOMON-like (InterPro:IPR007613), DOMON related (InterPro:IPR005018), Cytochrome b561/ferric reductase transmembrane (InterPro:IPR006593); BEST Arabidopsis thaliana pro…	-1.68805
17.2.3	hormone metabolism.auxin.induced-regulated-responsive-activated	onovi4cg0275600	Id	(at3g25290 : 391.0) Auxin-responsive family protein; INVOLVED IN: multicellular organismal development; LOCATED IN: plasma membrane, membrane; EXPRESSED IN: 19 plant structures; EXPRESSED DURING: 9 growth stages; CONTAINS InterPro DOMAIN/s: Cytochrome b561, eukaryote (InterPro:IPR004877), Uncharacterised conserved protein UCP037471 (InterPro:IPR017214), Protein of unknown function DUF568, DOMON-l…	-1.53379
17.2.3	hormone metabolism.auxin.induced-regulated-responsive-activated	onovi1dg0247100	Id	(at1g17345 : 112.0) SAUR-like auxin-responsive protein family ; CONTAINS InterPro DOMAIN/s: Auxin responsive SAUR protein (InterPro:IPR003676); BEST Arabidopsis thaliana protein match is: SAUR-like auxin-responsive protein family (TAIR:AT1G72430.1); Has 128 Blast hits to 128 proteins in 13 species: Archae - 0; Bacteria - 0; Metazoa - 0; Fungi - 0; Plants - 128; Viruses - 0; Other Eukaryotes - 0 (…	3.40167
17.2.3	hormone metabolism.auxin.induced-regulated-responsive-activated	onovi5dg0230900	Id	(at1g75590 : 149.0) SAUR-like auxin-responsive protein family ; CONTAINS InterPro DOMAIN/s: Auxin responsive SAUR protein (InterPro:IPR003676); BEST Arabidopsis thaliana protein match is: SAUR-like auxin-responsive protein family (TAIR:AT5G10990.1); Has 1416 Blast hits to 1399 proteins in 25 species: Archae - 0; Bacteria - 0; Metazoa - 0; Fungi - 0; Plants - 1415; Viruses - 0; Other Eukaryotes - …	-1.45619
17.2.3	hormone metabolism.auxin.induced-regulated-responsive-activated	onovi3ag0190300	Id	(at1g53700 : 524.0) The WAG1 and its homolog, WAG2 each encodes a protein-serine/threonine kinase that are nearly 70% identical to PsPK3 protein. All three together with CsPK3 belong to PsPK3-type kinases. At the N-terminus, all four possess a serine/threonine-rich domain. They are closely related to Arabidopsis kinases PINOID. wag1/wag2 double mutants exhibit a pronounced wavy root phenotype whe…	-3.30437
17.2.3	hormone metabolism.auxin.induced-regulated-responsive-activated	onovi5cg0208200	Id	(p33079|a10a5_soybn : 121.0) Auxin-induced protein 10A5 - Glycine max (Soybean) & (gnl|cdd|66231 : 118.0) no description available & (at4g38840 : 94.7) SAUR-like auxin-responsive protein family ; FUNCTIONS IN: molecular_function unknown; INVOLVED IN: response to auxin stimulus, response to cold; LOCATED IN: plasma membrane; EXPRESSED IN: 21 plant structures; EXPRESSED DURING: 13 growth stages; CO…	-6.69167
17.2.3	hormone metabolism.auxin.induced-regulated-responsive-activated	onovi5cg0208000	Id	(p33083|ax6b_soybn : 144.0) Auxin-induced protein 6B - Glycine max (Soybean) & (gnl|cdd|66231 : 129.0) no description available & (at4g38840 : 112.0) SAUR-like auxin-responsive protein family ; FUNCTIONS IN: molecular_function unknown; INVOLVED IN: response to auxin stimulus, response to cold; LOCATED IN: plasma membrane; EXPRESSED IN: 21 plant structures; EXPRESSED DURING: 13 growth stages; CONT…	-3.08813
17.2.3	hormone metabolism.auxin.induced-regulated-responsive-activated	onovi4bg0068800	Id	(at3g09870 : 103.0) SAUR-like auxin-responsive protein family ; FUNCTIONS IN: molecular_function unknown; INVOLVED IN: response to auxin stimulus; LOCATED IN: endomembrane system; EXPRESSED IN: 10 plant structures; EXPRESSED DURING: 6 growth stages; CONTAINS InterPro DOMAIN/s: Auxin responsive SAUR protein (InterPro:IPR003676); BEST Arabidopsis thaliana protein match is: SAUR-like auxin-responsiv…	-6.00859
17.2.3	hormone metabolism.auxin.induced-regulated-responsive-activated	onovi6cg0249500	Id	(at5g50760 : 85.1) SAUR-like auxin-responsive protein family ; CONTAINS InterPro DOMAIN/s: Auxin responsive SAUR protein (InterPro:IPR003676); BEST Arabidopsis thaliana protein match is: SAUR-like auxin-responsive protein family (TAIR:AT3G43120.1); Has 1807 Blast hits to 1807 proteins in 277 species: Archae - 0; Bacteria - 0; Metazoa - 736; Fungi - 347; Plants - 385; Viruses - 0; Other Eukaryotes…	-8.78884
17.2.3	hormone metabolism.auxin.induced-regulated-responsive-activated	onovi5dg0334000	Id	(at2g44500 : 711.0) O-fucosyltransferase family protein; CONTAINS InterPro DOMAIN/s: GDP-fucose protein O-fucosyltransferase (InterPro:IPR019378); BEST Arabidopsis thaliana protein match is: O-fucosyltransferase family protein (TAIR:AT3G07900.1); Has 35333 Blast hits to 34131 proteins in 2444 species: Archae - 798; Bacteria - 22429; Metazoa - 974; Fungi - 991; Plants - 531; Viruses - 0; Other Euk…	-1.53274
17.2.3	hormone metabolism.auxin.induced-regulated-responsive-activated	onovi3cg0200700	Id	(at4g27450 : 445.0) Aluminium induced protein with YGL and LRDR motifs; FUNCTIONS IN: molecular_function unknown; INVOLVED IN: biological_process unknown; LOCATED IN: cytosol, nucleus, plasma membrane; EXPRESSED IN: 25 plant structures; EXPRESSED DURING: 14 growth stages; BEST Arabidopsis thaliana protein match is: Aluminium induced protein with YGL and LRDR motifs (TAIR:AT3G15450.1); Has 30201 B…	-2.26886
17.2.3	hormone metabolism.auxin.induced-regulated-responsive-activated	onovi3dg0176000	Id	(at3g12830 : 152.0) SAUR-like auxin-responsive protein family ; CONTAINS InterPro DOMAIN/s: Auxin responsive SAUR protein (InterPro:IPR003676); BEST Arabidopsis thaliana protein match is: SAUR-like auxin-responsive protein family (TAIR:AT1G56150.1); Has 1206 Blast hits to 1201 proteins in 26 species: Archae - 0; Bacteria - 0; Metazoa - 0; Fungi - 0; Plants - 1205; Viruses - 0; Other Eukaryotes - …	-3.38496
17.2.3	hormone metabolism.auxin.induced-regulated-responsive-activated	onovi1bg0420200	Id	(at3g25290 : 134.0) Auxin-responsive family protein; INVOLVED IN: multicellular organismal development; LOCATED IN: plasma membrane, membrane; EXPRESSED IN: 19 plant structures; EXPRESSED DURING: 9 growth stages; CONTAINS InterPro DOMAIN/s: Cytochrome b561, eukaryote (InterPro:IPR004877), Uncharacterised conserved protein UCP037471 (InterPro:IPR017214), Protein of unknown function DUF568, DOMON-l…	-2.97268
17.2.3	hormone metabolism.auxin.induced-regulated-responsive-activated	onovi1dg0233500	Id	(at2g46690 : 129.0) SAUR-like auxin-responsive protein family ; CONTAINS InterPro DOMAIN/s: Auxin responsive SAUR protein (InterPro:IPR003676); BEST Arabidopsis thaliana protein match is: SAUR-like auxin-responsive protein family (TAIR:AT3G61900.1); Has 1291 Blast hits to 1280 proteins in 26 species: Archae - 0; Bacteria - 0; Metazoa - 0; Fungi - 0; Plants - 1290; Viruses - 0; Other Eukaryotes - …	-1.24512
17.2.3	hormone metabolism.auxin.induced-regulated-responsive-activated	onovi5ag0244300	Id	(at4g34760 : 175.0) SAUR-like auxin-responsive protein family ; CONTAINS InterPro DOMAIN/s: Auxin responsive SAUR protein (InterPro:IPR003676); BEST Arabidopsis thaliana protein match is: SAUR-like auxin-responsive protein family (TAIR:AT2G16580.1); Has 1475 Blast hits to 1458 proteins in 28 species: Archae - 0; Bacteria - 0; Metazoa - 0; Fungi - 0; Plants - 1474; Viruses - 0; Other Eukaryotes - …	-2.16254
17.2.3	hormone metabolism.auxin.induced-regulated-responsive-activated	onovi1bg0142200	Id	(at2g14960 : 910.0) encodes a protein similar to IAA-amido synthases. Lines carrying an insertion in this gene are hypersensitive to auxin.; GH3.1; CONTAINS InterPro DOMAIN/s: GH3 auxin-responsive promoter (InterPro:IPR004993); BEST Arabidopsis thaliana protein match is: Auxin-responsive GH3 family protein (TAIR:AT4G37390.1); Has 1628 Blast hits to 1412 proteins in 230 species: Archae - 1; Bacter…	6.51333
17.2.3	hormone metabolism.auxin.induced-regulated-responsive-activated	onovi3ag0220000	Id	(at5g54510 : 940.0) Encodes an IAA-amido synthase that conjugates Ala, Asp, Phe, and Trp to auxin. Lines overexpressing this gene accumulate IAA-ASP and are hypersensitive to several auxins. Identified as a dominant mutation that displays shorter hypocotyls in light grown plants when compared to wild type siblings. Protein is similar to auxin inducible gene from pea (GH3).; DWARF IN LIGHT 1 (DFL1…	6.3366
17.2.3	hormone metabolism.auxin.induced-regulated-responsive-activated	onovi5bg0247800	Id	lifted_from_OG=OG0001442; members_with_bins=10	-5.47399
17.2.3	hormone metabolism.auxin.induced-regulated-responsive-activated	onovi1bg0227000	Id	(at2g46690 : 113.0) SAUR-like auxin-responsive protein family ; CONTAINS InterPro DOMAIN/s: Auxin responsive SAUR protein (InterPro:IPR003676); BEST Arabidopsis thaliana protein match is: SAUR-like auxin-responsive protein family (TAIR:AT3G61900.1); Has 1291 Blast hits to 1280 proteins in 26 species: Archae - 0; Bacteria - 0; Metazoa - 0; Fungi - 0; Plants - 1290; Viruses - 0; Other Eukaryotes - …	-5.42957
17.2.3	hormone metabolism.auxin.induced-regulated-responsive-activated	onovi5cg0208700	Id	(p33080|ax10a_soybn : 127.0) Auxin-induced protein X10A - Glycine max (Soybean) & (gnl|cdd|66231 : 118.0) no description available & (at4g38840 : 108.0) SAUR-like auxin-responsive protein family ; FUNCTIONS IN: molecular_function unknown; INVOLVED IN: response to auxin stimulus, response to cold; LOCATED IN: plasma membrane; EXPRESSED IN: 21 plant structures; EXPRESSED DURING: 13 growth stages; C…	-3.64498
17.2.3	hormone metabolism.auxin.induced-regulated-responsive-activated	onovi5cg0208400	Id	(p33079|a10a5_soybn : 133.0) Auxin-induced protein 10A5 - Glycine max (Soybean) & (gnl|cdd|66231 : 121.0) no description available & (at4g38840 : 86.3) SAUR-like auxin-responsive protein family ; FUNCTIONS IN: molecular_function unknown; INVOLVED IN: response to auxin stimulus, response to cold; LOCATED IN: plasma membrane; EXPRESSED IN: 21 plant structures; EXPRESSED DURING: 13 growth stages; CO…	-1.33786
17.1.1	hormone metabolism.abscisic acid.synthesis-degradation	onovi2ag0431400	Id	(at3g21760 : 384.0) Encodes HYR1, a UDP glycosyltransferase (UGT). HYR1 glucosylates hypostatin, an inhibitor of cell expansion in vivo to form a bioactive glucoside.; HYPOSTATIN RESISTANCE 1 (HYR1); FUNCTIONS IN: UDP-glycosyltransferase activity, transferase activity, transferring glycosyl groups; INVOLVED IN: metabolic process; LOCATED IN: cellular_component unknown; EXPRESSED IN: 21 plant stru…	-4.46826
17.1.1	hormone metabolism.abscisic acid.synthesis-degradation	onovi2ag0432100	Id	(at3g21760 : 395.0) Encodes HYR1, a UDP glycosyltransferase (UGT). HYR1 glucosylates hypostatin, an inhibitor of cell expansion in vivo to form a bioactive glucoside.; HYPOSTATIN RESISTANCE 1 (HYR1); FUNCTIONS IN: UDP-glycosyltransferase activity, transferase activity, transferring glycosyl groups; INVOLVED IN: metabolic process; LOCATED IN: cellular_component unknown; EXPRESSED IN: 21 plant stru…	-2.58346
17.1.1	hormone metabolism.abscisic acid.synthesis-degradation	onovi2bg0438500	Id	lifted_from_OG=OG0014289; members_with_bins=4	-1.66923
17.1.1	hormone metabolism.abscisic acid.synthesis-degradation	onovi2dg0205000	Id	(at2g27150 : 1566.0) Encodes the aldehyde oxidase delta isoform catalyzing the final step in abscisic acid biosynthesis.; abscisic aldehyde oxidase 3 (AAO3); CONTAINS InterPro DOMAIN/s: Aldehyde oxidase/xanthine dehydrogenase (InterPro:IPR016208), Ferredoxin (InterPro:IPR001041), Molybdopterin dehydrogenase, FAD-binding (InterPro:IPR002346), [2Fe-2S]-binding (InterPro:IPR002888), FAD-binding, typ…	-1.60568
17.1.1.1.1	hormone metabolism.abscisic acid.synthesis-degradation.synthesis.zeaxanthin epoxidase	onovi2ag0048000	Id	(q40412|aba2_nicpl : 843.0) Zeaxanthin epoxidase, chloroplast precursor (EC 1.14.13.90) - Nicotiana plumbaginifolia (Leadwort-leaved tobacco) & (at5g67030 : 839.0) Encodes a single copy zeaxanthin epoxidase gene that functions in first step of the biosynthesis of the abiotic stress hormone abscisic acid (ABA). Mutants in this gene are unable to express female sterility in response to beta-aminobu…	5.65672
17.1.1.1.1	hormone metabolism.abscisic acid.synthesis-degradation.synthesis.zeaxanthin epoxidase	onovi5dg0334500	Id	(at5g67030 : 464.0) Encodes a single copy zeaxanthin epoxidase gene that functions in first step of the biosynthesis of the abiotic stress hormone abscisic acid (ABA). Mutants in this gene are unable to express female sterility in response to beta-aminobutyric acid, as wild type plants do.; ABA DEFICIENT 1 (ABA1); FUNCTIONS IN: zeaxanthin epoxidase activity; INVOLVED IN: in 7 processes; LOCATED I…	1.85521
17.1.1.1.10	hormone metabolism.abscisic acid.synthesis-degradation.synthesis.9-cis-epoxycarotenoid dioxygenase	onovi5ag0079500	Id	(at1g30100 : 796.0) Encodes 9-cis-epoxycarotenoid dioxygenase, a key enzyme in the biosynthesis of abscisic acid. The expression of this gene increases during the first 6h of imbibition.; nine-cis-epoxycarotenoid dioxygenase 5 (NCED5); CONTAINS InterPro DOMAIN/s: Carotenoid oxygenase (InterPro:IPR004294); BEST Arabidopsis thaliana protein match is: nine-cis-epoxycarotenoid dioxygenase 2 (TAIR:AT4…	-2.25464
17.1.1.1.10	hormone metabolism.abscisic acid.synthesis-degradation.synthesis.9-cis-epoxycarotenoid dioxygenase	onovi3cg0178600	Id	(at3g14440 : 803.0) Encodes 9-<i>cis</i>-epoxycarotenoid dioxygenase, a key enzyme in the biosynthesis of abscisic acid. Regulated in response to drought and salinity. Expressed in roots, flowers and seeds. Localized to the chloroplast stroma and thylakoid membrane.; nine-cis-epoxycarotenoid dioxygenase 3 (NCED3); CONTAINS InterPro DOMAIN/s: Carotenoid oxygenase (InterPro:IPR004294); BEST Arabido…	4.6006
17.1.1.1.11	hormone metabolism.abscisic acid.synthesis-degradation.synthesis.short chain alcohol dehydrogenmase (ABA2)	onovi2ag0259900	Id	(at1g52340 : 347.0) Encodes a cytosolic short-chain dehydrogenase/reductase involved in the conversion of xanthoxin to ABA-aldehyde during ABA biosynthesis. Mutants are insensitive to sucrose and glucose.; ABA DEFICIENT 2 (ABA2); CONTAINS InterPro DOMAIN/s: NAD(P)-binding domain (InterPro:IPR016040), Glucose/ribitol dehydrogenase (InterPro:IPR002347), Short-chain dehydrogenase/reductase SDR (Inte…	-2.36414
17.1.1.1.12	hormone metabolism.abscisic acid.synthesis-degradation.synthesis.abscisic aldehyde oxidase	onovi2dg0205000	Id	(at2g27150 : 1566.0) Encodes the aldehyde oxidase delta isoform catalyzing the final step in abscisic acid biosynthesis.; abscisic aldehyde oxidase 3 (AAO3); CONTAINS InterPro DOMAIN/s: Aldehyde oxidase/xanthine dehydrogenase (InterPro:IPR016208), Ferredoxin (InterPro:IPR001041), Molybdopterin dehydrogenase, FAD-binding (InterPro:IPR002346), [2Fe-2S]-binding (InterPro:IPR002888), FAD-binding, typ…	-1.60568
17.1.1.2.1	hormone metabolism.abscisic acid.synthesis-degradation.degradation.8-hydroxylase	onovi2bg0074900	Id	(at4g19230 : 715.0) Encodes a protein with ABA 8'-hydroxylase activity, involved in ABA catabolism. Member of the CYP707A gene family. CYP707A1 appears to play an important role in determining the ABA levels in dry seeds. Gene involved in postgermination growth. Overexpression of CYP707A1 leads to a decrease in ABA levels and a reduction in after-ripening period to break dormancy.; ""cytochrome P…	3.40713
17.1.1.2.1	hormone metabolism.abscisic acid.synthesis-degradation.degradation.8-hydroxylase	onovi1dg0177600	Id	(at4g19230 : 710.0) Encodes a protein with ABA 8'-hydroxylase activity, involved in ABA catabolism. Member of the CYP707A gene family. CYP707A1 appears to play an important role in determining the ABA levels in dry seeds. Gene involved in postgermination growth. Overexpression of CYP707A1 leads to a decrease in ABA levels and a reduction in after-ripening period to break dormancy.; ""cytochrome P…	-3.10588
17.1.2	hormone metabolism.abscisic acid.signal transduction	onovi5bg0181900	Id	(at2g20770 : 592.0) Encodes a protein with reported similarity to GCR2 a putative G protein coupled receptor thought to be an ABA receptor.GCL2 also has similarity to LANCL1 and LANCL2, human homologs of bacterial lanthionine synthetase.; GCR2-like 2 (GCL2); FUNCTIONS IN: catalytic activity; INVOLVED IN: biological_process unknown; LOCATED IN: extrinsic to membrane; EXPRESSED IN: 15 plant structu…	2.22111
17.1.2	hormone metabolism.abscisic acid.signal transduction	onovi7bg0302400	Id	(at3g22550 : 113.0) Protein of unknown function (DUF581); CONTAINS InterPro DOMAIN/s: Protein of unknown function DUF581 (InterPro:IPR007650); BEST Arabidopsis thaliana protein match is: Protein of unknown function (DUF581) (TAIR:AT3G63210.1); Has 558 Blast hits to 549 proteins in 19 species: Archae - 0; Bacteria - 0; Metazoa - 0; Fungi - 0; Plants - 558; Viruses - 0; Other Eukaryotes - 0 (source…	-1.11516
17.1.2	hormone metabolism.abscisic acid.signal transduction	onovi2bg0016900	Id	(at1g07430 : 216.0) highly ABA-induced PP2C gene 2 (HAI2); FUNCTIONS IN: protein serine/threonine phosphatase activity, catalytic activity; INVOLVED IN: protein amino acid dephosphorylation; LOCATED IN: protein serine/threonine phosphatase complex; EXPRESSED IN: 17 plant structures; EXPRESSED DURING: 9 growth stages; CONTAINS InterPro DOMAIN/s: Protein phosphatase 2C, manganese/magnesium aspartat…	3.67275
17.1.2	hormone metabolism.abscisic acid.signal transduction	onovi7bg0172700	Id	(gnl|cdd|29062 : 238.0) no description available & (at2g29380 : 224.0) highly ABA-induced PP2C gene 3 (HAI3); FUNCTIONS IN: protein serine/threonine phosphatase activity, catalytic activity; INVOLVED IN: protein amino acid dephosphorylation; LOCATED IN: protein serine/threonine phosphatase complex; CONTAINS InterPro DOMAIN/s: Protein phosphatase 2C, manganese/magnesium aspartate binding site (Int…	6.121
17.1.2	hormone metabolism.abscisic acid.signal transduction	onovi4dg0094000	Id	(at3g22550 : 104.0) Protein of unknown function (DUF581); CONTAINS InterPro DOMAIN/s: Protein of unknown function DUF581 (InterPro:IPR007650); BEST Arabidopsis thaliana protein match is: Protein of unknown function (DUF581) (TAIR:AT3G63210.1); Has 558 Blast hits to 549 proteins in 19 species: Archae - 0; Bacteria - 0; Metazoa - 0; Fungi - 0; Plants - 558; Viruses - 0; Other Eukaryotes - 0 (source…	2.20803
17.1.2	hormone metabolism.abscisic acid.signal transduction	onovi2bg0241600	Id	(at1g72770 : 360.0) mutant has ABA hypersensitive inhibition of seed germination; Protein Phosphatase 2C; regulates the activation of the Snf1-related kinase OST1 by abscisic acid.; homology to ABI1 (HAB1); FUNCTIONS IN: protein serine/threonine phosphatase activity; INVOLVED IN: protein amino acid dephosphorylation; LOCATED IN: protein serine/threonine phosphatase complex; EXPRESSED IN: 22 plant…	-1.27448
17.1.2	hormone metabolism.abscisic acid.signal transduction	onovi2ag0521000	Id	(at2g30470 : 228.0) HSI2 is a member of a novel family of B3 domain proteins with a sequence similar to the ERF-associated amphiphilic repression (EAR) motif. It functions as an active repressor of the Spo minimal promoter (derived from a gene for sweet potato sporamin A1) through the EAR motif. It contains a plant-specific B3 DNA-binding domain. The Arabidopsis genome contains 42 genes with B3 d…	-2.37483
17.1.2	hormone metabolism.abscisic acid.signal transduction	onovi5dg0006000	Id	(at4g26080 : 304.0) Involved in abscisic acid (ABA) signal transduction. Negative regulator of ABA promotion of stomatal closure.; ABA INSENSITIVE 1 (ABI1); CONTAINS InterPro DOMAIN/s: Protein phosphatase 2C, manganese/magnesium aspartate binding site (InterPro:IPR000222), Protein phosphatase 2C-related (InterPro:IPR001932), Protein phosphatase 2C (InterPro:IPR015655), Protein phosphatase 2C, N-t…	6.1717
17.1.3	hormone metabolism.abscisic acid.induced-regulated-responsive-activated	onovi3bg0026200	Id	(at5g08350 : 174.0) GRAM domain-containing protein / ABA-responsive protein-related; CONTAINS InterPro DOMAIN/s: GRAM (InterPro:IPR004182); BEST Arabidopsis thaliana protein match is: GRAM domain-containing protein / ABA-responsive protein-related (TAIR:AT5G23370.1); Has 358 Blast hits to 358 proteins in 24 species: Archae - 0; Bacteria - 0; Metazoa - 0; Fungi - 0; Plants - 358; Viruses - 0; Othe…	-1.58957
17.1.3	hormone metabolism.abscisic acid.induced-regulated-responsive-activated	onovi6ag0257900	Id	(at1g45249 : 251.0) Leucine zipper transcription factor that binds to the abscisic acid (ABA)Ã±responsive element (ABRE) motif in the promoter region of ABA-inducible genes. Enhances drought tolerance in vegetative tissues. Required for normal glucose response. Localized in the nucleus. Expressed constitutively in roots, leaf vascular tissues, and hydathodes or in all tissues under stress conditi…	1.67925
17.1.3	hormone metabolism.abscisic acid.induced-regulated-responsive-activated	onovi6ag0088800	Id	(at3g11410 : 345.0) Encodes protein phosphatase 2C. Negative regulator of ABA signalling. Expressed in seeds during germination. mRNA up-regulated by drought and ABA.; protein phosphatase 2CA (PP2CA); FUNCTIONS IN: protein binding, protein serine/threonine phosphatase activity, phosphoprotein phosphatase activity; INVOLVED IN: in 6 processes; LOCATED IN: protein serine/threonine phosphatase compl…	3.18188
17.1.3	hormone metabolism.abscisic acid.induced-regulated-responsive-activated	onovi3dg0195800	Id	(at4g01600 : 199.0) GRAM domain family protein; CONTAINS InterPro DOMAIN/s: GRAM (InterPro:IPR004182); BEST Arabidopsis thaliana protein match is: FH interacting protein 1 (TAIR:AT1G28200.1); Has 35333 Blast hits to 34131 proteins in 2444 species: Archae - 798; Bacteria - 22429; Metazoa - 974; Fungi - 991; Plants - 531; Viruses - 0; Other Eukaryotes - 9610 (source: NCBI BLink). & (reliability: 39…	-1.16639
17.1.3	hormone metabolism.abscisic acid.induced-regulated-responsive-activated	onovi6cg0249900	Id	(at5g50720 : 143.0) Encodes one of five HVA22 homologs in Arabidopsis. HVA22 is an ABA- and stress-inducible gene first isolated from barley. Members of this gene family have only been found in eukaryotes. AtHVA22e mRNA is upregulated to varying degrees in response to cold stress, salt stress, ABA treatment or dehydration.; HVA22 homologue E (HVA22E); FUNCTIONS IN: molecular_function unknown; INV…	3.75057
17.1.3	hormone metabolism.abscisic acid.induced-regulated-responsive-activated	onovi5dg0107000	Id	(at1g74520 : 127.0) Part of the AtHVA22a family. Protein expression is ABA- and stress-inducible.; HVA22 homologue A (HVA22A); FUNCTIONS IN: molecular_function unknown; INVOLVED IN: response to water deprivation, response to cold, hyperosmotic salinity response, response to abscisic acid stimulus; LOCATED IN: endomembrane system; EXPRESSED IN: 23 plant structures; EXPRESSED DURING: 13 growth stag…	-1.13866
17.1.3	hormone metabolism.abscisic acid.induced-regulated-responsive-activated	onovi7cg0432200	Id	(at5g23370 : 194.0) GRAM domain-containing protein / ABA-responsive protein-related; CONTAINS InterPro DOMAIN/s: GRAM (InterPro:IPR004182); BEST Arabidopsis thaliana protein match is: GRAM domain-containing protein / ABA-responsive protein-related (TAIR:AT5G23350.1); Has 1807 Blast hits to 1807 proteins in 277 species: Archae - 0; Bacteria - 0; Metazoa - 736; Fungi - 347; Plants - 385; Viruses - …	-3.64066
17.1.3	hormone metabolism.abscisic acid.induced-regulated-responsive-activated	onovi5ag0037900	Id	(at4g24960 : 154.0) Homologous to a eukaryote specific ABA- and stress-inducible gene first isolated from barley. Groups in one subfamily with ATHVA22E. Along with other members of the ATHVA22 family, it may be involved in regulation of autophagy during development.; HVA22 homologue D (HVA22D); FUNCTIONS IN: molecular_function unknown; INVOLVED IN: in 7 processes; LOCATED IN: cellular_component u…	2.12924
17.1.3	hormone metabolism.abscisic acid.induced-regulated-responsive-activated	onovi2cg0374600	Id	(at3g11410 : 344.0) Encodes protein phosphatase 2C. Negative regulator of ABA signalling. Expressed in seeds during germination. mRNA up-regulated by drought and ABA.; protein phosphatase 2CA (PP2CA); FUNCTIONS IN: protein binding, protein serine/threonine phosphatase activity, phosphoprotein phosphatase activity; INVOLVED IN: in 6 processes; LOCATED IN: protein serine/threonine phosphatase compl…	2.31745
17.1.3	hormone metabolism.abscisic acid.induced-regulated-responsive-activated	onovi2bg0016900	Id	(at1g07430 : 216.0) highly ABA-induced PP2C gene 2 (HAI2); FUNCTIONS IN: protein serine/threonine phosphatase activity, catalytic activity; INVOLVED IN: protein amino acid dephosphorylation; LOCATED IN: protein serine/threonine phosphatase complex; EXPRESSED IN: 17 plant structures; EXPRESSED DURING: 9 growth stages; CONTAINS InterPro DOMAIN/s: Protein phosphatase 2C, manganese/magnesium aspartat…	3.67275
17.1.3	hormone metabolism.abscisic acid.induced-regulated-responsive-activated	onovi2cg0124500	Id	(at1g69700 : 227.0) Part of the AtHVA22 family. Protein expression is ABA- and stress-inducible.; HVA22 homologue C (HVA22C); FUNCTIONS IN: molecular_function unknown; INVOLVED IN: response to water deprivation, hyperosmotic salinity response, response to abscisic acid stimulus; LOCATED IN: endomembrane system; EXPRESSED IN: 22 plant structures; EXPRESSED DURING: 15 growth stages; CONTAINS InterP…	1.21772
17.1.3	hormone metabolism.abscisic acid.induced-regulated-responsive-activated	onovi4bg0007500	Id	(at2g47770 : 130.0) Encodes a membrane-bound protein designated AtTSPO (Arabidopsis thaliana TSPO-related). AtTSPO is related to the bacterial outer membrane tryptophan-rich sensory protein (TspO) and the mammalian mitochondrial 18 kDa Translocator Protein (18 kDa TSPO), members of the TspO/MBR domain-containing membrane proteins. Mainly detected in dry seeds, but can be induced in vegetative tis…	6.38917
17.1.3	hormone metabolism.abscisic acid.induced-regulated-responsive-activated	onovi6cg0096500	Id	lifted_from_OG=OG0000563; members_with_bins=9	3.13317
17.1.3	hormone metabolism.abscisic acid.induced-regulated-responsive-activated	onovi2ag0481500	Id	(at1g74520 : 84.7) Part of the AtHVA22a family. Protein expression is ABA- and stress-inducible.; HVA22 homologue A (HVA22A); FUNCTIONS IN: molecular_function unknown; INVOLVED IN: response to water deprivation, response to cold, hyperosmotic salinity response, response to abscisic acid stimulus; LOCATED IN: endomembrane system; EXPRESSED IN: 23 plant structures; EXPRESSED DURING: 13 growth stage…	-2.61298
17.1.3	hormone metabolism.abscisic acid.induced-regulated-responsive-activated	onovi7bg0172700	Id	(gnl|cdd|29062 : 238.0) no description available & (at2g29380 : 224.0) highly ABA-induced PP2C gene 3 (HAI3); FUNCTIONS IN: protein serine/threonine phosphatase activity, catalytic activity; INVOLVED IN: protein amino acid dephosphorylation; LOCATED IN: protein serine/threonine phosphatase complex; CONTAINS InterPro DOMAIN/s: Protein phosphatase 2C, manganese/magnesium aspartate binding site (Int…	6.121
17.3.1.1.1	hormone metabolism.brassinosteroid.synthesis-degradation.BRs.DET2	onovi5cg0207100	Id	(at2g16530 : 337.0) 3-oxo-5-alpha-steroid 4-dehydrogenase family protein; FUNCTIONS IN: oxidoreductase activity, acting on the CH-CH group of donors, 3-oxo-5-alpha-steroid 4-dehydrogenase activity; INVOLVED IN: lipid metabolic process; LOCATED IN: endoplasmic reticulum; EXPRESSED IN: callus; CONTAINS InterPro DOMAIN/s: 3-oxo-5-alpha-steroid 4-dehydrogenase, C-terminal (InterPro:IPR001104); BEST A…	2.73343
17.3.1.1.1	hormone metabolism.brassinosteroid.synthesis-degradation.BRs.DET2	onovi3bg0091800	Id	(at5g16010 : 276.0) 3-oxo-5-alpha-steroid 4-dehydrogenase family protein; FUNCTIONS IN: oxidoreductase activity, acting on the CH-CH group of donors, 3-oxo-5-alpha-steroid 4-dehydrogenase activity; INVOLVED IN: lipid metabolic process; LOCATED IN: chloroplast, chloroplast envelope; EXPRESSED IN: 23 plant structures; EXPRESSED DURING: 15 growth stages; CONTAINS InterPro DOMAIN/s: 3-oxo-5-alpha-ste…	1.27142
17.3.1.1.1	hormone metabolism.brassinosteroid.synthesis-degradation.BRs.DET2	onovi4bg0210200	Id	(at2g38050 : 296.0) Similar to mammalian steroid-5-alpha-reductase. Involved in the brassinolide biosynthetic pathway.; DE-ETIOLATED 2 (DET2); FUNCTIONS IN: sterol 5-alpha reductase activity; INVOLVED IN: response to light stimulus, brassinosteroid homeostasis, brassinosteroid biosynthetic process; LOCATED IN: endomembrane system, integral to membrane, membrane, cytoplasm; EXPRESSED IN: 22 plant …	1.59583
17.3.1.1.2	hormone metabolism.brassinosteroid.synthesis-degradation.BRs.DWF4	onovi1ag0155700	Id	(at3g50660 : 700.0) Encodes a 22&#945; hydroxylase whose reaction is a rate-limiting step in brassinosteroid biosynthetic pathway. The protein is a member of CYP90B gene family. CLM is an epi-allele with small, compressed rosette, reduced internode length, and reduced fertility, appears in selfed ddm mutant plants possibly due to loss of cytosine methylation. Transcripts accumulate in actively gr…	-5.51609
17.3.1.1.2	hormone metabolism.brassinosteroid.synthesis-degradation.BRs.DWF4	onovi2dg0060900	Id	(at3g50660 : 712.0) Encodes a 22&#945; hydroxylase whose reaction is a rate-limiting step in brassinosteroid biosynthetic pathway. The protein is a member of CYP90B gene family. CLM is an epi-allele with small, compressed rosette, reduced internode length, and reduced fertility, appears in selfed ddm mutant plants possibly due to loss of cytosine methylation. Transcripts accumulate in actively gr…	1.87458
17.3.1.1.4	hormone metabolism.brassinosteroid.synthesis-degradation.BRs.BR6OX	onovi2cg0144600	Id	(q69f95|c85a_phavu : 840.0) Cytochrome P450 85A (EC 1.14.-.-) (C6-oxidase) - Phaseolus vulgaris (Kidney bean) (French bean) & (at3g30180 : 710.0) Encodes a cytochrome p450 enzyme that catalyzes the last reaction in the production of brassinolide. It is capable of converting 6-deoxocastasterone into castasterone, a C-6 oxidation, as well as the further conversion of castasterone into brassinolide …	-1.50821
17.3.1.1.5	hormone metabolism.brassinosteroid.synthesis-degradation.BRs.metabolic regulation	onovi3ag0194600	Id	lifted_from_OG=OG0004206; members_with_bins=4	3.13177
17.3.1.1.5	hormone metabolism.brassinosteroid.synthesis-degradation.BRs.metabolic regulation	onovi3cg0180900	Id	(q05047|c72a1_catro : 97.8) Cytochrome P450 72A1 (EC 1.3.3.9) (CYPLXXII) (Secologanin synthase) (SLS) - Catharanthus roseus (Rosy periwinkle) (Madagascar periwinkle) & (at3g14650 : 86.3) putative cytochrome P450; ""cytochrome P450, family 72, subfamily A, polypeptide 11"" (CYP72A11); FUNCTIONS IN: electron carrier activity, monooxygenase activity, iron ion binding, oxygen binding, heme binding; I…	2.393
17.3.1.1.5	hormone metabolism.brassinosteroid.synthesis-degradation.BRs.metabolic regulation	onovi1ag0394700	Id	(at5g07010 : 318.0) Encodes a sulfotransferase that acts specifically on 11- and 12-hydroxyjasmonic acid. Transcript levels for this enzyme are increased by treatments with jasmonic acid (JA), 12-hydroxyJA, JA-isoleucine, and 12-oxyphytodienoic acid (a JA precursor).; sulfotransferase 2A (ST2A); CONTAINS InterPro DOMAIN/s: Sulfotransferase domain (InterPro:IPR000863); BEST Arabidopsis thaliana pr…	5.64301
17.3.1.1.5	hormone metabolism.brassinosteroid.synthesis-degradation.BRs.metabolic regulation	onovi2ag0253800	Id	lifted_from_OG=OG0002596; members_with_bins=4	-1.40858
17.3.1.1.5	hormone metabolism.brassinosteroid.synthesis-degradation.BRs.metabolic regulation	onovi1ag0393900	Id	(gnl|cdd|36797 : 345.0) no description available & (at3g45070 : 333.0) P-loop containing nucleoside triphosphate hydrolases superfamily protein; FUNCTIONS IN: sulfotransferase activity; INVOLVED IN: biological_process unknown; LOCATED IN: cellular_component unknown; CONTAINS InterPro DOMAIN/s: Sulfotransferase domain (InterPro:IPR000863); BEST Arabidopsis thaliana protein match is: P-loop contain…	3.7148
[truncated: 1,212 more rows]

## Sheet: Waterlog vs control Mapman bins
BinCode	BinName	id	type	description	log2FC
Cell wall-related
[truncated: 1,244 more rows]
